# Supplementary material for: Gut microbial compositions mirror caste‐specific diets in a major lineage of social insects
Source: Environ Microbiol Rep. 2019 Jan 8;11(2):196–205. doi: 10.1111/1758-2229.12728 (PMC6850719; doi:10.1111/1758-2229.12728)
Supplement: Supplementary file 2 — Table S2. Relative abundances of full bacterial OTUs identified in each termite sterile caste gut sample with full taxonomical levels presented. Click on the (+) sign or the numbers on the left panel to expand the taxon column. [file EMI4-11-196-s002.xlsx]

## Sheet: Sheet2
termite taxa: Mn: Macrotermes natalensis - Od: Odontotermes sp. - Od.b: Odontotermes cf. badius - termite caste: S: soldier - JS: major soldier - NS: minor soldier - JW: major worker - NW: minor worker
Domain	Phylum	Class	Order	Family	Genus	Mn132JS1	Mn132JS2	Mn132JS3	Mn132JW1	Mn132JW2	Mn132JW3	Mn132NS1	Mn132NS2	Mn132NS3	Mn133JS1	Mn133JS2	Mn133JS3	Mn133JW1	Mn133JW2	Mn133JW3	Mn133NS1	Mn133NS2	Mn133NS3	Mn133NW1	Mn133NW2	Mn133NW3	Mn134JS1	Mn134JS2	Mn134JS3	Mn134JW1	Mn134JW2	Mn134JW3	Mn134NS1	Mn134NS2	Mn134NS3	Mn134NW1	Mn134NW2	Mn134NW3	Mn138JS1	Mn138JS2	Mn138JS3	Mn138JW1	Mn138JW2	Mn138JW3	Mn138NS1	Mn138NS2	Mn138NS3	Mn138NW1	Mn138NW2
Bacteria	Acidobacteria(100)	Acidobacteria(100)	Acidobacteriales(100)	Acidobacteriaceae(100)	Uncultured_23(100)	0	0	0	0	0	0	0	0	0	0	0	0	0	0	0	0	0	0	0	0	0	0	0	0	0	0	0	0	0	0	0	0	0	0	0	0	0	0	0	0	0	0	0	0
Bacteria	Acidobacteria(100)	Acidobacteria(100)	Acidobacteriales(100)	Acidobacteriaceae(100)	Uncultured_23(100)	0	0	0	0	0	0	0	0	0	0	0	0	0	0	0	0	0	0	0	0	0	0	0	0	0	0	0	0	0	0	0	0	0	0	0	0	0	0	0	0	0	0	0	0
					Uncultured_23(100) Total	0	0	0	0	0	0	0	0	0	0	0	0	0	0	0	0	0	0	0	0	0	0	0	0	0	0	0	0	0	0	0	0	0	0	0	0	0	0	0	0	0	0	0	0
Bacteria	Acidobacteria(100)	Acidobacteria(100)	Acidobacteriales(100)	Acidobacteriaceae(100)	Uncultured_31(100)	0	0	0	0	0.024238	0.034662	0	0	0	0	0	0	0.0160179	0.0819001	0.0450518	0	0	0	0	0	0	0	0	0	0.0316356	0.0162153	0	0	0	0	0.0108137	0.0625284	0.0060905	0	0	0	0	0	0	0	0	0	0	0
					Uncultured_31(100) Total	0	0	0	0	0.024238	0.034662	0	0	0	0	0	0	0.0160179	0.0819001	0.0450518	0	0	0	0	0	0	0	0	0	0.0316356	0.0162153	0	0	0	0	0.0108137	0.0625284	0.0060905	0	0	0	0	0	0	0	0	0	0	0
Bacteria	Acidobacteria(100)	Acidobacteria(100)	Acidobacteriales(100)	Acidobacteriaceae(100)	Uncultured_1(100)	0	0	0	0.0200267	0.024238	0.00693241	0	0	0	0	0	0	0.0240269	0.01638	0	0	0	0	0.0285022	0	0.0804613	0	0	0	0	0	0.0150075	0	0	0	0	0	0.024362	0	0	0	0.00820749	0	0.0132864	0	0	0	0	0.0342818
					Uncultured_1(100) Total	0	0	0	0.0200267	0.024238	0.00693241	0	0	0	0	0	0	0.0240269	0.01638	0	0	0	0	0.0285022	0	0.0804613	0	0	0	0	0	0.0150075	0	0	0	0	0	0.024362	0	0	0	0.00820749	0	0.0132864	0	0	0	0	0.0342818
Bacteria	Acidobacteria(100)	Acidobacteria(100)	Acidobacteriales(100)	Acidobacteriaceae(100)	Uncultured_31(100)	0	0	0	0.0600801	0.024238	0.0207972	0	0	0	0	0	0	0.00800897	0.01638	0	0	0	0	0	0	0	0	0	0	0	0	0.0150075	0	0	0	0	0	0	0	0	0	0	0	0	0	0	0	0	0.0205691
					Uncultured_31(100) Total	0	0	0	0.0600801	0.024238	0.0207972	0	0	0	0	0	0	0.00800897	0.01638	0	0	0	0	0	0	0	0	0	0	0	0	0.0150075	0	0	0	0	0	0	0	0	0	0	0	0	0	0	0	0	0.0205691
Bacteria	Acidobacteria(100)	Acidobacteria(100)	Acidobacteriales(100)	Acidobacteriaceae(100)	Uncultured_23(100)	0	0	0	0	0	0	0	0	0	0	0	0	0	0	0	0	0	0	0	0	0	0	0	0	0	0	0	0	0	0	0	0	0	0	0	0	0	0	0	0	0	0	0	0
					Uncultured_23(100) Total	0	0	0	0	0	0	0	0	0	0	0	0	0	0	0	0	0	0	0	0	0	0	0	0	0	0	0	0	0	0	0	0	0	0	0	0	0	0	0	0	0	0	0	0
Bacteria	Acidobacteria(100)	Acidobacteria(100)	Acidobacteriales(100)	Acidobacteriaceae(100)	Uncultured_1(100)	0	0	0	0	0	0	0	0	0	0	0	0	0	0.03276	0	0	0	0	0.106883	0.0446229	0.00670511	0	0	0	0.0237267	0	0	0	0	0	0	0	0.036543	0	0	0	0	0	0	0	0	0	0	0
					Uncultured_1(100) Total	0	0	0	0	0	0	0	0	0	0	0	0	0	0.03276	0	0	0	0	0.106883	0.0446229	0.00670511	0	0	0	0.0237267	0	0	0	0	0	0	0	0.036543	0	0	0	0	0	0	0	0	0	0	0
Bacteria	Acidobacteria(100)	Acidobacteria(100)	Acidobacteriales(100)	Acidobacteriaceae(100)	Candidatus_Chloroacidobacterium(100)	0	0	0	0	0	0	0	0	0	0	0	0	0	0.02457	0	0	0	0	0	0	0	0	0	0	0	0	0	0	0	0	0	0	0	0	0	0	0	0	0	0	0	0	0	0
					Candidatus_Chloroacidobacterium(100) Total	0	0	0	0	0	0	0	0	0	0	0	0	0	0.02457	0	0	0	0	0	0	0	0	0	0	0	0	0	0	0	0	0	0	0	0	0	0	0	0	0	0	0	0	0	0
Bacteria	Acidobacteria(100)	Acidobacteria(100)	Acidobacteriales(100)	Acidobacteriaceae(100)	Uncultured_31(100)	0	0	0	0	0	0	0	0	0	0	0	0	0	0	0	0	0	0	0	0	0	0	0	0	0.0158178	0	0	0	0	0	0	0	0	0	0	0	0	0	0	0	0	0	0	0.00685636
Bacteria	Acidobacteria(100)	Acidobacteria(100)	Acidobacteriales(100)	Acidobacteriaceae(100)	Uncultured_31(100)	0	0	0	0	0.0060595	0	0	0	0	0	0	0	0	0	0	0	0	0	0.0285022	0	0	0	0	0	0	0	0	0	0	0	0	0	0	0	0	0	0	0	0	0	0	0	0	0.0137127
Bacteria	Acidobacteria(100)	Acidobacteria(100)	Acidobacteriales(100)	Acidobacteriaceae(100)	Uncultured_31(100)	0	0	0	0	0	0	0	0	0	0	0	0	0	0.02457	0	0	0	0	0	0	0	0	0	0	0	0	0	0	0	0	0	0	0	0	0	0	0	0	0	0	0	0	0	0
					Uncultured_31(100) Total	0	0	0	0	0.0060595	0	0	0	0	0	0	0	0	0.02457	0	0	0	0	0.0285022	0	0	0	0	0	0.0158178	0	0	0	0	0	0	0	0	0	0	0	0	0	0	0	0	0	0	0.0205691
Bacteria	Acidobacteria(100)	Acidobacteria(100)	Acidobacteriales(100)	Acidobacteriaceae(100)	Uncultured_18(100)	0	0	0	0	0	0	0	0	0	0	0	0	0	0	0	0	0	0	0	0	0	0	0	0	0	0	0	0	0	0	0	0.0397908	0	0	0	0	0	0	0	0	0	0	0	0
					Uncultured_18(100) Total	0	0	0	0	0	0	0	0	0	0	0	0	0	0	0	0	0	0	0	0	0	0	0	0	0	0	0	0	0	0	0	0.0397908	0	0	0	0	0	0	0	0	0	0	0	0
Bacteria	Acidobacteria(100)	Acidobacteria(100)	Acidobacteriales(100)	Acidobacteriaceae(100)	Uncultured_31(100)	0	0	0	0	0.0060595	0.0485269	0	0	0	0	0	0	0	0	0	0	0	0	0	0	0	0	0	0	0	0	0	0	0	0	0	0	0	0	0	0	0	0	0	0	0	0	0	0
Bacteria	Acidobacteria(100)	Acidobacteria(100)	Acidobacteriales(100)	Acidobacteriaceae(100)	Uncultured_31(100)	0	0	0	0.00667557	0.0181785	0	0	0	0	0	0	0	0	0	0	0	0	0	0	0	0	0	0	0	0	0	0	0	0	0	0	0	0	0	0	0	0.0246225	0	0	0	0	0	0	0
					Uncultured_31(100) Total	0	0	0	0.00667557	0.024238	0.0485269	0	0	0	0	0	0	0	0	0	0	0	0	0	0	0	0	0	0	0	0	0	0	0	0	0	0	0	0	0	0	0.0246225	0	0	0	0	0	0	0
Bacteria	Acidobacteria(100)	Acidobacteria(100)	Acidobacteriales(100)	Acidobacteriaceae(100)	Uncultured_26(100)	0	0	0	0	0	0	0	0	0	0	0	0	0	0	0	0	0	0	0	0	0	0	0	0	0	0	0	0	0	0	0	0.0113688	0	0	0	0	0	0	0	0	0	0	0	0
					Uncultured_26(100) Total	0	0	0	0	0	0	0	0	0	0	0	0	0	0	0	0	0	0	0	0	0	0	0	0	0	0	0	0	0	0	0	0.0113688	0	0	0	0	0	0	0	0	0	0	0	0
Bacteria	Acidobacteria(100)	Acidobacteria(100)	Acidobacteriales(100)	Acidobacteriaceae(100)	Acidobacterium(65)	0	0	0	0	0	0	0	0	0	0	0	0	0	0.01638	0	0	0	0	0.00712555	0.00637471	0	0	0	0	0.0316356	0	0.02001	0	0	0	0	0.0056844	0.0060905	0	0	0	0	0	0	0	0	0	0	0
					Acidobacterium(65) Total	0	0	0	0	0	0	0	0	0	0	0	0	0	0.01638	0	0	0	0	0.00712555	0.00637471	0	0	0	0	0.0316356	0	0.02001	0	0	0	0	0.0056844	0.0060905	0	0	0	0	0	0	0	0	0	0	0
Bacteria	Acidobacteria(100)	Acidobacteria(100)	Acidobacteriales(100)	Acidobacteriaceae(100)	Candidatus_Chloroacidobacterium(100)	0	0	0	0	0.0666545	0	0	0	0	0	0	0	0	0.01638	0	0	0	0	0	0	0	0	0	0	0	0	0	0	0	0	0	0	0	0	0	0	0	0	0	0	0	0	0	0
					Candidatus_Chloroacidobacterium(100) Total	0	0	0	0	0.0666545	0	0	0	0	0	0	0	0	0.01638	0	0	0	0	0	0	0	0	0	0	0	0	0	0	0	0	0	0	0	0	0	0	0	0	0	0	0	0	0	0
Bacteria	Acidobacteria(100)	Acidobacteria(100)	Acidobacteriales(100)	Acidobacteriaceae(100)	Uncultured_31(100)	0	0	0	0	0	0.0415945	0	0	0	0	0	0	0.0240269	0	0	0	0	0	0	0	0	0	0	0	0	0	0	0	0	0	0	0	0	0	0	0	0	0	0	0	0	0	0	0
Bacteria	Acidobacteria(100)	Acidobacteria(100)	Acidobacteriales(100)	Acidobacteriaceae(100)	Uncultured_31(100)	0	0	0	0	0.012119	0	0	0	0	0	0	0	0	0.02457	0	0	0	0	0	0	0	0	0	0	0	0	0	0	0	0	0	0	0	0	0	0	0	0	0	0	0	0	0	0
					Uncultured_31(100) Total	0	0	0	0	0.012119	0.0415945	0	0	0	0	0	0	0.0240269	0.02457	0	0	0	0	0	0	0	0	0	0	0	0	0	0	0	0	0	0	0	0	0	0	0	0	0	0	0	0	0	0
Bacteria	Acidobacteria(100)	Acidobacteria(100)	Acidobacteriales(100)	Acidobacteriaceae(100)	Uncultured_12(100)	0	0	0	0	0.0181785	0	0	0	0	0	0	0	0	0	0	0	0	0	0	0	0	0	0	0	0	0	0	0	0	0	0	0	0	0	0	0	0.0328299	0	0.0199296	0	0	0	0	0
					Uncultured_12(100) Total	0	0	0	0	0.0181785	0	0	0	0	0	0	0	0	0	0	0	0	0	0	0	0	0	0	0	0	0	0	0	0	0	0	0	0	0	0	0	0.0328299	0	0.0199296	0	0	0	0	0
Bacteria	Acidobacteria(100)	Acidobacteria(100)	Acidobacteriales(100)	Acidobacteriaceae(100)	Uncultured_26(100)	0	0	0	0	0	0	0	0	0	0	0	0	0	0	0	0	0	0	0	0	0	0	0	0	0	0	0	0	0	0	0	0	0	0	0	0	0	0	0	0	0	0	0	0.0205691
					Uncultured_26(100) Total	0	0	0	0	0	0	0	0	0	0	0	0	0	0	0	0	0	0	0	0	0	0	0	0	0	0	0	0	0	0	0	0	0	0	0	0	0	0	0	0	0	0	0	0.0205691
Bacteria	Acidobacteria(100)	Acidobacteria(100)	Acidobacteriales(100)	Acidobacteriaceae(100)	Candidatus_Chloroacidobacterium(100)	0	0	0	0	0	0	0	0	0	0	0	0	0	0	0	0	0	0	0	0	0	0	0	0	0	0	0	0	0	0	0	0	0	0	0	0	0	0	0	0	0	0	0	0
					Candidatus_Chloroacidobacterium(100) Total	0	0	0	0	0	0	0	0	0	0	0	0	0	0	0	0	0	0	0	0	0	0	0	0	0	0	0	0	0	0	0	0	0	0	0	0	0	0	0	0	0	0	0	0
Bacteria	Acidobacteria(100)	Acidobacteria(100)	Acidobacteriales(100)	Acidobacteriaceae(100)	Uncultured_31(100)	0	0	0	0	0	0	0	0	0	0	0	0	0	0	0	0	0	0	0	0	0	0	0	0	0	0	0	0	0	0	0	0	0.0426335	0	0	0	0	0	0	0	0	0	0	0
					Uncultured_31(100) Total	0	0	0	0	0	0	0	0	0	0	0	0	0	0	0	0	0	0	0	0	0	0	0	0	0	0	0	0	0	0	0	0	0.0426335	0	0	0	0	0	0	0	0	0	0	0
Bacteria	Acidobacteria(100)	Acidobacteria(100)	Acidobacteriales(100)	Acidobacteriaceae(100)	Candidatus_Solibacter(100)	0	0	0	0	0.0545355	0	0	0	0	0	0	0	0	0	0	0	0	0	0	0	0	0	0	0	0	0	0	0	0	0	0	0	0.0060905	0	0	0	0	0	0	0	0	0	0	0
Bacteria	Acidobacteria(100)	Acidobacteria(100)	Acidobacteriales(100)	Acidobacteriaceae(100)	Candidatus_Solibacter(100)	0	0	0	0	0	0	0	0	0	0	0	0	0	0	0	0	0	0	0	0	0	0	0	0	0	0	0	0	0	0	0	0.028422	0	0	0	0	0	0	0	0	0	0	0	0
					Candidatus_Solibacter(100) Total	0	0	0	0	0.0545355	0	0	0	0	0	0	0	0	0	0	0	0	0	0	0	0	0	0	0	0	0	0	0	0	0	0	0.028422	0.0060905	0	0	0	0	0	0	0	0	0	0	0
Bacteria	Acidobacteria(100)	Acidobacteria(100)	Acidobacteriales(100)	Acidobacteriaceae(100)	Edaphobacter(56)	0	0	0	0	0	0	0	0	0	0	0	0	0	0	0	0	0	0	0	0	0	0	0	0	0	0	0.0450225	0	0	0	0	0	0	0	0	0	0	0	0	0	0	0	0	0
					Edaphobacter(56) Total	0	0	0	0	0	0	0	0	0	0	0	0	0	0	0	0	0	0	0	0	0	0	0	0	0	0	0.0450225	0	0	0	0	0	0	0	0	0	0	0	0	0	0	0	0	0
Bacteria	Acidobacteria(100)	Acidobacteria(100)	Acidobacteriales(100)	Acidobacteriaceae(100)	Uncultured_31(100)	0	0	0	0	0	0	0	0	0	0	0	0	0	0.02457	0	0	0	0	0	0	0	0	0	0	0	0	0	0	0	0	0	0	0	0	0	0	0	0	0	0	0	0	0	0
Bacteria	Acidobacteria(100)	Acidobacteria(100)	Acidobacteriales(100)	Acidobacteriaceae(100)	Uncultured_31(100)	0	0	0	0	0	0	0	0	0	0	0	0	0	0	0	0	0	0	0	0	0	0	0	0	0	0	0	0	0	0	0	0	0	0	0	0	0	0	0	0	0	0	0	0.0137127
					Uncultured_31(100) Total	0	0	0	0	0	0	0	0	0	0	0	0	0	0.02457	0	0	0	0	0	0	0	0	0	0	0	0	0	0	0	0	0	0	0	0	0	0	0	0	0	0	0	0	0	0.0137127
Bacteria	Acidobacteria(100)	Acidobacteria(100)	Acidobacteriales(100)	Acidobacteriaceae(100)	Candidatus_Chloroacidobacterium(100)	0	0	0	0	0	0	0	0	0	0	0	0	0	0	0	0	0	0	0	0	0	0	0	0	0.0158178	0	0	0	0	0	0	0	0	0	0	0	0	0	0	0	0	0	0	0
					Candidatus_Chloroacidobacterium(100) Total	0	0	0	0	0	0	0	0	0	0	0	0	0	0	0	0	0	0	0	0	0	0	0	0	0.0158178	0	0	0	0	0	0	0	0	0	0	0	0	0	0	0	0	0	0	0
				Acidobacteriaceae(100) Total		0	0	0	0.0867824	0.254499	0.152513	0	0	0	0	0	0	0.0720807	0.27846	0.0450518	0	0	0	0.171013	0.0509976	0.0871664	0	0	0	0.118633	0.0162153	0.0950475	0	0	0	0.0108137	0.147794	0.12181	0	0	0	0.0656599	0	0.033216	0	0	0	0	0.109702
			Acidobacteriales(100) Total			0	0	0	0.0867824	0.254499	0.152513	0	0	0	0	0	0	0.0720807	0.27846	0.0450518	0	0	0	0.171013	0.0509976	0.0871664	0	0	0	0.118633	0.0162153	0.0950475	0	0	0	0.0108137	0.147794	0.12181	0	0	0	0.0656599	0	0.033216	0	0	0	0	0.109702
		Acidobacteria(100) Total				0	0	0	0.0867824	0.254499	0.152513	0	0	0	0	0	0	0.0720807	0.27846	0.0450518	0	0	0	0.171013	0.0509976	0.0871664	0	0	0	0.118633	0.0162153	0.0950475	0	0	0	0.0108137	0.147794	0.12181	0	0	0	0.0656599	0	0.033216	0	0	0	0	0.109702
Bacteria	Acidobacteria(100)	Holophagae(100)	Cluster_32-20(100)	unclassified(100)	unclassified(100)	0	0	0	0	0	0	0	0	0	0	0	0	0	0	0	0	0	0	0	0	0	0	0	0	0	0	0	0	0	0	0	0	0	0	0	0	0	0	0	0	0	0	0	0
					unclassified(100) Total	0	0	0	0	0	0	0	0	0	0	0	0	0	0	0	0	0	0	0	0	0	0	0	0	0	0	0	0	0	0	0	0	0	0	0	0	0	0	0	0	0	0	0	0
				unclassified(100) Total		0	0	0	0	0	0	0	0	0	0	0	0	0	0	0	0	0	0	0	0	0	0	0	0	0	0	0	0	0	0	0	0	0	0	0	0	0	0	0	0	0	0	0	0
			Cluster_32-20(100) Total			0	0	0	0	0	0	0	0	0	0	0	0	0	0	0	0	0	0	0	0	0	0	0	0	0	0	0	0	0	0	0	0	0	0	0	0	0	0	0	0	0	0	0	0
		Holophagae(100) Total				0	0	0	0	0	0	0	0	0	0	0	0	0	0	0	0	0	0	0	0	0	0	0	0	0	0	0	0	0	0	0	0	0	0	0	0	0	0	0	0	0	0	0	0
Bacteria	Acidobacteria(100)	Acidobacteria(100)	Acidobacteriales(100)	Acidobacteriaceae(100)	Uncultured_31(100)	0	0	0	0	0	0	0	0	0	0	0	0	0	0	0	0	0	0	0	0	0	0	0	0	0	0	0	0	0	0	0	0	0	0	0	0	0	0	0	0	0	0	0	0
					Uncultured_31(100) Total	0	0	0	0	0	0	0	0	0	0	0	0	0	0	0	0	0	0	0	0	0	0	0	0	0	0	0	0	0	0	0	0	0	0	0	0	0	0	0	0	0	0	0	0
Bacteria	Acidobacteria(100)	Acidobacteria(100)	Acidobacteriales(100)	Acidobacteriaceae(100)	Candidatus_Chloroacidobacterium(100)	0	0	0	0	0	0	0	0	0	0	0	0	0	0	0	0	0	0	0	0	0	0	0	0	0	0	0	0	0	0	0	0	0	0	0	0	0	0	0	0	0	0	0.00759532	0
					Candidatus_Chloroacidobacterium(100) Total	0	0	0	0	0	0	0	0	0	0	0	0	0	0	0	0	0	0	0	0	0	0	0	0	0	0	0	0	0	0	0	0	0	0	0	0	0	0	0	0	0	0	0.00759532	0
Bacteria	Acidobacteria(100)	Acidobacteria(100)	Acidobacteriales(100)	Acidobacteriaceae(100)	Uncultured_26(100)	0	0	0	0	0	0	0	0	0	0	0	0	0	0.02457	0	0	0	0	0	0	0	0	0	0	0	0	0	0	0	0	0	0	0	0	0	0	0	0	0	0	0	0	0	0
					Uncultured_26(100) Total	0	0	0	0	0	0	0	0	0	0	0	0	0	0.02457	0	0	0	0	0	0	0	0	0	0	0	0	0	0	0	0	0	0	0	0	0	0	0	0	0	0	0	0	0	0
Bacteria	Acidobacteria(100)	Acidobacteria(100)	Acidobacteriales(100)	Acidobacteriaceae(100)	Acidobacterium(100)	0	0	0	0	0	0	0	0	0	0	0	0	0	0	0	0	0	0	0	0	0	0	0	0	0	0	0	0	0	0	0	0.0397908	0	0	0	0	0	0	0	0	0	0	0	0
					Acidobacterium(100) Total	0	0	0	0	0	0	0	0	0	0	0	0	0	0	0	0	0	0	0	0	0	0	0	0	0	0	0	0	0	0	0	0.0397908	0	0	0	0	0	0	0	0	0	0	0	0
Bacteria	Acidobacteria(100)	Acidobacteria(100)	Acidobacteriales(100)	Acidobacteriaceae(100)	Uncultured_26(100)	0	0	0	0	0	0	0	0	0	0	0	0	0	0	0	0	0	0	0	0	0	0	0	0	0	0	0.0150075	0	0	0	0	0	0	0	0	0	0	0	0	0	0	0	0	0
					Uncultured_26(100) Total	0	0	0	0	0	0	0	0	0	0	0	0	0	0	0	0	0	0	0	0	0	0	0	0	0	0	0.0150075	0	0	0	0	0	0	0	0	0	0	0	0	0	0	0	0	0
Bacteria	Acidobacteria(100)	Acidobacteria(100)	Acidobacteriales(100)	Acidobacteriaceae(100)	Uncultured_31(100)	0	0	0	0	0	0	0	0	0	0	0	0	0.0240269	0	0	0	0	0	0	0	0	0	0	0	0	0	0	0	0	0	0	0	0	0	0	0	0	0	0	0	0	0	0	0
					Uncultured_31(100) Total	0	0	0	0	0	0	0	0	0	0	0	0	0.0240269	0	0	0	0	0	0	0	0	0	0	0	0	0	0	0	0	0	0	0	0	0	0	0	0	0	0	0	0	0	0	0
Bacteria	Acidobacteria(100)	Acidobacteria(100)	Acidobacteriales(100)	Acidobacteriaceae(100)	Acidobacterium(100)	0	0	0	0	0	0	0	0	0	0	0	0	0	0	0	0	0	0	0	0.0382482	0.00670511	0	0	0	0	0	0	0	0	0	0	0	0	0	0	0	0	0	0	0	0	0	0	0
					Acidobacterium(100) Total	0	0	0	0	0	0	0	0	0	0	0	0	0	0	0	0	0	0	0	0.0382482	0.00670511	0	0	0	0	0	0	0	0	0	0	0	0	0	0	0	0	0	0	0	0	0	0	0
Bacteria	Acidobacteria(100)	Acidobacteria(100)	Acidobacteriales(100)	Acidobacteriaceae(100)	Uncultured_26(100)	0	0	0	0	0	0	0	0	0	0	0	0	0	0	0	0	0	0	0	0	0	0	0	0	0	0	0	0	0	0	0	0	0	0	0	0	0	0	0	0	0	0	0	0
Bacteria	Acidobacteria(100)	Acidobacteria(100)	Acidobacteriales(100)	Acidobacteriaceae(100)	Uncultured_26(100)	0	0	0	0	0	0	0	0	0	0	0	0	0	0.0573301	0	0	0	0	0	0	0	0	0	0	0	0	0	0	0	0	0	0	0	0	0	0	0	0	0	0	0	0	0	0
					Uncultured_26(100) Total	0	0	0	0	0	0	0	0	0	0	0	0	0	0.0573301	0	0	0	0	0	0	0	0	0	0	0	0	0	0	0	0	0	0	0	0	0	0	0	0	0	0	0	0	0	0
Bacteria	Acidobacteria(100)	Acidobacteria(100)	Acidobacteriales(100)	Acidobacteriaceae(100)	Candidatus_Solibacter(100)	0	0	0	0	0	0	0	0	0	0	0	0	0	0	0	0	0	0	0	0	0	0	0	0	0	0	0	0	0	0	0	0	0	0	0	0	0	0	0	0	0	0	0	0
					Candidatus_Solibacter(100) Total	0	0	0	0	0	0	0	0	0	0	0	0	0	0	0	0	0	0	0	0	0	0	0	0	0	0	0	0	0	0	0	0	0	0	0	0	0	0	0	0	0	0	0	0
Bacteria	Acidobacteria(100)	Acidobacteria(100)	Acidobacteriales(100)	Acidobacteriaceae(100)	Candidatus_Chloroacidobacterium(100)	0	0	0	0	0.036357	0	0	0	0	0	0	0	0	0	0	0	0	0	0	0	0	0	0	0	0	0	0	0	0	0	0	0	0	0	0	0	0	0	0	0	0	0	0	0
Bacteria	Acidobacteria(100)	Acidobacteria(100)	Acidobacteriales(100)	Acidobacteriaceae(100)	Candidatus_Chloroacidobacterium(100)	0	0	0	0	0	0	0	0	0	0	0	0	0	0	0	0	0	0	0	0	0	0	0	0	0	0	0	0	0	0	0	0	0	0	0	0	0	0	0	0	0	0	0	0
					Candidatus_Chloroacidobacterium(100) Total	0	0	0	0	0.036357	0	0	0	0	0	0	0	0	0	0	0	0	0	0	0	0	0	0	0	0	0	0	0	0	0	0	0	0	0	0	0	0	0	0	0	0	0	0	0
Bacteria	Acidobacteria(100)	Acidobacteria(100)	Acidobacteriales(100)	Acidobacteriaceae(100)	Terriglobus(84)	0	0	0	0	0.0060595	0	0	0	0	0	0	0	0.0240269	0	0.0150173	0	0	0	0	0	0	0	0	0	0	0	0	0	0	0	0	0	0	0	0	0	0	0	0	0	0	0	0	0
					Terriglobus(84) Total	0	0	0	0	0.0060595	0	0	0	0	0	0	0	0.0240269	0	0.0150173	0	0	0	0	0	0	0	0	0	0	0	0	0	0	0	0	0	0	0	0	0	0	0	0	0	0	0	0	0
Bacteria	Acidobacteria(100)	Acidobacteria(100)	Acidobacteriales(100)	Acidobacteriaceae(100)	Uncultured_11(100)	0	0	0	0	0	0	0	0	0	0	0	0	0	0.04095	0	0	0	0	0	0	0	0	0	0	0	0	0	0	0	0	0	0	0	0	0	0	0	0	0	0	0	0	0	0
					Uncultured_11(100) Total	0	0	0	0	0	0	0	0	0	0	0	0	0	0.04095	0	0	0	0	0	0	0	0	0	0	0	0	0	0	0	0	0	0	0	0	0	0	0	0	0	0	0	0	0	0
Bacteria	Acidobacteria(100)	Acidobacteria(100)	Acidobacteriales(100)	Acidobacteriaceae(100)	Candidatus_Chloroacidobacterium(100)	0	0	0	0	0	0	0	0	0	0	0	0	0	0	0	0	0	0	0	0	0	0	0	0	0	0	0	0	0	0	0.0108137	0	0	0	0	0	0	0	0	0	0	0	0	0
					Candidatus_Chloroacidobacterium(100) Total	0	0	0	0	0	0	0	0	0	0	0	0	0	0	0	0	0	0	0	0	0	0	0	0	0	0	0	0	0	0	0.0108137	0	0	0	0	0	0	0	0	0	0	0	0	0
Bacteria	Acidobacteria(100)	Acidobacteria(100)	Acidobacteriales(100)	Acidobacteriaceae(100)	Uncultured_31(100)	0	0	0	0	0	0	0	0	0	0	0	0	0	0	0	0	0	0	0	0	0	0	0	0	0	0	0	0	0	0	0	0	0	0	0	0	0	0	0	0	0	0	0	0
					Uncultured_31(100) Total	0	0	0	0	0	0	0	0	0	0	0	0	0	0	0	0	0	0	0	0	0	0	0	0	0	0	0	0	0	0	0	0	0	0	0	0	0	0	0	0	0	0	0	0
Bacteria	Acidobacteria(100)	Acidobacteria(100)	Acidobacteriales(100)	Acidobacteriaceae(100)	Uncultured_28(100)	0	0	0	0	0	0	0	0	0	0	0	0	0	0.04095	0	0	0	0	0	0	0	0	0	0	0	0	0	0	0	0	0	0	0	0	0	0	0	0	0	0	0	0	0	0
					Uncultured_28(100) Total	0	0	0	0	0	0	0	0	0	0	0	0	0	0.04095	0	0	0	0	0	0	0	0	0	0	0	0	0	0	0	0	0	0	0	0	0	0	0	0	0	0	0	0	0	0
				Acidobacteriaceae(100) Total		0	0	0	0	0.0424165	0	0	0	0	0	0	0	0.0480538	0.1638	0.0150173	0	0	0	0	0.0382482	0.00670511	0	0	0	0	0	0.0150075	0	0	0	0.0108137	0.0397908	0	0	0	0	0	0	0	0	0	0	0.00759532	0
			Acidobacteriales(100) Total			0	0	0	0	0.0424165	0	0	0	0	0	0	0	0.0480538	0.1638	0.0150173	0	0	0	0	0.0382482	0.00670511	0	0	0	0	0	0.0150075	0	0	0	0.0108137	0.0397908	0	0	0	0	0	0	0	0	0	0	0.00759532	0
		Acidobacteria(100) Total				0	0	0	0	0.0424165	0	0	0	0	0	0	0	0.0480538	0.1638	0.0150173	0	0	0	0	0.0382482	0.00670511	0	0	0	0	0	0.0150075	0	0	0	0.0108137	0.0397908	0	0	0	0	0	0	0	0	0	0	0.00759532	0
Bacteria	Acidobacteria(100)	Holophagae(100)	F-1404R(100)	unclassified(100)	unclassified(100)	0	0	0	0	0	0	0	0	0	0	0	0	0	0	0	0	0	0	0	0	0	0	0	0	0	0	0	0	0	0	0	0	0	0	0	0	0	0	0	0	0	0	0	0
					unclassified(100) Total	0	0	0	0	0	0	0	0	0	0	0	0	0	0	0	0	0	0	0	0	0	0	0	0	0	0	0	0	0	0	0	0	0	0	0	0	0	0	0	0	0	0	0	0
				unclassified(100) Total		0	0	0	0	0	0	0	0	0	0	0	0	0	0	0	0	0	0	0	0	0	0	0	0	0	0	0	0	0	0	0	0	0	0	0	0	0	0	0	0	0	0	0	0
			F-1404R(100) Total			0	0	0	0	0	0	0	0	0	0	0	0	0	0	0	0	0	0	0	0	0	0	0	0	0	0	0	0	0	0	0	0	0	0	0	0	0	0	0	0	0	0	0	0
Bacteria	Acidobacteria(100)	Holophagae(100)	iii1_8(100)	unclassified(100)	unclassified(100)	0	0	0	0.0200267	0	0	0	0	0	0	0	0	0	0	0	0	0	0	0	0	0	0	0	0	0	0	0	0	0	0	0	0.0056844	0	0	0	0	0	0	0	0	0	0	0	0
					unclassified(100) Total	0	0	0	0.0200267	0	0	0	0	0	0	0	0	0	0	0	0	0	0	0	0	0	0	0	0	0	0	0	0	0	0	0	0.0056844	0	0	0	0	0	0	0	0	0	0	0	0
				unclassified(100) Total		0	0	0	0.0200267	0	0	0	0	0	0	0	0	0	0	0	0	0	0	0	0	0	0	0	0	0	0	0	0	0	0	0	0.0056844	0	0	0	0	0	0	0	0	0	0	0	0
			iii1_8(100) Total			0	0	0	0.0200267	0	0	0	0	0	0	0	0	0	0	0	0	0	0	0	0	0	0	0	0	0	0	0	0	0	0	0	0.0056844	0	0	0	0	0	0	0	0	0	0	0	0
		Holophagae(100) Total				0	0	0	0.0200267	0	0	0	0	0	0	0	0	0	0	0	0	0	0	0	0	0	0	0	0	0	0	0	0	0	0	0	0.0056844	0	0	0	0	0	0	0	0	0	0	0	0
Bacteria	Acidobacteria(100)	Acidobacteria(100)	Acidobacteriales(100)	Acidobacteriaceae(100)	Candidatus_Solibacter(100)	0	0	0	0	0	0	0	0	0	0	0	0	0	0	0	0	0	0	0	0	0	0	0	0	0	0	0	0	0	0	0	0	0	0	0	0	0	0	0	0	0	0	0	0
					Candidatus_Solibacter(100) Total	0	0	0	0	0	0	0	0	0	0	0	0	0	0	0	0	0	0	0	0	0	0	0	0	0	0	0	0	0	0	0	0	0	0	0	0	0	0	0	0	0	0	0	0
Bacteria	Acidobacteria(100)	Acidobacteria(100)	Acidobacteriales(100)	Acidobacteriaceae(100)	Uncultured_31(100)	0	0	0	0	0	0	0	0	0	0	0	0	0	0	0	0	0	0	0	0	0	0	0	0	0	0	0	0	0	0	0	0	0	0	0	0	0	0	0	0	0	0	0	0.0205691
Bacteria	Acidobacteria(100)	Acidobacteria(100)	Acidobacteriales(100)	Acidobacteriaceae(100)	Uncultured_31(100)	0	0	0	0	0	0.00693241	0	0	0	0	0	0	0	0	0	0	0	0	0	0	0	0	0	0	0	0	0	0	0	0	0	0	0	0	0	0	0	0	0	0	0	0	0	0
Bacteria	Acidobacteria(100)	Acidobacteria(100)	Acidobacteriales(100)	Acidobacteriaceae(100)	Uncultured_31(100)	0	0	0	0	0	0	0	0	0	0	0	0	0	0	0	0	0	0	0	0	0	0	0	0	0	0	0	0	0	0	0	0	0	0	0	0	0	0	0	0	0	0	0	0
Bacteria	Acidobacteria(100)	Acidobacteria(100)	Acidobacteriales(100)	Acidobacteriaceae(100)	Uncultured_31(100)	0	0	0	0	0	0	0	0	0	0	0	0	0	0	0	0	0	0	0	0	0	0	0	0	0	0	0	0	0	0	0	0	0	0	0	0	0	0	0	0	0	0	0	0
Bacteria	Acidobacteria(100)	Acidobacteria(100)	Acidobacteriales(100)	Acidobacteriaceae(100)	Uncultured_31(100)	0	0	0	0	0	0	0	0	0	0	0	0	0	0	0	0	0	0	0	0	0	0	0	0	0	0	0	0	0	0	0	0	0	0	0	0	0	0	0	0	0	0	0	0
					Uncultured_31(100) Total	0	0	0	0	0	0.00693241	0	0	0	0	0	0	0	0	0	0	0	0	0	0	0	0	0	0	0	0	0	0	0	0	0	0	0	0	0	0	0	0	0	0	0	0	0	0.0205691
Bacteria	Acidobacteria(100)	Acidobacteria(100)	Acidobacteriales(100)	Acidobacteriaceae(100)	Candidatus_Solibacter(100)	0	0	0	0	0	0	0	0	0	0	0	0	0	0	0	0	0	0	0	0	0	0	0	0	0	0.0270256	0	0	0	0	0	0	0	0	0	0	0	0	0	0	0	0	0	0
					Candidatus_Solibacter(100) Total	0	0	0	0	0	0	0	0	0	0	0	0	0	0	0	0	0	0	0	0	0	0	0	0	0	0.0270256	0	0	0	0	0	0	0	0	0	0	0	0	0	0	0	0	0	0
Bacteria	Acidobacteria(100)	Acidobacteria(100)	Acidobacteriales(100)	Acidobacteriaceae(100)	Edaphobacter(100)	0	0	0	0	0	0	0	0	0	0	0	0	0.0160179	0	0	0	0	0	0	0	0	0	0	0	0	0	0	0	0	0	0	0	0	0	0	0	0	0.0104899	0	0	0	0	0	0
					Edaphobacter(100) Total	0	0	0	0	0	0	0	0	0	0	0	0	0.0160179	0	0	0	0	0	0	0	0	0	0	0	0	0	0	0	0	0	0	0	0	0	0	0	0	0.0104899	0	0	0	0	0	0
Bacteria	Acidobacteria(100)	Acidobacteria(100)	Acidobacteriales(100)	Acidobacteriaceae(100)	Uncultured_31(100)	0	0	0	0	0	0	0	0	0	0	0	0	0	0	0	0	0	0	0	0	0	0	0	0	0	0	0	0	0	0	0	0	0	0	0	0	0	0	0	0	0	0	0	0
					Uncultured_31(100) Total	0	0	0	0	0	0	0	0	0	0	0	0	0	0	0	0	0	0	0	0	0	0	0	0	0	0	0	0	0	0	0	0	0	0	0	0	0	0	0	0	0	0	0	0
Bacteria	Acidobacteria(100)	Acidobacteria(100)	Acidobacteriales(100)	Acidobacteriaceae(100)	unclassified(100)	0	0	0	0	0	0	0	0	0	0	0	0	0	0	0	0	0	0	0	0	0	0	0	0	0	0	0	0	0	0	0	0	0	0	0	0	0	0	0	0	0	0	0	0
					unclassified(100) Total	0	0	0	0	0	0	0	0	0	0	0	0	0	0	0	0	0	0	0	0	0	0	0	0	0	0	0	0	0	0	0	0	0	0	0	0	0	0	0	0	0	0	0	0
Bacteria	Acidobacteria(100)	Acidobacteria(100)	Acidobacteriales(100)	Acidobacteriaceae(100)	Uncultured_31(100)	0	0	0	0	0	0	0	0	0	0	0	0	0	0	0	0	0	0	0	0	0	0	0	0	0	0	0	0	0	0	0	0	0	0	0	0	0	0	0	0	0	0	0	0
Bacteria	Acidobacteria(100)	Acidobacteria(100)	Acidobacteriales(100)	Acidobacteriaceae(100)	Uncultured_31(100)	0	0	0	0	0	0	0	0	0	0	0	0	0	0	0	0	0	0	0	0	0	0	0	0	0	0	0	0	0	0	0	0	0	0	0	0	0	0	0	0	0	0	0	0
					Uncultured_31(100) Total	0	0	0	0	0	0	0	0	0	0	0	0	0	0	0	0	0	0	0	0	0	0	0	0	0	0	0	0	0	0	0	0	0	0	0	0	0	0	0	0	0	0	0	0
Bacteria	Acidobacteria(100)	Acidobacteria(100)	Acidobacteriales(100)	Acidobacteriaceae(100)	Uncultured_12(100)	0	0	0	0	0	0	0	0	0	0	0	0	0	0.01638	0	0	0	0	0	0	0	0	0	0	0	0	0	0	0	0	0	0	0	0	0	0	0	0	0	0	0	0	0	0
					Uncultured_12(100) Total	0	0	0	0	0	0	0	0	0	0	0	0	0	0.01638	0	0	0	0	0	0	0	0	0	0	0	0	0	0	0	0	0	0	0	0	0	0	0	0	0	0	0	0	0	0
Bacteria	Acidobacteria(100)	Acidobacteria(100)	Acidobacteriales(100)	Acidobacteriaceae(100)	Uncultured_9(100)	0	0	0	0	0	0	0	0	0	0	0	0	0	0	0	0	0	0	0	0	0	0	0	0	0	0	0	0	0	0	0	0	0	0	0	0	0	0	0	0	0	0	0	0
					Uncultured_9(100) Total	0	0	0	0	0	0	0	0	0	0	0	0	0	0	0	0	0	0	0	0	0	0	0	0	0	0	0	0	0	0	0	0	0	0	0	0	0	0	0	0	0	0	0	0
Bacteria	Acidobacteria(100)	Acidobacteria(100)	Acidobacteriales(100)	Acidobacteriaceae(100)	Uncultured_31(100)	0	0	0	0	0	0	0	0	0	0	0	0	0	0	0.0150173	0	0	0	0	0	0	0	0	0	0	0	0	0	0	0	0	0	0	0	0	0	0	0	0.00664319	0	0	0	0	0
Bacteria	Acidobacteria(100)	Acidobacteria(100)	Acidobacteriales(100)	Acidobacteriaceae(100)	Uncultured_31(100)	0	0	0	0	0	0	0	0	0	0	0	0	0.0160179	0	0	0	0	0	0	0	0	0	0	0	0	0	0	0	0	0	0	0	0	0	0	0	0	0	0	0	0	0	0	0
					Uncultured_31(100) Total	0	0	0	0	0	0	0	0	0	0	0	0	0.0160179	0	0.0150173	0	0	0	0	0	0	0	0	0	0	0	0	0	0	0	0	0	0	0	0	0	0	0	0.00664319	0	0	0	0	0
Bacteria	Acidobacteria(100)	Acidobacteria(100)	Acidobacteriales(100)	Acidobacteriaceae(100)	unclassified(100)	0	0	0	0	0	0	0	0	0	0	0	0	0	0	0	0	0	0	0	0	0	0	0	0	0	0	0	0	0	0	0	0	0	0	0	0	0.0328299	0	0	0	0	0	0	0
					unclassified(100) Total	0	0	0	0	0	0	0	0	0	0	0	0	0	0	0	0	0	0	0	0	0	0	0	0	0	0	0	0	0	0	0	0	0	0	0	0	0.0328299	0	0	0	0	0	0	0
Bacteria	Acidobacteria(100)	Acidobacteria(100)	Acidobacteriales(100)	Acidobacteriaceae(100)	Uncultured_23(100)	0	0	0	0	0	0	0	0	0	0	0	0	0	0	0	0	0	0	0	0	0	0	0	0	0	0	0	0	0	0	0	0	0	0	0	0	0	0	0	0	0	0	0	0
					Uncultured_23(100) Total	0	0	0	0	0	0	0	0	0	0	0	0	0	0	0	0	0	0	0	0	0	0	0	0	0	0	0	0	0	0	0	0	0	0	0	0	0	0	0	0	0	0	0	0
Bacteria	Acidobacteria(100)	Acidobacteria(100)	Acidobacteriales(100)	Acidobacteriaceae(100)	unclassified(100)	0	0	0	0	0	0.0277296	0	0	0	0	0	0	0	0	0	0	0	0	0	0	0	0	0	0	0	0	0	0	0	0	0	0	0	0	0	0	0	0	0	0	0	0	0	0
					unclassified(100) Total	0	0	0	0	0	0.0277296	0	0	0	0	0	0	0	0	0	0	0	0	0	0	0	0	0	0	0	0	0	0	0	0	0	0	0	0	0	0	0	0	0	0	0	0	0	0
Bacteria	Acidobacteria(100)	Acidobacteria(100)	Acidobacteriales(100)	Acidobacteriaceae(100)	Uncultured_18(100)	0	0	0	0	0	0	0	0	0	0	0	0	0	0	0	0	0	0	0	0	0	0	0	0	0	0	0.010005	0	0	0	0	0	0	0	0	0	0	0	0	0	0	0	0	0
					Uncultured_18(100) Total	0	0	0	0	0	0	0	0	0	0	0	0	0	0	0	0	0	0	0	0	0	0	0	0	0	0	0.010005	0	0	0	0	0	0	0	0	0	0	0	0	0	0	0	0	0
Bacteria	Acidobacteria(100)	Acidobacteria(100)	Acidobacteriales(100)	Acidobacteriaceae(100)	Candidatus_Chloroacidobacterium(100)	0	0	0	0	0	0	0	0	0	0	0	0	0	0	0	0	0	0	0	0	0	0	0	0	0	0	0	0	0	0	0	0	0	0	0	0	0	0	0	0	0	0	0	0
					Candidatus_Chloroacidobacterium(100) Total	0	0	0	0	0	0	0	0	0	0	0	0	0	0	0	0	0	0	0	0	0	0	0	0	0	0	0	0	0	0	0	0	0	0	0	0	0	0	0	0	0	0	0	0
Bacteria	Acidobacteria(100)	Acidobacteria(100)	Acidobacteriales(100)	Acidobacteriaceae(100)	Uncultured_15(100)	0	0	0	0	0	0	0	0	0	0	0	0	0	0	0	0	0	0	0	0	0	0	0	0	0	0	0	0	0	0	0	0	0	0	0	0	0	0.0209798	0	0	0	0	0	0
					Uncultured_15(100) Total	0	0	0	0	0	0	0	0	0	0	0	0	0	0	0	0	0	0	0	0	0	0	0	0	0	0	0	0	0	0	0	0	0	0	0	0	0	0.0209798	0	0	0	0	0	0
Bacteria	Acidobacteria(100)	Acidobacteria(100)	Acidobacteriales(100)	Acidobacteriaceae(100)	Candidatus_Chloroacidobacterium(100)	0	0	0	0	0	0	0	0	0	0	0	0	0	0	0	0	0	0	0	0	0	0	0	0	0	0	0.0050025	0	0	0	0	0	0.0182715	0	0	0	0	0	0	0	0	0	0	0
					Candidatus_Chloroacidobacterium(100) Total	0	0	0	0	0	0	0	0	0	0	0	0	0	0	0	0	0	0	0	0	0	0	0	0	0	0	0.0050025	0	0	0	0	0	0.0182715	0	0	0	0	0	0	0	0	0	0	0
Bacteria	Acidobacteria(100)	Acidobacteria(100)	Acidobacteriales(100)	Acidobacteriaceae(100)	unclassified(100)	0	0	0	0	0	0.0277296	0	0	0	0	0	0	0	0	0	0	0	0	0	0	0	0	0	0	0	0	0	0	0	0	0	0	0	0	0	0	0	0	0	0	0	0	0	0
					unclassified(100) Total	0	0	0	0	0	0.0277296	0	0	0	0	0	0	0	0	0	0	0	0	0	0	0	0	0	0	0	0	0	0	0	0	0	0	0	0	0	0	0	0	0	0	0	0	0	0
Bacteria	Acidobacteria(100)	Acidobacteria(100)	Acidobacteriales(100)	Acidobacteriaceae(100)	Uncultured_31(100)	0	0	0	0	0	0	0	0	0	0	0	0	0	0	0	0	0	0	0	0	0	0	0	0	0	0	0	0	0	0	0	0	0	0	0	0	0	0	0	0	0	0	0	0
					Uncultured_31(100) Total	0	0	0	0	0	0	0	0	0	0	0	0	0	0	0	0	0	0	0	0	0	0	0	0	0	0	0	0	0	0	0	0	0	0	0	0	0	0	0	0	0	0	0	0
Bacteria	Acidobacteria(100)	Acidobacteria(100)	Acidobacteriales(100)	Acidobacteriaceae(100)	Uncultured_27(100)	0	0	0	0	0	0	0	0	0	0	0	0	0	0	0	0	0	0	0	0	0	0	0	0	0	0	0	0	0	0	0	0	0	0	0	0	0	0	0	0	0	0	0	0
					Uncultured_27(100) Total	0	0	0	0	0	0	0	0	0	0	0	0	0	0	0	0	0	0	0	0	0	0	0	0	0	0	0	0	0	0	0	0	0	0	0	0	0	0	0	0	0	0	0	0
				Acidobacteriaceae(100) Total		0	0	0	0	0	0.0623917	0	0	0	0	0	0	0.0320359	0.01638	0.0150173	0	0	0	0	0	0	0	0	0	0	0.0270256	0.0150075	0	0	0	0	0	0.0182715	0	0	0	0.0328299	0.0314696	0.00664319	0	0	0	0	0.0205691
			Acidobacteriales(100) Total			0	0	0	0	0	0.0623917	0	0	0	0	0	0	0.0320359	0.01638	0.0150173	0	0	0	0	0	0	0	0	0	0	0.0270256	0.0150075	0	0	0	0	0	0.0182715	0	0	0	0.0328299	0.0314696	0.00664319	0	0	0	0	0.0205691
		Acidobacteria(100) Total				0	0	0	0	0	0.0623917	0	0	0	0	0	0	0.0320359	0.01638	0.0150173	0	0	0	0	0	0	0	0	0	0	0.0270256	0.0150075	0	0	0	0	0	0.0182715	0	0	0	0.0328299	0.0314696	0.00664319	0	0	0	0	0.0205691
Bacteria	Acidobacteria(100)	Holophagae(100)	iii1_8(100)	unclassified(100)	unclassified(100)	0	0	0	0	0	0	0	0	0	0	0	0	0	0	0	0	0	0	0	0	0	0	0	0	0	0	0	0	0	0	0	0	0	0	0	0	0	0	0	0	0	0	0	0
					unclassified(100) Total	0	0	0	0	0	0	0	0	0	0	0	0	0	0	0	0	0	0	0	0	0	0	0	0	0	0	0	0	0	0	0	0	0	0	0	0	0	0	0	0	0	0	0	0
				unclassified(100) Total		0	0	0	0	0	0	0	0	0	0	0	0	0	0	0	0	0	0	0	0	0	0	0	0	0	0	0	0	0	0	0	0	0	0	0	0	0	0	0	0	0	0	0	0
			iii1_8(100) Total			0	0	0	0	0	0	0	0	0	0	0	0	0	0	0	0	0	0	0	0	0	0	0	0	0	0	0	0	0	0	0	0	0	0	0	0	0	0	0	0	0	0	0	0
		Holophagae(100) Total				0	0	0	0	0	0	0	0	0	0	0	0	0	0	0	0	0	0	0	0	0	0	0	0	0	0	0	0	0	0	0	0	0	0	0	0	0	0	0	0	0	0	0	0
Bacteria	Acidobacteria(100)	Acidobacteria(100)	Acidobacteriales(100)	Acidobacteriaceae(100)	Uncultured_31(100)	0	0	0	0	0.0181785	0	0	0	0	0	0	0	0	0	0	0	0	0	0	0	0	0	0	0	0	0	0	0	0	0	0	0	0	0	0	0	0	0	0	0	0	0	0	0
					Uncultured_31(100) Total	0	0	0	0	0.0181785	0	0	0	0	0	0	0	0	0	0	0	0	0	0	0	0	0	0	0	0	0	0	0	0	0	0	0	0	0	0	0	0	0	0	0	0	0	0	0
Bacteria	Acidobacteria(100)	Acidobacteria(100)	Acidobacteriales(100)	Acidobacteriaceae(100)	Edaphobacter(100)	0	0	0	0	0	0	0	0	0	0	0	0	0	0	0	0	0	0	0	0	0	0	0	0	0.0158178	0	0	0	0	0	0	0	0	0	0	0	0	0	0	0	0	0	0.00759532	0
					Edaphobacter(100) Total	0	0	0	0	0	0	0	0	0	0	0	0	0	0	0	0	0	0	0	0	0	0	0	0	0.0158178	0	0	0	0	0	0	0	0	0	0	0	0	0	0	0	0	0	0.00759532	0
Bacteria	Acidobacteria(100)	Acidobacteria(100)	Acidobacteriales(100)	Acidobacteriaceae(100)	unclassified(67)	0	0	0	0	0	0	0	0	0	0	0	0	0	0.00819001	0	0	0	0	0	0	0	0	0	0	0	0	0	0	0	0	0	0	0	0	0	0	0	0	0	0	0	0	0.0151906	0
					unclassified(67) Total	0	0	0	0	0	0	0	0	0	0	0	0	0	0.00819001	0	0	0	0	0	0	0	0	0	0	0	0	0	0	0	0	0	0	0	0	0	0	0	0	0	0	0	0	0.0151906	0
Bacteria	Acidobacteria(100)	Acidobacteria(100)	Acidobacteriales(100)	Acidobacteriaceae(100)	Uncultured_17(100)	0	0	0	0	0	0	0	0	0	0	0	0	0	0	0	0	0	0	0	0	0	0	0	0	0	0	0	0	0	0	0	0	0	0	0	0	0	0	0	0	0	0	0	0
					Uncultured_17(100) Total	0	0	0	0	0	0	0	0	0	0	0	0	0	0	0	0	0	0	0	0	0	0	0	0	0	0	0	0	0	0	0	0	0	0	0	0	0	0	0	0	0	0	0	0
Bacteria	Acidobacteria(100)	Acidobacteria(100)	Acidobacteriales(100)	Acidobacteriaceae(100)	Uncultured_31(100)	0	0	0	0	0	0	0	0	0	0	0	0	0	0	0	0	0	0	0	0	0	0	0	0	0	0	0	0	0	0	0	0	0	0	0	0	0	0	0	0	0	0	0	0
Bacteria	Acidobacteria(100)	Acidobacteria(100)	Acidobacteriales(100)	Acidobacteriaceae(100)	Uncultured_31(100)	0	0	0	0	0.0181785	0	0	0	0	0	0	0	0	0	0	0	0	0	0	0	0	0	0	0	0	0	0	0	0	0	0	0	0	0	0	0	0	0	0	0	0	0	0	0
					Uncultured_31(100) Total	0	0	0	0	0.0181785	0	0	0	0	0	0	0	0	0	0	0	0	0	0	0	0	0	0	0	0	0	0	0	0	0	0	0	0	0	0	0	0	0	0	0	0	0	0	0
Bacteria	Acidobacteria(100)	Acidobacteria(100)	Acidobacteriales(100)	Acidobacteriaceae(100)	Uncultured_1(100)	0	0	0	0	0	0	0	0	0	0	0	0	0	0.02457	0	0	0	0	0	0	0	0	0	0	0	0	0	0	0	0	0	0	0	0	0	0	0	0	0	0	0	0	0	0
					Uncultured_1(100) Total	0	0	0	0	0	0	0	0	0	0	0	0	0	0.02457	0	0	0	0	0	0	0	0	0	0	0	0	0	0	0	0	0	0	0	0	0	0	0	0	0	0	0	0	0	0
Bacteria	Acidobacteria(100)	Acidobacteria(100)	Acidobacteriales(100)	Acidobacteriaceae(100)	unclassified(100)	0	0	0	0	0	0	0	0	0	0	0	0	0.0240269	0	0	0	0	0	0	0	0	0	0	0	0	0	0	0	0	0	0	0	0	0	0	0	0	0	0	0	0	0	0	0
					unclassified(100) Total	0	0	0	0	0	0	0	0	0	0	0	0	0.0240269	0	0	0	0	0	0	0	0	0	0	0	0	0	0	0	0	0	0	0	0	0	0	0	0	0	0	0	0	0	0	0
Bacteria	Acidobacteria(100)	Acidobacteria(100)	Acidobacteriales(100)	Acidobacteriaceae(100)	Acidobacterium(100)	0	0	0	0	0	0	0	0	0	0	0	0	0	0	0.0225259	0	0	0	0	0	0	0	0	0	0	0	0	0	0	0	0	0	0	0	0	0	0	0	0	0	0	0	0	0
					Acidobacterium(100) Total	0	0	0	0	0	0	0	0	0	0	0	0	0	0	0.0225259	0	0	0	0	0	0	0	0	0	0	0	0	0	0	0	0	0	0	0	0	0	0	0	0	0	0	0	0	0
Bacteria	Acidobacteria(100)	Acidobacteria(100)	Acidobacteriales(100)	Acidobacteriaceae(100)	unclassified(100)	0	0	0	0	0	0	0	0	0	0	0	0	0	0	0	0	0	0	0	0	0	0	0	0	0	0	0.0150075	0	0	0	0	0	0	0	0	0	0	0	0	0	0	0	0	0
					unclassified(100) Total	0	0	0	0	0	0	0	0	0	0	0	0	0	0	0	0	0	0	0	0	0	0	0	0	0	0	0.0150075	0	0	0	0	0	0	0	0	0	0	0	0	0	0	0	0	0
Bacteria	Acidobacteria(100)	Acidobacteria(100)	Acidobacteriales(100)	Acidobacteriaceae(100)	Uncultured_1(100)	0	0	0	0	0	0	0	0	0	0	0	0	0	0	0	0	0	0	0	0	0	0	0	0	0	0.0108102	0	0	0	0	0	0	0	0	0	0	0	0	0	0	0	0	0	0
					Uncultured_1(100) Total	0	0	0	0	0	0	0	0	0	0	0	0	0	0	0	0	0	0	0	0	0	0	0	0	0	0.0108102	0	0	0	0	0	0	0	0	0	0	0	0	0	0	0	0	0	0
Bacteria	Acidobacteria(100)	Acidobacteria(100)	Acidobacteriales(100)	Acidobacteriaceae(100)	Uncultured_31(100)	0	0	0	0	0	0	0	0	0	0	0	0	0	0	0	0	0	0	0	0	0	0	0	0	0	0	0	0	0	0	0	0	0	0	0	0	0	0	0	0	0	0	0	0
					Uncultured_31(100) Total	0	0	0	0	0	0	0	0	0	0	0	0	0	0	0	0	0	0	0	0	0	0	0	0	0	0	0	0	0	0	0	0	0	0	0	0	0	0	0	0	0	0	0	0
Bacteria	Acidobacteria(100)	Acidobacteria(100)	Acidobacteriales(100)	Acidobacteriaceae(100)	Terriglobus(100)	0	0	0	0	0	0	0	0	0	0	0	0	0	0.01638	0	0	0	0	0	0	0	0	0	0	0	0	0	0	0	0	0	0	0	0	0	0	0	0	0	0	0	0	0	0
					Terriglobus(100) Total	0	0	0	0	0	0	0	0	0	0	0	0	0	0.01638	0	0	0	0	0	0	0	0	0	0	0	0	0	0	0	0	0	0	0	0	0	0	0	0	0	0	0	0	0	0
Bacteria	Acidobacteria(100)	Acidobacteria(100)	Acidobacteriales(100)	Acidobacteriaceae(100)	Uncultured_9(100)	0	0	0	0	0	0	0	0	0	0	0	0	0	0	0	0	0	0	0	0	0	0	0	0	0	0	0	0	0	0	0	0	0	0	0	0	0	0	0	0	0	0	0	0
					Uncultured_9(100) Total	0	0	0	0	0	0	0	0	0	0	0	0	0	0	0	0	0	0	0	0	0	0	0	0	0	0	0	0	0	0	0	0	0	0	0	0	0	0	0	0	0	0	0	0
Bacteria	Acidobacteria(100)	Acidobacteria(100)	Acidobacteriales(100)	Acidobacteriaceae(100)	Uncultured_31(100)	0	0	0	0	0	0	0	0	0	0	0	0	0	0	0	0	0	0	0	0	0	0	0	0	0	0	0	0	0	0	0	0	0	0	0	0	0	0	0	0	0	0	0	0
					Uncultured_31(100) Total	0	0	0	0	0	0	0	0	0	0	0	0	0	0	0	0	0	0	0	0	0	0	0	0	0	0	0	0	0	0	0	0	0	0	0	0	0	0	0	0	0	0	0	0
Bacteria	Acidobacteria(100)	Acidobacteria(100)	Acidobacteriales(100)	Acidobacteriaceae(100)	Uncultured_1(100)	0	0	0	0	0.012119	0	0	0	0	0	0	0	0	0	0	0	0	0	0	0	0	0	0	0	0	0	0	0	0	0	0	0	0	0	0	0	0	0	0	0	0	0	0	0
					Uncultured_1(100) Total	0	0	0	0	0.012119	0	0	0	0	0	0	0	0	0	0	0	0	0	0	0	0	0	0	0	0	0	0	0	0	0	0	0	0	0	0	0	0	0	0	0	0	0	0	0
Bacteria	Acidobacteria(100)	Acidobacteria(100)	Acidobacteriales(100)	Acidobacteriaceae(100)	Candidatus_Solibacter(100)	0	0	0	0	0.012119	0	0	0	0	0	0	0	0	0	0	0	0	0	0	0	0	0	0	0	0	0	0	0	0	0	0	0	0	0	0	0	0	0	0	0	0	0	0	0
					Candidatus_Solibacter(100) Total	0	0	0	0	0.012119	0	0	0	0	0	0	0	0	0	0	0	0	0	0	0	0	0	0	0	0	0	0	0	0	0	0	0	0	0	0	0	0	0	0	0	0	0	0	0
Bacteria	Acidobacteria(100)	Acidobacteria(100)	Acidobacteriales(100)	Acidobacteriaceae(100)	Uncultured_23(100)	0	0	0	0	0	0	0	0	0	0	0	0	0	0	0	0	0	0	0	0	0	0	0	0	0	0	0	0	0	0	0	0	0	0	0	0	0	0	0	0	0	0	0	0
					Uncultured_23(100) Total	0	0	0	0	0	0	0	0	0	0	0	0	0	0	0	0	0	0	0	0	0	0	0	0	0	0	0	0	0	0	0	0	0	0	0	0	0	0	0	0	0	0	0	0
Bacteria	Acidobacteria(100)	Acidobacteria(100)	Acidobacteriales(100)	Acidobacteriaceae(100)	Uncultured_26(100)	0	0	0	0	0.012119	0	0	0	0	0	0	0	0	0	0	0	0	0	0	0	0	0	0	0	0	0	0	0	0	0	0	0	0	0	0	0	0	0	0	0	0	0	0	0
					Uncultured_26(100) Total	0	0	0	0	0.012119	0	0	0	0	0	0	0	0	0	0	0	0	0	0	0	0	0	0	0	0	0	0	0	0	0	0	0	0	0	0	0	0	0	0	0	0	0	0	0
Bacteria	Acidobacteria(100)	Acidobacteria(100)	Acidobacteriales(100)	Acidobacteriaceae(100)	Uncultured_31(100)	0	0	0	0	0	0	0	0	0	0	0	0	0	0	0	0	0	0	0	0	0	0	0	0	0	0	0	0	0	0	0	0	0	0	0	0	0	0	0	0	0	0	0	0
Bacteria	Acidobacteria(100)	Acidobacteria(100)	Acidobacteriales(100)	Acidobacteriaceae(100)	Uncultured_31(100)	0	0	0	0	0	0	0	0	0	0	0	0	0	0	0	0	0	0	0	0	0	0	0	0	0	0	0	0	0	0	0	0	0	0	0	0	0	0	0	0	0	0	0	0
Bacteria	Acidobacteria(100)	Acidobacteria(100)	Acidobacteriales(100)	Acidobacteriaceae(100)	Uncultured_31(100)	0	0	0	0	0	0	0	0	0	0	0	0	0	0	0	0	0	0	0	0	0	0	0	0	0	0	0	0	0	0	0	0.0056844	0	0	0	0	0	0	0	0	0	0	0	0
					Uncultured_31(100) Total	0	0	0	0	0	0	0	0	0	0	0	0	0	0	0	0	0	0	0	0	0	0	0	0	0	0	0	0	0	0	0	0.0056844	0	0	0	0	0	0	0	0	0	0	0	0
				Acidobacteriaceae(100) Total		0	0	0	0	0.0727141	0	0	0	0	0	0	0	0.0240269	0.04914	0.0225259	0	0	0	0	0	0	0	0	0	0.0158178	0.0108102	0.0150075	0	0	0	0	0.0056844	0	0	0	0	0	0	0	0	0	0	0.022786	0
			Acidobacteriales(100) Total			0	0	0	0	0.0727141	0	0	0	0	0	0	0	0.0240269	0.04914	0.0225259	0	0	0	0	0	0	0	0	0	0.0158178	0.0108102	0.0150075	0	0	0	0	0.0056844	0	0	0	0	0	0	0	0	0	0	0.022786	0
		Acidobacteria(100) Total				0	0	0	0	0.0727141	0	0	0	0	0	0	0	0.0240269	0.04914	0.0225259	0	0	0	0	0	0	0	0	0	0.0158178	0.0108102	0.0150075	0	0	0	0	0.0056844	0	0	0	0	0	0	0	0	0	0	0.022786	0
Bacteria	Acidobacteria(100)	Holophagae(100)	iii1_8(100)	unclassified(100)	unclassified(100)	0	0	0	0	0	0	0	0	0	0	0	0	0	0	0	0	0	0	0	0	0	0	0	0	0	0.00540511	0	0	0	0	0	0	0	0	0	0	0	0	0	0	0	0	0	0
					unclassified(100) Total	0	0	0	0	0	0	0	0	0	0	0	0	0	0	0	0	0	0	0	0	0	0	0	0	0	0.00540511	0	0	0	0	0	0	0	0	0	0	0	0	0	0	0	0	0	0
				unclassified(100) Total		0	0	0	0	0	0	0	0	0	0	0	0	0	0	0	0	0	0	0	0	0	0	0	0	0	0.00540511	0	0	0	0	0	0	0	0	0	0	0	0	0	0	0	0	0	0
			iii1_8(100) Total			0	0	0	0	0	0	0	0	0	0	0	0	0	0	0	0	0	0	0	0	0	0	0	0	0	0.00540511	0	0	0	0	0	0	0	0	0	0	0	0	0	0	0	0	0	0
		Holophagae(100) Total				0	0	0	0	0	0	0	0	0	0	0	0	0	0	0	0	0	0	0	0	0	0	0	0	0	0.00540511	0	0	0	0	0	0	0	0	0	0	0	0	0	0	0	0	0	0
Bacteria	Acidobacteria(100)	Acidobacteria(100)	Acidobacteriales(100)	Acidobacteriaceae(100)	Uncultured_22(100)	0	0	0	0	0	0	0	0	0	0	0	0	0	0	0	0	0	0	0	0	0	0	0	0	0	0	0	0	0	0	0	0	0	0	0	0	0	0	0	0	0	0	0	0
					Uncultured_22(100) Total	0	0	0	0	0	0	0	0	0	0	0	0	0	0	0	0	0	0	0	0	0	0	0	0	0	0	0	0	0	0	0	0	0	0	0	0	0	0	0	0	0	0	0	0
Bacteria	Acidobacteria(100)	Acidobacteria(100)	Acidobacteriales(100)	Acidobacteriaceae(100)	Candidatus_Chloroacidobacterium(100)	0	0	0	0	0	0	0	0	0	0	0	0	0	0	0	0	0	0	0	0	0	0	0	0	0	0	0	0	0	0	0	0	0	0	0	0	0	0	0	0	0	0	0	0
					Candidatus_Chloroacidobacterium(100) Total	0	0	0	0	0	0	0	0	0	0	0	0	0	0	0	0	0	0	0	0	0	0	0	0	0	0	0	0	0	0	0	0	0	0	0	0	0	0	0	0	0	0	0	0
Bacteria	Acidobacteria(100)	Acidobacteria(100)	Acidobacteriales(100)	Acidobacteriaceae(100)	Uncultured_1(100)	0	0	0	0	0.0060595	0	0	0	0	0	0	0	0	0	0	0	0	0	0	0	0	0	0	0	0	0	0	0	0	0	0	0	0	0	0	0	0	0	0	0	0	0	0	0
					Uncultured_1(100) Total	0	0	0	0	0.0060595	0	0	0	0	0	0	0	0	0	0	0	0	0	0	0	0	0	0	0	0	0	0	0	0	0	0	0	0	0	0	0	0	0	0	0	0	0	0	0
Bacteria	Acidobacteria(100)	Acidobacteria(100)	Acidobacteriales(100)	Acidobacteriaceae(100)	Uncultured_26(100)	0	0	0	0	0	0	0	0	0	0	0	0	0	0	0	0	0	0	0	0	0	0	0	0	0	0	0	0	0	0	0	0	0	0	0	0	0	0	0	0	0	0	0	0
					Uncultured_26(100) Total	0	0	0	0	0	0	0	0	0	0	0	0	0	0	0	0	0	0	0	0	0	0	0	0	0	0	0	0	0	0	0	0	0	0	0	0	0	0	0	0	0	0	0	0
Bacteria	Acidobacteria(100)	Acidobacteria(100)	Acidobacteriales(100)	Acidobacteriaceae(100)	Uncultured_9(100)	0	0	0	0	0	0	0	0	0	0	0	0	0	0	0	0	0	0	0	0	0	0	0	0	0	0	0	0	0	0	0	0	0	0	0	0	0	0	0	0	0	0	0	0
					Uncultured_9(100) Total	0	0	0	0	0	0	0	0	0	0	0	0	0	0	0	0	0	0	0	0	0	0	0	0	0	0	0	0	0	0	0	0	0	0	0	0	0	0	0	0	0	0	0	0
Bacteria	Acidobacteria(100)	Acidobacteria(100)	Acidobacteriales(100)	Acidobacteriaceae(100)	Uncultured_31(100)	0	0	0	0	0	0	0	0	0	0	0	0	0	0	0	0	0	0	0	0	0	0	0	0	0	0	0	0	0	0	0	0	0	0	0	0	0	0	0	0	0	0	0	0
					Uncultured_31(100) Total	0	0	0	0	0	0	0	0	0	0	0	0	0	0	0	0	0	0	0	0	0	0	0	0	0	0	0	0	0	0	0	0	0	0	0	0	0	0	0	0	0	0	0	0
Bacteria	Acidobacteria(100)	Acidobacteria(100)	Acidobacteriales(100)	Acidobacteriaceae(100)	Uncultured_25(100)	0	0	0	0	0	0	0	0	0	0	0	0	0	0	0	0	0	0	0	0	0	0	0	0	0	0	0	0	0	0	0	0	0	0	0	0	0	0	0	0	0	0	0	0
					Uncultured_25(100) Total	0	0	0	0	0	0	0	0	0	0	0	0	0	0	0	0	0	0	0	0	0	0	0	0	0	0	0	0	0	0	0	0	0	0	0	0	0	0	0	0	0	0	0	0
Bacteria	Acidobacteria(100)	Acidobacteria(100)	Acidobacteriales(100)	Acidobacteriaceae(100)	Uncultured_23(100)	0	0	0	0	0	0	0	0	0	0	0	0	0	0	0	0	0	0	0	0	0	0	0	0	0	0	0	0	0	0	0	0	0	0	0	0	0	0	0	0	0	0	0	0
					Uncultured_23(100) Total	0	0	0	0	0	0	0	0	0	0	0	0	0	0	0	0	0	0	0	0	0	0	0	0	0	0	0	0	0	0	0	0	0	0	0	0	0	0	0	0	0	0	0	0
Bacteria	Acidobacteria(100)	Acidobacteria(100)	Acidobacteriales(100)	Acidobacteriaceae(100)	Uncultured_31(100)	0	0	0	0	0	0	0	0	0	0	0	0	0	0	0	0	0	0	0	0	0	0	0	0	0	0	0	0	0	0	0	0	0	0	0	0	0	0	0	0	0	0	0.0151906	0
					Uncultured_31(100) Total	0	0	0	0	0	0	0	0	0	0	0	0	0	0	0	0	0	0	0	0	0	0	0	0	0	0	0	0	0	0	0	0	0	0	0	0	0	0	0	0	0	0	0.0151906	0
Bacteria	Acidobacteria(100)	Acidobacteria(100)	Acidobacteriales(100)	Acidobacteriaceae(100)	unclassified(100)	0	0	0	0	0	0	0	0	0	0	0	0	0	0	0	0	0	0	0	0	0	0	0	0	0	0	0	0	0	0	0	0	0	0	0	0	0	0	0	0	0	0	0	0
					unclassified(100) Total	0	0	0	0	0	0	0	0	0	0	0	0	0	0	0	0	0	0	0	0	0	0	0	0	0	0	0	0	0	0	0	0	0	0	0	0	0	0	0	0	0	0	0	0
Bacteria	Acidobacteria(100)	Acidobacteria(100)	Acidobacteriales(100)	Acidobacteriaceae(100)	Uncultured_1(100)	0	0	0	0	0	0	0	0	0	0	0	0	0	0	0	0	0	0	0	0	0	0	0	0	0	0	0	0	0	0	0	0	0	0	0	0	0	0	0	0	0	0	0	0
					Uncultured_1(100) Total	0	0	0	0	0	0	0	0	0	0	0	0	0	0	0	0	0	0	0	0	0	0	0	0	0	0	0	0	0	0	0	0	0	0	0	0	0	0	0	0	0	0	0	0
Bacteria	Acidobacteria(100)	Acidobacteria(100)	Acidobacteriales(100)	Acidobacteriaceae(100)	Uncultured_26(100)	0	0	0	0.00667557	0	0	0	0	0	0	0	0	0	0	0	0	0	0	0	0	0	0	0	0	0	0	0	0	0	0	0	0	0	0	0	0	0	0	0	0	0	0	0	0
					Uncultured_26(100) Total	0	0	0	0.00667557	0	0	0	0	0	0	0	0	0	0	0	0	0	0	0	0	0	0	0	0	0	0	0	0	0	0	0	0	0	0	0	0	0	0	0	0	0	0	0	0
Bacteria	Acidobacteria(100)	Acidobacteria(100)	Acidobacteriales(100)	Acidobacteriaceae(100)	Uncultured_27(100)	0	0	0	0	0	0	0	0	0	0	0	0	0	0	0	0	0	0	0	0	0	0	0	0	0	0	0	0	0	0	0	0	0	0	0	0	0	0	0	0	0	0	0	0
					Uncultured_27(100) Total	0	0	0	0	0	0	0	0	0	0	0	0	0	0	0	0	0	0	0	0	0	0	0	0	0	0	0	0	0	0	0	0	0	0	0	0	0	0	0	0	0	0	0	0
Bacteria	Acidobacteria(100)	Acidobacteria(100)	Acidobacteriales(100)	Acidobacteriaceae(100)	Candidatus_Solibacter(100)	0	0	0	0.00667557	0	0	0	0	0	0	0	0	0	0	0	0	0	0	0	0	0	0	0	0	0	0	0	0	0	0	0	0	0	0	0	0	0	0	0	0	0	0	0	0
					Candidatus_Solibacter(100) Total	0	0	0	0.00667557	0	0	0	0	0	0	0	0	0	0	0	0	0	0	0	0	0	0	0	0	0	0	0	0	0	0	0	0	0	0	0	0	0	0	0	0	0	0	0	0
Bacteria	Acidobacteria(100)	Acidobacteria(100)	Acidobacteriales(100)	Acidobacteriaceae(100)	Uncultured_1(100)	0	0	0	0.00667557	0	0	0	0	0	0	0	0	0	0	0	0	0	0	0	0	0	0	0	0	0	0	0	0	0	0	0	0	0	0	0	0	0	0	0	0	0	0	0	0
					Uncultured_1(100) Total	0	0	0	0.00667557	0	0	0	0	0	0	0	0	0	0	0	0	0	0	0	0	0	0	0	0	0	0	0	0	0	0	0	0	0	0	0	0	0	0	0	0	0	0	0	0
Bacteria	Acidobacteria(100)	Acidobacteria(100)	Acidobacteriales(100)	Acidobacteriaceae(100)	Uncultured_28(100)	0	0	0	0	0	0	0	0	0	0	0	0	0	0	0	0	0	0	0	0	0	0	0	0	0	0	0	0	0	0	0	0	0	0	0	0	0	0	0	0	0	0	0.00759532	0
					Uncultured_28(100) Total	0	0	0	0	0	0	0	0	0	0	0	0	0	0	0	0	0	0	0	0	0	0	0	0	0	0	0	0	0	0	0	0	0	0	0	0	0	0	0	0	0	0	0.00759532	0
Bacteria	Acidobacteria(100)	Acidobacteria(100)	Acidobacteriales(100)	Acidobacteriaceae(100)	Candidatus_Solibacter(100)	0	0	0	0	0	0	0	0	0	0	0	0	0	0	0	0	0	0	0	0	0	0	0	0	0	0	0	0	0	0	0	0	0.0060905	0	0	0	0	0	0	0	0	0	0	0
					Candidatus_Solibacter(100) Total	0	0	0	0	0	0	0	0	0	0	0	0	0	0	0	0	0	0	0	0	0	0	0	0	0	0	0	0	0	0	0	0	0.0060905	0	0	0	0	0	0	0	0	0	0	0
Bacteria	Acidobacteria(100)	Acidobacteria(100)	Acidobacteriales(100)	Acidobacteriaceae(100)	Uncultured_11(100)	0	0	0	0	0	0.00693241	0	0	0	0	0	0	0	0	0	0	0	0	0	0	0	0	0	0	0	0	0	0	0	0	0	0	0	0	0	0	0	0	0	0	0	0	0	0
					Uncultured_11(100) Total	0	0	0	0	0	0.00693241	0	0	0	0	0	0	0	0	0	0	0	0	0	0	0	0	0	0	0	0	0	0	0	0	0	0	0	0	0	0	0	0	0	0	0	0	0	0
Bacteria	Acidobacteria(100)	Acidobacteria(100)	Acidobacteriales(100)	Acidobacteriaceae(100)	Uncultured_31(100)	0	0	0	0	0.0060595	0	0	0	0	0	0	0	0	0	0	0	0	0	0	0	0	0	0	0	0	0	0	0	0	0	0	0	0	0	0	0	0	0	0	0	0	0	0	0
					Uncultured_31(100) Total	0	0	0	0	0.0060595	0	0	0	0	0	0	0	0	0	0	0	0	0	0	0	0	0	0	0	0	0	0	0	0	0	0	0	0	0	0	0	0	0	0	0	0	0	0	0
Bacteria	Acidobacteria(100)	Acidobacteria(100)	Acidobacteriales(100)	Acidobacteriaceae(100)	Uncultured_17(100)	0	0	0	0	0	0	0	0	0	0	0	0	0	0	0	0	0	0	0	0	0	0	0	0	0	0	0	0	0	0	0	0	0	0	0	0	0	0	0	0	0	0	0	0
					Uncultured_17(100) Total	0	0	0	0	0	0	0	0	0	0	0	0	0	0	0	0	0	0	0	0	0	0	0	0	0	0	0	0	0	0	0	0	0	0	0	0	0	0	0	0	0	0	0	0
Bacteria	Acidobacteria(100)	Acidobacteria(100)	Acidobacteriales(100)	Acidobacteriaceae(100)	Uncultured_26(100)	0	0	0	0	0	0	0	0	0	0	0	0	0	0	0	0	0	0	0	0	0	0	0	0	0	0	0	0	0	0	0	0	0	0	0	0	0	0	0	0	0	0	0	0
					Uncultured_26(100) Total	0	0	0	0	0	0	0	0	0	0	0	0	0	0	0	0	0	0	0	0	0	0	0	0	0	0	0	0	0	0	0	0	0	0	0	0	0	0	0	0	0	0	0	0
Bacteria	Acidobacteria(100)	Acidobacteria(100)	Acidobacteriales(100)	Acidobacteriaceae(100)	AMD_cluster(100)	0	0	0	0	0	0	0	0	0	0	0	0	0	0	0	0	0	0	0	0	0	0	0	0	0	0	0	0	0	0	0	0	0	0	0	0	0.00820749	0	0	0	0	0	0	0
					AMD_cluster(100) Total	0	0	0	0	0	0	0	0	0	0	0	0	0	0	0	0	0	0	0	0	0	0	0	0	0	0	0	0	0	0	0	0	0	0	0	0	0.00820749	0	0	0	0	0	0	0
Bacteria	Acidobacteria(100)	Acidobacteria(100)	Acidobacteriales(100)	Acidobacteriaceae(100)	Uncultured_31(100)	0	0	0	0	0	0	0	0	0	0	0	0	0	0	0	0	0	0	0	0	0	0	0	0	0	0	0	0	0	0	0	0	0	0	0	0	0	0	0	0	0	0	0	0
					Uncultured_31(100) Total	0	0	0	0	0	0	0	0	0	0	0	0	0	0	0	0	0	0	0	0	0	0	0	0	0	0	0	0	0	0	0	0	0	0	0	0	0	0	0	0	0	0	0	0
Bacteria	Acidobacteria(100)	Acidobacteria(100)	Acidobacteriales(100)	Acidobacteriaceae(100)	Uncultured_28(100)	0	0	0	0	0	0	0	0	0	0	0	0	0	0	0	0	0	0	0	0	0	0	0	0	0	0	0	0	0	0	0	0	0	0	0	0	0	0	0	0	0	0	0	0
					Uncultured_28(100) Total	0	0	0	0	0	0	0	0	0	0	0	0	0	0	0	0	0	0	0	0	0	0	0	0	0	0	0	0	0	0	0	0	0	0	0	0	0	0	0	0	0	0	0	0
Bacteria	Acidobacteria(100)	Acidobacteria(100)	Acidobacteriales(100)	Acidobacteriaceae(100)	Uncultured_31(100)	0	0	0	0	0	0	0	0	0	0	0	0	0	0	0	0	0	0	0	0	0	0	0	0	0	0	0	0	0	0	0	0	0	0	0	0	0	0	0	0	0	0	0	0
					Uncultured_31(100) Total	0	0	0	0	0	0	0	0	0	0	0	0	0	0	0	0	0	0	0	0	0	0	0	0	0	0	0	0	0	0	0	0	0	0	0	0	0	0	0	0	0	0	0	0
Bacteria	Acidobacteria(100)	Acidobacteria(100)	Acidobacteriales(100)	Acidobacteriaceae(100)	Uncultured_27(100)	0	0	0	0	0.0060595	0	0	0	0	0	0	0	0	0	0	0	0	0	0	0	0	0	0	0	0	0	0	0	0	0	0	0	0	0	0	0	0	0	0	0	0	0	0	0
					Uncultured_27(100) Total	0	0	0	0	0.0060595	0	0	0	0	0	0	0	0	0	0	0	0	0	0	0	0	0	0	0	0	0	0	0	0	0	0	0	0	0	0	0	0	0	0	0	0	0	0	0
Bacteria	Acidobacteria(100)	Acidobacteria(100)	Acidobacteriales(100)	Acidobacteriaceae(100)	Uncultured_18(100)	0	0	0	0	0	0	0	0	0	0	0	0	0	0	0	0	0	0	0	0	0	0	0	0	0	0	0	0	0	0	0	0	0	0	0	0	0	0	0	0	0	0	0	0
					Uncultured_18(100) Total	0	0	0	0	0	0	0	0	0	0	0	0	0	0	0	0	0	0	0	0	0	0	0	0	0	0	0	0	0	0	0	0	0	0	0	0	0	0	0	0	0	0	0	0
				Acidobacteriaceae(100) Total		0	0	0	0.0200267	0.0181785	0.00693241	0	0	0	0	0	0	0	0	0	0	0	0	0	0	0	0	0	0	0	0	0	0	0	0	0	0	0.0060905	0	0	0	0.00820749	0	0	0	0	0	0.022786	0
			Acidobacteriales(100) Total			0	0	0	0.0200267	0.0181785	0.00693241	0	0	0	0	0	0	0	0	0	0	0	0	0	0	0	0	0	0	0	0	0	0	0	0	0	0	0.0060905	0	0	0	0.00820749	0	0	0	0	0	0.022786	0
		Acidobacteria(100) Total				0	0	0	0.0200267	0.0181785	0.00693241	0	0	0	0	0	0	0	0	0	0	0	0	0	0	0	0	0	0	0	0	0	0	0	0	0	0	0.0060905	0	0	0	0.00820749	0	0	0	0	0	0.022786	0
Bacteria	Acidobacteria(100)	Holophagae(100)	F-1404R(100)	unclassified(100)	unclassified(100)	0	0	0	0	0	0	0	0	0	0	0	0	0	0	0	0	0	0	0	0	0	0	0	0	0	0	0	0	0	0	0	0	0	0	0	0	0	0	0	0	0	0	0	0
					unclassified(100) Total	0	0	0	0	0	0	0	0	0	0	0	0	0	0	0	0	0	0	0	0	0	0	0	0	0	0	0	0	0	0	0	0	0	0	0	0	0	0	0	0	0	0	0	0
				unclassified(100) Total		0	0	0	0	0	0	0	0	0	0	0	0	0	0	0	0	0	0	0	0	0	0	0	0	0	0	0	0	0	0	0	0	0	0	0	0	0	0	0	0	0	0	0	0
			F-1404R(100) Total			0	0	0	0	0	0	0	0	0	0	0	0	0	0	0	0	0	0	0	0	0	0	0	0	0	0	0	0	0	0	0	0	0	0	0	0	0	0	0	0	0	0	0	0
		Holophagae(100) Total				0	0	0	0	0	0	0	0	0	0	0	0	0	0	0	0	0	0	0	0	0	0	0	0	0	0	0	0	0	0	0	0	0	0	0	0	0	0	0	0	0	0	0	0
Bacteria	Acidobacteria(100)	Acidobacteria(100)	Acidobacteriales(100)	Acidobacteriaceae(100)	Uncultured_31(100)	0	0	0	0	0	0	0	0	0	0	0	0	0	0	0	0	0	0	0	0	0	0	0	0	0	0	0	0	0	0	0	0	0	0	0	0	0	0	0	0	0	0	0	0
Bacteria	Acidobacteria(100)	Acidobacteria(100)	Acidobacteriales(100)	Acidobacteriaceae(100)	Uncultured_31(100)	0	0	0	0	0	0	0	0	0	0	0	0	0	0	0	0	0	0	0	0	0	0	0	0	0	0	0	0	0	0	0	0	0	0	0	0	0	0	0	0	0	0	0	0
Bacteria	Acidobacteria(100)	Acidobacteria(100)	Acidobacteriales(100)	Acidobacteriaceae(100)	Uncultured_31(100)	0	0	0	0	0	0	0	0	0	0	0	0	0	0	0	0	0	0	0	0	0	0	0	0	0	0	0	0	0	0	0	0	0	0	0	0	0	0	0	0	0	0	0	0
Bacteria	Acidobacteria(100)	Acidobacteria(100)	Acidobacteriales(100)	Acidobacteriaceae(100)	Uncultured_31(100)	0	0	0	0	0	0	0	0	0	0	0	0	0	0	0	0	0	0	0	0	0	0	0	0	0	0	0	0	0	0	0	0	0	0	0	0	0	0	0	0	0	0	0	0
					Uncultured_31(100) Total	0	0	0	0	0	0	0	0	0	0	0	0	0	0	0	0	0	0	0	0	0	0	0	0	0	0	0	0	0	0	0	0	0	0	0	0	0	0	0	0	0	0	0	0
Bacteria	Acidobacteria(100)	Acidobacteria(100)	Acidobacteriales(100)	Acidobacteriaceae(100)	Uncultured_26(100)	0	0	0	0	0	0	0	0	0	0	0	0	0	0	0	0	0	0	0	0	0	0	0	0	0	0	0	0	0	0	0	0	0	0	0	0	0	0	0	0	0	0	0	0
					Uncultured_26(100) Total	0	0	0	0	0	0	0	0	0	0	0	0	0	0	0	0	0	0	0	0	0	0	0	0	0	0	0	0	0	0	0	0	0	0	0	0	0	0	0	0	0	0	0	0
Bacteria	Acidobacteria(100)	Acidobacteria(100)	Acidobacteriales(100)	Acidobacteriaceae(100)	Uncultured_31(100)	0	0	0	0	0	0	0	0	0	0	0	0	0	0	0	0	0	0	0	0	0	0	0	0	0	0	0	0	0	0	0	0	0	0	0	0	0	0	0	0	0	0	0	0
					Uncultured_31(100) Total	0	0	0	0	0	0	0	0	0	0	0	0	0	0	0	0	0	0	0	0	0	0	0	0	0	0	0	0	0	0	0	0	0	0	0	0	0	0	0	0	0	0	0	0
Bacteria	Acidobacteria(100)	Acidobacteria(100)	Acidobacteriales(100)	Acidobacteriaceae(100)	Uncultured_7(100)	0	0	0	0	0	0	0	0	0	0	0	0	0	0	0	0	0	0	0	0	0	0	0	0	0	0	0	0	0	0	0	0	0	0	0	0	0	0	0	0	0	0	0	0
					Uncultured_7(100) Total	0	0	0	0	0	0	0	0	0	0	0	0	0	0	0	0	0	0	0	0	0	0	0	0	0	0	0	0	0	0	0	0	0	0	0	0	0	0	0	0	0	0	0	0
Bacteria	Acidobacteria(100)	Acidobacteria(100)	Acidobacteriales(100)	Acidobacteriaceae(100)	Uncultured_22(100)	0	0	0	0	0	0	0	0	0	0	0	0	0	0	0	0	0	0	0	0	0	0	0	0	0	0	0	0	0	0	0	0	0	0	0	0	0	0	0	0	0	0	0	0
					Uncultured_22(100) Total	0	0	0	0	0	0	0	0	0	0	0	0	0	0	0	0	0	0	0	0	0	0	0	0	0	0	0	0	0	0	0	0	0	0	0	0	0	0	0	0	0	0	0	0
Bacteria	Acidobacteria(100)	Acidobacteria(100)	Acidobacteriales(100)	Acidobacteriaceae(100)	unclassified(100)	0	0	0	0	0	0	0	0	0	0	0	0	0	0	0	0	0	0	0	0	0	0	0	0	0	0	0.0050025	0	0	0	0	0	0	0	0	0	0	0	0	0	0	0	0	0
Bacteria	Acidobacteria(100)	Acidobacteria(100)	Acidobacteriales(100)	Acidobacteriaceae(100)	unclassified(100)	0	0	0	0	0	0	0	0	0	0	0	0	0	0	0	0	0	0	0	0	0	0	0	0	0	0	0.0050025	0	0	0	0	0	0	0	0	0	0	0	0	0	0	0	0	0
					unclassified(100) Total	0	0	0	0	0	0	0	0	0	0	0	0	0	0	0	0	0	0	0	0	0	0	0	0	0	0	0.010005	0	0	0	0	0	0	0	0	0	0	0	0	0	0	0	0	0
				Acidobacteriaceae(100) Total		0	0	0	0	0	0	0	0	0	0	0	0	0	0	0	0	0	0	0	0	0	0	0	0	0	0	0.010005	0	0	0	0	0	0	0	0	0	0	0	0	0	0	0	0	0
			Acidobacteriales(100) Total			0	0	0	0	0	0	0	0	0	0	0	0	0	0	0	0	0	0	0	0	0	0	0	0	0	0	0.010005	0	0	0	0	0	0	0	0	0	0	0	0	0	0	0	0	0
		Acidobacteria(100) Total				0	0	0	0	0	0	0	0	0	0	0	0	0	0	0	0	0	0	0	0	0	0	0	0	0	0	0.010005	0	0	0	0	0	0	0	0	0	0	0	0	0	0	0	0	0
Bacteria	Acidobacteria(100)	Holophagae(100)	Holophagales(100)	Holophagaceae(100)	Uncultured_3(100)	0	0	0	0	0	0	0	0	0	0	0	0	0	0	0	0	0	0	0	0	0	0	0	0	0	0	0	0	0	0	0	0	0	0	0	0	0	0	0	0	0	0	0	0
					Uncultured_3(100) Total	0	0	0	0	0	0	0	0	0	0	0	0	0	0	0	0	0	0	0	0	0	0	0	0	0	0	0	0	0	0	0	0	0	0	0	0	0	0	0	0	0	0	0	0
				Holophagaceae(100) Total		0	0	0	0	0	0	0	0	0	0	0	0	0	0	0	0	0	0	0	0	0	0	0	0	0	0	0	0	0	0	0	0	0	0	0	0	0	0	0	0	0	0	0	0
			Holophagales(100) Total			0	0	0	0	0	0	0	0	0	0	0	0	0	0	0	0	0	0	0	0	0	0	0	0	0	0	0	0	0	0	0	0	0	0	0	0	0	0	0	0	0	0	0	0
		Holophagae(100) Total				0	0	0	0	0	0	0	0	0	0	0	0	0	0	0	0	0	0	0	0	0	0	0	0	0	0	0	0	0	0	0	0	0	0	0	0	0	0	0	0	0	0	0	0
Bacteria	Acidobacteria(100)	Acidobacteria(100)	Acidobacteriales(100)	Acidobacteriaceae(100)	Uncultured_31(100)	0	0	0	0	0	0	0	0	0	0	0	0	0	0	0	0	0	0	0	0	0	0	0	0	0	0	0	0	0	0	0	0	0	0	0	0	0	0	0	0	0	0	0	0
					Uncultured_31(100) Total	0	0	0	0	0	0	0	0	0	0	0	0	0	0	0	0	0	0	0	0	0	0	0	0	0	0	0	0	0	0	0	0	0	0	0	0	0	0	0	0	0	0	0	0
Bacteria	Acidobacteria(100)	Acidobacteria(100)	Acidobacteriales(100)	Acidobacteriaceae(100)	Candidatus_Solibacter(100)	0	0	0	0	0	0	0	0	0	0	0	0	0	0	0	0	0	0	0	0	0	0	0	0	0	0	0	0	0	0	0	0	0	0	0	0	0	0	0	0	0	0	0	0
					Candidatus_Solibacter(100) Total	0	0	0	0	0	0	0	0	0	0	0	0	0	0	0	0	0	0	0	0	0	0	0	0	0	0	0	0	0	0	0	0	0	0	0	0	0	0	0	0	0	0	0	0
Bacteria	Acidobacteria(100)	Acidobacteria(100)	Acidobacteriales(100)	Acidobacteriaceae(100)	Uncultured_1(100)	0	0	0	0	0	0	0	0	0	0	0	0	0	0	0	0	0	0	0	0	0	0	0	0	0	0	0	0	0	0	0	0	0	0	0	0	0	0	0	0	0	0	0	0
					Uncultured_1(100) Total	0	0	0	0	0	0	0	0	0	0	0	0	0	0	0	0	0	0	0	0	0	0	0	0	0	0	0	0	0	0	0	0	0	0	0	0	0	0	0	0	0	0	0	0
Bacteria	Acidobacteria(100)	Acidobacteria(100)	Acidobacteriales(100)	Acidobacteriaceae(100)	Uncultured_27(100)	0	0	0	0	0	0	0	0	0	0	0	0	0	0	0	0	0	0	0	0	0	0	0	0	0	0	0	0	0	0	0	0	0	0	0	0	0	0	0	0	0	0	0	0
					Uncultured_27(100) Total	0	0	0	0	0	0	0	0	0	0	0	0	0	0	0	0	0	0	0	0	0	0	0	0	0	0	0	0	0	0	0	0	0	0	0	0	0	0	0	0	0	0	0	0
Bacteria	Acidobacteria(100)	Acidobacteria(100)	Acidobacteriales(100)	Acidobacteriaceae(100)	unclassified(100)	0	0	0	0	0	0	0	0	0	0	0	0	0	0	0	0	0	0	0	0	0	0	0	0	0	0	0	0	0	0	0	0	0	0	0	0	0	0	0.00664319	0	0	0	0	0
Bacteria	Acidobacteria(100)	Acidobacteria(100)	Acidobacteriales(100)	Acidobacteriaceae(100)	unclassified(100)	0	0	0	0	0	0	0	0	0	0	0	0	0	0	0	0	0	0	0	0	0	0	0	0	0	0	0	0	0	0	0	0	0	0	0	0	0	0	0	0	0	0	0	0
					unclassified(100) Total	0	0	0	0	0	0	0	0	0	0	0	0	0	0	0	0	0	0	0	0	0	0	0	0	0	0	0	0	0	0	0	0	0	0	0	0	0	0	0.00664319	0	0	0	0	0
Bacteria	Acidobacteria(100)	Acidobacteria(100)	Acidobacteriales(100)	Acidobacteriaceae(100)	Uncultured_1(100)	0	0	0	0	0	0	0	0	0	0	0	0	0	0	0	0	0	0	0	0	0	0	0	0	0	0	0	0	0	0	0	0	0	0	0	0	0	0	0	0	0	0	0	0
					Uncultured_1(100) Total	0	0	0	0	0	0	0	0	0	0	0	0	0	0	0	0	0	0	0	0	0	0	0	0	0	0	0	0	0	0	0	0	0	0	0	0	0	0	0	0	0	0	0	0
Bacteria	Acidobacteria(100)	Acidobacteria(100)	Acidobacteriales(100)	Acidobacteriaceae(100)	Uncultured_31(100)	0	0	0	0	0	0	0	0	0	0	0	0	0	0.00819001	0	0	0	0	0	0	0	0	0	0	0	0	0	0	0	0	0	0	0	0	0	0	0	0	0	0	0	0	0	0
					Uncultured_31(100) Total	0	0	0	0	0	0	0	0	0	0	0	0	0	0.00819001	0	0	0	0	0	0	0	0	0	0	0	0	0	0	0	0	0	0	0	0	0	0	0	0	0	0	0	0	0	0
				Acidobacteriaceae(100) Total		0	0	0	0	0	0	0	0	0	0	0	0	0	0.00819001	0	0	0	0	0	0	0	0	0	0	0	0	0	0	0	0	0	0	0	0	0	0	0	0	0.00664319	0	0	0	0	0
			Acidobacteriales(100) Total			0	0	0	0	0	0	0	0	0	0	0	0	0	0.00819001	0	0	0	0	0	0	0	0	0	0	0	0	0	0	0	0	0	0	0	0	0	0	0	0	0.00664319	0	0	0	0	0
		Acidobacteria(100) Total				0	0	0	0	0	0	0	0	0	0	0	0	0	0.00819001	0	0	0	0	0	0	0	0	0	0	0	0	0	0	0	0	0	0	0	0	0	0	0	0	0.00664319	0	0	0	0	0
	Acidobacteria(100) Total					0	0	0	0.126836	0.387808	0.221837	0	0	0	0	0	0	0.176197	0.515971	0.0976123	0	0	0	0.171013	0.0892459	0.0938715	0	0	0	0.134451	0.0594562	0.150075	0	0	0	0.0216275	0.198954	0.146172	0	0	0	0.106697	0.0314696	0.0465024	0	0	0	0.0531672	0.130271
Bacteria	Actinobacteria(100)	Actinobacteria(100)	Coriobacteriales(100)	Coriobacteriaceae(100)	Uncultured_10(100)	0.00770238	0.0348099	0	0	0.012119	0	0	0	0	0	0	0	0	0.02457	0.0300345	0	0	0	0	0	0	0	0	0	0.0237267	0.0162153	0.0150075	0	0	0	0	0.0170532	0	0	0.0603455	0.0233481	0.0410374	0	0.0465024	0	0	0.0289352	0.0987392	0.0548509
Bacteria	Actinobacteria(100)	Actinobacteria(100)	Coriobacteriales(100)	Coriobacteriaceae(100)	Uncultured_10(100)	0	0	0	0	0	0	0	0	0	0	0	0	0	0	0	0	0	0	0	0	0	0	0	0	0	0	0	0	0	0	0	0	0	0	0	0	0	0	0	0	0	0	0	0
Bacteria	Actinobacteria(100)	Actinobacteria(100)	Coriobacteriales(100)	Coriobacteriaceae(100)	Uncultured_10(100)	0.0308095	0.0174049	0.0142806	0.0534045	0.266618	0.0901213	0	0.0287026	0.0347524	0.0583236	0.0332309	0.0931432	0.128144	0.1638	0.157681	0.0865551	0.075792	0	0.0997577	0.0254988	0.201153	0.0411233	0.0309374	0.0357168	0.134451	0.129723	0.0850425	0.0166223	0.0545984	0.0713606	0.151392	0.0625284	0.0974481	0.0934288	0.0226296	0.0856098	0.188772	0.157348	0.152793	0.053925	0.0488043	0.101273	0.0303813	0.130271
Bacteria	Actinobacteria(100)	Actinobacteria(100)	Coriobacteriales(100)	Coriobacteriaceae(100)	Uncultured_10(100)	0.138643	0.252371	0.207069	0.781041	0.799855	0.596187	0.145285	0.0645809	0.286707	0.124979	0.199385	0.293759	0.600673	0.614251	0.292837	0.432776	0.234955	0.0888386	0.534416	0.420731	0.516293	0.158618	0.0928122	0.128581	0.28472	0.313497	0.385193	0.199468	0.157729	0.184348	0.248716	0.522965	0.383702	0.537216	0.309271	0.490311	0.935653	1.10144	0.989836	0.138664	0.268424	0.390625	0.782318	0.719918
Bacteria	Actinobacteria(100)	Actinobacteria(100)	Coriobacteriales(100)	Coriobacteriaceae(100)	Uncultured_10(100)	0	0	0	0	0	0	0	0	0	0	0	0	0	0	0	0	0	0	0	0	0	0	0	0	0	0	0	0	0	0	0	0	0	0	0	0	0	0	0	0	0	0	0	0
					Uncultured_10(100) Total	0.177155	0.304586	0.22135	0.834446	1.07859	0.686308	0.145285	0.0932836	0.32146	0.183303	0.232616	0.386903	0.728816	0.802621	0.480553	0.519331	0.310747	0.0888386	0.634174	0.446229	0.717447	0.199742	0.12375	0.164297	0.442898	0.459435	0.485243	0.21609	0.212327	0.255709	0.400108	0.602547	0.48115	0.630645	0.392246	0.599268	1.16546	1.25879	1.18913	0.192589	0.317228	0.520833	0.911439	0.905039
				Coriobacteriaceae(100) Total		0.177155	0.304586	0.22135	0.834446	1.07859	0.686308	0.145285	0.0932836	0.32146	0.183303	0.232616	0.386903	0.728816	0.802621	0.480553	0.519331	0.310747	0.0888386	0.634174	0.446229	0.717447	0.199742	0.12375	0.164297	0.442898	0.459435	0.485243	0.21609	0.212327	0.255709	0.400108	0.602547	0.48115	0.630645	0.392246	0.599268	1.16546	1.25879	1.18913	0.192589	0.317228	0.520833	0.911439	0.905039
			Coriobacteriales(100) Total			0.177155	0.304586	0.22135	0.834446	1.07859	0.686308	0.145285	0.0932836	0.32146	0.183303	0.232616	0.386903	0.728816	0.802621	0.480553	0.519331	0.310747	0.0888386	0.634174	0.446229	0.717447	0.199742	0.12375	0.164297	0.442898	0.459435	0.485243	0.21609	0.212327	0.255709	0.400108	0.602547	0.48115	0.630645	0.392246	0.599268	1.16546	1.25879	1.18913	0.192589	0.317228	0.520833	0.911439	0.905039
Bacteria	Actinobacteria(100)	Actinobacteria(100)	unclassified(100)	unclassified(100)	unclassified(100)	0	0	0	0	0	0	0	0	0	0	0	0	0	0.04095	0	0	0	0	0	0	0.737562	0	0	0	0.340082	0	1.07554	0	0	0	0.502839	0.267167	0.176625	0	0	0	0	0	0	0	0	0	0	0
					unclassified(100) Total	0	0	0	0	0	0	0	0	0	0	0	0	0	0.04095	0	0	0	0	0	0	0.737562	0	0	0	0.340082	0	1.07554	0	0	0	0.502839	0.267167	0.176625	0	0	0	0	0	0	0	0	0	0	0
				unclassified(100) Total		0	0	0	0	0	0	0	0	0	0	0	0	0	0.04095	0	0	0	0	0	0	0.737562	0	0	0	0.340082	0	1.07554	0	0	0	0.502839	0.267167	0.176625	0	0	0	0	0	0	0	0	0	0	0
			unclassified(100) Total			0	0	0	0	0	0	0	0	0	0	0	0	0	0.04095	0	0	0	0	0	0	0.737562	0	0	0	0.340082	0	1.07554	0	0	0	0.502839	0.267167	0.176625	0	0	0	0	0	0	0	0	0	0	0
Bacteria	Actinobacteria(100)	Actinobacteria(100)	Coriobacteriales(100)	Coriobacteriaceae(100)	Uncultured_10(100)	0.0770238	0.139239	0.135666	0.0600801	0.351451	0.284229	0.079907	0.186567	0.121633	0.0166639	0.29077	0.365408	0.6247	0.671581	0.367923	0.180323	0.136426	0	0.206641	0.235864	0.529704	0.0411233	0.0412499	0.0285735	0.158178	0.172964	0.645323	0	0.12133	0.0118934	0.243309	0.159163	0.12181	0.171286	0.294184	0.194568	0.0574524	0.115389	0.139507	0.192589	0.284692	0.0940394	0.022786	0.116558
					Uncultured_10(100) Total	0.0770238	0.139239	0.135666	0.0600801	0.351451	0.284229	0.079907	0.186567	0.121633	0.0166639	0.29077	0.365408	0.6247	0.671581	0.367923	0.180323	0.136426	0	0.206641	0.235864	0.529704	0.0411233	0.0412499	0.0285735	0.158178	0.172964	0.645323	0	0.12133	0.0118934	0.243309	0.159163	0.12181	0.171286	0.294184	0.194568	0.0574524	0.115389	0.139507	0.192589	0.284692	0.0940394	0.022786	0.116558
Bacteria	Actinobacteria(100)	Actinobacteria(100)	Coriobacteriales(100)	Coriobacteriaceae(100)	Uncultured_10(99)	0.0154048	0	0.0214209	0.213618	0.0969521	0.381282	0.1017	0.208094	0.0173762	0.0916514	0.108	0.0214946	0.448502	0.23751	0.0450518	0.100981	0.174322	0.0969149	0.220892	0	0.31514	0.0293738	0.0103125	0.0428602	0.434989	0.124318	0.150075	0.0443262	0.200194	0.112988	0.162206	0.0625284	0.158353	0.389287	0.316814	0.0544789	0.0410374	0.115389	0.186009	0.816578	0.658858	0.224248	0.0531672	0.0479945
					Uncultured_10(99) Total	0.0154048	0	0.0214209	0.213618	0.0969521	0.381282	0.1017	0.208094	0.0173762	0.0916514	0.108	0.0214946	0.448502	0.23751	0.0450518	0.100981	0.174322	0.0969149	0.220892	0	0.31514	0.0293738	0.0103125	0.0428602	0.434989	0.124318	0.150075	0.0443262	0.200194	0.112988	0.162206	0.0625284	0.158353	0.389287	0.316814	0.0544789	0.0410374	0.115389	0.186009	0.816578	0.658858	0.224248	0.0531672	0.0479945
Bacteria	Actinobacteria(100)	Actinobacteria(100)	Coriobacteriales(100)	Coriobacteriaceae(100)	Uncultured_10(100)	0.107833	0.10443	0.0357015	0	0.109071	0.0138648	0.00726427	0.0287026	0.0521286	0.00833194	0.0332309	0.0859784	0.0560628	0.14742	0.0225259	0.0577034	0	0.0161525	0.0855066	0.0254988	0.0134102	0.11162	0.0206249	0.0142867	0.0158178	0.0918869	0.08004	0.0775709	0.145596	0.0178402	0.0540687	0.085266	0.0304525	0.1635	0.0150864	0.116741	0.0410374	0.0524494	0.0730751	0.0308143	0	0.0578704	0	0.00685636
					Uncultured_10(100) Total	0.107833	0.10443	0.0357015	0	0.109071	0.0138648	0.00726427	0.0287026	0.0521286	0.00833194	0.0332309	0.0859784	0.0560628	0.14742	0.0225259	0.0577034	0	0.0161525	0.0855066	0.0254988	0.0134102	0.11162	0.0206249	0.0142867	0.0158178	0.0918869	0.08004	0.0775709	0.145596	0.0178402	0.0540687	0.085266	0.0304525	0.1635	0.0150864	0.116741	0.0410374	0.0524494	0.0730751	0.0308143	0	0.0578704	0	0.00685636
Bacteria	Actinobacteria(100)	Actinobacteria(100)	Coriobacteriales(100)	Coriobacteriaceae(100)	unclassified(98)	0	0	0	0	0	0	0	0	0	0	0	0	0	0	0	0	0	0	0	0	0	0	0	0	0	0	0	0	0	0	0	0	0	0	0	0	0	0	0	0	0	0	0	0
					unclassified(98) Total	0	0	0	0	0	0	0	0	0	0	0	0	0	0	0	0	0	0	0	0	0	0	0	0	0	0	0	0	0	0	0	0	0	0	0	0	0	0	0	0	0	0	0	0
Bacteria	Actinobacteria(100)	Actinobacteria(100)	Coriobacteriales(100)	Coriobacteriaceae(100)	Uncultured_10(100)	0.0154048	0.0435123	0.0214209	0.126836	0.0787736	0.138648	0.00726427	0.0143513	0.0347524	0	0.0498463	0.0931432	0.0320359	0.03276	0.0300345	0.0577034	0	0.032305	0.0855066	0	0.0134102	0	0.0412499	0	0.0158178	0.0108102	0.06003	0.0110816	0.012133	0.0118934	0.0108137	0.028422	0.0182715	0.0389287	0.0226296	0.0466962	0.16415	0.0524494	0.0597887	0	0.0162681	0.036169	0.0759532	0.0342818
					Uncultured_10(100) Total	0.0154048	0.0435123	0.0214209	0.126836	0.0787736	0.138648	0.00726427	0.0143513	0.0347524	0	0.0498463	0.0931432	0.0320359	0.03276	0.0300345	0.0577034	0	0.032305	0.0855066	0	0.0134102	0	0.0412499	0	0.0158178	0.0108102	0.06003	0.0110816	0.012133	0.0118934	0.0108137	0.028422	0.0182715	0.0389287	0.0226296	0.0466962	0.16415	0.0524494	0.0597887	0	0.0162681	0.036169	0.0759532	0.0342818
				Coriobacteriaceae(100) Total		0.215667	0.287181	0.214209	0.400534	0.636248	0.818024	0.196135	0.437715	0.225891	0.116647	0.481848	0.566024	1.1613	1.08927	0.465535	0.396711	0.310747	0.145372	0.598546	0.261363	0.871664	0.182117	0.113437	0.0857204	0.624802	0.399978	0.935468	0.132979	0.479253	0.154615	0.470397	0.33538	0.328887	0.763002	0.648714	0.412483	0.303677	0.335676	0.45838	1.03998	0.959818	0.412326	0.151906	0.205691
			Coriobacteriales(100) Total			0.215667	0.287181	0.214209	0.400534	0.636248	0.818024	0.196135	0.437715	0.225891	0.116647	0.481848	0.566024	1.1613	1.08927	0.465535	0.396711	0.310747	0.145372	0.598546	0.261363	0.871664	0.182117	0.113437	0.0857204	0.624802	0.399978	0.935468	0.132979	0.479253	0.154615	0.470397	0.33538	0.328887	0.763002	0.648714	0.412483	0.303677	0.335676	0.45838	1.03998	0.959818	0.412326	0.151906	0.205691
Bacteria	Actinobacteria(100)	Actinobacteria(100)	Micrococcales_3(100)	Microbacteriaceae(100)	unclassified(79)	0	0	0	0.320427	0.557474	0.263432	0	0	0	0	0	0	0.104117	0.0737101	0.0600691	0	0	0	0.0356278	0.133869	0.134102	0	0	0	0.0395444	0.0864818	0.010005	0	0	0	0.0324412	0.432015	0.024362	0	0	0	0.0738674	0.0734291	0.126221	0	0	0	0.11393	0.0822763
					unclassified(79) Total	0	0	0	0.320427	0.557474	0.263432	0	0	0	0	0	0	0.104117	0.0737101	0.0600691	0	0	0	0.0356278	0.133869	0.134102	0	0	0	0.0395444	0.0864818	0.010005	0	0	0	0.0324412	0.432015	0.024362	0	0	0	0.0738674	0.0734291	0.126221	0	0	0	0.11393	0.0822763
				Microbacteriaceae(100) Total		0	0	0	0.320427	0.557474	0.263432	0	0	0	0	0	0	0.104117	0.0737101	0.0600691	0	0	0	0.0356278	0.133869	0.134102	0	0	0	0.0395444	0.0864818	0.010005	0	0	0	0.0324412	0.432015	0.024362	0	0	0	0.0738674	0.0734291	0.126221	0	0	0	0.11393	0.0822763
			Micrococcales_3(100) Total			0	0	0	0.320427	0.557474	0.263432	0	0	0	0	0	0	0.104117	0.0737101	0.0600691	0	0	0	0.0356278	0.133869	0.134102	0	0	0	0.0395444	0.0864818	0.010005	0	0	0	0.0324412	0.432015	0.024362	0	0	0	0.0738674	0.0734291	0.126221	0	0	0	0.11393	0.0822763
Bacteria	Actinobacteria(100)	Actinobacteria(100)	Frankiales(100)	Frankiaceae(98)	Frankia(98)	0	0	0	0.0400534	0.060595	0.0138648	0	0	0	0	0	0	0.0880987	0.17199	0.202733	0	0	0	0.327775	0.503602	0.657101	0	0	0	0	0.0108102	0.0350175	0	0	0	0.0594755	0.0738972	0.012181	0.00778574	0	0.0311308	0.0328299	0.0524494	0.0863615	0	0	0	0.205074	0.22626
					Frankia(98) Total	0	0	0	0.0400534	0.060595	0.0138648	0	0	0	0	0	0	0.0880987	0.17199	0.202733	0	0	0	0.327775	0.503602	0.657101	0	0	0	0	0.0108102	0.0350175	0	0	0	0.0594755	0.0738972	0.012181	0.00778574	0	0.0311308	0.0328299	0.0524494	0.0863615	0	0	0	0.205074	0.22626
				Frankiaceae(98) Total		0	0	0	0.0400534	0.060595	0.0138648	0	0	0	0	0	0	0.0880987	0.17199	0.202733	0	0	0	0.327775	0.503602	0.657101	0	0	0	0	0.0108102	0.0350175	0	0	0	0.0594755	0.0738972	0.012181	0.00778574	0	0.0311308	0.0328299	0.0524494	0.0863615	0	0	0	0.205074	0.22626
			Frankiales(100) Total			0	0	0	0.0400534	0.060595	0.0138648	0	0	0	0	0	0	0.0880987	0.17199	0.202733	0	0	0	0.327775	0.503602	0.657101	0	0	0	0	0.0108102	0.0350175	0	0	0	0.0594755	0.0738972	0.012181	0.00778574	0	0.0311308	0.0328299	0.0524494	0.0863615	0	0	0	0.205074	0.22626
Bacteria	Actinobacteria(100)	Actinobacteria(100)	Bifidobacteriales(100)	Bifidobacteriaceae(100)	Scardovia(100)	0	0	0	0	0	0	0	0	0	0.0583236	0	0	0.0961076	0.20475	0.16519	0.843912	0.0227376	0.0484574	0	0	0.140807	0	0	0.0214301	0.466624	0.097292	0.185093	0.00554078	0.0363989	0.0237869	0.0270343	0.0625284	0.036543	0	0	0	0.0902823	0.0209798	0.0398592	0.0616285	0.0894745	0.036169	0	0.0548509
					Scardovia(100) Total	0	0	0	0	0	0	0	0	0	0.0583236	0	0	0.0961076	0.20475	0.16519	0.843912	0.0227376	0.0484574	0	0	0.140807	0	0	0.0214301	0.466624	0.097292	0.185093	0.00554078	0.0363989	0.0237869	0.0270343	0.0625284	0.036543	0	0	0	0.0902823	0.0209798	0.0398592	0.0616285	0.0894745	0.036169	0	0.0548509
				Bifidobacteriaceae(100) Total		0	0	0	0	0	0	0	0	0	0.0583236	0	0	0.0961076	0.20475	0.16519	0.843912	0.0227376	0.0484574	0	0	0.140807	0	0	0.0214301	0.466624	0.097292	0.185093	0.00554078	0.0363989	0.0237869	0.0270343	0.0625284	0.036543	0	0	0	0.0902823	0.0209798	0.0398592	0.0616285	0.0894745	0.036169	0	0.0548509
			Bifidobacteriales(100) Total			0	0	0	0	0	0	0	0	0	0.0583236	0	0	0.0961076	0.20475	0.16519	0.843912	0.0227376	0.0484574	0	0	0.140807	0	0	0.0214301	0.466624	0.097292	0.185093	0.00554078	0.0363989	0.0237869	0.0270343	0.0625284	0.036543	0	0	0	0.0902823	0.0209798	0.0398592	0.0616285	0.0894745	0.036169	0	0.0548509
Bacteria	Actinobacteria(100)	Actinobacteria(100)	unclassified(90)	unclassified(90)	unclassified(90)	0	0	0	0	0	0	0	0	0	0	0	0.0429892	0.168188	0	0.0600691	0	0	0	0.171013	0.0382482	0	0.170368	0.0928122	0.0571469	0	0.0108102	0.12006	0.0221631	0.0667314	0.0594672	0.18924	0.0397908	0.024362	0.0467144	0	0	0	0	0	0.00770357	0	0	0.0151906	0.0548509
					unclassified(90) Total	0	0	0	0	0	0	0	0	0	0	0	0.0429892	0.168188	0	0.0600691	0	0	0	0.171013	0.0382482	0	0.170368	0.0928122	0.0571469	0	0.0108102	0.12006	0.0221631	0.0667314	0.0594672	0.18924	0.0397908	0.024362	0.0467144	0	0	0	0	0	0.00770357	0	0	0.0151906	0.0548509
				unclassified(90) Total		0	0	0	0	0	0	0	0	0	0	0	0.0429892	0.168188	0	0.0600691	0	0	0	0.171013	0.0382482	0	0.170368	0.0928122	0.0571469	0	0.0108102	0.12006	0.0221631	0.0667314	0.0594672	0.18924	0.0397908	0.024362	0.0467144	0	0	0	0	0	0.00770357	0	0	0.0151906	0.0548509
			unclassified(90) Total			0	0	0	0	0	0	0	0	0	0	0	0.0429892	0.168188	0	0.0600691	0	0	0	0.171013	0.0382482	0	0.170368	0.0928122	0.0571469	0	0.0108102	0.12006	0.0221631	0.0667314	0.0594672	0.18924	0.0397908	0.024362	0.0467144	0	0	0	0	0	0.00770357	0	0	0.0151906	0.0548509
Bacteria	Actinobacteria(100)	Actinobacteria(100)	Micrococcales_2(100)	Promicromonosporaceae(100)	Xylanimonas(100)	0	0	0	0	0.0060595	0	0	0	0	0	0	0	0.0160179	0.00819001	0.0225259	0	0	0	0	0	0	0	0	0	0	0	0	0	0	0	0	0	0	0	0	0	0	0	0	0	0	0	0	0.0137127
					Xylanimonas(100) Total	0	0	0	0	0.0060595	0	0	0	0	0	0	0	0.0160179	0.00819001	0.0225259	0	0	0	0	0	0	0	0	0	0	0	0	0	0	0	0	0	0	0	0	0	0	0	0	0	0	0	0	0.0137127
				Promicromonosporaceae(100) Total		0	0	0	0	0.0060595	0	0	0	0	0	0	0	0.0160179	0.00819001	0.0225259	0	0	0	0	0	0	0	0	0	0	0	0	0	0	0	0	0	0	0	0	0	0	0	0	0	0	0	0	0.0137127
			Micrococcales_2(100) Total			0	0	0	0	0.0060595	0	0	0	0	0	0	0	0.0160179	0.00819001	0.0225259	0	0	0	0	0	0	0	0	0	0	0	0	0	0	0	0	0	0	0	0	0	0	0	0	0	0	0	0	0.0137127
Bacteria	Actinobacteria(100)	Actinobacteria(100)	Corynebacteriales(100)	Mycobacteriaceae(99)	Mycobacterium(99)	0	0	0	0.246996	0.333273	0.152513	0	0	0	0	0	0	0.0640718	0.1638	0.120138	0	0	0	0.213767	0.0446229	0.0938715	0	0	0	0	0.0270256	0.0050025	0	0	0	0.0216275	0.0113688	0	0	0	0	0.0328299	0	0.0199296	0	0	0	0.00759532	0.0411382
					Mycobacterium(99) Total	0	0	0	0.246996	0.333273	0.152513	0	0	0	0	0	0	0.0640718	0.1638	0.120138	0	0	0	0.213767	0.0446229	0.0938715	0	0	0	0	0.0270256	0.0050025	0	0	0	0.0216275	0.0113688	0	0	0	0	0.0328299	0	0.0199296	0	0	0	0.00759532	0.0411382
				Mycobacteriaceae(99) Total		0	0	0	0.246996	0.333273	0.152513	0	0	0	0	0	0	0.0640718	0.1638	0.120138	0	0	0	0.213767	0.0446229	0.0938715	0	0	0	0	0.0270256	0.0050025	0	0	0	0.0216275	0.0113688	0	0	0	0	0.0328299	0	0.0199296	0	0	0	0.00759532	0.0411382
			Corynebacteriales(100) Total			0	0	0	0.246996	0.333273	0.152513	0	0	0	0	0	0	0.0640718	0.1638	0.120138	0	0	0	0.213767	0.0446229	0.0938715	0	0	0	0	0.0270256	0.0050025	0	0	0	0.0216275	0.0113688	0	0	0	0	0.0328299	0	0.0199296	0	0	0	0.00759532	0.0411382
Bacteria	Actinobacteria(100)	Actinobacteria(100)	Solirubrobacterales(100)	Cluster_480-2(100)	unclassified(100)	0	0	0	0.00667557	0.0545355	0.034662	0	0	0	0	0	0.00716486	0.248278	0.1638	0.195225	0	0	0	0.206641	0.203991	0.435832	0	0	0	0	0.0270256	0.0050025	0	0	0	0.0378481	0.0397908	0.0548145	0	0	0	0.0246225	0	0.0465024	0	0	0	0.022786	0.116558
					unclassified(100) Total	0	0	0	0.00667557	0.0545355	0.034662	0	0	0	0	0	0.00716486	0.248278	0.1638	0.195225	0	0	0	0.206641	0.203991	0.435832	0	0	0	0	0.0270256	0.0050025	0	0	0	0.0378481	0.0397908	0.0548145	0	0	0	0.0246225	0	0.0465024	0	0	0	0.022786	0.116558
				Cluster_480-2(100) Total		0	0	0	0.00667557	0.0545355	0.034662	0	0	0	0	0	0.00716486	0.248278	0.1638	0.195225	0	0	0	0.206641	0.203991	0.435832	0	0	0	0	0.0270256	0.0050025	0	0	0	0.0378481	0.0397908	0.0548145	0	0	0	0.0246225	0	0.0465024	0	0	0	0.022786	0.116558
			Solirubrobacterales(100) Total			0	0	0	0.00667557	0.0545355	0.034662	0	0	0	0	0	0.00716486	0.248278	0.1638	0.195225	0	0	0	0.206641	0.203991	0.435832	0	0	0	0	0.0270256	0.0050025	0	0	0	0.0378481	0.0397908	0.0548145	0	0	0	0.0246225	0	0.0465024	0	0	0	0.022786	0.116558
Bacteria	Actinobacteria(100)	Actinobacteria(100)	Actinomycetales(100)	unclassified(100)	unclassified(100)	0.0693214	0.174049	0.00714031	0.0200267	0.115131	0.180243	0	0	0.18245	0	0	0.0429892	0.0240269	0.00819001	0.187716	0.0865551	0.250114	0.0403812	0.0712555	0.0127494	0.0536409	0	0.0103125	0	0.0395444	0	0	0.049867	0	0	0.0324412	0.0056844	0	0	0	0.0389135	0.0820749	0.136368	0	0	0	0	0.0759532	0.0342818
					unclassified(100) Total	0.0693214	0.174049	0.00714031	0.0200267	0.115131	0.180243	0	0	0.18245	0	0	0.0429892	0.0240269	0.00819001	0.187716	0.0865551	0.250114	0.0403812	0.0712555	0.0127494	0.0536409	0	0.0103125	0	0.0395444	0	0	0.049867	0	0	0.0324412	0.0056844	0	0	0	0.0389135	0.0820749	0.136368	0	0	0	0	0.0759532	0.0342818
				unclassified(100) Total		0.0693214	0.174049	0.00714031	0.0200267	0.115131	0.180243	0	0	0.18245	0	0	0.0429892	0.0240269	0.00819001	0.187716	0.0865551	0.250114	0.0403812	0.0712555	0.0127494	0.0536409	0	0.0103125	0	0.0395444	0	0	0.049867	0	0	0.0324412	0.0056844	0	0	0	0.0389135	0.0820749	0.136368	0	0	0	0	0.0759532	0.0342818
			Actinomycetales(100) Total			0.0693214	0.174049	0.00714031	0.0200267	0.115131	0.180243	0	0	0.18245	0	0	0.0429892	0.0240269	0.00819001	0.187716	0.0865551	0.250114	0.0403812	0.0712555	0.0127494	0.0536409	0	0.0103125	0	0.0395444	0	0	0.049867	0	0	0.0324412	0.0056844	0	0	0	0.0389135	0.0820749	0.136368	0	0	0	0	0.0759532	0.0342818
Bacteria	Actinobacteria(100)	Actinobacteria(100)	Coriobacteriales(100)	Coriobacteriaceae(100)	marine_group(100)	0.0231071	0	0.0357015	0	0.024238	0	0.0363214	0.021527	0	0	0.0249232	0	0.0160179	0.04914	0.0450518	0	0.0075792	0	0.06413	0.127494	0	0.0176243	0	0	0	0.0594562	0.0250125	0.00554078	0	0	0.0216275	0.0511596	0.012181	0.0155715	0.0226296	0.0389135	0.0328299	0.0104899	0.0597887	0	0	0	0	0.0274254
Bacteria	Actinobacteria(100)	Actinobacteria(100)	Coriobacteriales(100)	Coriobacteriaceae(100)	marine_group(100)	0	0	0	0	0	0	0	0	0	0	0	0	0.0320359	0.04914	0.0450518	0	0.0606336	0	0	0	0	0	0	0	0	0.0108102	0.0550275	0	0	0	0.0594755	0.0227376	0.0304525	0	0	0	0	0	0	0	0	0	0	0
					marine_group(100) Total	0.0231071	0	0.0357015	0	0.024238	0	0.0363214	0.021527	0	0	0.0249232	0	0.0480538	0.0982801	0.0901036	0	0.0682128	0	0.06413	0.127494	0	0.0176243	0	0	0	0.0702665	0.08004	0.00554078	0	0	0.081103	0.0738972	0.0426335	0.0155715	0.0226296	0.0389135	0.0328299	0.0104899	0.0597887	0	0	0	0	0.0274254
				Coriobacteriaceae(100) Total		0.0231071	0	0.0357015	0	0.024238	0	0.0363214	0.021527	0	0	0.0249232	0	0.0480538	0.0982801	0.0901036	0	0.0682128	0	0.06413	0.127494	0	0.0176243	0	0	0	0.0702665	0.08004	0.00554078	0	0	0.081103	0.0738972	0.0426335	0.0155715	0.0226296	0.0389135	0.0328299	0.0104899	0.0597887	0	0	0	0	0.0274254
			Coriobacteriales(100) Total			0.0231071	0	0.0357015	0	0.024238	0	0.0363214	0.021527	0	0	0.0249232	0	0.0480538	0.0982801	0.0901036	0	0.0682128	0	0.06413	0.127494	0	0.0176243	0	0	0	0.0702665	0.08004	0.00554078	0	0	0.081103	0.0738972	0.0426335	0.0155715	0.0226296	0.0389135	0.0328299	0.0104899	0.0597887	0	0	0	0	0.0274254
Bacteria	Actinobacteria(100)	Actinobacteria(100)	unclassified(100)	unclassified(100)	unclassified(100)	0	0	0	0	0	0	0	0	0	0	0	0	0.168188	0.15561	0.0750863	0	0	0	0.0356278	0	0.187743	0	0	0	0.276811	0.0108102	0.125063	0	0	0	0.0378481	0	0.292344	0	0	0	0.0656599	0.0419595	0.112934	0	0	0.0217014	0	0
					unclassified(100) Total	0	0	0	0	0	0	0	0	0	0	0	0	0.168188	0.15561	0.0750863	0	0	0	0.0356278	0	0.187743	0	0	0	0.276811	0.0108102	0.125063	0	0	0	0.0378481	0	0.292344	0	0	0	0.0656599	0.0419595	0.112934	0	0	0.0217014	0	0
				unclassified(100) Total		0	0	0	0	0	0	0	0	0	0	0	0	0.168188	0.15561	0.0750863	0	0	0	0.0356278	0	0.187743	0	0	0	0.276811	0.0108102	0.125063	0	0	0	0.0378481	0	0.292344	0	0	0	0.0656599	0.0419595	0.112934	0	0	0.0217014	0	0
			unclassified(100) Total			0	0	0	0	0	0	0	0	0	0	0	0	0.168188	0.15561	0.0750863	0	0	0	0.0356278	0	0.187743	0	0	0	0.276811	0.0108102	0.125063	0	0	0	0.0378481	0	0.292344	0	0	0	0.0656599	0.0419595	0.112934	0	0	0.0217014	0	0
Bacteria	Actinobacteria(100)	Actinobacteria(100)	Coriobacteriales(100)	Coriobacteriaceae(100)	unclassified(83)	0	0	0	0	0	0	0	0	0	0	0	0	0	0	0	0	0	0	0	0	0	0	0	0	0	0	0	0	0	0	0	0	0	0.0389287	0	0	0.0246225	0.0314696	0.0199296	0.0154071	0	0	0.0379766	0
					unclassified(83) Total	0	0	0	0	0	0	0	0	0	0	0	0	0	0	0	0	0	0	0	0	0	0	0	0	0	0	0	0	0	0	0	0	0	0.0389287	0	0	0.0246225	0.0314696	0.0199296	0.0154071	0	0	0.0379766	0
				Coriobacteriaceae(100) Total		0	0	0	0	0	0	0	0	0	0	0	0	0	0	0	0	0	0	0	0	0	0	0	0	0	0	0	0	0	0	0	0	0	0.0389287	0	0	0.0246225	0.0314696	0.0199296	0.0154071	0	0	0.0379766	0
			Coriobacteriales(100) Total			0	0	0	0	0	0	0	0	0	0	0	0	0	0	0	0	0	0	0	0	0	0	0	0	0	0	0	0	0	0	0	0	0	0.0389287	0	0	0.0246225	0.0314696	0.0199296	0.0154071	0	0	0.0379766	0
Bacteria	Actinobacteria(100)	Actinobacteria(100)	Solirubrobacterales(100)	unclassified(54)	unclassified(54)	0	0	0	0.0133511	0	0.00693241	0	0	0	0	0	0	0.264296	0.02457	0.082595	0	0	0	0.178139	0.10837	0.241384	0	0	0	0.00790889	0.0540511	0.0750375	0	0	0	0.0702893	0.0511596	0.0060905	0	0	0	0.0574524	0.0104899	0.00664319	0	0	0	0.0151906	0.0274254
					unclassified(54) Total	0	0	0	0.0133511	0	0.00693241	0	0	0	0	0	0	0.264296	0.02457	0.082595	0	0	0	0.178139	0.10837	0.241384	0	0	0	0.00790889	0.0540511	0.0750375	0	0	0	0.0702893	0.0511596	0.0060905	0	0	0	0.0574524	0.0104899	0.00664319	0	0	0	0.0151906	0.0274254
				unclassified(54) Total		0	0	0	0.0133511	0	0.00693241	0	0	0	0	0	0	0.264296	0.02457	0.082595	0	0	0	0.178139	0.10837	0.241384	0	0	0	0.00790889	0.0540511	0.0750375	0	0	0	0.0702893	0.0511596	0.0060905	0	0	0	0.0574524	0.0104899	0.00664319	0	0	0	0.0151906	0.0274254
			Solirubrobacterales(100) Total			0	0	0	0.0133511	0	0.00693241	0	0	0	0	0	0	0.264296	0.02457	0.082595	0	0	0	0.178139	0.10837	0.241384	0	0	0	0.00790889	0.0540511	0.0750375	0	0	0	0.0702893	0.0511596	0.0060905	0	0	0	0.0574524	0.0104899	0.00664319	0	0	0	0.0151906	0.0274254
Bacteria	Actinobacteria(100)	Actinobacteria(100)	Propionibacteriales(100)	Nocardioidaceae(100)	Nocardioides(57)	0	0	0	0.0534045	0.0908926	0.0415945	0	0	0	0	0	0	0.0720807	0	0.0901036	0	0	0	0	0	0	0	0	0	0	0	0	0	0	0	0.0108137	0	0	0	0	0	0.0328299	0	0.0132864	0	0	0	0.0379766	0.0342818
					Nocardioides(57) Total	0	0	0	0.0534045	0.0908926	0.0415945	0	0	0	0	0	0	0.0720807	0	0.0901036	0	0	0	0	0	0	0	0	0	0	0	0	0	0	0	0.0108137	0	0	0	0	0	0.0328299	0	0.0132864	0	0	0	0.0379766	0.0342818
				Nocardioidaceae(100) Total		0	0	0	0.0534045	0.0908926	0.0415945	0	0	0	0	0	0	0.0720807	0	0.0901036	0	0	0	0	0	0	0	0	0	0	0	0	0	0	0	0.0108137	0	0	0	0	0	0.0328299	0	0.0132864	0	0	0	0.0379766	0.0342818
			Propionibacteriales(100) Total			0	0	0	0.0534045	0.0908926	0.0415945	0	0	0	0	0	0	0.0720807	0	0.0901036	0	0	0	0	0	0	0	0	0	0	0	0	0	0	0	0.0108137	0	0	0	0	0	0.0328299	0	0.0132864	0	0	0	0.0379766	0.0342818
Bacteria	Actinobacteria(100)	Actinobacteria(100)	Micrococcales_3(100)	Microbacteriaceae(100)	unclassified(71)	0	0	0	0.140187	0.12725	0.138648	0	0	0	0	0	0	0.00800897	0.02457	0.0150173	0	0	0	0	0.0956206	0.0335255	0	0	0	0	0.0324307	0.0150075	0	0	0	0	0.0113688	0	0	0	0	0.016415	0.0314696	0.033216	0	0	0	0	0.0411382
					unclassified(71) Total	0	0	0	0.140187	0.12725	0.138648	0	0	0	0	0	0	0.00800897	0.02457	0.0150173	0	0	0	0	0.0956206	0.0335255	0	0	0	0	0.0324307	0.0150075	0	0	0	0	0.0113688	0	0	0	0	0.016415	0.0314696	0.033216	0	0	0	0	0.0411382
				Microbacteriaceae(100) Total		0	0	0	0.140187	0.12725	0.138648	0	0	0	0	0	0	0.00800897	0.02457	0.0150173	0	0	0	0	0.0956206	0.0335255	0	0	0	0	0.0324307	0.0150075	0	0	0	0	0.0113688	0	0	0	0	0.016415	0.0314696	0.033216	0	0	0	0	0.0411382
			Micrococcales_3(100) Total			0	0	0	0.140187	0.12725	0.138648	0	0	0	0	0	0	0.00800897	0.02457	0.0150173	0	0	0	0	0.0956206	0.0335255	0	0	0	0	0.0324307	0.0150075	0	0	0	0	0.0113688	0	0	0	0	0.016415	0.0314696	0.033216	0	0	0	0	0.0411382
Bacteria	Actinobacteria(100)	Actinobacteria(100)	Micrococcales_3(84)	Cellulomonadaceae(84)	unclassified(100)	0	0	0	0.0333778	0.224202	0.138648	0	0	0	0	0	0	0.00800897	0.04095	0.0225259	0	0	0	0	0.0318735	0.0134102	0	0	0	0	0.0108102	0	0	0	0	0.0270343	0	0	0	0	0	0	0	0	0	0	0	0.0987392	0.0137127
					unclassified(100) Total	0	0	0	0.0333778	0.224202	0.138648	0	0	0	0	0	0	0.00800897	0.04095	0.0225259	0	0	0	0	0.0318735	0.0134102	0	0	0	0	0.0108102	0	0	0	0	0.0270343	0	0	0	0	0	0	0	0	0	0	0	0.0987392	0.0137127
				Cellulomonadaceae(84) Total		0	0	0	0.0333778	0.224202	0.138648	0	0	0	0	0	0	0.00800897	0.04095	0.0225259	0	0	0	0	0.0318735	0.0134102	0	0	0	0	0.0108102	0	0	0	0	0.0270343	0	0	0	0	0	0	0	0	0	0	0	0.0987392	0.0137127
			Micrococcales_3(84) Total			0	0	0	0.0333778	0.224202	0.138648	0	0	0	0	0	0	0.00800897	0.04095	0.0225259	0	0	0	0	0.0318735	0.0134102	0	0	0	0	0.0108102	0	0	0	0	0.0270343	0	0	0	0	0	0	0	0	0	0	0	0.0987392	0.0137127
Bacteria	Actinobacteria(100)	Actinobacteria(100)	Micrococcales_1(100)	Micrococcaceae(100)	Arthrobacter_21(78)	0	0	0	0.0534045	0.181785	0.110919	0	0	0	0	0	0	0	0	0	0	0	0	0	0.0509976	0	0	0	0	0	0.0216205	0	0	0	0	0.0378481	0.0170532	0.0548145	0	0	0	0.0656599	0	0	0	0	0	0	0
					Arthrobacter_21(78) Total	0	0	0	0.0534045	0.181785	0.110919	0	0	0	0	0	0	0	0	0	0	0	0	0	0.0509976	0	0	0	0	0	0.0216205	0	0	0	0	0.0378481	0.0170532	0.0548145	0	0	0	0.0656599	0	0	0	0	0	0	0
				Micrococcaceae(100) Total		0	0	0	0.0534045	0.181785	0.110919	0	0	0	0	0	0	0	0	0	0	0	0	0	0.0509976	0	0	0	0	0	0.0216205	0	0	0	0	0.0378481	0.0170532	0.0548145	0	0	0	0.0656599	0	0	0	0	0	0	0
			Micrococcales_1(100) Total			0	0	0	0.0534045	0.181785	0.110919	0	0	0	0	0	0	0	0	0	0	0	0	0	0.0509976	0	0	0	0	0	0.0216205	0	0	0	0	0.0378481	0.0170532	0.0548145	0	0	0	0.0656599	0	0	0	0	0	0	0
Bacteria	Actinobacteria(100)	Actinobacteria(100)	Propionibacteriales(100)	Nocardioidaceae(100)	Nocardioides(100)	0	0	0	0.140187	0.0727141	0.0831889	0	0	0	0	0	0	0.0240269	0	0.0150173	0	0	0	0.0356278	0.0701218	0	0	0	0	0.0158178	0	0	0	0	0	0	0	0	0	0	0	0.0246225	0	0	0	0	0	0.0151906	0.0137127
					Nocardioides(100) Total	0	0	0	0.140187	0.0727141	0.0831889	0	0	0	0	0	0	0.0240269	0	0.0150173	0	0	0	0.0356278	0.0701218	0	0	0	0	0.0158178	0	0	0	0	0	0	0	0	0	0	0	0.0246225	0	0	0	0	0	0.0151906	0.0137127
				Nocardioidaceae(100) Total		0	0	0	0.140187	0.0727141	0.0831889	0	0	0	0	0	0	0.0240269	0	0.0150173	0	0	0	0.0356278	0.0701218	0	0	0	0	0.0158178	0	0	0	0	0	0	0	0	0	0	0	0.0246225	0	0	0	0	0	0.0151906	0.0137127
			Propionibacteriales(100) Total			0	0	0	0.140187	0.0727141	0.0831889	0	0	0	0	0	0	0.0240269	0	0.0150173	0	0	0	0.0356278	0.0701218	0	0	0	0	0.0158178	0	0	0	0	0	0	0	0	0	0	0	0.0246225	0	0	0	0	0	0.0151906	0.0137127
Bacteria	Actinobacteria(100)	Actinobacteria(100)	Solirubrobacterales(100)	Solirubrobacteriaceae(99)	Solirubrobacter(99)	0	0	0	0.113485	0.0545355	0.0831889	0	0	0	0	0	0	0.0400449	0	0.0150173	0	0	0	0	0.0509976	0.0201153	0	0	0	0	0	0	0	0	0	0.0108137	0.0227376	0.0304525	0	0	0	0.00820749	0	0.00664319	0	0	0	0	0.0342818
					Solirubrobacter(99) Total	0	0	0	0.113485	0.0545355	0.0831889	0	0	0	0	0	0	0.0400449	0	0.0150173	0	0	0	0	0.0509976	0.0201153	0	0	0	0	0	0	0	0	0	0.0108137	0.0227376	0.0304525	0	0	0	0.00820749	0	0.00664319	0	0	0	0	0.0342818
				Solirubrobacteriaceae(99) Total		0	0	0	0.113485	0.0545355	0.0831889	0	0	0	0	0	0	0.0400449	0	0.0150173	0	0	0	0	0.0509976	0.0201153	0	0	0	0	0	0	0	0	0	0.0108137	0.0227376	0.0304525	0	0	0	0.00820749	0	0.00664319	0	0	0	0	0.0342818
			Solirubrobacterales(100) Total			0	0	0	0.113485	0.0545355	0.0831889	0	0	0	0	0	0	0.0400449	0	0.0150173	0	0	0	0	0.0509976	0.0201153	0	0	0	0	0	0	0	0	0	0.0108137	0.0227376	0.0304525	0	0	0	0.00820749	0	0.00664319	0	0	0	0	0.0342818
Bacteria	Actinobacteria(100)	Actinobacteria(100)	Propionibacteriales(100)	Nocardioidaceae(100)	Marmoricola(100)	0	0	0	0.0600801	0.0424165	0.110919	0	0	0	0	0	0	0.0160179	0.01638	0	0	0	0	0.0356278	0.00637471	0.0335255	0	0	0	0.0316356	0	0.0150075	0	0	0	0.00540687	0	0.012181	0	0	0	0.016415	0.0209798	0.033216	0	0	0	0.0303813	0.0205691
					Marmoricola(100) Total	0	0	0	0.0600801	0.0424165	0.110919	0	0	0	0	0	0	0.0160179	0.01638	0	0	0	0	0.0356278	0.00637471	0.0335255	0	0	0	0.0316356	0	0.0150075	0	0	0	0.00540687	0	0.012181	0	0	0	0.016415	0.0209798	0.033216	0	0	0	0.0303813	0.0205691
				Nocardioidaceae(100) Total		0	0	0	0.0600801	0.0424165	0.110919	0	0	0	0	0	0	0.0160179	0.01638	0	0	0	0	0.0356278	0.00637471	0.0335255	0	0	0	0.0316356	0	0.0150075	0	0	0	0.00540687	0	0.012181	0	0	0	0.016415	0.0209798	0.033216	0	0	0	0.0303813	0.0205691
			Propionibacteriales(100) Total			0	0	0	0.0600801	0.0424165	0.110919	0	0	0	0	0	0	0.0160179	0.01638	0	0	0	0	0.0356278	0.00637471	0.0335255	0	0	0	0.0316356	0	0.0150075	0	0	0	0.00540687	0	0.012181	0	0	0	0.016415	0.0209798	0.033216	0	0	0	0.0303813	0.0205691
Bacteria	Actinobacteria(100)	Actinobacteria(100)	Pseudonocardiales_2(100)	Pseudonocardiaceae_2(100)	Pseudonocardia(100)	0	0	0	0.0267023	0.012119	0.0623917	0	0	0	0	0	0	0.0800897	0.04914	0.0300345	0	0	0	0	0.00637471	0.00670511	0	0	0	0	0	0	0	0	0	0	0.0113688	0	0	0	0	0	0.0104899	0.0132864	0	0	0	0	0.0617072
					Pseudonocardia(100) Total	0	0	0	0.0267023	0.012119	0.0623917	0	0	0	0	0	0	0.0800897	0.04914	0.0300345	0	0	0	0	0.00637471	0.00670511	0	0	0	0	0	0	0	0	0	0	0.0113688	0	0	0	0	0	0.0104899	0.0132864	0	0	0	0	0.0617072
				Pseudonocardiaceae_2(100) Total		0	0	0	0.0267023	0.012119	0.0623917	0	0	0	0	0	0	0.0800897	0.04914	0.0300345	0	0	0	0	0.00637471	0.00670511	0	0	0	0	0	0	0	0	0	0	0.0113688	0	0	0	0	0	0.0104899	0.0132864	0	0	0	0	0.0617072
			Pseudonocardiales_2(100) Total			0	0	0	0.0267023	0.012119	0.0623917	0	0	0	0	0	0	0.0800897	0.04914	0.0300345	0	0	0	0	0.00637471	0.00670511	0	0	0	0	0	0	0	0	0	0	0.0113688	0	0	0	0	0	0.0104899	0.0132864	0	0	0	0	0.0617072
Bacteria	Actinobacteria(100)	Actinobacteria(100)	Propionibacteriales(100)	Nocardioidaceae(100)	Aeromicrobium(100)	0	0	0	0.0801068	0.103012	0.103986	0	0	0	0	0	0	0	0.03276	0	0	0	0	0	0	0	0	0	0	0	0	0	0	0	0	0	0	0	0	0	0	0	0	0	0	0	0	0.0531672	0.00685636
					Aeromicrobium(100) Total	0	0	0	0.0801068	0.103012	0.103986	0	0	0	0	0	0	0	0.03276	0	0	0	0	0	0	0	0	0	0	0	0	0	0	0	0	0	0	0	0	0	0	0	0	0	0	0	0	0.0531672	0.00685636
Bacteria	Actinobacteria(100)	Actinobacteria(100)	Propionibacteriales(100)	Nocardioidaceae(100)	Nocardioides(100)	0	0	0	0.0267023	0.109071	0.0554593	0	0	0	0	0	0	0.00800897	0.0573301	0.0225259	0	0	0	0.0427533	0	0	0	0	0	0	0	0	0	0	0	0.0216275	0	0	0	0	0	0	0	0.0132864	0	0	0	0	0
					Nocardioides(100) Total	0	0	0	0.0267023	0.109071	0.0554593	0	0	0	0	0	0	0.00800897	0.0573301	0.0225259	0	0	0	0.0427533	0	0	0	0	0	0	0	0	0	0	0	0.0216275	0	0	0	0	0	0	0	0.0132864	0	0	0	0	0
				Nocardioidaceae(100) Total		0	0	0	0.106809	0.212083	0.159445	0	0	0	0	0	0	0.00800897	0.0900901	0.0225259	0	0	0	0.0427533	0	0	0	0	0	0	0	0	0	0	0	0.0216275	0	0	0	0	0	0	0	0.0132864	0	0	0	0.0531672	0.00685636
			Propionibacteriales(100) Total			0	0	0	0.106809	0.212083	0.159445	0	0	0	0	0	0	0.00800897	0.0900901	0.0225259	0	0	0	0.0427533	0	0	0	0	0	0	0	0	0	0	0	0.0216275	0	0	0	0	0	0	0	0.0132864	0	0	0	0.0531672	0.00685636
Bacteria	Actinobacteria(100)	Actinobacteria(100)	Frankiales(96)	Acidothermaceae(96)	Acidothermus(96)	0	0	0	0	0	0	0	0	0	0	0	0	0.00800897	0.0573301	0	0	0	0	0	0.0254988	0.0871664	0	0	0	0.0474533	0.0216205	0.02001	0	0	0	0.081103	0.0625284	0.0548145	0	0	0	0	0	0	0	0	0	0	0
					Acidothermus(96) Total	0	0	0	0	0	0	0	0	0	0	0	0	0.00800897	0.0573301	0	0	0	0	0	0.0254988	0.0871664	0	0	0	0.0474533	0.0216205	0.02001	0	0	0	0.081103	0.0625284	0.0548145	0	0	0	0	0	0	0	0	0	0	0
				Acidothermaceae(96) Total		0	0	0	0	0	0	0	0	0	0	0	0	0.00800897	0.0573301	0	0	0	0	0	0.0254988	0.0871664	0	0	0	0.0474533	0.0216205	0.02001	0	0	0	0.081103	0.0625284	0.0548145	0	0	0	0	0	0	0	0	0	0	0
			Frankiales(96) Total			0	0	0	0	0	0	0	0	0	0	0	0	0.00800897	0.0573301	0	0	0	0	0	0.0254988	0.0871664	0	0	0	0.0474533	0.0216205	0.02001	0	0	0	0.081103	0.0625284	0.0548145	0	0	0	0	0	0	0	0	0	0	0
Bacteria	Actinobacteria(100)	Actinobacteria(100)	Frankiales(100)	unclassified(99)	unclassified(99)	0	0	0	0	0.0181785	0.0693241	0	0	0	0	0	0	0.0240269	0.04914	0.0225259	0	0	0	0	0	0.0268204	0	0	0	0	0	0	0	0	0	0.0162206	0.0227376	0.0060905	0	0	0	0	0.0314696	0.0199296	0	0	0	0.0303813	0.0822763
					unclassified(99) Total	0	0	0	0	0.0181785	0.0693241	0	0	0	0	0	0	0.0240269	0.04914	0.0225259	0	0	0	0	0	0.0268204	0	0	0	0	0	0	0	0	0	0.0162206	0.0227376	0.0060905	0	0	0	0	0.0314696	0.0199296	0	0	0	0.0303813	0.0822763
				unclassified(99) Total		0	0	0	0	0.0181785	0.0693241	0	0	0	0	0	0	0.0240269	0.04914	0.0225259	0	0	0	0	0	0.0268204	0	0	0	0	0	0	0	0	0	0.0162206	0.0227376	0.0060905	0	0	0	0	0.0314696	0.0199296	0	0	0	0.0303813	0.0822763
			Frankiales(100) Total			0	0	0	0	0.0181785	0.0693241	0	0	0	0	0	0	0.0240269	0.04914	0.0225259	0	0	0	0	0	0.0268204	0	0	0	0	0	0	0	0	0	0.0162206	0.0227376	0.0060905	0	0	0	0	0.0314696	0.0199296	0	0	0	0.0303813	0.0822763
Bacteria	Actinobacteria(100)	Actinobacteria(100)	Solirubrobacterales(100)	Patulibacteraceae(99)	Patulibacter(99)	0	0	0	0.046729	0.036357	0.0693241	0	0	0	0	0	0	0	0	0	0	0	0	0.00712555	0	0.0737562	0	0	0	0	0	0	0	0	0	0	0	0	0	0	0	0	0	0	0	0	0	0.0455719	0
					Patulibacter(99) Total	0	0	0	0.046729	0.036357	0.0693241	0	0	0	0	0	0	0	0	0	0	0	0	0.00712555	0	0.0737562	0	0	0	0	0	0	0	0	0	0	0	0	0	0	0	0	0	0	0	0	0	0.0455719	0
				Patulibacteraceae(99) Total		0	0	0	0.046729	0.036357	0.0693241	0	0	0	0	0	0	0	0	0	0	0	0	0.00712555	0	0.0737562	0	0	0	0	0	0	0	0	0	0	0	0	0	0	0	0	0	0	0	0	0	0.0455719	0
			Solirubrobacterales(100) Total			0	0	0	0.046729	0.036357	0.0693241	0	0	0	0	0	0	0	0	0	0	0	0	0.00712555	0	0.0737562	0	0	0	0	0	0	0	0	0	0	0	0	0	0	0	0	0	0	0	0	0	0.0455719	0
Bacteria	Actinobacteria(100)	Actinobacteria(100)	Coriobacteriales(100)	Coriobacteriaceae(100)	Uncultured_10(100)	0	0	0	0	0	0	0	0	0	0	0	0	0	0	0	0	0	0	0	0	0	0	0	0	0	0	0	0	0	0	0	0	0	0	0	0	0	0	0	0	0	0	0	0
					Uncultured_10(100) Total	0	0	0	0	0	0	0	0	0	0	0	0	0	0	0	0	0	0	0	0	0	0	0	0	0	0	0	0	0	0	0	0	0	0	0	0	0	0	0	0	0	0	0	0
				Coriobacteriaceae(100) Total		0	0	0	0	0	0	0	0	0	0	0	0	0	0	0	0	0	0	0	0	0	0	0	0	0	0	0	0	0	0	0	0	0	0	0	0	0	0	0	0	0	0	0	0
			Coriobacteriales(100) Total			0	0	0	0	0	0	0	0	0	0	0	0	0	0	0	0	0	0	0	0	0	0	0	0	0	0	0	0	0	0	0	0	0	0	0	0	0	0	0	0	0	0	0	0
Bacteria	Actinobacteria(100)	Actinobacteria(100)	Solirubrobacterales(100)	Solirubrobacteriaceae(99)	Solirubrobacter(99)	0	0	0	0.0534045	0.0545355	0.0138648	0	0	0	0	0	0	0	0	0.0300345	0	0	0	0.0213767	0	0	0	0	0	0	0	0	0	0	0	0	0.0113688	0.024362	0	0	0	0.0246225	0.0314696	0.00664319	0	0	0	0	0.00685636
					Solirubrobacter(99) Total	0	0	0	0.0534045	0.0545355	0.0138648	0	0	0	0	0	0	0	0	0.0300345	0	0	0	0.0213767	0	0	0	0	0	0	0	0	0	0	0	0	0.0113688	0.024362	0	0	0	0.0246225	0.0314696	0.00664319	0	0	0	0	0.00685636
				Solirubrobacteriaceae(99) Total		0	0	0	0.0534045	0.0545355	0.0138648	0	0	0	0	0	0	0	0	0.0300345	0	0	0	0.0213767	0	0	0	0	0	0	0	0	0	0	0	0	0.0113688	0.024362	0	0	0	0.0246225	0.0314696	0.00664319	0	0	0	0	0.00685636
			Solirubrobacterales(100) Total			0	0	0	0.0534045	0.0545355	0.0138648	0	0	0	0	0	0	0	0	0.0300345	0	0	0	0.0213767	0	0	0	0	0	0	0	0	0	0	0	0	0.0113688	0.024362	0	0	0	0.0246225	0.0314696	0.00664319	0	0	0	0	0.00685636
Bacteria	Actinobacteria(100)	Actinobacteria(100)	Corynebacteriales(100)	Nocardiaceae_1(100)	Williamsia(100)	0	0	0	0.0534045	0.048476	0.0138648	0	0	0	0	0	0	0	0.02457	0.0150173	0	0	0	0	0	0	0	0	0	0	0	0	0	0	0	0	0	0	0	0	0	0	0	0	0	0	0	0.0151906	0
					Williamsia(100) Total	0	0	0	0.0534045	0.048476	0.0138648	0	0	0	0	0	0	0	0.02457	0.0150173	0	0	0	0	0	0	0	0	0	0	0	0	0	0	0	0	0	0	0	0	0	0	0	0	0	0	0	0.0151906	0
				Nocardiaceae_1(100) Total		0	0	0	0.0534045	0.048476	0.0138648	0	0	0	0	0	0	0	0.02457	0.0150173	0	0	0	0	0	0	0	0	0	0	0	0	0	0	0	0	0	0	0	0	0	0	0	0	0	0	0	0.0151906	0
			Corynebacteriales(100) Total			0	0	0	0.0534045	0.048476	0.0138648	0	0	0	0	0	0	0	0.02457	0.0150173	0	0	0	0	0	0	0	0	0	0	0	0	0	0	0	0	0	0	0	0	0	0	0	0	0	0	0	0.0151906	0
Bacteria	Actinobacteria(100)	Actinobacteria(100)	unclassified(100)	unclassified(100)	unclassified(100)	0	0	0	0	0	0	0	0	0	0	0	0	0	0.01638	0	0	0	0	0.0213767	0.0956206	0.0201153	0	0	0	0	0	0	0	0	0	0.0270343	0.0454752	0	0	0	0	0	0.0104899	0	0	0	0	0.0303813	0.00685636
					unclassified(100) Total	0	0	0	0	0	0	0	0	0	0	0	0	0	0.01638	0	0	0	0	0.0213767	0.0956206	0.0201153	0	0	0	0	0	0	0	0	0	0.0270343	0.0454752	0	0	0	0	0	0.0104899	0	0	0	0	0.0303813	0.00685636
				unclassified(100) Total		0	0	0	0	0	0	0	0	0	0	0	0	0	0.01638	0	0	0	0	0.0213767	0.0956206	0.0201153	0	0	0	0	0	0	0	0	0	0.0270343	0.0454752	0	0	0	0	0	0.0104899	0	0	0	0	0.0303813	0.00685636
			unclassified(100) Total			0	0	0	0	0	0	0	0	0	0	0	0	0	0.01638	0	0	0	0	0.0213767	0.0956206	0.0201153	0	0	0	0	0	0	0	0	0	0.0270343	0.0454752	0	0	0	0	0	0.0104899	0	0	0	0	0.0303813	0.00685636
Bacteria	Actinobacteria(100)	Actinobacteria(100)	Micrococcales_4(100)	unclassified(52)	unclassified(52)	0	0	0	0	0	0	0	0	0	0	0	0	0.0160179	0.02457	0.0150173	0	0	0	0.0570044	0	0.0536409	0	0	0	0.0158178	0	0.030015	0	0	0	0	0.056844	0	0	0	0	0	0	0	0	0	0	0	0
					unclassified(52) Total	0	0	0	0	0	0	0	0	0	0	0	0	0.0160179	0.02457	0.0150173	0	0	0	0.0570044	0	0.0536409	0	0	0	0.0158178	0	0.030015	0	0	0	0	0.056844	0	0	0	0	0	0	0	0	0	0	0	0
				unclassified(52) Total		0	0	0	0	0	0	0	0	0	0	0	0	0.0160179	0.02457	0.0150173	0	0	0	0.0570044	0	0.0536409	0	0	0	0.0158178	0	0.030015	0	0	0	0	0.056844	0	0	0	0	0	0	0	0	0	0	0	0
Bacteria	Actinobacteria(100)	Actinobacteria(100)	Micrococcales_4(100)	Intrasporangiaceae_1(100)	unclassified(100)	0	0	0	0.0133511	0.012119	0.0485269	0	0	0	0	0	0	0.0320359	0	0	0	0	0	0.0285022	0	0	0	0	0	0	0.0162153	0	0	0	0	0	0	0	0	0	0	0	0	0	0	0	0	0	0
					unclassified(100) Total	0	0	0	0.0133511	0.012119	0.0485269	0	0	0	0	0	0	0.0320359	0	0	0	0	0	0.0285022	0	0	0	0	0	0	0.0162153	0	0	0	0	0	0	0	0	0	0	0	0	0	0	0	0	0	0
				Intrasporangiaceae_1(100) Total		0	0	0	0.0133511	0.012119	0.0485269	0	0	0	0	0	0	0.0320359	0	0	0	0	0	0.0285022	0	0	0	0	0	0	0.0162153	0	0	0	0	0	0	0	0	0	0	0	0	0	0	0	0	0	0
			Micrococcales_4(100) Total			0	0	0	0.0133511	0.012119	0.0485269	0	0	0	0	0	0	0.0480538	0.02457	0.0150173	0	0	0	0.0855066	0	0.0536409	0	0	0	0.0158178	0.0162153	0.030015	0	0	0	0	0.056844	0	0	0	0	0	0	0	0	0	0	0	0
Bacteria	Actinobacteria(100)	Actinobacteria(100)	Propionibacteriales(100)	Nocardioidaceae(100)	Nocardioides(100)	0	0	0	0.12016	0.0181785	0.0277296	0	0	0	0	0	0	0.0320359	0	0	0	0	0	0.00712555	0.00637471	0	0	0	0	0.0237267	0	0	0	0	0	0	0	0	0	0	0	0	0	0	0	0	0	0	0
					Nocardioides(100) Total	0	0	0	0.12016	0.0181785	0.0277296	0	0	0	0	0	0	0.0320359	0	0	0	0	0	0.00712555	0.00637471	0	0	0	0	0.0237267	0	0	0	0	0	0	0	0	0	0	0	0	0	0	0	0	0	0	0
				Nocardioidaceae(100) Total		0	0	0	0.12016	0.0181785	0.0277296	0	0	0	0	0	0	0.0320359	0	0	0	0	0	0.00712555	0.00637471	0	0	0	0	0.0237267	0	0	0	0	0	0	0	0	0	0	0	0	0	0	0	0	0	0	0
			Propionibacteriales(100) Total			0	0	0	0.12016	0.0181785	0.0277296	0	0	0	0	0	0	0.0320359	0	0	0	0	0	0.00712555	0.00637471	0	0	0	0	0.0237267	0	0	0	0	0	0	0	0	0	0	0	0	0	0	0	0	0	0	0
Bacteria	Actinobacteria(100)	Actinobacteria(100)	Solirubrobacterales(100)	Solirubrobacteriaceae(100)	Solirubrobacter(100)	0	0	0	0.0267023	0.0666545	0.0623917	0	0	0	0	0	0	0.00800897	0.00819001	0	0	0	0	0.0213767	0	0	0	0	0	0	0.0324307	0	0	0	0	0	0	0	0	0	0	0	0	0	0	0	0	0	0.0137127
					Solirubrobacter(100) Total	0	0	0	0.0267023	0.0666545	0.0623917	0	0	0	0	0	0	0.00800897	0.00819001	0	0	0	0	0.0213767	0	0	0	0	0	0	0.0324307	0	0	0	0	0	0	0	0	0	0	0	0	0	0	0	0	0	0.0137127
				Solirubrobacteriaceae(100) Total		0	0	0	0.0267023	0.0666545	0.0623917	0	0	0	0	0	0	0.00800897	0.00819001	0	0	0	0	0.0213767	0	0	0	0	0	0	0.0324307	0	0	0	0	0	0	0	0	0	0	0	0	0	0	0	0	0	0.0137127
			Solirubrobacterales(100) Total			0	0	0	0.0267023	0.0666545	0.0623917	0	0	0	0	0	0	0.00800897	0.00819001	0	0	0	0	0.0213767	0	0	0	0	0	0	0.0324307	0	0	0	0	0	0	0	0	0	0	0	0	0	0	0	0	0	0.0137127
Bacteria	Actinobacteria(100)	Actinobacteria(100)	Propionibacteriales(100)	Nocardioidaceae(100)	Nocardioides(100)	0	0	0	0.0333778	0.0302975	0.0277296	0	0	0	0	0	0	0	0.0655201	0.00750863	0	0	0	0	0	0.0737562	0	0	0	0.0237267	0	0	0	0	0	0	0	0	0	0	0	0	0	0.00664319	0	0	0	0	0.00685636
					Nocardioides(100) Total	0	0	0	0.0333778	0.0302975	0.0277296	0	0	0	0	0	0	0	0.0655201	0.00750863	0	0	0	0	0	0.0737562	0	0	0	0.0237267	0	0	0	0	0	0	0	0	0	0	0	0	0	0.00664319	0	0	0	0	0.00685636
				Nocardioidaceae(100) Total		0	0	0	0.0333778	0.0302975	0.0277296	0	0	0	0	0	0	0	0.0655201	0.00750863	0	0	0	0	0	0.0737562	0	0	0	0.0237267	0	0	0	0	0	0	0	0	0	0	0	0	0	0.00664319	0	0	0	0	0.00685636
			Propionibacteriales(100) Total			0	0	0	0.0333778	0.0302975	0.0277296	0	0	0	0	0	0	0	0.0655201	0.00750863	0	0	0	0	0	0.0737562	0	0	0	0.0237267	0	0	0	0	0	0	0	0	0	0	0	0	0	0.00664319	0	0	0	0	0.00685636
Bacteria	Actinobacteria(100)	Actinobacteria(100)	AKIW543(100)	unclassified(100)	unclassified(100)	0	0	0	0	0.0302975	0	0	0	0	0	0	0	0	0	0	0	0	0	0.06413	0.0446229	0.0201153	0	0	0	0	0.0270256	0	0	0	0	0	0	0	0	0	0	0	0	0.00664319	0	0	0	0	0.0205691
					unclassified(100) Total	0	0	0	0	0.0302975	0	0	0	0	0	0	0	0	0	0	0	0	0	0.06413	0.0446229	0.0201153	0	0	0	0	0.0270256	0	0	0	0	0	0	0	0	0	0	0	0	0.00664319	0	0	0	0	0.0205691
				unclassified(100) Total		0	0	0	0	0.0302975	0	0	0	0	0	0	0	0	0	0	0	0	0	0.06413	0.0446229	0.0201153	0	0	0	0	0.0270256	0	0	0	0	0	0	0	0	0	0	0	0	0.00664319	0	0	0	0	0.0205691
			AKIW543(100) Total			0	0	0	0	0.0302975	0	0	0	0	0	0	0	0	0	0	0	0	0	0.06413	0.0446229	0.0201153	0	0	0	0	0.0270256	0	0	0	0	0	0	0	0	0	0	0	0	0.00664319	0	0	0	0	0.0205691
Bacteria	Actinobacteria(100)	Actinobacteria(100)	Micromonosporales(100)	Micromonosporaceae(100)	Micromonosporaceae(66)	0	0	0	0	0	0	0	0	0	0	0	0	0	0	0.00750863	0	0	0	0.0213767	0.101995	0	0	0	0	0	0	0.0050025	0	0	0	0.0108137	0.113688	0	0	0	0	0	0	0.0132864	0	0	0	0	0
					Micromonosporaceae(66) Total	0	0	0	0	0	0	0	0	0	0	0	0	0	0	0.00750863	0	0	0	0.0213767	0.101995	0	0	0	0	0	0	0.0050025	0	0	0	0.0108137	0.113688	0	0	0	0	0	0	0.0132864	0	0	0	0	0
				Micromonosporaceae(100) Total		0	0	0	0	0	0	0	0	0	0	0	0	0	0	0.00750863	0	0	0	0.0213767	0.101995	0	0	0	0	0	0	0.0050025	0	0	0	0.0108137	0.113688	0	0	0	0	0	0	0.0132864	0	0	0	0	0
			Micromonosporales(100) Total			0	0	0	0	0	0	0	0	0	0	0	0	0	0	0.00750863	0	0	0	0.0213767	0.101995	0	0	0	0	0	0	0.0050025	0	0	0	0.0108137	0.113688	0	0	0	0	0	0	0.0132864	0	0	0	0	0
Bacteria	Actinobacteria(100)	Actinobacteria(100)	Frankiales(100)	Frankiaceae(100)	Frankia(100)	0	0	0	0	0	0.0970537	0	0	0	0	0	0	0.0160179	0	0.0150173	0	0	0	0	0.0127494	0.147512	0	0	0	0	0	0	0	0	0	0	0	0	0	0	0	0	0	0	0	0	0	0.0151906	0
					Frankia(100) Total	0	0	0	0	0	0.0970537	0	0	0	0	0	0	0.0160179	0	0.0150173	0	0	0	0	0.0127494	0.147512	0	0	0	0	0	0	0	0	0	0	0	0	0	0	0	0	0	0	0	0	0	0.0151906	0
				Frankiaceae(100) Total		0	0	0	0	0	0.0970537	0	0	0	0	0	0	0.0160179	0	0.0150173	0	0	0	0	0.0127494	0.147512	0	0	0	0	0	0	0	0	0	0	0	0	0	0	0	0	0	0	0	0	0	0.0151906	0
			Frankiales(100) Total			0	0	0	0	0	0.0970537	0	0	0	0	0	0	0.0160179	0	0.0150173	0	0	0	0	0.0127494	0.147512	0	0	0	0	0	0	0	0	0	0	0	0	0	0	0	0	0	0	0	0	0	0.0151906	0
Bacteria	Actinobacteria(100)	Actinobacteria(100)	Pseudonocardiales_2(100)	Pseudonocardiaceae_2(100)	Pseudonocardia(100)	0	0	0	0.0333778	0.0181785	0.00693241	0	0	0	0	0	0	0.0160179	0.00819001	0.0300345	0	0	0	0.00712555	0	0.0201153	0	0	0	0	0.0216205	0	0	0	0	0	0	0	0	0	0	0.016415	0.0104899	0.0132864	0	0	0	0.00759532	0.0274254
					Pseudonocardia(100) Total	0	0	0	0.0333778	0.0181785	0.00693241	0	0	0	0	0	0	0.0160179	0.00819001	0.0300345	0	0	0	0.00712555	0	0.0201153	0	0	0	0	0.0216205	0	0	0	0	0	0	0	0	0	0	0.016415	0.0104899	0.0132864	0	0	0	0.00759532	0.0274254
				Pseudonocardiaceae_2(100) Total		0	0	0	0.0333778	0.0181785	0.00693241	0	0	0	0	0	0	0.0160179	0.00819001	0.0300345	0	0	0	0.00712555	0	0.0201153	0	0	0	0	0.0216205	0	0	0	0	0	0	0	0	0	0	0.016415	0.0104899	0.0132864	0	0	0	0.00759532	0.0274254
			Pseudonocardiales_2(100) Total			0	0	0	0.0333778	0.0181785	0.00693241	0	0	0	0	0	0	0.0160179	0.00819001	0.0300345	0	0	0	0.00712555	0	0.0201153	0	0	0	0	0.0216205	0	0	0	0	0	0	0	0	0	0	0.016415	0.0104899	0.0132864	0	0	0	0.00759532	0.0274254
Bacteria	Actinobacteria(100)	Actinobacteria(100)	Actinomycetales_1(100)	Streptomycetaceae(100)	unclassified(100)	0	0	0	0.0133511	0	0.0207972	0	0	0	0	0	0	0	0	0.0150173	0	0	0	0	0	0	0	0	0	0	0.00540511	0.0350175	0	0	0	0	0	0	0	0	0	0.016415	0	0.0199296	0	0	0	0.022786	0.00685636
					unclassified(100) Total	0	0	0	0.0133511	0	0.0207972	0	0	0	0	0	0	0	0	0.0150173	0	0	0	0	0	0	0	0	0	0	0.00540511	0.0350175	0	0	0	0	0	0	0	0	0	0.016415	0	0.0199296	0	0	0	0.022786	0.00685636
				Streptomycetaceae(100) Total		0	0	0	0.0133511	0	0.0207972	0	0	0	0	0	0	0	0	0.0150173	0	0	0	0	0	0	0	0	0	0	0.00540511	0.0350175	0	0	0	0	0	0	0	0	0	0.016415	0	0.0199296	0	0	0	0.022786	0.00685636
			Actinomycetales_1(100) Total			0	0	0	0.0133511	0	0.0207972	0	0	0	0	0	0	0	0	0.0150173	0	0	0	0	0	0	0	0	0	0	0.00540511	0.0350175	0	0	0	0	0	0	0	0	0	0.016415	0	0.0199296	0	0	0	0.022786	0.00685636
Bacteria	Actinobacteria(100)	Actinobacteria(100)	Micrococcales_1(100)	Micrococcaceae(100)	Arthrobacter_14(73)	0	0	0	0.00667557	0.0181785	0.0138648	0	0	0	0	0	0	0	0	0	0	0	0	0	0	0	0	0	0	0	0	0.0150075	0	0	0	0.0378481	0.0227376	0.0060905	0	0	0	0	0	0	0	0	0	0	0.0137127
					Arthrobacter_14(73) Total	0	0	0	0.00667557	0.0181785	0.0138648	0	0	0	0	0	0	0	0	0	0	0	0	0	0	0	0	0	0	0	0	0.0150075	0	0	0	0.0378481	0.0227376	0.0060905	0	0	0	0	0	0	0	0	0	0	0.0137127
				Micrococcaceae(100) Total		0	0	0	0.00667557	0.0181785	0.0138648	0	0	0	0	0	0	0	0	0	0	0	0	0	0	0	0	0	0	0	0	0.0150075	0	0	0	0.0378481	0.0227376	0.0060905	0	0	0	0	0	0	0	0	0	0	0.0137127
			Micrococcales_1(100) Total			0	0	0	0.00667557	0.0181785	0.0138648	0	0	0	0	0	0	0	0	0	0	0	0	0	0	0	0	0	0	0	0	0.0150075	0	0	0	0.0378481	0.0227376	0.0060905	0	0	0	0	0	0	0	0	0	0	0.0137127
Bacteria	Actinobacteria(100)	Actinobacteria(100)	unclassified(94)	unclassified(94)	unclassified(94)	0	0	0	0	0	0	0	0	0	0	0	0	0	0	0	0	0	0	0	0	0	0	0	0	0.0158178	0.0162153	0.010005	0	0	0	0	0	0	0	0	0	0.00820749	0	0	0	0	0	0.0151906	0
					unclassified(94) Total	0	0	0	0	0	0	0	0	0	0	0	0	0	0	0	0	0	0	0	0	0	0	0	0	0.0158178	0.0162153	0.010005	0	0	0	0	0	0	0	0	0	0.00820749	0	0	0	0	0	0.0151906	0
				unclassified(94) Total		0	0	0	0	0	0	0	0	0	0	0	0	0	0	0	0	0	0	0	0	0	0	0	0	0.0158178	0.0162153	0.010005	0	0	0	0	0	0	0	0	0	0.00820749	0	0	0	0	0	0.0151906	0
			unclassified(94) Total			0	0	0	0	0	0	0	0	0	0	0	0	0	0	0	0	0	0	0	0	0	0	0	0	0.0158178	0.0162153	0.010005	0	0	0	0	0	0	0	0	0	0.00820749	0	0	0	0	0	0.0151906	0
Bacteria	Actinobacteria(100)	Actinobacteria(100)	AKIW543(100)	unclassified(100)	unclassified(100)	0	0	0	0	0.060595	0	0	0	0	0	0	0	0	0	0	0	0	0	0	0	0	0	0	0	0	0	0	0	0	0	0	0	0	0	0	0	0.0492449	0	0	0	0	0	0.0531672	0.0685636
					unclassified(100) Total	0	0	0	0	0.060595	0	0	0	0	0	0	0	0	0	0	0	0	0	0	0	0	0	0	0	0	0	0	0	0	0	0	0	0	0	0	0	0.0492449	0	0	0	0	0	0.0531672	0.0685636
				unclassified(100) Total		0	0	0	0	0.060595	0	0	0	0	0	0	0	0	0	0	0	0	0	0	0	0	0	0	0	0	0	0	0	0	0	0	0	0	0	0	0	0.0492449	0	0	0	0	0	0.0531672	0.0685636
			AKIW543(100) Total			0	0	0	0	0.060595	0	0	0	0	0	0	0	0	0	0	0	0	0	0	0	0	0	0	0	0	0	0	0	0	0	0	0	0	0	0	0	0.0492449	0	0	0	0	0	0.0531672	0.0685636
Bacteria	Actinobacteria(100)	Actinobacteria(100)	Solirubrobacterales(100)	Patulibacteraceae(80)	Patulibacter(80)	0	0	0	0	0.0787736	0	0	0	0	0	0	0	0.00800897	0.03276	0	0	0	0	0.00712555	0.0254988	0.0134102	0	0	0	0	0	0.0050025	0	0	0	0	0	0	0	0	0	0	0	0.00664319	0	0	0	0.0379766	0
					Patulibacter(80) Total	0	0	0	0	0.0787736	0	0	0	0	0	0	0	0.00800897	0.03276	0	0	0	0	0.00712555	0.0254988	0.0134102	0	0	0	0	0	0.0050025	0	0	0	0	0	0	0	0	0	0	0	0.00664319	0	0	0	0.0379766	0
				Patulibacteraceae(80) Total		0	0	0	0	0.0787736	0	0	0	0	0	0	0	0.00800897	0.03276	0	0	0	0	0.00712555	0.0254988	0.0134102	0	0	0	0	0	0.0050025	0	0	0	0	0	0	0	0	0	0	0	0.00664319	0	0	0	0.0379766	0
			Solirubrobacterales(100) Total			0	0	0	0	0.0787736	0	0	0	0	0	0	0	0.00800897	0.03276	0	0	0	0	0.00712555	0.0254988	0.0134102	0	0	0	0	0	0.0050025	0	0	0	0	0	0	0	0	0	0	0	0.00664319	0	0	0	0.0379766	0
Bacteria	Actinobacteria(100)	Actinobacteria(100)	Micrococcales_3(100)	Microbacteriaceae(100)	unclassified(55)	0	0	0	0.0267023	0.0545355	0.0693241	0	0	0	0	0	0	0.0160179	0.0737101	0.00750863	0	0	0	0	0	0.0201153	0	0	0	0	0	0	0	0	0	0	0	0	0	0	0	0	0	0	0	0	0	0	0
					unclassified(55) Total	0	0	0	0.0267023	0.0545355	0.0693241	0	0	0	0	0	0	0.0160179	0.0737101	0.00750863	0	0	0	0	0	0.0201153	0	0	0	0	0	0	0	0	0	0	0	0	0	0	0	0	0	0	0	0	0	0	0
				Microbacteriaceae(100) Total		0	0	0	0.0267023	0.0545355	0.0693241	0	0	0	0	0	0	0.0160179	0.0737101	0.00750863	0	0	0	0	0	0.0201153	0	0	0	0	0	0	0	0	0	0	0	0	0	0	0	0	0	0	0	0	0	0	0
			Micrococcales_3(100) Total			0	0	0	0.0267023	0.0545355	0.0693241	0	0	0	0	0	0	0.0160179	0.0737101	0.00750863	0	0	0	0	0	0.0201153	0	0	0	0	0	0	0	0	0	0	0	0	0	0	0	0	0	0	0	0	0	0	0
Bacteria	Actinobacteria(100)	Actinobacteria(100)	AKIW543(100)	unclassified(100)	unclassified(100)	0	0	0	0	0.048476	0.00693241	0	0	0	0	0	0	0	0	0	0	0	0	0	0	0	0	0	0	0	0.0108102	0	0	0	0	0	0	0	0	0	0	0	0	0	0	0	0	0	0
					unclassified(100) Total	0	0	0	0	0.048476	0.00693241	0	0	0	0	0	0	0	0	0	0	0	0	0	0	0	0	0	0	0	0.0108102	0	0	0	0	0	0	0	0	0	0	0	0	0	0	0	0	0	0
				unclassified(100) Total		0	0	0	0	0.048476	0.00693241	0	0	0	0	0	0	0	0	0	0	0	0	0	0	0	0	0	0	0	0.0108102	0	0	0	0	0	0	0	0	0	0	0	0	0	0	0	0	0	0
			AKIW543(100) Total			0	0	0	0	0.048476	0.00693241	0	0	0	0	0	0	0	0	0	0	0	0	0	0	0	0	0	0	0	0.0108102	0	0	0	0	0	0	0	0	0	0	0	0	0	0	0	0	0	0
Bacteria	Actinobacteria(100)	Actinobacteria(100)	Micromonosporales(100)	Micromonosporaceae(100)	unclassified(75)	0	0	0	0	0.0060595	0.0277296	0	0	0	0	0	0	0	0	0.00750863	0	0	0	0	0	0.0134102	0	0	0	0	0	0.0050025	0	0	0	0	0	0	0	0	0	0	0	0	0	0	0	0.00759532	0
					unclassified(75) Total	0	0	0	0	0.0060595	0.0277296	0	0	0	0	0	0	0	0	0.00750863	0	0	0	0	0	0.0134102	0	0	0	0	0	0.0050025	0	0	0	0	0	0	0	0	0	0	0	0	0	0	0	0.00759532	0
				Micromonosporaceae(100) Total		0	0	0	0	0.0060595	0.0277296	0	0	0	0	0	0	0	0	0.00750863	0	0	0	0	0	0.0134102	0	0	0	0	0	0.0050025	0	0	0	0	0	0	0	0	0	0	0	0	0	0	0	0.00759532	0
			Micromonosporales(100) Total			0	0	0	0	0.0060595	0.0277296	0	0	0	0	0	0	0	0	0.00750863	0	0	0	0	0	0.0134102	0	0	0	0	0	0.0050025	0	0	0	0	0	0	0	0	0	0	0	0	0	0	0	0.00759532	0
Bacteria	Actinobacteria(100)	Actinobacteria(100)	AKIW543(100)	unclassified(100)	unclassified(100)	0	0	0	0.0400534	0	0.00693241	0	0	0	0	0	0	0	0	0	0	0	0	0	0	0	0	0	0	0	0	0	0	0	0	0	0	0	0	0	0	0	0	0.00664319	0	0	0	0	0
					unclassified(100) Total	0	0	0	0.0400534	0	0.00693241	0	0	0	0	0	0	0	0	0	0	0	0	0	0	0	0	0	0	0	0	0	0	0	0	0	0	0	0	0	0	0	0	0.00664319	0	0	0	0	0
				unclassified(100) Total		0	0	0	0.0400534	0	0.00693241	0	0	0	0	0	0	0	0	0	0	0	0	0	0	0	0	0	0	0	0	0	0	0	0	0	0	0	0	0	0	0	0	0.00664319	0	0	0	0	0
			AKIW543(100) Total			0	0	0	0.0400534	0	0.00693241	0	0	0	0	0	0	0	0	0	0	0	0	0	0	0	0	0	0	0	0	0	0	0	0	0	0	0	0	0	0	0	0	0.00664319	0	0	0	0	0
Bacteria	Actinobacteria(100)	Actinobacteria(100)	Propionibacteriales(100)	Nocardioidaceae(100)	Nocardioides(100)	0	0	0	0.0133511	0.0060595	0	0	0	0	0	0	0	0	0	0	0	0	0	0.0213767	0	0	0	0	0	0	0.0270256	0	0	0	0	0	0	0.0548145	0	0	0	0.00820749	0.0209798	0	0	0	0	0.00759532	0
					Nocardioides(100) Total	0	0	0	0.0133511	0.0060595	0	0	0	0	0	0	0	0	0	0	0	0	0	0.0213767	0	0	0	0	0	0	0.0270256	0	0	0	0	0	0	0.0548145	0	0	0	0.00820749	0.0209798	0	0	0	0	0.00759532	0
				Nocardioidaceae(100) Total		0	0	0	0.0133511	0.0060595	0	0	0	0	0	0	0	0	0	0	0	0	0	0.0213767	0	0	0	0	0	0	0.0270256	0	0	0	0	0	0	0.0548145	0	0	0	0.00820749	0.0209798	0	0	0	0	0.00759532	0
			Propionibacteriales(100) Total			0	0	0	0.0133511	0.0060595	0	0	0	0	0	0	0	0	0	0	0	0	0	0.0213767	0	0	0	0	0	0	0.0270256	0	0	0	0	0	0	0.0548145	0	0	0	0.00820749	0.0209798	0	0	0	0	0.00759532	0
Bacteria	Actinobacteria(100)	Actinobacteria(100)	Pseudonocardiales_2(100)	Pseudonocardiaceae_2(100)	Pseudonocardia(100)	0	0	0	0.0133511	0.0302975	0.0277296	0	0	0	0	0	0	0	0	0.0225259	0	0	0	0	0	0.0268204	0	0	0	0	0	0	0	0	0	0	0	0	0	0	0	0	0	0	0	0	0	0	0.00685636
					Pseudonocardia(100) Total	0	0	0	0.0133511	0.0302975	0.0277296	0	0	0	0	0	0	0	0	0.0225259	0	0	0	0	0	0.0268204	0	0	0	0	0	0	0	0	0	0	0	0	0	0	0	0	0	0	0	0	0	0	0.00685636
				Pseudonocardiaceae_2(100) Total		0	0	0	0.0133511	0.0302975	0.0277296	0	0	0	0	0	0	0	0	0.0225259	0	0	0	0	0	0.0268204	0	0	0	0	0	0	0	0	0	0	0	0	0	0	0	0	0	0	0	0	0	0	0.00685636
			Pseudonocardiales_2(100) Total			0	0	0	0.0133511	0.0302975	0.0277296	0	0	0	0	0	0	0	0	0.0225259	0	0	0	0	0	0.0268204	0	0	0	0	0	0	0	0	0	0	0	0	0	0	0	0	0	0	0	0	0	0	0.00685636
Bacteria	Actinobacteria(100)	Actinobacteria(100)	Coriobacteriales(100)	Coriobacteriaceae(100)	Uncultured_10(100)	0	0	0	0	0	0	0	0	0	0	0	0	0	0	0	0	0	0	0	0	0	0	0	0	0	0	0	0	0	0	0	0	0	0	0	0	0	0	0	0	0	0	0	0
					Uncultured_10(100) Total	0	0	0	0	0	0	0	0	0	0	0	0	0	0	0	0	0	0	0	0	0	0	0	0	0	0	0	0	0	0	0	0	0	0	0	0	0	0	0	0	0	0	0	0
				Coriobacteriaceae(100) Total		0	0	0	0	0	0	0	0	0	0	0	0	0	0	0	0	0	0	0	0	0	0	0	0	0	0	0	0	0	0	0	0	0	0	0	0	0	0	0	0	0	0	0	0
			Coriobacteriales(100) Total			0	0	0	0	0	0	0	0	0	0	0	0	0	0	0	0	0	0	0	0	0	0	0	0	0	0	0	0	0	0	0	0	0	0	0	0	0	0	0	0	0	0	0	0
Bacteria	Actinobacteria(100)	Actinobacteria(100)	unclassified(84)	unclassified(84)	unclassified(84)	0	0	0	0	0	0	0	0	0	0	0	0	0	0	0	0	0	0	0	0	0	0	0	0	0	0	0	0	0	0	0	0.14211	0	0	0	0	0	0	0	0	0	0	0.0151906	0
					unclassified(84) Total	0	0	0	0	0	0	0	0	0	0	0	0	0	0	0	0	0	0	0	0	0	0	0	0	0	0	0	0	0	0	0	0.14211	0	0	0	0	0	0	0	0	0	0	0.0151906	0
				unclassified(84) Total		0	0	0	0	0	0	0	0	0	0	0	0	0	0	0	0	0	0	0	0	0	0	0	0	0	0	0	0	0	0	0	0.14211	0	0	0	0	0	0	0	0	0	0	0.0151906	0
			unclassified(84) Total			0	0	0	0	0	0	0	0	0	0	0	0	0	0	0	0	0	0	0	0	0	0	0	0	0	0	0	0	0	0	0	0.14211	0	0	0	0	0	0	0	0	0	0	0.0151906	0
Bacteria	Actinobacteria(100)	Actinobacteria(100)	Coriobacteriales(100)	Coriobacteriaceae(100)	Uncultured_10(100)	0	0	0	0	0	0	0	0	0	0	0	0	0	0	0	0	0	0	0	0	0	0	0	0	0	0	0	0	0	0	0	0	0	0	0	0	0	0	0	0	0	0	0	0
					Uncultured_10(100) Total	0	0	0	0	0	0	0	0	0	0	0	0	0	0	0	0	0	0	0	0	0	0	0	0	0	0	0	0	0	0	0	0	0	0	0	0	0	0	0	0	0	0	0	0
				Coriobacteriaceae(100) Total		0	0	0	0	0	0	0	0	0	0	0	0	0	0	0	0	0	0	0	0	0	0	0	0	0	0	0	0	0	0	0	0	0	0	0	0	0	0	0	0	0	0	0	0
			Coriobacteriales(100) Total			0	0	0	0	0	0	0	0	0	0	0	0	0	0	0	0	0	0	0	0	0	0	0	0	0	0	0	0	0	0	0	0	0	0	0	0	0	0	0	0	0	0	0	0
Bacteria	Actinobacteria(100)	Actinobacteria(100)	AKIW543(100)	unclassified(100)	unclassified(100)	0	0	0	0	0.0181785	0	0	0	0	0	0	0	0.0160179	0.03276	0	0	0	0	0.0213767	0.0382482	0.00670511	0	0	0	0	0	0	0	0	0	0	0.0227376	0.024362	0	0	0	0	0	0	0	0	0	0.00759532	0
					unclassified(100) Total	0	0	0	0	0.0181785	0	0	0	0	0	0	0	0.0160179	0.03276	0	0	0	0	0.0213767	0.0382482	0.00670511	0	0	0	0	0	0	0	0	0	0	0.0227376	0.024362	0	0	0	0	0	0	0	0	0	0.00759532	0
				unclassified(100) Total		0	0	0	0	0.0181785	0	0	0	0	0	0	0	0.0160179	0.03276	0	0	0	0	0.0213767	0.0382482	0.00670511	0	0	0	0	0	0	0	0	0	0	0.0227376	0.024362	0	0	0	0	0	0	0	0	0	0.00759532	0
			AKIW543(100) Total			0	0	0	0	0.0181785	0	0	0	0	0	0	0	0.0160179	0.03276	0	0	0	0	0.0213767	0.0382482	0.00670511	0	0	0	0	0	0	0	0	0	0	0.0227376	0.024362	0	0	0	0	0	0	0	0	0	0.00759532	0
Bacteria	Actinobacteria(100)	Actinobacteria(100)	Propionibacteriales(100)	Nocardioidaceae(100)	unclassified(100)	0	0	0	0	0.024238	0.0207972	0	0	0	0	0	0	0	0.01638	0	0	0	0	0	0	0	0	0	0	0	0	0	0	0	0	0	0	0	0	0	0	0	0	0	0	0	0	0	0
					unclassified(100) Total	0	0	0	0	0.024238	0.0207972	0	0	0	0	0	0	0	0.01638	0	0	0	0	0	0	0	0	0	0	0	0	0	0	0	0	0	0	0	0	0	0	0	0	0	0	0	0	0	0
				Nocardioidaceae(100) Total		0	0	0	0	0.024238	0.0207972	0	0	0	0	0	0	0	0.01638	0	0	0	0	0	0	0	0	0	0	0	0	0	0	0	0	0	0	0	0	0	0	0	0	0	0	0	0	0	0
			Propionibacteriales(100) Total			0	0	0	0	0.024238	0.0207972	0	0	0	0	0	0	0	0.01638	0	0	0	0	0	0	0	0	0	0	0	0	0	0	0	0	0	0	0	0	0	0	0	0	0	0	0	0	0	0
Bacteria	Actinobacteria(100)	Actinobacteria(100)	Solirubrobacterales(100)	Cluster_480-2(100)	unclassified(100)	0	0	0	0	0	0	0	0	0	0	0	0	0	0	0.00750863	0	0	0	0	0.0127494	0.00670511	0	0	0	0.00790889	0	0.0150075	0	0	0	0	0.028422	0.012181	0	0	0	0	0	0	0	0	0	0	0.07542
					unclassified(100) Total	0	0	0	0	0	0	0	0	0	0	0	0	0	0	0.00750863	0	0	0	0	0.0127494	0.00670511	0	0	0	0.00790889	0	0.0150075	0	0	0	0	0.028422	0.012181	0	0	0	0	0	0	0	0	0	0	0.07542
				Cluster_480-2(100) Total		0	0	0	0	0	0	0	0	0	0	0	0	0	0	0.00750863	0	0	0	0	0.0127494	0.00670511	0	0	0	0.00790889	0	0.0150075	0	0	0	0	0.028422	0.012181	0	0	0	0	0	0	0	0	0	0	0.07542
			Solirubrobacterales(100) Total			0	0	0	0	0	0	0	0	0	0	0	0	0	0	0.00750863	0	0	0	0	0.0127494	0.00670511	0	0	0	0.00790889	0	0.0150075	0	0	0	0	0.028422	0.012181	0	0	0	0	0	0	0	0	0	0	0.07542
Bacteria	Actinobacteria(100)	Actinobacteria(100)	Actinomycetales_1(100)	Streptomycetaceae(100)	unclassified(87)	0	0	0	0	0	0	0	0	0	0	0	0	0	0	0.00750863	0	0	0	0	0	0	0	0	0	0.00790889	0	0	0	0	0	0	0	0	0	0	0	0.016415	0.0209798	0	0	0	0	0	0.00685636
					unclassified(87) Total	0	0	0	0	0	0	0	0	0	0	0	0	0	0	0.00750863	0	0	0	0	0	0	0	0	0	0.00790889	0	0	0	0	0	0	0	0	0	0	0	0.016415	0.0209798	0	0	0	0	0	0.00685636
				Streptomycetaceae(100) Total		0	0	0	0	0	0	0	0	0	0	0	0	0	0	0.00750863	0	0	0	0	0	0	0	0	0	0.00790889	0	0	0	0	0	0	0	0	0	0	0	0.016415	0.0209798	0	0	0	0	0	0.00685636
			Actinomycetales_1(100) Total			0	0	0	0	0	0	0	0	0	0	0	0	0	0	0.00750863	0	0	0	0	0	0	0	0	0	0.00790889	0	0	0	0	0	0	0	0	0	0	0	0.016415	0.0209798	0	0	0	0	0	0.00685636
Bacteria	Actinobacteria(100)	Actinobacteria(100)	Solirubrobacterales(100)	unclassified(100)	unclassified(100)	0	0	0	0	0	0	0	0	0	0	0	0	0.0560628	0.02457	0.00750863	0	0	0	0	0.00637471	0.0536409	0	0	0	0	0	0.0250125	0	0	0	0	0	0.024362	0	0	0	0	0	0.00664319	0	0	0	0	0
					unclassified(100) Total	0	0	0	0	0	0	0	0	0	0	0	0	0.0560628	0.02457	0.00750863	0	0	0	0	0.00637471	0.0536409	0	0	0	0	0	0.0250125	0	0	0	0	0	0.024362	0	0	0	0	0	0.00664319	0	0	0	0	0
				unclassified(100) Total		0	0	0	0	0	0	0	0	0	0	0	0	0.0560628	0.02457	0.00750863	0	0	0	0	0.00637471	0.0536409	0	0	0	0	0	0.0250125	0	0	0	0	0	0.024362	0	0	0	0	0	0.00664319	0	0	0	0	0
			Solirubrobacterales(100) Total			0	0	0	0	0	0	0	0	0	0	0	0	0.0560628	0.02457	0.00750863	0	0	0	0	0.00637471	0.0536409	0	0	0	0	0	0.0250125	0	0	0	0	0	0.024362	0	0	0	0	0	0.00664319	0	0	0	0	0
Bacteria	Actinobacteria(100)	Actinobacteria(100)	Actinomycetales_1(100)	Streptomycetaceae(100)	Streptomyces_1(69)	0	0	0	0.00667557	0	0.0277296	0	0	0	0	0	0	0	0.02457	0	0	0	0	0	0	0	0	0	0	0	0.0162153	0.02001	0	0	0	0	0.0056844	0.012181	0	0	0	0	0	0	0	0	0	0.00759532	0.00685636
					Streptomyces_1(69) Total	0	0	0	0.00667557	0	0.0277296	0	0	0	0	0	0	0	0.02457	0	0	0	0	0	0	0	0	0	0	0	0.0162153	0.02001	0	0	0	0	0.0056844	0.012181	0	0	0	0	0	0	0	0	0	0.00759532	0.00685636
				Streptomycetaceae(100) Total		0	0	0	0.00667557	0	0.0277296	0	0	0	0	0	0	0	0.02457	0	0	0	0	0	0	0	0	0	0	0	0.0162153	0.02001	0	0	0	0	0.0056844	0.012181	0	0	0	0	0	0	0	0	0	0.00759532	0.00685636
			Actinomycetales_1(100) Total			0	0	0	0.00667557	0	0.0277296	0	0	0	0	0	0	0	0.02457	0	0	0	0	0	0	0	0	0	0	0	0.0162153	0.02001	0	0	0	0	0.0056844	0.012181	0	0	0	0	0	0	0	0	0	0.00759532	0.00685636
Bacteria	Actinobacteria(100)	Actinobacteria(100)	Propionibacteriales(100)	Nocardioidaceae(100)	Nocardioides(100)	0	0	0	0	0	0	0	0	0	0	0	0	0	0	0	0	0	0	0	0.0254988	0.0201153	0	0	0	0	0	0	0	0	0	0	0	0.012181	0	0	0	0	0	0	0	0	0	0	0
					Nocardioides(100) Total	0	0	0	0	0	0	0	0	0	0	0	0	0	0	0	0	0	0	0	0.0254988	0.0201153	0	0	0	0	0	0	0	0	0	0	0	0.012181	0	0	0	0	0	0	0	0	0	0	0
				Nocardioidaceae(100) Total		0	0	0	0	0	0	0	0	0	0	0	0	0	0	0	0	0	0	0	0.0254988	0.0201153	0	0	0	0	0	0	0	0	0	0	0	0.012181	0	0	0	0	0	0	0	0	0	0	0
			Propionibacteriales(100) Total			0	0	0	0	0	0	0	0	0	0	0	0	0	0	0	0	0	0	0	0.0254988	0.0201153	0	0	0	0	0	0	0	0	0	0	0	0.012181	0	0	0	0	0	0	0	0	0	0	0
Bacteria	Actinobacteria(100)	Actinobacteria(100)	Frankiales(100)	Geodermatophilaceae(100)	unclassified(100)	0	0	0	0	0.0787736	0.0277296	0	0	0	0	0	0	0	0	0	0	0	0	0	0.0127494	0	0	0	0	0	0.00540511	0	0	0	0	0	0	0.0060905	0	0	0	0	0	0	0	0	0	0	0
					unclassified(100) Total	0	0	0	0	0.0787736	0.0277296	0	0	0	0	0	0	0	0	0	0	0	0	0	0.0127494	0	0	0	0	0	0.00540511	0	0	0	0	0	0	0.0060905	0	0	0	0	0	0	0	0	0	0	0
				Geodermatophilaceae(100) Total		0	0	0	0	0.0787736	0.0277296	0	0	0	0	0	0	0	0	0	0	0	0	0	0.0127494	0	0	0	0	0	0.00540511	0	0	0	0	0	0	0.0060905	0	0	0	0	0	0	0	0	0	0	0
			Frankiales(100) Total			0	0	0	0	0.0787736	0.0277296	0	0	0	0	0	0	0	0	0	0	0	0	0	0.0127494	0	0	0	0	0	0.00540511	0	0	0	0	0	0	0.0060905	0	0	0	0	0	0	0	0	0	0	0
Bacteria	Actinobacteria(100)	Actinobacteria(100)	Micromonosporales(100)	Micromonosporaceae(100)	Micromonospora_1(63)	0	0	0	0.0667557	0.0060595	0.034662	0	0	0	0	0	0	0	0	0.0525604	0	0	0	0	0	0	0	0	0	0	0	0	0	0	0	0	0	0	0	0	0	0.00820749	0	0	0	0	0	0.0151906	0
					Micromonospora_1(63) Total	0	0	0	0.0667557	0.0060595	0.034662	0	0	0	0	0	0	0	0	0.0525604	0	0	0	0	0	0	0	0	0	0	0	0	0	0	0	0	0	0	0	0	0	0.00820749	0	0	0	0	0	0.0151906	0
				Micromonosporaceae(100) Total		0	0	0	0.0667557	0.0060595	0.034662	0	0	0	0	0	0	0	0	0.0525604	0	0	0	0	0	0	0	0	0	0	0	0	0	0	0	0	0	0	0	0	0	0.00820749	0	0	0	0	0	0.0151906	0
			Micromonosporales(100) Total			0	0	0	0.0667557	0.0060595	0.034662	0	0	0	0	0	0	0	0	0.0525604	0	0	0	0	0	0	0	0	0	0	0	0	0	0	0	0	0	0	0	0	0	0.00820749	0	0	0	0	0	0.0151906	0
Bacteria	Actinobacteria(100)	Actinobacteria(100)	Solirubrobacterales(100)	Patulibacteraceae(100)	Patulibacter(100)	0	0	0	0.00667557	0.0302975	0.00693241	0	0	0	0	0	0	0.00800897	0.01638	0.00750863	0	0	0	0	0	0	0	0	0	0	0.048646	0	0	0	0	0.0270343	0	0	0	0	0	0	0	0.0199296	0	0	0	0	0
					Patulibacter(100) Total	0	0	0	0.00667557	0.0302975	0.00693241	0	0	0	0	0	0	0.00800897	0.01638	0.00750863	0	0	0	0	0	0	0	0	0	0	0.048646	0	0	0	0	0.0270343	0	0	0	0	0	0	0	0.0199296	0	0	0	0	0
				Patulibacteraceae(100) Total		0	0	0	0.00667557	0.0302975	0.00693241	0	0	0	0	0	0	0.00800897	0.01638	0.00750863	0	0	0	0	0	0	0	0	0	0	0.048646	0	0	0	0	0.0270343	0	0	0	0	0	0	0	0.0199296	0	0	0	0	0
			Solirubrobacterales(100) Total			0	0	0	0.00667557	0.0302975	0.00693241	0	0	0	0	0	0	0.00800897	0.01638	0.00750863	0	0	0	0	0	0	0	0	0	0	0.048646	0	0	0	0	0.0270343	0	0	0	0	0	0	0	0.0199296	0	0	0	0	0
Bacteria	Actinobacteria(100)	Actinobacteria(100)	Frankiales(75)	Acidothermaceae(75)	Acidothermus(75)	0	0	0	0	0	0	0	0	0	0	0	0	0	0	0	0	0	0	0.0142511	0.0127494	0.0804613	0	0	0	0	0	0	0	0	0	0.0216275	0.0341064	0	0	0	0	0	0	0	0	0	0	0	0
					Acidothermus(75) Total	0	0	0	0	0	0	0	0	0	0	0	0	0	0	0	0	0	0	0.0142511	0.0127494	0.0804613	0	0	0	0	0	0	0	0	0	0.0216275	0.0341064	0	0	0	0	0	0	0	0	0	0	0	0
				Acidothermaceae(75) Total		0	0	0	0	0	0	0	0	0	0	0	0	0	0	0	0	0	0	0.0142511	0.0127494	0.0804613	0	0	0	0	0	0	0	0	0	0.0216275	0.0341064	0	0	0	0	0	0	0	0	0	0	0	0
			Frankiales(75) Total			0	0	0	0	0	0	0	0	0	0	0	0	0	0	0	0	0	0	0.0142511	0.0127494	0.0804613	0	0	0	0	0	0	0	0	0	0.0216275	0.0341064	0	0	0	0	0	0	0	0	0	0	0	0
Bacteria	Actinobacteria(100)	Actinobacteria(100)	AKIW543(100)	unclassified(100)	unclassified(100)	0	0	0	0	0	0	0	0	0	0	0	0	0	0.00819001	0.0150173	0	0	0	0	0	0.134102	0	0	0	0	0	0	0	0	0	0	0	0.012181	0	0	0	0	0	0	0	0	0	0	0
					unclassified(100) Total	0	0	0	0	0	0	0	0	0	0	0	0	0	0.00819001	0.0150173	0	0	0	0	0	0.134102	0	0	0	0	0	0	0	0	0	0	0	0.012181	0	0	0	0	0	0	0	0	0	0	0
				unclassified(100) Total		0	0	0	0	0	0	0	0	0	0	0	0	0	0.00819001	0.0150173	0	0	0	0	0	0.134102	0	0	0	0	0	0	0	0	0	0	0	0.012181	0	0	0	0	0	0	0	0	0	0	0
			AKIW543(100) Total			0	0	0	0	0	0	0	0	0	0	0	0	0	0.00819001	0.0150173	0	0	0	0	0	0.134102	0	0	0	0	0	0	0	0	0	0	0	0.012181	0	0	0	0	0	0	0	0	0	0	0
Bacteria	Actinobacteria(100)	Actinobacteria(100)	Coriobacteriales(100)	Coriobacteriaceae(100)	Uncultured_10(100)	0	0	0.0214209	0	0	0	0.0145285	0	0	0	0	0	0	0	0	0	0	0	0	0	0	0	0	0.00714337	0	0	0.0050025	0	0	0	0	0	0	0	0	0	0	0	0	0	0	0	0	0
					Uncultured_10(100) Total	0	0	0.0214209	0	0	0	0.0145285	0	0	0	0	0	0	0	0	0	0	0	0	0	0	0	0	0.00714337	0	0	0.0050025	0	0	0	0	0	0	0	0	0	0	0	0	0	0	0	0	0
				Coriobacteriaceae(100) Total		0	0	0.0214209	0	0	0	0.0145285	0	0	0	0	0	0	0	0	0	0	0	0	0	0	0	0	0.00714337	0	0	0.0050025	0	0	0	0	0	0	0	0	0	0	0	0	0	0	0	0	0
			Coriobacteriales(100) Total			0	0	0.0214209	0	0	0	0.0145285	0	0	0	0	0	0	0	0	0	0	0	0	0	0	0	0	0.00714337	0	0	0.0050025	0	0	0	0	0	0	0	0	0	0	0	0	0	0	0	0	0
Bacteria	Actinobacteria(100)	Actinobacteria(100)	Propionibacteriales(100)	Nocardioidaceae(100)	Nocardioides(100)	0	0	0	0	0.0181785	0	0	0	0	0	0	0	0.00800897	0	0	0	0	0	0	0	0	0	0	0	0	0	0	0	0	0	0	0	0	0	0	0	0	0	0.0265728	0	0	0	0	0.00685636
					Nocardioides(100) Total	0	0	0	0	0.0181785	0	0	0	0	0	0	0	0.00800897	0	0	0	0	0	0	0	0	0	0	0	0	0	0	0	0	0	0	0	0	0	0	0	0	0	0.0265728	0	0	0	0	0.00685636
				Nocardioidaceae(100) Total		0	0	0	0	0.0181785	0	0	0	0	0	0	0	0.00800897	0	0	0	0	0	0	0	0	0	0	0	0	0	0	0	0	0	0	0	0	0	0	0	0	0	0.0265728	0	0	0	0	0.00685636
			Propionibacteriales(100) Total			0	0	0	0	0.0181785	0	0	0	0	0	0	0	0.00800897	0	0	0	0	0	0	0	0	0	0	0	0	0	0	0	0	0	0	0	0	0	0	0	0	0	0.0265728	0	0	0	0	0.00685636
Bacteria	Actinobacteria(100)	Actinobacteria(100)	Solirubrobacterales(100)	Solirubrobacteriaceae(93)	Solirubrobacter(93)	0	0	0	0.0267023	0.036357	0.0138648	0	0	0	0	0	0	0	0	0	0	0	0	0	0.00637471	0	0	0	0	0	0.0162153	0	0	0	0	0	0	0	0	0	0	0	0	0	0	0	0	0.00759532	0.0137127
					Solirubrobacter(93) Total	0	0	0	0.0267023	0.036357	0.0138648	0	0	0	0	0	0	0	0	0	0	0	0	0	0.00637471	0	0	0	0	0	0.0162153	0	0	0	0	0	0	0	0	0	0	0	0	0	0	0	0	0.00759532	0.0137127
				Solirubrobacteriaceae(93) Total		0	0	0	0.0267023	0.036357	0.0138648	0	0	0	0	0	0	0	0	0	0	0	0	0	0.00637471	0	0	0	0	0	0.0162153	0	0	0	0	0	0	0	0	0	0	0	0	0	0	0	0	0.00759532	0.0137127
			Solirubrobacterales(100) Total			0	0	0	0.0267023	0.036357	0.0138648	0	0	0	0	0	0	0	0	0	0	0	0	0	0.00637471	0	0	0	0	0	0.0162153	0	0	0	0	0	0	0	0	0	0	0	0	0	0	0	0	0.00759532	0.0137127
Bacteria	Actinobacteria(100)	Actinobacteria(100)	Propionibacteriales(100)	Nocardioidaceae(100)	Nocardioides(100)	0	0	0	0.0133511	0.012119	0	0	0	0	0	0	0	0	0.00819001	0	0	0	0	0	0	0	0	0	0	0	0.0378358	0	0	0	0	0	0	0	0	0	0	0	0	0	0	0	0	0	0.0342818
					Nocardioides(100) Total	0	0	0	0.0133511	0.012119	0	0	0	0	0	0	0	0	0.00819001	0	0	0	0	0	0	0	0	0	0	0	0.0378358	0	0	0	0	0	0	0	0	0	0	0	0	0	0	0	0	0	0.0342818
				Nocardioidaceae(100) Total		0	0	0	0.0133511	0.012119	0	0	0	0	0	0	0	0	0.00819001	0	0	0	0	0	0	0	0	0	0	0	0.0378358	0	0	0	0	0	0	0	0	0	0	0	0	0	0	0	0	0	0.0342818
			Propionibacteriales(100) Total			0	0	0	0.0133511	0.012119	0	0	0	0	0	0	0	0	0.00819001	0	0	0	0	0	0	0	0	0	0	0	0.0378358	0	0	0	0	0	0	0	0	0	0	0	0	0	0	0	0	0	0.0342818
Bacteria	Actinobacteria(100)	Actinobacteria(100)	Coriobacteriales(100)	Coriobacteriaceae(100)	unclassified(100)	0	0	0	0	0	0	0	0	0	0	0	0	0	0	0	0	0	0	0	0	0	0	0	0	0	0	0	0	0	0	0	0	0	0	0	0	0	0	0	0	0	0	0	0
					unclassified(100) Total	0	0	0	0	0	0	0	0	0	0	0	0	0	0	0	0	0	0	0	0	0	0	0	0	0	0	0	0	0	0	0	0	0	0	0	0	0	0	0	0	0	0	0	0
				Coriobacteriaceae(100) Total		0	0	0	0	0	0	0	0	0	0	0	0	0	0	0	0	0	0	0	0	0	0	0	0	0	0	0	0	0	0	0	0	0	0	0	0	0	0	0	0	0	0	0	0
			Coriobacteriales(100) Total			0	0	0	0	0	0	0	0	0	0	0	0	0	0	0	0	0	0	0	0	0	0	0	0	0	0	0	0	0	0	0	0	0	0	0	0	0	0	0	0	0	0	0	0
Bacteria	Actinobacteria(100)	Actinobacteria(100)	unclassified(100)	unclassified(100)	unclassified(100)	0	0	0	0	0	0	0	0	0	0	0	0	0.0160179	0	0	0	0	0	0	0.0191241	0.0402307	0	0	0	0	0	0	0	0	0	0	0	0	0	0	0	0	0	0	0	0	0	0.0379766	0.0411382
					unclassified(100) Total	0	0	0	0	0	0	0	0	0	0	0	0	0.0160179	0	0	0	0	0	0	0.0191241	0.0402307	0	0	0	0	0	0	0	0	0	0	0	0	0	0	0	0	0	0	0	0	0	0.0379766	0.0411382
				unclassified(100) Total		0	0	0	0	0	0	0	0	0	0	0	0	0.0160179	0	0	0	0	0	0	0.0191241	0.0402307	0	0	0	0	0	0	0	0	0	0	0	0	0	0	0	0	0	0	0	0	0	0.0379766	0.0411382
			unclassified(100) Total			0	0	0	0	0	0	0	0	0	0	0	0	0.0160179	0	0	0	0	0	0	0.0191241	0.0402307	0	0	0	0	0	0	0	0	0	0	0	0	0	0	0	0	0	0	0	0	0	0.0379766	0.0411382
Bacteria	Actinobacteria(100)	Actinobacteria(100)	AKIW543(100)	unclassified(100)	unclassified(100)	0	0	0	0	0	0	0	0	0	0	0	0	0	0	0	0	0	0	0	0	0	0	0	0	0	0	0	0	0	0	0	0.0341064	0	0	0	0	0	0	0	0	0	0	0	0
					unclassified(100) Total	0	0	0	0	0	0	0	0	0	0	0	0	0	0	0	0	0	0	0	0	0	0	0	0	0	0	0	0	0	0	0	0.0341064	0	0	0	0	0	0	0	0	0	0	0	0
				unclassified(100) Total		0	0	0	0	0	0	0	0	0	0	0	0	0	0	0	0	0	0	0	0	0	0	0	0	0	0	0	0	0	0	0	0.0341064	0	0	0	0	0	0	0	0	0	0	0	0
			AKIW543(100) Total			0	0	0	0	0	0	0	0	0	0	0	0	0	0	0	0	0	0	0	0	0	0	0	0	0	0	0	0	0	0	0	0.0341064	0	0	0	0	0	0	0	0	0	0	0	0
Bacteria	Actinobacteria(100)	Actinobacteria(100)	Corynebacteriales(100)	Nocardiaceae(100)	Rhodococcus_2(100)	0	0	0	0	0.0181785	0	0	0	0	0	0	0	0.0160179	0	0	0	0	0	0	0.0318735	0	0	0	0	0	0.00540511	0	0	0	0	0.00540687	0.0454752	0	0	0	0	0	0	0	0	0	0	0	0
					Rhodococcus_2(100) Total	0	0	0	0	0.0181785	0	0	0	0	0	0	0	0.0160179	0	0	0	0	0	0	0.0318735	0	0	0	0	0	0.00540511	0	0	0	0	0.00540687	0.0454752	0	0	0	0	0	0	0	0	0	0	0	0
				Nocardiaceae(100) Total		0	0	0	0	0.0181785	0	0	0	0	0	0	0	0.0160179	0	0	0	0	0	0	0.0318735	0	0	0	0	0	0.00540511	0	0	0	0	0.00540687	0.0454752	0	0	0	0	0	0	0	0	0	0	0	0
			Corynebacteriales(100) Total			0	0	0	0	0.0181785	0	0	0	0	0	0	0	0.0160179	0	0	0	0	0	0	0.0318735	0	0	0	0	0	0.00540511	0	0	0	0	0.00540687	0.0454752	0	0	0	0	0	0	0	0	0	0	0	0
Bacteria	Actinobacteria(100)	Actinobacteria(100)	AKIW543(100)	unclassified(100)	unclassified(100)	0	0	0	0.0534045	0	0	0	0	0	0	0	0	0	0	0	0	0	0	0	0	0	0	0	0	0	0	0	0	0	0	0	0.0170532	0	0	0	0	0	0.0209798	0	0	0	0	0	0
					unclassified(100) Total	0	0	0	0.0534045	0	0	0	0	0	0	0	0	0	0	0	0	0	0	0	0	0	0	0	0	0	0	0	0	0	0	0	0.0170532	0	0	0	0	0	0.0209798	0	0	0	0	0	0
				unclassified(100) Total		0	0	0	0.0534045	0	0	0	0	0	0	0	0	0	0	0	0	0	0	0	0	0	0	0	0	0	0	0	0	0	0	0	0.0170532	0	0	0	0	0	0.0209798	0	0	0	0	0	0
			AKIW543(100) Total			0	0	0	0.0534045	0	0	0	0	0	0	0	0	0	0	0	0	0	0	0	0	0	0	0	0	0	0	0	0	0	0	0	0.0170532	0	0	0	0	0	0.0209798	0	0	0	0	0	0
Bacteria	Actinobacteria(100)	Actinobacteria(100)	Frankiales(100)	Acidothermaceae(100)	Acidothermus(100)	0	0	0	0	0	0	0	0	0	0	0	0	0	0	0	0	0	0	0	0	0.120692	0	0	0	0	0	0.010005	0	0	0	0	0.0113688	0	0	0	0	0	0	0	0	0	0	0	0
					Acidothermus(100) Total	0	0	0	0	0	0	0	0	0	0	0	0	0	0	0	0	0	0	0	0	0.120692	0	0	0	0	0	0.010005	0	0	0	0	0.0113688	0	0	0	0	0	0	0	0	0	0	0	0
				Acidothermaceae(100) Total		0	0	0	0	0	0	0	0	0	0	0	0	0	0	0	0	0	0	0	0	0.120692	0	0	0	0	0	0.010005	0	0	0	0	0.0113688	0	0	0	0	0	0	0	0	0	0	0	0
			Frankiales(100) Total			0	0	0	0	0	0	0	0	0	0	0	0	0	0	0	0	0	0	0	0	0.120692	0	0	0	0	0	0.010005	0	0	0	0	0.0113688	0	0	0	0	0	0	0	0	0	0	0	0
Bacteria	Actinobacteria(100)	Actinobacteria(100)	Bifidobacteriales(100)	Bifidobacteriaceae(100)	Gardnerella(100)	0	0	0	0	0	0	0	0	0	0	0	0	0	0	0	0	0	0.0646099	0.00712555	0	0	0	0	0	0	0	0	0	0	0	0	0	0	0	0	0	0	0	0	0	0	0	0	0
					Gardnerella(100) Total	0	0	0	0	0	0	0	0	0	0	0	0	0	0	0	0	0	0.0646099	0.00712555	0	0	0	0	0	0	0	0	0	0	0	0	0	0	0	0	0	0	0	0	0	0	0	0	0
				Bifidobacteriaceae(100) Total		0	0	0	0	0	0	0	0	0	0	0	0	0	0	0	0	0	0.0646099	0.00712555	0	0	0	0	0	0	0	0	0	0	0	0	0	0	0	0	0	0	0	0	0	0	0	0	0
			Bifidobacteriales(100) Total			0	0	0	0	0	0	0	0	0	0	0	0	0	0	0	0	0	0.0646099	0.00712555	0	0	0	0	0	0	0	0	0	0	0	0	0	0	0	0	0	0	0	0	0	0	0	0	0
Bacteria	Actinobacteria(100)	Actinobacteria(100)	unclassified(100)	unclassified(100)	unclassified(100)	0	0	0	0	0	0	0	0	0	0	0	0	0	0	0.0225259	0	0	0	0.0712555	0.00637471	0.0335255	0	0	0	0	0	0.0050025	0	0	0	0	0	0.012181	0	0	0	0	0	0	0	0	0	0	0
					unclassified(100) Total	0	0	0	0	0	0	0	0	0	0	0	0	0	0	0.0225259	0	0	0	0.0712555	0.00637471	0.0335255	0	0	0	0	0	0.0050025	0	0	0	0	0	0.012181	0	0	0	0	0	0	0	0	0	0	0
				unclassified(100) Total		0	0	0	0	0	0	0	0	0	0	0	0	0	0	0.0225259	0	0	0	0.0712555	0.00637471	0.0335255	0	0	0	0	0	0.0050025	0	0	0	0	0	0.012181	0	0	0	0	0	0	0	0	0	0	0
			unclassified(100) Total			0	0	0	0	0	0	0	0	0	0	0	0	0	0	0.0225259	0	0	0	0.0712555	0.00637471	0.0335255	0	0	0	0	0	0.0050025	0	0	0	0	0	0.012181	0	0	0	0	0	0	0	0	0	0	0
Bacteria	Actinobacteria(100)	Actinobacteria(100)	Micrococcales_3(53)	Cellulomonadaceae(53)	Oerskovia(53)	0	0	0	0	0	0.0623917	0	0	0	0	0	0	0	0	0.00750863	0	0	0	0	0	0	0	0	0	0	0	0	0	0	0	0	0	0	0	0	0	0	0	0	0	0	0	0	0
					Oerskovia(53) Total	0	0	0	0	0	0.0623917	0	0	0	0	0	0	0	0	0.00750863	0	0	0	0	0	0	0	0	0	0	0	0	0	0	0	0	0	0	0	0	0	0	0	0	0	0	0	0	0
				Cellulomonadaceae(53) Total		0	0	0	0	0	0.0623917	0	0	0	0	0	0	0	0	0.00750863	0	0	0	0	0	0	0	0	0	0	0	0	0	0	0	0	0	0	0	0	0	0	0	0	0	0	0	0	0
			Micrococcales_3(53) Total			0	0	0	0	0	0.0623917	0	0	0	0	0	0	0	0	0.00750863	0	0	0	0	0	0	0	0	0	0	0	0	0	0	0	0	0	0	0	0	0	0	0	0	0	0	0	0	0
Bacteria	Actinobacteria(100)	Actinobacteria(100)	Propionibacteriales(100)	Nocardioidaceae(100)	Kribbella(100)	0	0	0	0	0	0	0	0	0	0	0	0	0	0	0	0	0	0	0	0	0	0	0	0	0	0	0.0050025	0	0	0	0	0	0	0	0	0	0.0246225	0	0.0132864	0	0	0	0.0303813	0.0137127
					Kribbella(100) Total	0	0	0	0	0	0	0	0	0	0	0	0	0	0	0	0	0	0	0	0	0	0	0	0	0	0	0.0050025	0	0	0	0	0	0	0	0	0	0.0246225	0	0.0132864	0	0	0	0.0303813	0.0137127
				Nocardioidaceae(100) Total		0	0	0	0	0	0	0	0	0	0	0	0	0	0	0	0	0	0	0	0	0	0	0	0	0	0	0.0050025	0	0	0	0	0	0	0	0	0	0.0246225	0	0.0132864	0	0	0	0.0303813	0.0137127
			Propionibacteriales(100) Total			0	0	0	0	0	0	0	0	0	0	0	0	0	0	0	0	0	0	0	0	0	0	0	0	0	0	0.0050025	0	0	0	0	0	0	0	0	0	0.0246225	0	0.0132864	0	0	0	0.0303813	0.0137127
Bacteria	Actinobacteria(100)	Actinobacteria(100)	Micromonosporales(100)	Micromonosporaceae(100)	Actinoplanes_1(70)	0	0	0	0.0267023	0.0302975	0.00693241	0	0	0	0	0	0	0	0.00819001	0	0	0	0	0	0	0	0	0	0	0	0	0	0	0	0	0	0	0	0	0	0	0	0	0	0	0	0	0	0
					Actinoplanes_1(70) Total	0	0	0	0.0267023	0.0302975	0.00693241	0	0	0	0	0	0	0	0.00819001	0	0	0	0	0	0	0	0	0	0	0	0	0	0	0	0	0	0	0	0	0	0	0	0	0	0	0	0	0	0
				Micromonosporaceae(100) Total		0	0	0	0.0267023	0.0302975	0.00693241	0	0	0	0	0	0	0	0.00819001	0	0	0	0	0	0	0	0	0	0	0	0	0	0	0	0	0	0	0	0	0	0	0	0	0	0	0	0	0	0
			Micromonosporales(100) Total			0	0	0	0.0267023	0.0302975	0.00693241	0	0	0	0	0	0	0	0.00819001	0	0	0	0	0	0	0	0	0	0	0	0	0	0	0	0	0	0	0	0	0	0	0	0	0	0	0	0	0	0
Bacteria	Actinobacteria(100)	Actinobacteria(100)	Solirubrobacterales(100)	unclassified(100)	unclassified(100)	0	0	0	0	0.048476	0.0693241	0	0	0	0	0	0	0	0	0	0	0	0	0	0	0	0	0	0	0	0	0	0	0	0	0	0	0	0	0	0	0	0	0	0	0	0	0	0
					unclassified(100) Total	0	0	0	0	0.048476	0.0693241	0	0	0	0	0	0	0	0	0	0	0	0	0	0	0	0	0	0	0	0	0	0	0	0	0	0	0	0	0	0	0	0	0	0	0	0	0	0
				unclassified(100) Total		0	0	0	0	0.048476	0.0693241	0	0	0	0	0	0	0	0	0	0	0	0	0	0	0	0	0	0	0	0	0	0	0	0	0	0	0	0	0	0	0	0	0	0	0	0	0	0
Bacteria	Actinobacteria(100)	Actinobacteria(100)	Solirubrobacterales(100)	unclassified(70)	unclassified(70)	0	0	0	0	0	0	0	0	0	0	0	0	0.0240269	0	0	0	0	0	0	0	0	0	0	0	0	0	0	0	0	0	0	0	0.0304525	0	0	0	0.00820749	0	0	0	0	0	0.0379766	0
					unclassified(70) Total	0	0	0	0	0	0	0	0	0	0	0	0	0.0240269	0	0	0	0	0	0	0	0	0	0	0	0	0	0	0	0	0	0	0	0.0304525	0	0	0	0.00820749	0	0	0	0	0	0.0379766	0
				unclassified(70) Total		0	0	0	0	0	0	0	0	0	0	0	0	0.0240269	0	0	0	0	0	0	0	0	0	0	0	0	0	0	0	0	0	0	0	0.0304525	0	0	0	0.00820749	0	0	0	0	0	0.0379766	0
Bacteria	Actinobacteria(100)	Actinobacteria(100)	Solirubrobacterales(100)	unclassified(100)	unclassified(100)	0	0	0	0	0	0	0	0	0	0	0	0	0	0	0	0	0	0	0	0	0	0	0	0	0	0	0	0	0	0	0	0	0	0	0	0	0	0	0.00664319	0	0	0	0	0.102845
					unclassified(100) Total	0	0	0	0	0	0	0	0	0	0	0	0	0	0	0	0	0	0	0	0	0	0	0	0	0	0	0	0	0	0	0	0	0	0	0	0	0	0	0.00664319	0	0	0	0	0.102845
				unclassified(100) Total		0	0	0	0	0	0	0	0	0	0	0	0	0	0	0	0	0	0	0	0	0	0	0	0	0	0	0	0	0	0	0	0	0	0	0	0	0	0	0.00664319	0	0	0	0	0.102845
			Solirubrobacterales(100) Total			0	0	0	0	0.048476	0.0693241	0	0	0	0	0	0	0.0240269	0	0	0	0	0	0	0	0	0	0	0	0	0	0	0	0	0	0	0	0.0304525	0	0	0	0.00820749	0	0.00664319	0	0	0	0.0379766	0.102845
Bacteria	Actinobacteria(100)	Actinobacteria(100)	Frankiales(100)	Geodermatophilaceae(100)	Modestobacter(85)	0	0	0	0	0.036357	0.0138648	0	0	0	0	0	0	0	0	0.00750863	0	0	0	0	0.0254988	0	0	0	0	0	0	0	0	0	0	0	0.0113688	0	0	0	0	0	0	0	0	0	0	0	0
					Modestobacter(85) Total	0	0	0	0	0.036357	0.0138648	0	0	0	0	0	0	0	0	0.00750863	0	0	0	0	0.0254988	0	0	0	0	0	0	0	0	0	0	0	0.0113688	0	0	0	0	0	0	0	0	0	0	0	0
				Geodermatophilaceae(100) Total		0	0	0	0	0.036357	0.0138648	0	0	0	0	0	0	0	0	0.00750863	0	0	0	0	0.0254988	0	0	0	0	0	0	0	0	0	0	0	0.0113688	0	0	0	0	0	0	0	0	0	0	0	0
			Frankiales(100) Total			0	0	0	0	0.036357	0.0138648	0	0	0	0	0	0	0	0	0.00750863	0	0	0	0	0.0254988	0	0	0	0	0	0	0	0	0	0	0	0.0113688	0	0	0	0	0	0	0	0	0	0	0	0
Bacteria	Actinobacteria(100)	Actinobacteria(100)	AKIW543(100)	unclassified(100)	unclassified(100)	0	0	0	0	0	0	0	0	0	0	0	0	0	0	0	0	0	0	0	0	0.0201153	0	0	0	0	0	0	0	0	0	0	0	0.0182715	0	0	0	0	0	0	0	0	0	0	0
					unclassified(100) Total	0	0	0	0	0	0	0	0	0	0	0	0	0	0	0	0	0	0	0	0	0.0201153	0	0	0	0	0	0	0	0	0	0	0	0.0182715	0	0	0	0	0	0	0	0	0	0	0
				unclassified(100) Total		0	0	0	0	0	0	0	0	0	0	0	0	0	0	0	0	0	0	0	0	0.0201153	0	0	0	0	0	0	0	0	0	0	0	0.0182715	0	0	0	0	0	0	0	0	0	0	0
			AKIW543(100) Total			0	0	0	0	0	0	0	0	0	0	0	0	0	0	0	0	0	0	0	0	0.0201153	0	0	0	0	0	0	0	0	0	0	0	0.0182715	0	0	0	0	0	0	0	0	0	0	0
Bacteria	Actinobacteria(100)	Actinobacteria(100)	Propionibacteriales(100)	Nocardioidaceae(100)	Nocardioides(100)	0	0	0	0	0.0060595	0.0277296	0	0	0	0	0	0	0	0	0.0150173	0	0	0	0	0	0	0	0	0	0	0	0	0	0	0	0	0	0	0	0	0	0	0	0	0	0	0	0	0
					Nocardioides(100) Total	0	0	0	0	0.0060595	0.0277296	0	0	0	0	0	0	0	0	0.0150173	0	0	0	0	0	0	0	0	0	0	0	0	0	0	0	0	0	0	0	0	0	0	0	0	0	0	0	0	0
				Nocardioidaceae(100) Total		0	0	0	0	0.0060595	0.0277296	0	0	0	0	0	0	0	0	0.0150173	0	0	0	0	0	0	0	0	0	0	0	0	0	0	0	0	0	0	0	0	0	0	0	0	0	0	0	0	0
			Propionibacteriales(100) Total			0	0	0	0	0.0060595	0.0277296	0	0	0	0	0	0	0	0	0.0150173	0	0	0	0	0	0	0	0	0	0	0	0	0	0	0	0	0	0	0	0	0	0	0	0	0	0	0	0	0
Bacteria	Actinobacteria(100)	Actinobacteria(100)	Acidimicrobiales(100)	Uncultured_6(100)	unclassified(100)	0	0	0	0.0867824	0	0.0207972	0	0	0	0	0	0	0	0.00819001	0	0	0	0	0	0	0	0	0	0	0	0	0	0	0	0	0	0	0	0	0	0	0	0	0	0	0	0	0	0
					unclassified(100) Total	0	0	0	0.0867824	0	0.0207972	0	0	0	0	0	0	0	0.00819001	0	0	0	0	0	0	0	0	0	0	0	0	0	0	0	0	0	0	0	0	0	0	0	0	0	0	0	0	0	0
				Uncultured_6(100) Total		0	0	0	0.0867824	0	0.0207972	0	0	0	0	0	0	0	0.00819001	0	0	0	0	0	0	0	0	0	0	0	0	0	0	0	0	0	0	0	0	0	0	0	0	0	0	0	0	0	0
			Acidimicrobiales(100) Total			0	0	0	0.0867824	0	0.0207972	0	0	0	0	0	0	0	0.00819001	0	0	0	0	0	0	0	0	0	0	0	0	0	0	0	0	0	0	0	0	0	0	0	0	0	0	0	0	0	0
Bacteria	Actinobacteria(100)	Actinobacteria(100)	Solirubrobacterales(100)	Cluster_319-6M6(100)	unclassified(100)	0	0	0	0	0.036357	0.0485269	0	0	0	0	0	0	0	0	0	0	0	0	0	0	0	0	0	0	0	0	0	0	0	0	0.0162206	0	0	0	0	0	0	0	0	0	0	0	0	0
					unclassified(100) Total	0	0	0	0	0.036357	0.0485269	0	0	0	0	0	0	0	0	0	0	0	0	0	0	0	0	0	0	0	0	0	0	0	0	0.0162206	0	0	0	0	0	0	0	0	0	0	0	0	0
				Cluster_319-6M6(100) Total		0	0	0	0	0.036357	0.0485269	0	0	0	0	0	0	0	0	0	0	0	0	0	0	0	0	0	0	0	0	0	0	0	0	0.0162206	0	0	0	0	0	0	0	0	0	0	0	0	0
			Solirubrobacterales(100) Total			0	0	0	0	0.036357	0.0485269	0	0	0	0	0	0	0	0	0	0	0	0	0	0	0	0	0	0	0	0	0	0	0	0	0.0162206	0	0	0	0	0	0	0	0	0	0	0	0	0
Bacteria	Actinobacteria(100)	Actinobacteria(100)	unclassified(100)	unclassified(100)	unclassified(100)	0	0	0	0	0.024238	0.0415945	0	0	0	0	0	0	0.0160179	0	0	0	0	0	0	0	0	0	0	0	0	0	0	0	0	0	0	0	0	0	0	0	0.00820749	0	0	0	0	0	0	0
					unclassified(100) Total	0	0	0	0	0.024238	0.0415945	0	0	0	0	0	0	0.0160179	0	0	0	0	0	0	0	0	0	0	0	0	0	0	0	0	0	0	0	0	0	0	0	0.00820749	0	0	0	0	0	0	0
				unclassified(100) Total		0	0	0	0	0.024238	0.0415945	0	0	0	0	0	0	0.0160179	0	0	0	0	0	0	0	0	0	0	0	0	0	0	0	0	0	0	0	0	0	0	0	0.00820749	0	0	0	0	0	0	0
			unclassified(100) Total			0	0	0	0	0.024238	0.0415945	0	0	0	0	0	0	0.0160179	0	0	0	0	0	0	0	0	0	0	0	0	0	0	0	0	0	0	0	0	0	0	0	0.00820749	0	0	0	0	0	0	0
Bacteria	Actinobacteria(100)	Actinobacteria(100)	RL185-aaj71c12(100)	unclassified(100)	unclassified(100)	0	0	0	0	0	0	0	0	0	0	0	0	0	0	0	0	0	0	0	0	0	0	0	0	0	0	0	0	0	0	0	0	0	0	0	0	0	0	0	0	0	0	0	0
					unclassified(100) Total	0	0	0	0	0	0	0	0	0	0	0	0	0	0	0	0	0	0	0	0	0	0	0	0	0	0	0	0	0	0	0	0	0	0	0	0	0	0	0	0	0	0	0	0
				unclassified(100) Total		0	0	0	0	0	0	0	0	0	0	0	0	0	0	0	0	0	0	0	0	0	0	0	0	0	0	0	0	0	0	0	0	0	0	0	0	0	0	0	0	0	0	0	0
			RL185-aaj71c12(100) Total			0	0	0	0	0	0	0	0	0	0	0	0	0	0	0	0	0	0	0	0	0	0	0	0	0	0	0	0	0	0	0	0	0	0	0	0	0	0	0	0	0	0	0	0
Bacteria	Actinobacteria(100)	Actinobacteria(100)	Frankiales(100)	Frankiaceae(100)	Frankia(100)	0	0	0	0	0	0	0	0	0	0	0	0	0	0.02457	0.0150173	0	0	0	0.0285022	0.00637471	0.00670511	0	0	0	0	0.00540511	0	0	0	0	0	0	0	0	0	0	0	0.0314696	0	0	0	0	0	0
					Frankia(100) Total	0	0	0	0	0	0	0	0	0	0	0	0	0	0.02457	0.0150173	0	0	0	0.0285022	0.00637471	0.00670511	0	0	0	0	0.00540511	0	0	0	0	0	0	0	0	0	0	0	0.0314696	0	0	0	0	0	0
				Frankiaceae(100) Total		0	0	0	0	0	0	0	0	0	0	0	0	0	0.02457	0.0150173	0	0	0	0.0285022	0.00637471	0.00670511	0	0	0	0	0.00540511	0	0	0	0	0	0	0	0	0	0	0	0.0314696	0	0	0	0	0	0
			Frankiales(100) Total			0	0	0	0	0	0	0	0	0	0	0	0	0	0.02457	0.0150173	0	0	0	0.0285022	0.00637471	0.00670511	0	0	0	0	0.00540511	0	0	0	0	0	0	0	0	0	0	0	0.0314696	0	0	0	0	0	0
Bacteria	Actinobacteria(100)	Actinobacteria(100)	Solirubrobacterales(100)	Cluster_319-6M6(59)	unclassified(59)	0	0	0	0	0.0060595	0	0	0	0	0	0	0	0.0160179	0.01638	0.0150173	0	0	0	0	0	0	0	0	0	0	0	0	0	0	0	0	0	0	0	0	0	0.016415	0	0	0	0	0	0	0
					unclassified(59) Total	0	0	0	0	0.0060595	0	0	0	0	0	0	0	0.0160179	0.01638	0.0150173	0	0	0	0	0	0	0	0	0	0	0	0	0	0	0	0	0	0	0	0	0	0.016415	0	0	0	0	0	0	0
				Cluster_319-6M6(59) Total		0	0	0	0	0.0060595	0	0	0	0	0	0	0	0.0160179	0.01638	0.0150173	0	0	0	0	0	0	0	0	0	0	0	0	0	0	0	0	0	0	0	0	0	0.016415	0	0	0	0	0	0	0
			Solirubrobacterales(100) Total			0	0	0	0	0.0060595	0	0	0	0	0	0	0	0.0160179	0.01638	0.0150173	0	0	0	0	0	0	0	0	0	0	0	0	0	0	0	0	0	0	0	0	0	0.016415	0	0	0	0	0	0	0
Bacteria	Actinobacteria(100)	Actinobacteria(100)	Micrococcales_1(100)	Micrococcaceae(100)	Rothia(100)	0	0	0	0	0	0	0	0	0	0.00833194	0	0	0	0.0900901	0	0	0	0.0242287	0	0.00637471	0	0	0	0	0	0	0	0	0	0	0	0	0	0	0	0	0	0	0	0	0	0	0	0
					Rothia(100) Total	0	0	0	0	0	0	0	0	0	0.00833194	0	0	0	0.0900901	0	0	0	0.0242287	0	0.00637471	0	0	0	0	0	0	0	0	0	0	0	0	0	0	0	0	0	0	0	0	0	0	0	0
				Micrococcaceae(100) Total		0	0	0	0	0	0	0	0	0	0.00833194	0	0	0	0.0900901	0	0	0	0.0242287	0	0.00637471	0	0	0	0	0	0	0	0	0	0	0	0	0	0	0	0	0	0	0	0	0	0	0	0
			Micrococcales_1(100) Total			0	0	0	0	0	0	0	0	0	0.00833194	0	0	0	0.0900901	0	0	0	0.0242287	0	0.00637471	0	0	0	0	0	0	0	0	0	0	0	0	0	0	0	0	0	0	0	0	0	0	0	0
Bacteria	Actinobacteria(100)	Actinobacteria(100)	Streptosporangiales(100)	Thermomonosporaceae_2(83)	Actinoallomurus(77)	0	0	0	0	0	0.0207972	0	0	0	0	0	0	0	0	0	0	0	0	0	0	0	0	0	0	0	0	0	0	0	0	0	0.0454752	0	0	0	0	0	0	0.0132864	0	0	0	0	0.0205691
					Actinoallomurus(77) Total	0	0	0	0	0	0.0207972	0	0	0	0	0	0	0	0	0	0	0	0	0	0	0	0	0	0	0	0	0	0	0	0	0	0.0454752	0	0	0	0	0	0	0.0132864	0	0	0	0	0.0205691
				Thermomonosporaceae_2(83) Total		0	0	0	0	0	0.0207972	0	0	0	0	0	0	0	0	0	0	0	0	0	0	0	0	0	0	0	0	0	0	0	0	0	0.0454752	0	0	0	0	0	0	0.0132864	0	0	0	0	0.0205691
			Streptosporangiales(100) Total			0	0	0	0	0	0.0207972	0	0	0	0	0	0	0	0	0	0	0	0	0	0	0	0	0	0	0	0	0	0	0	0	0	0.0454752	0	0	0	0	0	0	0.0132864	0	0	0	0	0.0205691
Bacteria	Actinobacteria(100)	Actinobacteria(100)	unclassified(100)	unclassified(100)	unclassified(100)	0	0	0	0.0133511	0	0	0	0	0	0	0	0	0	0.00819001	0	0	0	0	0	0	0.0938715	0	0	0	0	0	0	0	0	0	0	0	0	0	0	0	0	0	0	0	0	0	0	0
					unclassified(100) Total	0	0	0	0.0133511	0	0	0	0	0	0	0	0	0	0.00819001	0	0	0	0	0	0	0.0938715	0	0	0	0	0	0	0	0	0	0	0	0	0	0	0	0	0	0	0	0	0	0	0
				unclassified(100) Total		0	0	0	0.0133511	0	0	0	0	0	0	0	0	0	0.00819001	0	0	0	0	0	0	0.0938715	0	0	0	0	0	0	0	0	0	0	0	0	0	0	0	0	0	0	0	0	0	0	0
			unclassified(100) Total			0	0	0	0.0133511	0	0	0	0	0	0	0	0	0	0.00819001	0	0	0	0	0	0	0.0938715	0	0	0	0	0	0	0	0	0	0	0	0	0	0	0	0	0	0	0	0	0	0	0
Bacteria	Actinobacteria(100)	Actinobacteria(100)	Corynebacteriales(100)	Nocardiaceae_1(100)	Gordonia(100)	0	0	0	0.0133511	0	0.0415945	0	0	0	0	0	0	0	0	0	0	0	0	0	0	0	0	0	0	0	0	0	0	0	0	0	0	0	0	0	0	0	0	0	0	0	0	0	0
					Gordonia(100) Total	0	0	0	0.0133511	0	0.0415945	0	0	0	0	0	0	0	0	0	0	0	0	0	0	0	0	0	0	0	0	0	0	0	0	0	0	0	0	0	0	0	0	0	0	0	0	0	0
				Nocardiaceae_1(100) Total		0	0	0	0.0133511	0	0.0415945	0	0	0	0	0	0	0	0	0	0	0	0	0	0	0	0	0	0	0	0	0	0	0	0	0	0	0	0	0	0	0	0	0	0	0	0	0	0
			Corynebacteriales(100) Total			0	0	0	0.0133511	0	0.0415945	0	0	0	0	0	0	0	0	0	0	0	0	0	0	0	0	0	0	0	0	0	0	0	0	0	0	0	0	0	0	0	0	0	0	0	0	0	0
Bacteria	Actinobacteria(100)	Actinobacteria(100)	Coriobacteriales(100)	Coriobacteriaceae(100)	unclassified(100)	0	0	0	0	0	0	0	0	0	0	0	0	0	0	0	0	0	0	0	0	0	0	0	0	0	0	0	0	0	0	0	0	0	0	0	0	0	0	0	0	0	0	0	0
					unclassified(100) Total	0	0	0	0	0	0	0	0	0	0	0	0	0	0	0	0	0	0	0	0	0	0	0	0	0	0	0	0	0	0	0	0	0	0	0	0	0	0	0	0	0	0	0	0
				Coriobacteriaceae(100) Total		0	0	0	0	0	0	0	0	0	0	0	0	0	0	0	0	0	0	0	0	0	0	0	0	0	0	0	0	0	0	0	0	0	0	0	0	0	0	0	0	0	0	0	0
			Coriobacteriales(100) Total			0	0	0	0	0	0	0	0	0	0	0	0	0	0	0	0	0	0	0	0	0	0	0	0	0	0	0	0	0	0	0	0	0	0	0	0	0	0	0	0	0	0	0	0
Bacteria	Actinobacteria(100)	Actinobacteria(100)	Propionibacteriales(100)	Nocardioidaceae(100)	Nocardioides(100)	0	0	0	0	0	0	0	0	0	0	0	0	0	0	0	0	0	0	0	0	0	0	0	0	0	0	0	0	0	0	0	0	0	0	0	0	0	0	0	0	0	0	0	0
					Nocardioides(100) Total	0	0	0	0	0	0	0	0	0	0	0	0	0	0	0	0	0	0	0	0	0	0	0	0	0	0	0	0	0	0	0	0	0	0	0	0	0	0	0	0	0	0	0	0
				Nocardioidaceae(100) Total		0	0	0	0	0	0	0	0	0	0	0	0	0	0	0	0	0	0	0	0	0	0	0	0	0	0	0	0	0	0	0	0	0	0	0	0	0	0	0	0	0	0	0	0
			Propionibacteriales(100) Total			0	0	0	0	0	0	0	0	0	0	0	0	0	0	0	0	0	0	0	0	0	0	0	0	0	0	0	0	0	0	0	0	0	0	0	0	0	0	0	0	0	0	0	0
Bacteria	Actinobacteria(100)	Actinobacteria(100)	Actinomycetales_1(100)	Streptomycetaceae(100)	unclassified(100)	0	0	0	0.00667557	0	0	0	0	0	0	0	0	0	0	0	0	0	0	0	0	0	0	0	0	0	0	0	0	0	0	0	0	0	0	0	0	0.00820749	0	0.0398592	0	0	0	0	0
					unclassified(100) Total	0	0	0	0.00667557	0	0	0	0	0	0	0	0	0	0	0	0	0	0	0	0	0	0	0	0	0	0	0	0	0	0	0	0	0	0	0	0	0.00820749	0	0.0398592	0	0	0	0	0
				Streptomycetaceae(100) Total		0	0	0	0.00667557	0	0	0	0	0	0	0	0	0	0	0	0	0	0	0	0	0	0	0	0	0	0	0	0	0	0	0	0	0	0	0	0	0.00820749	0	0.0398592	0	0	0	0	0
			Actinomycetales_1(100) Total			0	0	0	0.00667557	0	0	0	0	0	0	0	0	0	0	0	0	0	0	0	0	0	0	0	0	0	0	0	0	0	0	0	0	0	0	0	0	0.00820749	0	0.0398592	0	0	0	0	0
Bacteria	Actinobacteria(100)	Actinobacteria(100)	Streptosporangiales(100)	Thermomonosporaceae_2(100)	Actinoallomurus(100)	0	0	0	0	0	0	0	0	0	0	0	0	0	0	0	0	0	0	0	0	0	0	0	0	0.0316356	0	0	0	0	0	0	0	0	0	0	0	0.0410374	0	0.00664319	0	0	0	0	0
					Actinoallomurus(100) Total	0	0	0	0	0	0	0	0	0	0	0	0	0	0	0	0	0	0	0	0	0	0	0	0	0.0316356	0	0	0	0	0	0	0	0	0	0	0	0.0410374	0	0.00664319	0	0	0	0	0
				Thermomonosporaceae_2(100) Total		0	0	0	0	0	0	0	0	0	0	0	0	0	0	0	0	0	0	0	0	0	0	0	0	0.0316356	0	0	0	0	0	0	0	0	0	0	0	0.0410374	0	0.00664319	0	0	0	0	0
			Streptosporangiales(100) Total			0	0	0	0	0	0	0	0	0	0	0	0	0	0	0	0	0	0	0	0	0	0	0	0	0.0316356	0	0	0	0	0	0	0	0	0	0	0	0.0410374	0	0.00664319	0	0	0	0	0
Bacteria	Actinobacteria(100)	Actinobacteria(100)	Rubrobacterales(100)	Rubrobacteriaceae(100)	Rubrobacter(100)	0	0	0	0	0	0.0277296	0	0	0	0	0	0	0	0	0	0	0	0	0	0	0	0	0	0	0	0	0	0	0	0	0	0	0	0	0	0	0	0	0	0	0	0	0	0.0205691
					Rubrobacter(100) Total	0	0	0	0	0	0.0277296	0	0	0	0	0	0	0	0	0	0	0	0	0	0	0	0	0	0	0	0	0	0	0	0	0	0	0	0	0	0	0	0	0	0	0	0	0	0.0205691
				Rubrobacteriaceae(100) Total		0	0	0	0	0	0.0277296	0	0	0	0	0	0	0	0	0	0	0	0	0	0	0	0	0	0	0	0	0	0	0	0	0	0	0	0	0	0	0	0	0	0	0	0	0	0.0205691
			Rubrobacterales(100) Total			0	0	0	0	0	0.0277296	0	0	0	0	0	0	0	0	0	0	0	0	0	0	0	0	0	0	0	0	0	0	0	0	0	0	0	0	0	0	0	0	0	0	0	0	0	0.0205691
Bacteria	Actinobacteria(100)	Actinobacteria(100)	Propionibacteriales(100)	Nocardioidaceae(100)	Marmoricola(100)	0	0	0	0	0.060595	0	0	0	0	0	0	0	0	0	0	0	0	0	0	0	0	0	0	0	0	0	0	0	0	0	0	0	0	0	0	0	0	0	0	0	0	0	0	0
					Marmoricola(100) Total	0	0	0	0	0.060595	0	0	0	0	0	0	0	0	0	0	0	0	0	0	0	0	0	0	0	0	0	0	0	0	0	0	0	0	0	0	0	0	0	0	0	0	0	0	0
				Nocardioidaceae(100) Total		0	0	0	0	0.060595	0	0	0	0	0	0	0	0	0	0	0	0	0	0	0	0	0	0	0	0	0	0	0	0	0	0	0	0	0	0	0	0	0	0	0	0	0	0	0
			Propionibacteriales(100) Total			0	0	0	0	0.060595	0	0	0	0	0	0	0	0	0	0	0	0	0	0	0	0	0	0	0	0	0	0	0	0	0	0	0	0	0	0	0	0	0	0	0	0	0	0	0
Bacteria	Actinobacteria(100)	Actinobacteria(100)	AKIW543(100)	unclassified(100)	unclassified(100)	0	0	0	0.00667557	0	0	0	0	0	0	0	0	0	0	0	0	0	0	0	0	0	0	0	0	0	0	0	0	0	0	0	0	0	0	0	0	0.00820749	0	0	0	0	0	0	0
					unclassified(100) Total	0	0	0	0.00667557	0	0	0	0	0	0	0	0	0	0	0	0	0	0	0	0	0	0	0	0	0	0	0	0	0	0	0	0	0	0	0	0	0.00820749	0	0	0	0	0	0	0
				unclassified(100) Total		0	0	0	0.00667557	0	0	0	0	0	0	0	0	0	0	0	0	0	0	0	0	0	0	0	0	0	0	0	0	0	0	0	0	0	0	0	0	0.00820749	0	0	0	0	0	0	0
			AKIW543(100) Total			0	0	0	0.00667557	0	0	0	0	0	0	0	0	0	0	0	0	0	0	0	0	0	0	0	0	0	0	0	0	0	0	0	0	0	0	0	0	0.00820749	0	0	0	0	0	0	0
Bacteria	Actinobacteria(100)	Actinobacteria(100)	Solirubrobacterales(100)	Cluster_288-2(100)	unclassified(100)	0	0	0	0	0	0	0	0	0	0	0	0	0	0	0	0	0	0	0	0	0	0	0	0	0	0	0	0	0	0	0	0	0	0	0	0	0	0	0.0132864	0	0	0	0.0151906	0
					unclassified(100) Total	0	0	0	0	0	0	0	0	0	0	0	0	0	0	0	0	0	0	0	0	0	0	0	0	0	0	0	0	0	0	0	0	0	0	0	0	0	0	0.0132864	0	0	0	0.0151906	0
				Cluster_288-2(100) Total		0	0	0	0	0	0	0	0	0	0	0	0	0	0	0	0	0	0	0	0	0	0	0	0	0	0	0	0	0	0	0	0	0	0	0	0	0	0	0.0132864	0	0	0	0.0151906	0
			Solirubrobacterales(100) Total			0	0	0	0	0	0	0	0	0	0	0	0	0	0	0	0	0	0	0	0	0	0	0	0	0	0	0	0	0	0	0	0	0	0	0	0	0	0	0.0132864	0	0	0	0.0151906	0
Bacteria	Actinobacteria(100)	Actinobacteria(100)	Propionibacteriales(100)	Nocardioidaceae(100)	Nocardioides(100)	0	0	0	0	0.0302975	0.034662	0	0	0	0	0	0	0	0	0	0	0	0	0	0	0	0	0	0	0	0	0	0	0	0	0	0	0	0	0	0	0	0	0	0	0	0	0	0.00685636
					Nocardioides(100) Total	0	0	0	0	0.0302975	0.034662	0	0	0	0	0	0	0	0	0	0	0	0	0	0	0	0	0	0	0	0	0	0	0	0	0	0	0	0	0	0	0	0	0	0	0	0	0	0.00685636
				Nocardioidaceae(100) Total		0	0	0	0	0.0302975	0.034662	0	0	0	0	0	0	0	0	0	0	0	0	0	0	0	0	0	0	0	0	0	0	0	0	0	0	0	0	0	0	0	0	0	0	0	0	0	0.00685636
			Propionibacteriales(100) Total			0	0	0	0	0.0302975	0.034662	0	0	0	0	0	0	0	0	0	0	0	0	0	0	0	0	0	0	0	0	0	0	0	0	0	0	0	0	0	0	0	0	0	0	0	0	0	0.00685636
Bacteria	Actinobacteria(100)	Actinobacteria(100)	Solirubrobacterales(100)	unclassified(54)	unclassified(54)	0	0	0	0.0133511	0.012119	0	0	0	0	0	0	0	0.00800897	0	0	0	0	0	0	0	0	0	0	0	0	0	0	0	0	0	0	0.0113688	0	0	0	0	0	0	0	0	0	0	0	0.00685636
					unclassified(54) Total	0	0	0	0.0133511	0.012119	0	0	0	0	0	0	0	0.00800897	0	0	0	0	0	0	0	0	0	0	0	0	0	0	0	0	0	0	0.0113688	0	0	0	0	0	0	0	0	0	0	0	0.00685636
				unclassified(54) Total		0	0	0	0.0133511	0.012119	0	0	0	0	0	0	0	0.00800897	0	0	0	0	0	0	0	0	0	0	0	0	0	0	0	0	0	0	0.0113688	0	0	0	0	0	0	0	0	0	0	0	0.00685636
			Solirubrobacterales(100) Total			0	0	0	0.0133511	0.012119	0	0	0	0	0	0	0	0.00800897	0	0	0	0	0	0	0	0	0	0	0	0	0	0	0	0	0	0	0.0113688	0	0	0	0	0	0	0	0	0	0	0	0.00685636
Bacteria	Actinobacteria(100)	Actinobacteria(100)	Corynebacteriales(100)	Mycobacteriaceae(100)	Mycobacterium(100)	0	0	0	0	0	0	0	0	0	0	0	0	0	0	0	0	0	0	0	0	0	0	0	0	0.00790889	0.0216205	0	0	0	0	0.00540687	0.0227376	0.0182715	0	0	0	0	0	0	0	0	0	0	0
					Mycobacterium(100) Total	0	0	0	0	0	0	0	0	0	0	0	0	0	0	0	0	0	0	0	0	0	0	0	0	0.00790889	0.0216205	0	0	0	0	0.00540687	0.0227376	0.0182715	0	0	0	0	0	0	0	0	0	0	0
				Mycobacteriaceae(100) Total		0	0	0	0	0	0	0	0	0	0	0	0	0	0	0	0	0	0	0	0	0	0	0	0	0.00790889	0.0216205	0	0	0	0	0.00540687	0.0227376	0.0182715	0	0	0	0	0	0	0	0	0	0	0
			Corynebacteriales(100) Total			0	0	0	0	0	0	0	0	0	0	0	0	0	0	0	0	0	0	0	0	0	0	0	0	0.00790889	0.0216205	0	0	0	0	0.00540687	0.0227376	0.0182715	0	0	0	0	0	0	0	0	0	0	0
Bacteria	Actinobacteria(100)	Actinobacteria(100)	Micrococcales_3(80)	Microbacteriaceae(80)	unclassified(80)	0	0	0	0	0	0	0	0	0	0	0	0	0	0	0	0	0	0	0	0	0	0	0	0	0	0	0	0	0	0	0	0	0	0	0	0	0	0	0	0	0	0	0.00759532	0.0411382
					unclassified(80) Total	0	0	0	0	0	0	0	0	0	0	0	0	0	0	0	0	0	0	0	0	0	0	0	0	0	0	0	0	0	0	0	0	0	0	0	0	0	0	0	0	0	0	0.00759532	0.0411382
				Microbacteriaceae(80) Total		0	0	0	0	0	0	0	0	0	0	0	0	0	0	0	0	0	0	0	0	0	0	0	0	0	0	0	0	0	0	0	0	0	0	0	0	0	0	0	0	0	0	0.00759532	0.0411382
			Micrococcales_3(80) Total			0	0	0	0	0	0	0	0	0	0	0	0	0	0	0	0	0	0	0	0	0	0	0	0	0	0	0	0	0	0	0	0	0	0	0	0	0	0	0	0	0	0	0.00759532	0.0411382
Bacteria	Actinobacteria(100)	Actinobacteria(100)	unclassified(100)	unclassified(100)	unclassified(100)	0	0	0	0	0	0	0	0	0	0	0	0	0.0240269	0	0	0	0	0	0	0	0	0	0	0	0	0.00540511	0	0	0	0	0.0108137	0.0341064	0.012181	0	0	0	0	0	0	0	0	0	0	0
					unclassified(100) Total	0	0	0	0	0	0	0	0	0	0	0	0	0.0240269	0	0	0	0	0	0	0	0	0	0	0	0	0.00540511	0	0	0	0	0.0108137	0.0341064	0.012181	0	0	0	0	0	0	0	0	0	0	0
				unclassified(100) Total		0	0	0	0	0	0	0	0	0	0	0	0	0.0240269	0	0	0	0	0	0	0	0	0	0	0	0	0.00540511	0	0	0	0	0.0108137	0.0341064	0.012181	0	0	0	0	0	0	0	0	0	0	0
			unclassified(100) Total			0	0	0	0	0	0	0	0	0	0	0	0	0.0240269	0	0	0	0	0	0	0	0	0	0	0	0	0.00540511	0	0	0	0	0.0108137	0.0341064	0.012181	0	0	0	0	0	0	0	0	0	0	0
Bacteria	Actinobacteria(100)	Actinobacteria(100)	Coriobacteriales(100)	Coriobacteriaceae(100)	Uncultured_10(100)	0	0	0	0	0	0	0	0	0	0	0	0	0	0	0	0	0	0	0	0	0	0	0	0	0	0	0	0	0	0	0	0	0	0	0	0	0	0	0	0	0	0	0	0
					Uncultured_10(100) Total	0	0	0	0	0	0	0	0	0	0	0	0	0	0	0	0	0	0	0	0	0	0	0	0	0	0	0	0	0	0	0	0	0	0	0	0	0	0	0	0	0	0	0	0
				Coriobacteriaceae(100) Total		0	0	0	0	0	0	0	0	0	0	0	0	0	0	0	0	0	0	0	0	0	0	0	0	0	0	0	0	0	0	0	0	0	0	0	0	0	0	0	0	0	0	0	0
			Coriobacteriales(100) Total			0	0	0	0	0	0	0	0	0	0	0	0	0	0	0	0	0	0	0	0	0	0	0	0	0	0	0	0	0	0	0	0	0	0	0	0	0	0	0	0	0	0	0	0
Bacteria	Actinobacteria(100)	Actinobacteria(100)	Propionibacteriales(100)	Nocardioidaceae(100)	Nocardioides(100)	0	0	0	0	0	0	0	0	0	0	0	0	0	0	0	0	0	0	0	0.0637471	0	0	0	0	0	0	0	0	0	0	0	0	0	0	0	0	0.00820749	0	0	0	0	0	0	0.0205691
Bacteria	Actinobacteria(100)	Actinobacteria(100)	Propionibacteriales(100)	Nocardioidaceae(100)	Nocardioides(100)	0	0	0	0.0267023	0	0	0	0	0	0	0	0	0	0	0	0	0	0	0	0	0	0	0	0	0	0	0	0	0	0	0	0	0	0	0	0	0	0	0.00664319	0	0	0	0	0
					Nocardioides(100) Total	0	0	0	0.0267023	0	0	0	0	0	0	0	0	0	0	0	0	0	0	0	0.0637471	0	0	0	0	0	0	0	0	0	0	0	0	0	0	0	0	0.00820749	0	0.00664319	0	0	0	0	0.0205691
				Nocardioidaceae(100) Total		0	0	0	0.0267023	0	0	0	0	0	0	0	0	0	0	0	0	0	0	0	0.0637471	0	0	0	0	0	0	0	0	0	0	0	0	0	0	0	0	0.00820749	0	0.00664319	0	0	0	0	0.0205691
			Propionibacteriales(100) Total			0	0	0	0.0267023	0	0	0	0	0	0	0	0	0	0	0	0	0	0	0	0.0637471	0	0	0	0	0	0	0	0	0	0	0	0	0	0	0	0	0.00820749	0	0.00664319	0	0	0	0	0.0205691
Bacteria	Actinobacteria(100)	Actinobacteria(100)	AKIW543(100)	unclassified(100)	unclassified(100)	0	0	0	0	0	0	0	0	0	0	0	0	0	0	0	0	0	0	0	0	0	0	0	0	0	0	0	0	0	0	0	0	0	0	0	0	0	0	0	0	0	0	0	0
					unclassified(100) Total	0	0	0	0	0	0	0	0	0	0	0	0	0	0	0	0	0	0	0	0	0	0	0	0	0	0	0	0	0	0	0	0	0	0	0	0	0	0	0	0	0	0	0	0
				unclassified(100) Total		0	0	0	0	0	0	0	0	0	0	0	0	0	0	0	0	0	0	0	0	0	0	0	0	0	0	0	0	0	0	0	0	0	0	0	0	0	0	0	0	0	0	0	0
			AKIW543(100) Total			0	0	0	0	0	0	0	0	0	0	0	0	0	0	0	0	0	0	0	0	0	0	0	0	0	0	0	0	0	0	0	0	0	0	0	0	0	0	0	0	0	0	0	0
Bacteria	Actinobacteria(100)	Actinobacteria(100)	Bifidobacteriales(100)	Bifidobacteriaceae(100)	Bifidibacterium(100)	0	0	0	0	0	0	0	0	0	0	0	0	0	0	0	0	0	0	0	0	0	0.0176243	0	0	0	0	0	0	0	0	0	0	0	0	0	0	0	0	0	0	0	0	0	0
					Bifidibacterium(100) Total	0	0	0	0	0	0	0	0	0	0	0	0	0	0	0	0	0	0	0	0	0	0.0176243	0	0	0	0	0	0	0	0	0	0	0	0	0	0	0	0	0	0	0	0	0	0
				Bifidobacteriaceae(100) Total		0	0	0	0	0	0	0	0	0	0	0	0	0	0	0	0	0	0	0	0	0	0.0176243	0	0	0	0	0	0	0	0	0	0	0	0	0	0	0	0	0	0	0	0	0	0
			Bifidobacteriales(100) Total			0	0	0	0	0	0	0	0	0	0	0	0	0	0	0	0	0	0	0	0	0	0.0176243	0	0	0	0	0	0	0	0	0	0	0	0	0	0	0	0	0	0	0	0	0	0
Bacteria	Actinobacteria(100)	Actinobacteria(100)	Solirubrobacterales(100)	Cluster_480-2(100)	unclassified(100)	0	0	0	0.0400534	0.0302975	0	0	0	0	0	0	0	0	0.00819001	0	0	0	0	0	0	0	0	0	0	0	0	0	0	0	0	0	0	0	0	0	0	0	0	0.00664319	0	0	0	0.00759532	0
					unclassified(100) Total	0	0	0	0.0400534	0.0302975	0	0	0	0	0	0	0	0	0.00819001	0	0	0	0	0	0	0	0	0	0	0	0	0	0	0	0	0	0	0	0	0	0	0	0	0.00664319	0	0	0	0.00759532	0
				Cluster_480-2(100) Total		0	0	0	0.0400534	0.0302975	0	0	0	0	0	0	0	0	0.00819001	0	0	0	0	0	0	0	0	0	0	0	0	0	0	0	0	0	0	0	0	0	0	0	0	0.00664319	0	0	0	0.00759532	0
Bacteria	Actinobacteria(100)	Actinobacteria(100)	Solirubrobacterales(100)	Cluster_319-6M6(93)	unclassified(93)	0	0	0	0.00667557	0.024238	0	0	0	0	0	0	0	0	0.02457	0	0	0	0	0	0	0	0	0	0	0	0	0	0	0	0	0	0	0	0	0	0	0	0	0	0	0	0	0	0
					unclassified(93) Total	0	0	0	0.00667557	0.024238	0	0	0	0	0	0	0	0	0.02457	0	0	0	0	0	0	0	0	0	0	0	0	0	0	0	0	0	0	0	0	0	0	0	0	0	0	0	0	0	0
				Cluster_319-6M6(93) Total		0	0	0	0.00667557	0.024238	0	0	0	0	0	0	0	0	0.02457	0	0	0	0	0	0	0	0	0	0	0	0	0	0	0	0	0	0	0	0	0	0	0	0	0	0	0	0	0	0
			Solirubrobacterales(100) Total			0	0	0	0.046729	0.0545355	0	0	0	0	0	0	0	0	0.03276	0	0	0	0	0	0	0	0	0	0	0	0	0	0	0	0	0	0	0	0	0	0	0	0	0.00664319	0	0	0	0.00759532	0
Bacteria	Actinobacteria(100)	Actinobacteria(100)	Coriobacteriales(100)	Coriobacteriaceae(100)	unclassified(100)	0	0	0	0	0	0	0	0	0	0	0	0	0	0	0	0	0	0	0	0	0	0	0	0	0	0	0	0	0	0	0	0	0	0	0	0	0	0	0	0	0	0	0	0
					unclassified(100) Total	0	0	0	0	0	0	0	0	0	0	0	0	0	0	0	0	0	0	0	0	0	0	0	0	0	0	0	0	0	0	0	0	0	0	0	0	0	0	0	0	0	0	0	0
Bacteria	Actinobacteria(100)	Actinobacteria(100)	Coriobacteriales(100)	Coriobacteriaceae(100)	Uncultured_10(100)	0	0	0	0	0	0	0	0	0	0	0	0	0	0	0	0	0	0	0	0	0	0	0	0	0	0	0	0	0	0	0	0	0	0	0	0	0	0	0	0	0	0	0	0
Bacteria	Actinobacteria(100)	Actinobacteria(100)	Coriobacteriales(100)	Coriobacteriaceae(100)	Uncultured_10(100)	0	0	0	0	0	0	0	0	0	0	0	0	0	0	0	0	0	0	0	0	0	0	0	0	0	0	0	0	0	0	0	0	0	0	0	0	0	0	0	0	0	0	0	0
					Uncultured_10(100) Total	0	0	0	0	0	0	0	0	0	0	0	0	0	0	0	0	0	0	0	0	0	0	0	0	0	0	0	0	0	0	0	0	0	0	0	0	0	0	0	0	0	0	0	0
				Coriobacteriaceae(100) Total		0	0	0	0	0	0	0	0	0	0	0	0	0	0	0	0	0	0	0	0	0	0	0	0	0	0	0	0	0	0	0	0	0	0	0	0	0	0	0	0	0	0	0	0
			Coriobacteriales(100) Total			0	0	0	0	0	0	0	0	0	0	0	0	0	0	0	0	0	0	0	0	0	0	0	0	0	0	0	0	0	0	0	0	0	0	0	0	0	0	0	0	0	0	0	0
Bacteria	Actinobacteria(100)	Actinobacteria(100)	AKIW543(100)	unclassified(100)	unclassified(100)	0	0	0	0	0.012119	0	0	0	0	0	0	0	0	0	0	0	0	0	0	0	0	0	0	0	0	0	0	0	0	0	0	0	0	0	0	0	0	0	0	0	0	0	0	0
					unclassified(100) Total	0	0	0	0	0.012119	0	0	0	0	0	0	0	0	0	0	0	0	0	0	0	0	0	0	0	0	0	0	0	0	0	0	0	0	0	0	0	0	0	0	0	0	0	0	0
				unclassified(100) Total		0	0	0	0	0.012119	0	0	0	0	0	0	0	0	0	0	0	0	0	0	0	0	0	0	0	0	0	0	0	0	0	0	0	0	0	0	0	0	0	0	0	0	0	0	0
			AKIW543(100) Total			0	0	0	0	0.012119	0	0	0	0	0	0	0	0	0	0	0	0	0	0	0	0	0	0	0	0	0	0	0	0	0	0	0	0	0	0	0	0	0	0	0	0	0	0	0
Bacteria	Actinobacteria(100)	Actinobacteria(100)	Propionibacteriales(100)	Nocardioidaceae(100)	Nocardioides(100)	0	0	0	0	0	0	0	0	0	0	0	0	0.0240269	0	0.0150173	0	0	0	0	0	0	0	0	0	0	0	0	0	0	0	0	0	0	0	0	0	0	0	0	0	0	0	0	0
					Nocardioides(100) Total	0	0	0	0	0	0	0	0	0	0	0	0	0.0240269	0	0.0150173	0	0	0	0	0	0	0	0	0	0	0	0	0	0	0	0	0	0	0	0	0	0	0	0	0	0	0	0	0
				Nocardioidaceae(100) Total		0	0	0	0	0	0	0	0	0	0	0	0	0.0240269	0	0.0150173	0	0	0	0	0	0	0	0	0	0	0	0	0	0	0	0	0	0	0	0	0	0	0	0	0	0	0	0	0
			Propionibacteriales(100) Total			0	0	0	0	0	0	0	0	0	0	0	0	0.0240269	0	0.0150173	0	0	0	0	0	0	0	0	0	0	0	0	0	0	0	0	0	0	0	0	0	0	0	0	0	0	0	0	0
Bacteria	Actinobacteria(100)	Actinobacteria(100)	unclassified(100)	unclassified(100)	unclassified(100)	0	0	0	0	0	0	0	0	0	0	0	0	0	0	0	0	0	0	0	0	0	0	0	0	0	0	0	0	0	0	0	0	0	0	0	0	0	0	0	0	0	0	0	0
					unclassified(100) Total	0	0	0	0	0	0	0	0	0	0	0	0	0	0	0	0	0	0	0	0	0	0	0	0	0	0	0	0	0	0	0	0	0	0	0	0	0	0	0	0	0	0	0	0
				unclassified(100) Total		0	0	0	0	0	0	0	0	0	0	0	0	0	0	0	0	0	0	0	0	0	0	0	0	0	0	0	0	0	0	0	0	0	0	0	0	0	0	0	0	0	0	0	0
			unclassified(100) Total			0	0	0	0	0	0	0	0	0	0	0	0	0	0	0	0	0	0	0	0	0	0	0	0	0	0	0	0	0	0	0	0	0	0	0	0	0	0	0	0	0	0	0	0
Bacteria	Actinobacteria(100)	Actinobacteria(100)	Corynebacteriales(100)	Mycobacteriaceae(100)	Mycobacterium(100)	0	0	0	0	0	0.00693241	0	0	0	0	0	0	0.0160179	0.00819001	0	0	0	0	0	0	0	0	0	0	0	0	0	0	0	0	0	0	0	0	0	0	0.0328299	0	0	0	0	0	0	0
					Mycobacterium(100) Total	0	0	0	0	0	0.00693241	0	0	0	0	0	0	0.0160179	0.00819001	0	0	0	0	0	0	0	0	0	0	0	0	0	0	0	0	0	0	0	0	0	0	0.0328299	0	0	0	0	0	0	0
				Mycobacteriaceae(100) Total		0	0	0	0	0	0.00693241	0	0	0	0	0	0	0.0160179	0.00819001	0	0	0	0	0	0	0	0	0	0	0	0	0	0	0	0	0	0	0	0	0	0	0.0328299	0	0	0	0	0	0	0
			Corynebacteriales(100) Total			0	0	0	0	0	0.00693241	0	0	0	0	0	0	0.0160179	0.00819001	0	0	0	0	0	0	0	0	0	0	0	0	0	0	0	0	0	0	0	0	0	0	0.0328299	0	0	0	0	0	0	0
Bacteria	Actinobacteria(100)	Actinobacteria(100)	Solirubrobacterales(100)	unclassified(100)	unclassified(100)	0	0	0	0	0	0	0	0	0	0	0	0	0	0	0.0150173	0	0	0	0.0285022	0	0	0	0	0	0	0	0	0	0	0	0	0.0170532	0	0	0	0	0.016415	0	0	0	0	0	0	0
					unclassified(100) Total	0	0	0	0	0	0	0	0	0	0	0	0	0	0	0.0150173	0	0	0	0.0285022	0	0	0	0	0	0	0	0	0	0	0	0	0.0170532	0	0	0	0	0.016415	0	0	0	0	0	0	0
				unclassified(100) Total		0	0	0	0	0	0	0	0	0	0	0	0	0	0	0.0150173	0	0	0	0.0285022	0	0	0	0	0	0	0	0	0	0	0	0	0.0170532	0	0	0	0	0.016415	0	0	0	0	0	0	0
			Solirubrobacterales(100) Total			0	0	0	0	0	0	0	0	0	0	0	0	0	0	0.0150173	0	0	0	0.0285022	0	0	0	0	0	0	0	0	0	0	0	0	0.0170532	0	0	0	0	0.016415	0	0	0	0	0	0	0
Bacteria	Actinobacteria(100)	Actinobacteria(100)	Acidimicrobiales(100)	Uncultured_4(100)	unclassified(100)	0	0	0	0	0	0	0	0	0	0	0	0	0	0	0	0	0	0	0	0	0	0	0	0	0	0	0	0	0	0	0	0	0	0	0	0	0.0328299	0	0	0	0	0	0	0
					unclassified(100) Total	0	0	0	0	0	0	0	0	0	0	0	0	0	0	0	0	0	0	0	0	0	0	0	0	0	0	0	0	0	0	0	0	0	0	0	0	0.0328299	0	0	0	0	0	0	0
				Uncultured_4(100) Total		0	0	0	0	0	0	0	0	0	0	0	0	0	0	0	0	0	0	0	0	0	0	0	0	0	0	0	0	0	0	0	0	0	0	0	0	0.0328299	0	0	0	0	0	0	0
			Acidimicrobiales(100) Total			0	0	0	0	0	0	0	0	0	0	0	0	0	0	0	0	0	0	0	0	0	0	0	0	0	0	0	0	0	0	0	0	0	0	0	0	0.0328299	0	0	0	0	0	0	0
Bacteria	Actinobacteria(100)	Actinobacteria(100)	Solirubrobacterales(100)	Patulibacteraceae(100)	Patulibacter(100)	0	0	0	0.00667557	0.024238	0.0277296	0	0	0	0	0	0	0	0	0	0	0	0	0	0	0	0	0	0	0	0	0	0	0	0	0	0	0	0	0	0	0	0	0	0	0	0	0	0
					Patulibacter(100) Total	0	0	0	0.00667557	0.024238	0.0277296	0	0	0	0	0	0	0	0	0	0	0	0	0	0	0	0	0	0	0	0	0	0	0	0	0	0	0	0	0	0	0	0	0	0	0	0	0	0
				Patulibacteraceae(100) Total		0	0	0	0.00667557	0.024238	0.0277296	0	0	0	0	0	0	0	0	0	0	0	0	0	0	0	0	0	0	0	0	0	0	0	0	0	0	0	0	0	0	0	0	0	0	0	0	0	0
			Solirubrobacterales(100) Total			0	0	0	0.00667557	0.024238	0.0277296	0	0	0	0	0	0	0	0	0	0	0	0	0	0	0	0	0	0	0	0	0	0	0	0	0	0	0	0	0	0	0	0	0	0	0	0	0	0
Bacteria	Actinobacteria(100)	Actinobacteria(100)	Micromonosporales(100)	Micromonosporaceae(100)	unclassified(100)	0	0	0	0	0.0060595	0	0	0	0	0	0	0	0	0	0	0	0	0	0	0	0	0	0	0	0	0	0	0	0	0	0	0	0	0	0	0	0	0	0	0	0	0	0	0
					unclassified(100) Total	0	0	0	0	0.0060595	0	0	0	0	0	0	0	0	0	0	0	0	0	0	0	0	0	0	0	0	0	0	0	0	0	0	0	0	0	0	0	0	0	0	0	0	0	0	0
				Micromonosporaceae(100) Total		0	0	0	0	0.0060595	0	0	0	0	0	0	0	0	0	0	0	0	0	0	0	0	0	0	0	0	0	0	0	0	0	0	0	0	0	0	0	0	0	0	0	0	0	0	0
			Micromonosporales(100) Total			0	0	0	0	0.0060595	0	0	0	0	0	0	0	0	0	0	0	0	0	0	0	0	0	0	0	0	0	0	0	0	0	0	0	0	0	0	0	0	0	0	0	0	0	0	0
Bacteria	Actinobacteria(100)	Actinobacteria(100)	Frankiales(100)	Geodermatophilaceae(100)	Geodermatophilus(73)	0	0	0	0	0.0060595	0.00693241	0	0	0	0	0	0	0.0160179	0	0	0	0	0	0	0	0	0	0	0	0	0	0	0	0	0	0	0	0	0	0	0	0	0.0419595	0	0	0	0	0	0
					Geodermatophilus(73) Total	0	0	0	0	0.0060595	0.00693241	0	0	0	0	0	0	0.0160179	0	0	0	0	0	0	0	0	0	0	0	0	0	0	0	0	0	0	0	0	0	0	0	0	0.0419595	0	0	0	0	0	0
				Geodermatophilaceae(100) Total		0	0	0	0	0.0060595	0.00693241	0	0	0	0	0	0	0.0160179	0	0	0	0	0	0	0	0	0	0	0	0	0	0	0	0	0	0	0	0	0	0	0	0	0.0419595	0	0	0	0	0	0
			Frankiales(100) Total			0	0	0	0	0.0060595	0.00693241	0	0	0	0	0	0	0.0160179	0	0	0	0	0	0	0	0	0	0	0	0	0	0	0	0	0	0	0	0	0	0	0	0	0.0419595	0	0	0	0	0	0
Bacteria	Actinobacteria(100)	Actinobacteria(100)	AKIW543(100)	unclassified(100)	unclassified(100)	0	0	0	0.0200267	0	0	0	0	0	0	0	0	0	0	0	0	0	0	0	0	0	0	0	0	0	0	0.0050025	0	0	0	0.0108137	0	0.0060905	0	0	0	0	0	0	0	0	0	0	0
					unclassified(100) Total	0	0	0	0.0200267	0	0	0	0	0	0	0	0	0	0	0	0	0	0	0	0	0	0	0	0	0	0	0.0050025	0	0	0	0.0108137	0	0.0060905	0	0	0	0	0	0	0	0	0	0	0
				unclassified(100) Total		0	0	0	0.0200267	0	0	0	0	0	0	0	0	0	0	0	0	0	0	0	0	0	0	0	0	0	0	0.0050025	0	0	0	0.0108137	0	0.0060905	0	0	0	0	0	0	0	0	0	0	0
			AKIW543(100) Total			0	0	0	0.0200267	0	0	0	0	0	0	0	0	0	0	0	0	0	0	0	0	0	0	0	0	0	0	0.0050025	0	0	0	0.0108137	0	0.0060905	0	0	0	0	0	0	0	0	0	0	0
Bacteria	Actinobacteria(100)	Actinobacteria(100)	Micromonosporales(100)	Micromonosporaceae(100)	unclassified(91)	0	0	0	0.0267023	0.012119	0.0138648	0	0	0	0	0	0	0	0	0	0	0	0	0	0	0	0	0	0	0	0	0	0	0	0	0	0	0	0	0	0	0.016415	0	0	0	0	0	0	0
					unclassified(91) Total	0	0	0	0.0267023	0.012119	0.0138648	0	0	0	0	0	0	0	0	0	0	0	0	0	0	0	0	0	0	0	0	0	0	0	0	0	0	0	0	0	0	0.016415	0	0	0	0	0	0	0
				Micromonosporaceae(100) Total		0	0	0	0.0267023	0.012119	0.0138648	0	0	0	0	0	0	0	0	0	0	0	0	0	0	0	0	0	0	0	0	0	0	0	0	0	0	0	0	0	0	0.016415	0	0	0	0	0	0	0
			Micromonosporales(100) Total			0	0	0	0.0267023	0.012119	0.0138648	0	0	0	0	0	0	0	0	0	0	0	0	0	0	0	0	0	0	0	0	0	0	0	0	0	0	0	0	0	0	0.016415	0	0	0	0	0	0	0
Bacteria	Actinobacteria(100)	Actinobacteria(100)	Frankiales(100)	Geodermatophilaceae(100)	Geodermatophilus(100)	0	0	0	0	0	0	0	0	0	0	0	0	0	0	0	0	0	0	0	0.0509976	0	0	0	0	0	0	0	0	0	0	0	0	0	0	0	0	0	0	0	0	0	0	0	0
					Geodermatophilus(100) Total	0	0	0	0	0	0	0	0	0	0	0	0	0	0	0	0	0	0	0	0.0509976	0	0	0	0	0	0	0	0	0	0	0	0	0	0	0	0	0	0	0	0	0	0	0	0
				Geodermatophilaceae(100) Total		0	0	0	0	0	0	0	0	0	0	0	0	0	0	0	0	0	0	0	0.0509976	0	0	0	0	0	0	0	0	0	0	0	0	0	0	0	0	0	0	0	0	0	0	0	0
			Frankiales(100) Total			0	0	0	0	0	0	0	0	0	0	0	0	0	0	0	0	0	0	0	0.0509976	0	0	0	0	0	0	0	0	0	0	0	0	0	0	0	0	0	0	0	0	0	0	0	0
Bacteria	Actinobacteria(100)	Actinobacteria(100)	Solirubrobacterales(100)	Patulibacteraceae(100)	Patulibacter(100)	0	0	0	0	0	0	0	0	0	0	0	0	0	0	0	0	0	0	0	0	0	0	0	0	0	0	0	0	0	0	0	0	0	0	0	0	0	0	0	0	0	0	0	0
					Patulibacter(100) Total	0	0	0	0	0	0	0	0	0	0	0	0	0	0	0	0	0	0	0	0	0	0	0	0	0	0	0	0	0	0	0	0	0	0	0	0	0	0	0	0	0	0	0	0
				Patulibacteraceae(100) Total		0	0	0	0	0	0	0	0	0	0	0	0	0	0	0	0	0	0	0	0	0	0	0	0	0	0	0	0	0	0	0	0	0	0	0	0	0	0	0	0	0	0	0	0
			Solirubrobacterales(100) Total			0	0	0	0	0	0	0	0	0	0	0	0	0	0	0	0	0	0	0	0	0	0	0	0	0	0	0	0	0	0	0	0	0	0	0	0	0	0	0	0	0	0	0	0
Bacteria	Actinobacteria(100)	Actinobacteria(100)	Micromonosporales(100)	Micromonosporaceae(100)	Actinoplanes_1(73)	0	0	0	0	0	0	0	0	0	0	0	0	0.0160179	0.00819001	0.00750863	0	0	0	0	0	0	0	0	0	0	0	0	0	0	0	0	0	0	0	0	0	0	0	0	0	0	0	0.0151906	0
					Actinoplanes_1(73) Total	0	0	0	0	0	0	0	0	0	0	0	0	0.0160179	0.00819001	0.00750863	0	0	0	0	0	0	0	0	0	0	0	0	0	0	0	0	0	0	0	0	0	0	0	0	0	0	0	0.0151906	0
				Micromonosporaceae(100) Total		0	0	0	0	0	0	0	0	0	0	0	0	0.0160179	0.00819001	0.00750863	0	0	0	0	0	0	0	0	0	0	0	0	0	0	0	0	0	0	0	0	0	0	0	0	0	0	0	0.0151906	0
			Micromonosporales(100) Total			0	0	0	0	0	0	0	0	0	0	0	0	0.0160179	0.00819001	0.00750863	0	0	0	0	0	0	0	0	0	0	0	0	0	0	0	0	0	0	0	0	0	0	0	0	0	0	0	0.0151906	0
Bacteria	Actinobacteria(100)	Actinobacteria(100)	Frankiales(55)	unclassified(100)	unclassified(100)	0	0	0	0	0.024238	0.0138648	0	0	0	0	0	0	0	0.00819001	0	0	0	0	0.00712555	0	0	0	0	0	0	0	0	0	0	0	0	0	0	0	0	0	0	0	0	0	0	0	0	0
					unclassified(100) Total	0	0	0	0	0.024238	0.0138648	0	0	0	0	0	0	0	0.00819001	0	0	0	0	0.00712555	0	0	0	0	0	0	0	0	0	0	0	0	0	0	0	0	0	0	0	0	0	0	0	0	0
				unclassified(100) Total		0	0	0	0	0.024238	0.0138648	0	0	0	0	0	0	0	0.00819001	0	0	0	0	0.00712555	0	0	0	0	0	0	0	0	0	0	0	0	0	0	0	0	0	0	0	0	0	0	0	0	0
			Frankiales(55) Total			0	0	0	0	0.024238	0.0138648	0	0	0	0	0	0	0	0.00819001	0	0	0	0	0.00712555	0	0	0	0	0	0	0	0	0	0	0	0	0	0	0	0	0	0	0	0	0	0	0	0	0
Bacteria	Actinobacteria(100)	Actinobacteria(100)	Propionibacteriales(100)	Nocardioidaceae(100)	Nocardioides(100)	0	0	0	0	0.012119	0	0	0	0	0	0	0	0.0160179	0.00819001	0	0	0	0	0	0	0	0	0	0	0.00790889	0	0.010005	0	0	0	0	0	0	0	0	0	0	0	0	0	0	0	0	0
					Nocardioides(100) Total	0	0	0	0	0.012119	0	0	0	0	0	0	0	0.0160179	0.00819001	0	0	0	0	0	0	0	0	0	0	0.00790889	0	0.010005	0	0	0	0	0	0	0	0	0	0	0	0	0	0	0	0	0
				Nocardioidaceae(100) Total		0	0	0	0	0.012119	0	0	0	0	0	0	0	0.0160179	0.00819001	0	0	0	0	0	0	0	0	0	0	0.00790889	0	0.010005	0	0	0	0	0	0	0	0	0	0	0	0	0	0	0	0	0
			Propionibacteriales(100) Total			0	0	0	0	0.012119	0	0	0	0	0	0	0	0.0160179	0.00819001	0	0	0	0	0	0	0	0	0	0	0.00790889	0	0.010005	0	0	0	0	0	0	0	0	0	0	0	0	0	0	0	0	0
Bacteria	Actinobacteria(100)	Actinobacteria(100)	Acidimicrobiales(100)	Acidimicrobiaceae_1(100)	Uncultured_4(100)	0	0	0	0	0.0060595	0	0	0	0	0	0	0	0.0160179	0	0	0	0	0	0.00712555	0	0	0	0	0	0	0	0.030015	0	0	0	0	0	0	0	0	0	0	0	0	0	0	0	0	0
					Uncultured_4(100) Total	0	0	0	0	0.0060595	0	0	0	0	0	0	0	0.0160179	0	0	0	0	0	0.00712555	0	0	0	0	0	0	0	0.030015	0	0	0	0	0	0	0	0	0	0	0	0	0	0	0	0	0
				Acidimicrobiaceae_1(100) Total		0	0	0	0	0.0060595	0	0	0	0	0	0	0	0.0160179	0	0	0	0	0	0.00712555	0	0	0	0	0	0	0	0.030015	0	0	0	0	0	0	0	0	0	0	0	0	0	0	0	0	0
			Acidimicrobiales(100) Total			0	0	0	0	0.0060595	0	0	0	0	0	0	0	0.0160179	0	0	0	0	0	0.00712555	0	0	0	0	0	0	0	0.030015	0	0	0	0	0	0	0	0	0	0	0	0	0	0	0	0	0
Bacteria	Actinobacteria(100)	Actinobacteria(100)	Coriobacteriales(100)	Coriobacteriaceae(100)	Uncultured_10(100)	0	0	0	0	0	0	0	0	0	0	0	0	0	0	0	0	0	0	0	0	0	0	0	0	0	0	0	0	0	0	0	0	0	0	0	0	0	0	0	0	0	0	0	0
Bacteria	Actinobacteria(100)	Actinobacteria(100)	Coriobacteriales(100)	Coriobacteriaceae(100)	Uncultured_10(100)	0	0	0	0	0	0	0	0	0	0	0	0	0	0	0	0	0	0	0	0	0	0	0	0	0	0	0	0	0	0	0	0	0	0	0	0	0	0	0	0	0	0	0	0
					Uncultured_10(100) Total	0	0	0	0	0	0	0	0	0	0	0	0	0	0	0	0	0	0	0	0	0	0	0	0	0	0	0	0	0	0	0	0	0	0	0	0	0	0	0	0	0	0	0	0
				Coriobacteriaceae(100) Total		0	0	0	0	0	0	0	0	0	0	0	0	0	0	0	0	0	0	0	0	0	0	0	0	0	0	0	0	0	0	0	0	0	0	0	0	0	0	0	0	0	0	0	0
			Coriobacteriales(100) Total			0	0	0	0	0	0	0	0	0	0	0	0	0	0	0	0	0	0	0	0	0	0	0	0	0	0	0	0	0	0	0	0	0	0	0	0	0	0	0	0	0	0	0	0
Bacteria	Actinobacteria(100)	Actinobacteria(100)	AKIW543(100)	unclassified(100)	unclassified(100)	0	0	0	0	0	0	0	0	0	0	0	0	0	0	0.0225259	0	0	0	0	0	0	0	0	0	0	0	0	0	0	0	0	0	0	0	0	0	0	0	0.0265728	0	0	0	0	0
					unclassified(100) Total	0	0	0	0	0	0	0	0	0	0	0	0	0	0	0.0225259	0	0	0	0	0	0	0	0	0	0	0	0	0	0	0	0	0	0	0	0	0	0	0	0.0265728	0	0	0	0	0
				unclassified(100) Total		0	0	0	0	0	0	0	0	0	0	0	0	0	0	0.0225259	0	0	0	0	0	0	0	0	0	0	0	0	0	0	0	0	0	0	0	0	0	0	0	0.0265728	0	0	0	0	0
			AKIW543(100) Total			0	0	0	0	0	0	0	0	0	0	0	0	0	0	0.0225259	0	0	0	0	0	0	0	0	0	0	0	0	0	0	0	0	0	0	0	0	0	0	0	0.0265728	0	0	0	0	0
Bacteria	Actinobacteria(100)	Actinobacteria(100)	Propionibacteriales(100)	Propionibacteriaceae(100)	Aestuariimicrobium(100)	0	0	0	0	0	0.00693241	0	0	0	0	0	0	0	0	0	0	0	0	0	0	0	0	0	0	0	0	0.010005	0	0	0	0	0	0	0	0	0	0	0	0	0	0	0	0	0
					Aestuariimicrobium(100) Total	0	0	0	0	0	0.00693241	0	0	0	0	0	0	0	0	0	0	0	0	0	0	0	0	0	0	0	0	0.010005	0	0	0	0	0	0	0	0	0	0	0	0	0	0	0	0	0
				Propionibacteriaceae(100) Total		0	0	0	0	0	0.00693241	0	0	0	0	0	0	0	0	0	0	0	0	0	0	0	0	0	0	0	0	0.010005	0	0	0	0	0	0	0	0	0	0	0	0	0	0	0	0	0
Bacteria	Actinobacteria(100)	Actinobacteria(100)	Propionibacteriales(100)	Nocardioidaceae(100)	Nocardioides(100)	0	0	0	0.00667557	0.0181785	0	0	0	0	0	0	0	0	0	0	0	0	0	0	0	0	0	0	0	0	0.0108102	0	0	0	0	0	0	0	0	0	0	0	0	0	0	0	0	0	0.0205691
					Nocardioides(100) Total	0	0	0	0.00667557	0.0181785	0	0	0	0	0	0	0	0	0	0	0	0	0	0	0	0	0	0	0	0	0.0108102	0	0	0	0	0	0	0	0	0	0	0	0	0	0	0	0	0	0.0205691
				Nocardioidaceae(100) Total		0	0	0	0.00667557	0.0181785	0	0	0	0	0	0	0	0	0	0	0	0	0	0	0	0	0	0	0	0	0.0108102	0	0	0	0	0	0	0	0	0	0	0	0	0	0	0	0	0	0.0205691
			Propionibacteriales(100) Total			0	0	0	0.00667557	0.0181785	0.00693241	0	0	0	0	0	0	0	0	0	0	0	0	0	0	0	0	0	0	0	0.0108102	0.010005	0	0	0	0	0	0	0	0	0	0	0	0	0	0	0	0	0.0205691
Bacteria	Actinobacteria(100)	Actinobacteria(100)	Corynebacteriales(100)	Nocardiaceae(100)	Nocardia(100)	0	0	0	0	0	0	0	0	0	0	0	0	0	0	0	0	0	0	0	0	0	0.046998	0	0	0	0	0	0	0	0	0	0	0	0	0	0	0	0	0	0	0	0	0	0
					Nocardia(100) Total	0	0	0	0	0	0	0	0	0	0	0	0	0	0	0	0	0	0	0	0	0	0.046998	0	0	0	0	0	0	0	0	0	0	0	0	0	0	0	0	0	0	0	0	0	0
				Nocardiaceae(100) Total		0	0	0	0	0	0	0	0	0	0	0	0	0	0	0	0	0	0	0	0	0	0.046998	0	0	0	0	0	0	0	0	0	0	0	0	0	0	0	0	0	0	0	0	0	0
			Corynebacteriales(100) Total			0	0	0	0	0	0	0	0	0	0	0	0	0	0	0	0	0	0	0	0	0	0.046998	0	0	0	0	0	0	0	0	0	0	0	0	0	0	0	0	0	0	0	0	0	0
Bacteria	Actinobacteria(100)	Actinobacteria(100)	Acidimicrobiales(100)	unclassified(100)	unclassified(100)	0	0	0	0	0	0	0	0	0	0	0	0	0	0	0	0	0	0	0	0	0	0	0	0	0	0	0	0	0	0	0	0	0	0	0	0	0	0	0	0	0	0	0	0
					unclassified(100) Total	0	0	0	0	0	0	0	0	0	0	0	0	0	0	0	0	0	0	0	0	0	0	0	0	0	0	0	0	0	0	0	0	0	0	0	0	0	0	0	0	0	0	0	0
				unclassified(100) Total		0	0	0	0	0	0	0	0	0	0	0	0	0	0	0	0	0	0	0	0	0	0	0	0	0	0	0	0	0	0	0	0	0	0	0	0	0	0	0	0	0	0	0	0
			Acidimicrobiales(100) Total			0	0	0	0	0	0	0	0	0	0	0	0	0	0	0	0	0	0	0	0	0	0	0	0	0	0	0	0	0	0	0	0	0	0	0	0	0	0	0	0	0	0	0	0
Bacteria	Actinobacteria(100)	Actinobacteria(100)	Micromonosporales(100)	Micromonosporaceae(100)	unclassified(67)	0	0	0	0	0.012119	0	0	0	0	0	0	0	0	0.00819001	0	0	0	0	0	0	0	0	0	0	0	0	0	0	0	0	0	0	0	0	0	0	0	0	0.0132864	0	0	0	0	0
					unclassified(67) Total	0	0	0	0	0.012119	0	0	0	0	0	0	0	0	0.00819001	0	0	0	0	0	0	0	0	0	0	0	0	0	0	0	0	0	0	0	0	0	0	0	0	0.0132864	0	0	0	0	0
				Micromonosporaceae(100) Total		0	0	0	0	0.012119	0	0	0	0	0	0	0	0	0.00819001	0	0	0	0	0	0	0	0	0	0	0	0	0	0	0	0	0	0	0	0	0	0	0	0	0.0132864	0	0	0	0	0
			Micromonosporales(100) Total			0	0	0	0	0.012119	0	0	0	0	0	0	0	0	0.00819001	0	0	0	0	0	0	0	0	0	0	0	0	0	0	0	0	0	0	0	0	0	0	0	0	0.0132864	0	0	0	0	0
Bacteria	Actinobacteria(100)	Actinobacteria(100)	unclassified(100)	unclassified(100)	unclassified(100)	0	0	0	0	0	0	0	0	0	0	0	0	0	0	0	0	0	0	0	0	0	0	0	0	0	0	0	0	0	0	0.00540687	0	0	0	0	0	0	0	0	0	0	0	0	0
					unclassified(100) Total	0	0	0	0	0	0	0	0	0	0	0	0	0	0	0	0	0	0	0	0	0	0	0	0	0	0	0	0	0	0	0.00540687	0	0	0	0	0	0	0	0	0	0	0	0	0
				unclassified(100) Total		0	0	0	0	0	0	0	0	0	0	0	0	0	0	0	0	0	0	0	0	0	0	0	0	0	0	0	0	0	0	0.00540687	0	0	0	0	0	0	0	0	0	0	0	0	0
			unclassified(100) Total			0	0	0	0	0	0	0	0	0	0	0	0	0	0	0	0	0	0	0	0	0	0	0	0	0	0	0	0	0	0	0.00540687	0	0	0	0	0	0	0	0	0	0	0	0	0
Bacteria	Actinobacteria(100)	Actinobacteria(100)	Corynebacteriales(100)	Nocardiaceae(100)	unclassified(100)	0	0	0	0	0	0	0	0	0	0	0	0	0	0	0	0	0	0	0	0	0.0134102	0	0	0	0	0	0.0050025	0	0	0	0	0	0	0	0	0	0	0	0	0	0	0	0	0
					unclassified(100) Total	0	0	0	0	0	0	0	0	0	0	0	0	0	0	0	0	0	0	0	0	0.0134102	0	0	0	0	0	0.0050025	0	0	0	0	0	0	0	0	0	0	0	0	0	0	0	0	0
				Nocardiaceae(100) Total		0	0	0	0	0	0	0	0	0	0	0	0	0	0	0	0	0	0	0	0	0.0134102	0	0	0	0	0	0.0050025	0	0	0	0	0	0	0	0	0	0	0	0	0	0	0	0	0
			Corynebacteriales(100) Total			0	0	0	0	0	0	0	0	0	0	0	0	0	0	0	0	0	0	0	0	0.0134102	0	0	0	0	0	0.0050025	0	0	0	0	0	0	0	0	0	0	0	0	0	0	0	0	0
Bacteria	Actinobacteria(100)	Actinobacteria(100)	unclassified(100)	unclassified(100)	unclassified(100)	0	0	0	0	0	0	0	0	0	0	0	0	0.0480538	0	0	0	0	0	0	0	0.0201153	0	0	0	0	0	0	0	0	0	0	0	0	0	0	0	0	0	0	0	0	0	0	0
					unclassified(100) Total	0	0	0	0	0	0	0	0	0	0	0	0	0.0480538	0	0	0	0	0	0	0	0.0201153	0	0	0	0	0	0	0	0	0	0	0	0	0	0	0	0	0	0	0	0	0	0	0
				unclassified(100) Total		0	0	0	0	0	0	0	0	0	0	0	0	0.0480538	0	0	0	0	0	0	0	0.0201153	0	0	0	0	0	0	0	0	0	0	0	0	0	0	0	0	0	0	0	0	0	0	0
			unclassified(100) Total			0	0	0	0	0	0	0	0	0	0	0	0	0.0480538	0	0	0	0	0	0	0	0.0201153	0	0	0	0	0	0	0	0	0	0	0	0	0	0	0	0	0	0	0	0	0	0	0
Bacteria	Actinobacteria(100)	Actinobacteria(100)	Micrococcales_3(100)	Microbacteriaceae(100)	Curtobacterium(100)	0	0	0	0	0	0	0	0	0	0	0	0	0	0	0	0	0	0	0	0	0	0	0	0	0	0	0	0	0	0	0	0	0	0	0	0	0	0	0	0	0	0	0	0
					Curtobacterium(100) Total	0	0	0	0	0	0	0	0	0	0	0	0	0	0	0	0	0	0	0	0	0	0	0	0	0	0	0	0	0	0	0	0	0	0	0	0	0	0	0	0	0	0	0	0
				Microbacteriaceae(100) Total		0	0	0	0	0	0	0	0	0	0	0	0	0	0	0	0	0	0	0	0	0	0	0	0	0	0	0	0	0	0	0	0	0	0	0	0	0	0	0	0	0	0	0	0
			Micrococcales_3(100) Total			0	0	0	0	0	0	0	0	0	0	0	0	0	0	0	0	0	0	0	0	0	0	0	0	0	0	0	0	0	0	0	0	0	0	0	0	0	0	0	0	0	0	0	0
Bacteria	Actinobacteria(100)	Actinobacteria(100)	AKIW543(100)	unclassified(100)	unclassified(100)	0	0	0	0.0333778	0	0	0	0	0	0	0	0	0	0	0	0	0	0	0	0	0	0	0	0	0	0	0	0	0	0	0	0	0	0	0	0	0	0	0	0	0	0	0	0.0137127
					unclassified(100) Total	0	0	0	0.0333778	0	0	0	0	0	0	0	0	0	0	0	0	0	0	0	0	0	0	0	0	0	0	0	0	0	0	0	0	0	0	0	0	0	0	0	0	0	0	0	0.0137127
				unclassified(100) Total		0	0	0	0.0333778	0	0	0	0	0	0	0	0	0	0	0	0	0	0	0	0	0	0	0	0	0	0	0	0	0	0	0	0	0	0	0	0	0	0	0	0	0	0	0	0.0137127
			AKIW543(100) Total			0	0	0	0.0333778	0	0	0	0	0	0	0	0	0	0	0	0	0	0	0	0	0	0	0	0	0	0	0	0	0	0	0	0	0	0	0	0	0	0	0	0	0	0	0	0.0137127
Bacteria	Actinobacteria(100)	Actinobacteria(100)	Actinomycetales(100)	Kineosporiaceae(100)	Kineococcus(100)	0	0	0	0	0	0	0	0	0	0	0	0	0.0160179	0	0	0	0	0	0	0	0	0	0	0	0.0158178	0	0	0	0	0	0	0	0	0	0	0	0	0	0	0	0	0	0	0
					Kineococcus(100) Total	0	0	0	0	0	0	0	0	0	0	0	0	0.0160179	0	0	0	0	0	0	0	0	0	0	0	0.0158178	0	0	0	0	0	0	0	0	0	0	0	0	0	0	0	0	0	0	0
				Kineosporiaceae(100) Total		0	0	0	0	0	0	0	0	0	0	0	0	0.0160179	0	0	0	0	0	0	0	0	0	0	0	0.0158178	0	0	0	0	0	0	0	0	0	0	0	0	0	0	0	0	0	0	0
			Actinomycetales(100) Total			0	0	0	0	0	0	0	0	0	0	0	0	0.0160179	0	0	0	0	0	0	0	0	0	0	0	0.0158178	0	0	0	0	0	0	0	0	0	0	0	0	0	0	0	0	0	0	0
Bacteria	Actinobacteria(100)	Actinobacteria(100)	Coriobacteriales(100)	Coriobacteriaceae(100)	Enterorhabdus(78)	0	0	0	0	0	0	0	0	0	0	0	0	0	0	0	0	0	0	0	0	0	0	0	0	0	0	0	0	0	0	0	0	0	0	0	0	0	0	0	0	0	0	0	0
					Enterorhabdus(78) Total	0	0	0	0	0	0	0	0	0	0	0	0	0	0	0	0	0	0	0	0	0	0	0	0	0	0	0	0	0	0	0	0	0	0	0	0	0	0	0	0	0	0	0	0
Bacteria	Actinobacteria(100)	Actinobacteria(100)	Coriobacteriales(100)	Coriobacteriaceae(100)	unclassified(78)	0	0	0	0	0	0	0	0	0	0	0	0	0	0	0	0	0	0	0	0	0	0	0	0	0	0	0	0	0	0	0	0	0	0	0	0	0	0	0	0	0	0	0	0
					unclassified(78) Total	0	0	0	0	0	0	0	0	0	0	0	0	0	0	0	0	0	0	0	0	0	0	0	0	0	0	0	0	0	0	0	0	0	0	0	0	0	0	0	0	0	0	0	0
Bacteria	Actinobacteria(100)	Actinobacteria(100)	Coriobacteriales(100)	Coriobacteriaceae(100)	unclassified(100)	0	0	0	0	0	0	0	0	0	0	0	0	0	0	0	0	0.0227376	0	0	0	0	0	0	0	0	0	0	0	0	0	0	0	0	0.0311429	0.0150864	0	0	0	0	0	0	0	0	0
					unclassified(100) Total	0	0	0	0	0	0	0	0	0	0	0	0	0	0	0	0	0.0227376	0	0	0	0	0	0	0	0	0	0	0	0	0	0	0	0	0.0311429	0.0150864	0	0	0	0	0	0	0	0	0
				Coriobacteriaceae(100) Total		0	0	0	0	0	0	0	0	0	0	0	0	0	0	0	0	0.0227376	0	0	0	0	0	0	0	0	0	0	0	0	0	0	0	0	0.0311429	0.0150864	0	0	0	0	0	0	0	0	0
			Coriobacteriales(100) Total			0	0	0	0	0	0	0	0	0	0	0	0	0	0	0	0	0.0227376	0	0	0	0	0	0	0	0	0	0	0	0	0	0	0	0	0.0311429	0.0150864	0	0	0	0	0	0	0	0	0
Bacteria	Actinobacteria(100)	Actinobacteria(100)	Solirubrobacterales(100)	Cluster_480-2(100)	unclassified(100)	0	0	0	0	0	0	0	0	0	0	0	0	0	0	0	0	0	0	0	0	0	0	0	0	0	0	0	0	0	0	0	0	0	0	0	0	0	0	0	0	0	0	0	0
					unclassified(100) Total	0	0	0	0	0	0	0	0	0	0	0	0	0	0	0	0	0	0	0	0	0	0	0	0	0	0	0	0	0	0	0	0	0	0	0	0	0	0	0	0	0	0	0	0
				Cluster_480-2(100) Total		0	0	0	0	0	0	0	0	0	0	0	0	0	0	0	0	0	0	0	0	0	0	0	0	0	0	0	0	0	0	0	0	0	0	0	0	0	0	0	0	0	0	0	0
			Solirubrobacterales(100) Total			0	0	0	0	0	0	0	0	0	0	0	0	0	0	0	0	0	0	0	0	0	0	0	0	0	0	0	0	0	0	0	0	0	0	0	0	0	0	0	0	0	0	0	0
Bacteria	Actinobacteria(100)	Actinobacteria(100)	Streptosporangiales(100)	Thermomonosporaceae_2(100)	unclassified(63)	0	0	0	0	0	0	0	0	0	0	0	0	0	0	0	0	0	0	0	0	0	0	0	0	0	0	0	0	0	0	0	0	0	0	0	0	0	0	0	0	0	0	0	0
					unclassified(63) Total	0	0	0	0	0	0	0	0	0	0	0	0	0	0	0	0	0	0	0	0	0	0	0	0	0	0	0	0	0	0	0	0	0	0	0	0	0	0	0	0	0	0	0	0
				Thermomonosporaceae_2(100) Total		0	0	0	0	0	0	0	0	0	0	0	0	0	0	0	0	0	0	0	0	0	0	0	0	0	0	0	0	0	0	0	0	0	0	0	0	0	0	0	0	0	0	0	0
			Streptosporangiales(100) Total			0	0	0	0	0	0	0	0	0	0	0	0	0	0	0	0	0	0	0	0	0	0	0	0	0	0	0	0	0	0	0	0	0	0	0	0	0	0	0	0	0	0	0	0
Bacteria	Actinobacteria(100)	Actinobacteria(100)	Coriobacteriales(100)	Coriobacteriaceae(100)	Uncultured_10(63)	0	0	0	0	0	0	0	0	0	0	0	0	0	0	0	0.0216388	0	0	0	0	0.0134102	0	0	0	0	0	0	0	0	0	0	0	0	0	0	0	0	0	0	0	0	0	0	0
					Uncultured_10(63) Total	0	0	0	0	0	0	0	0	0	0	0	0	0	0	0	0.0216388	0	0	0	0	0.0134102	0	0	0	0	0	0	0	0	0	0	0	0	0	0	0	0	0	0	0	0	0	0	0
				Coriobacteriaceae(100) Total		0	0	0	0	0	0	0	0	0	0	0	0	0	0	0	0.0216388	0	0	0	0	0.0134102	0	0	0	0	0	0	0	0	0	0	0	0	0	0	0	0	0	0	0	0	0	0	0
			Coriobacteriales(100) Total			0	0	0	0	0	0	0	0	0	0	0	0	0	0	0	0.0216388	0	0	0	0	0.0134102	0	0	0	0	0	0	0	0	0	0	0	0	0	0	0	0	0	0	0	0	0	0	0
Bacteria	Actinobacteria(100)	Actinobacteria(100)	Acidimicrobiales(100)	unclassified(100)	unclassified(100)	0	0	0	0	0	0	0	0	0	0	0	0	0	0.02457	0	0	0	0	0.00712555	0.0254988	0	0	0	0	0	0	0	0	0	0	0	0	0	0	0	0	0	0	0	0	0	0	0	0
					unclassified(100) Total	0	0	0	0	0	0	0	0	0	0	0	0	0	0.02457	0	0	0	0	0.00712555	0.0254988	0	0	0	0	0	0	0	0	0	0	0	0	0	0	0	0	0	0	0	0	0	0	0	0
				unclassified(100) Total		0	0	0	0	0	0	0	0	0	0	0	0	0	0.02457	0	0	0	0	0.00712555	0.0254988	0	0	0	0	0	0	0	0	0	0	0	0	0	0	0	0	0	0	0	0	0	0	0	0
Bacteria	Actinobacteria(100)	Actinobacteria(100)	Acidimicrobiales(100)	Uncultured_6(88)	unclassified(88)	0	0	0	0	0	0	0	0	0	0	0	0	0	0	0	0	0	0	0	0	0	0	0	0	0	0	0	0	0	0	0	0	0	0	0	0	0	0	0	0	0	0	0	0
					unclassified(88) Total	0	0	0	0	0	0	0	0	0	0	0	0	0	0	0	0	0	0	0	0	0	0	0	0	0	0	0	0	0	0	0	0	0	0	0	0	0	0	0	0	0	0	0	0
				Uncultured_6(88) Total		0	0	0	0	0	0	0	0	0	0	0	0	0	0	0	0	0	0	0	0	0	0	0	0	0	0	0	0	0	0	0	0	0	0	0	0	0	0	0	0	0	0	0	0
			Acidimicrobiales(100) Total			0	0	0	0	0	0	0	0	0	0	0	0	0	0.02457	0	0	0	0	0.00712555	0.0254988	0	0	0	0	0	0	0	0	0	0	0	0	0	0	0	0	0	0	0	0	0	0	0	0
Bacteria	Actinobacteria(100)	Actinobacteria(100)	Coriobacteriales(100)	Coriobacteriaceae(100)	Uncultured_10(100)	0	0	0	0	0	0	0	0	0	0	0	0	0	0	0	0	0	0	0	0	0	0	0	0	0	0	0	0	0	0	0	0	0	0	0	0	0	0	0	0	0	0	0	0
					Uncultured_10(100) Total	0	0	0	0	0	0	0	0	0	0	0	0	0	0	0	0	0	0	0	0	0	0	0	0	0	0	0	0	0	0	0	0	0	0	0	0	0	0	0	0	0	0	0	0
				Coriobacteriaceae(100) Total		0	0	0	0	0	0	0	0	0	0	0	0	0	0	0	0	0	0	0	0	0	0	0	0	0	0	0	0	0	0	0	0	0	0	0	0	0	0	0	0	0	0	0	0
			Coriobacteriales(100) Total			0	0	0	0	0	0	0	0	0	0	0	0	0	0	0	0	0	0	0	0	0	0	0	0	0	0	0	0	0	0	0	0	0	0	0	0	0	0	0	0	0	0	0	0
Bacteria	Actinobacteria(100)	Actinobacteria(100)	unclassified(100)	unclassified(100)	unclassified(100)	0	0	0	0	0.048476	0	0	0	0	0	0	0	0	0	0	0	0	0	0	0	0	0	0	0	0	0	0	0	0	0	0	0	0	0	0	0	0	0	0	0	0	0	0	0
					unclassified(100) Total	0	0	0	0	0.048476	0	0	0	0	0	0	0	0	0	0	0	0	0	0	0	0	0	0	0	0	0	0	0	0	0	0	0	0	0	0	0	0	0	0	0	0	0	0	0
				unclassified(100) Total		0	0	0	0	0.048476	0	0	0	0	0	0	0	0	0	0	0	0	0	0	0	0	0	0	0	0	0	0	0	0	0	0	0	0	0	0	0	0	0	0	0	0	0	0	0
			unclassified(100) Total			0	0	0	0	0.048476	0	0	0	0	0	0	0	0	0	0	0	0	0	0	0	0	0	0	0	0	0	0	0	0	0	0	0	0	0	0	0	0	0	0	0	0	0	0	0
Bacteria	Actinobacteria(100)	Actinobacteria(100)	AKIW543(100)	unclassified(100)	unclassified(100)	0	0	0	0	0	0	0	0	0	0	0	0	0.0160179	0	0	0	0	0	0	0	0	0	0	0	0	0	0	0	0	0	0	0.0170532	0	0	0	0	0	0	0	0	0	0	0	0
					unclassified(100) Total	0	0	0	0	0	0	0	0	0	0	0	0	0.0160179	0	0	0	0	0	0	0	0	0	0	0	0	0	0	0	0	0	0	0.0170532	0	0	0	0	0	0	0	0	0	0	0	0
				unclassified(100) Total		0	0	0	0	0	0	0	0	0	0	0	0	0.0160179	0	0	0	0	0	0	0	0	0	0	0	0	0	0	0	0	0	0	0.0170532	0	0	0	0	0	0	0	0	0	0	0	0
			AKIW543(100) Total			0	0	0	0	0	0	0	0	0	0	0	0	0.0160179	0	0	0	0	0	0	0	0	0	0	0	0	0	0	0	0	0	0	0.0170532	0	0	0	0	0	0	0	0	0	0	0	0
Bacteria	Actinobacteria(100)	Actinobacteria(100)	Solirubrobacterales(100)	Cluster_319-6M6(63)	unclassified(63)	0	0	0	0	0	0.0207972	0	0	0	0	0	0	0.00800897	0	0	0	0	0	0	0	0	0	0	0	0	0	0	0	0	0	0	0	0	0	0	0	0	0	0	0	0	0	0	0
					unclassified(63) Total	0	0	0	0	0	0.0207972	0	0	0	0	0	0	0.00800897	0	0	0	0	0	0	0	0	0	0	0	0	0	0	0	0	0	0	0	0	0	0	0	0	0	0	0	0	0	0	0
				Cluster_319-6M6(63) Total		0	0	0	0	0	0.0207972	0	0	0	0	0	0	0.00800897	0	0	0	0	0	0	0	0	0	0	0	0	0	0	0	0	0	0	0	0	0	0	0	0	0	0	0	0	0	0	0
			Solirubrobacterales(100) Total			0	0	0	0	0	0.0207972	0	0	0	0	0	0	0.00800897	0	0	0	0	0	0	0	0	0	0	0	0	0	0	0	0	0	0	0	0	0	0	0	0	0	0	0	0	0	0	0
Bacteria	Actinobacteria(100)	Actinobacteria(100)	Coriobacteriales(100)	Coriobacteriaceae(100)	unclassified(100)	0	0	0	0	0	0	0	0	0	0	0	0	0	0	0	0	0	0	0	0	0	0	0	0	0	0	0	0	0	0	0	0	0	0	0	0	0	0	0	0	0	0	0	0
					unclassified(100) Total	0	0	0	0	0	0	0	0	0	0	0	0	0	0	0	0	0	0	0	0	0	0	0	0	0	0	0	0	0	0	0	0	0	0	0	0	0	0	0	0	0	0	0	0
				Coriobacteriaceae(100) Total		0	0	0	0	0	0	0	0	0	0	0	0	0	0	0	0	0	0	0	0	0	0	0	0	0	0	0	0	0	0	0	0	0	0	0	0	0	0	0	0	0	0	0	0
			Coriobacteriales(100) Total			0	0	0	0	0	0	0	0	0	0	0	0	0	0	0	0	0	0	0	0	0	0	0	0	0	0	0	0	0	0	0	0	0	0	0	0	0	0	0	0	0	0	0	0
Bacteria	Actinobacteria(100)	Actinobacteria(100)	Propionibacteriales(100)	Nocardioidaceae(100)	Nocardioides(100)	0	0	0	0	0	0	0	0	0	0	0	0	0.0320359	0.00819001	0	0	0	0	0	0	0	0	0	0	0	0	0	0	0	0	0	0	0	0	0	0	0	0	0	0	0	0	0	0
					Nocardioides(100) Total	0	0	0	0	0	0	0	0	0	0	0	0	0.0320359	0.00819001	0	0	0	0	0	0	0	0	0	0	0	0	0	0	0	0	0	0	0	0	0	0	0	0	0	0	0	0	0	0
				Nocardioidaceae(100) Total		0	0	0	0	0	0	0	0	0	0	0	0	0.0320359	0.00819001	0	0	0	0	0	0	0	0	0	0	0	0	0	0	0	0	0	0	0	0	0	0	0	0	0	0	0	0	0	0
			Propionibacteriales(100) Total			0	0	0	0	0	0	0	0	0	0	0	0	0.0320359	0.00819001	0	0	0	0	0	0	0	0	0	0	0	0	0	0	0	0	0	0	0	0	0	0	0	0	0	0	0	0	0	0
Bacteria	Actinobacteria(100)	Actinobacteria(100)	Streptosporangiales(100)	Streptosporangiaceae(100)	Streptosporangium(100)	0	0	0	0	0	0	0	0	0	0	0	0	0	0	0	0	0	0	0	0	0	0	0	0	0	0	0	0	0	0	0	0	0	0	0	0	0	0	0	0	0	0	0	0
					Streptosporangium(100) Total	0	0	0	0	0	0	0	0	0	0	0	0	0	0	0	0	0	0	0	0	0	0	0	0	0	0	0	0	0	0	0	0	0	0	0	0	0	0	0	0	0	0	0	0
				Streptosporangiaceae(100) Total		0	0	0	0	0	0	0	0	0	0	0	0	0	0	0	0	0	0	0	0	0	0	0	0	0	0	0	0	0	0	0	0	0	0	0	0	0	0	0	0	0	0	0	0
			Streptosporangiales(100) Total			0	0	0	0	0	0	0	0	0	0	0	0	0	0	0	0	0	0	0	0	0	0	0	0	0	0	0	0	0	0	0	0	0	0	0	0	0	0	0	0	0	0	0	0
Bacteria	Actinobacteria(100)	Actinobacteria(100)	Coriobacteriales(100)	Coriobacteriaceae(100)	Enterorhabdus(72)	0	0	0	0	0	0	0	0	0	0	0	0	0	0	0	0	0	0	0	0	0	0	0	0	0	0	0	0	0	0	0	0	0	0	0	0	0	0	0	0	0	0	0	0
					Enterorhabdus(72) Total	0	0	0	0	0	0	0	0	0	0	0	0	0	0	0	0	0	0	0	0	0	0	0	0	0	0	0	0	0	0	0	0	0	0	0	0	0	0	0	0	0	0	0	0
				Coriobacteriaceae(100) Total		0	0	0	0	0	0	0	0	0	0	0	0	0	0	0	0	0	0	0	0	0	0	0	0	0	0	0	0	0	0	0	0	0	0	0	0	0	0	0	0	0	0	0	0
			Coriobacteriales(100) Total			0	0	0	0	0	0	0	0	0	0	0	0	0	0	0	0	0	0	0	0	0	0	0	0	0	0	0	0	0	0	0	0	0	0	0	0	0	0	0	0	0	0	0	0
Bacteria	Actinobacteria(100)	Actinobacteria(100)	Acidimicrobiales(100)	Acidimicrobiaceae_1(100)	Uncultured_3(100)	0	0	0	0	0	0	0	0	0	0	0	0	0	0.01638	0	0	0	0	0	0	0	0	0	0	0	0	0	0	0	0	0	0	0	0	0	0	0	0	0	0	0	0	0	0
					Uncultured_3(100) Total	0	0	0	0	0	0	0	0	0	0	0	0	0	0.01638	0	0	0	0	0	0	0	0	0	0	0	0	0	0	0	0	0	0	0	0	0	0	0	0	0	0	0	0	0	0
				Acidimicrobiaceae_1(100) Total		0	0	0	0	0	0	0	0	0	0	0	0	0	0.01638	0	0	0	0	0	0	0	0	0	0	0	0	0	0	0	0	0	0	0	0	0	0	0	0	0	0	0	0	0	0
			Acidimicrobiales(100) Total			0	0	0	0	0	0	0	0	0	0	0	0	0	0.01638	0	0	0	0	0	0	0	0	0	0	0	0	0	0	0	0	0	0	0	0	0	0	0	0	0	0	0	0	0	0
Bacteria	Actinobacteria(100)	Actinobacteria(100)	Streptosporangiales(100)	Thermomonosporaceae_2(100)	Actinomadura_7(72)	0	0	0	0	0.0060595	0	0	0	0	0	0	0	0	0	0	0	0	0	0	0	0	0	0	0	0	0	0	0	0	0	0.0216275	0	0	0	0	0	0	0	0	0	0	0	0	0
					Actinomadura_7(72) Total	0	0	0	0	0.0060595	0	0	0	0	0	0	0	0	0	0	0	0	0	0	0	0	0	0	0	0	0	0	0	0	0	0.0216275	0	0	0	0	0	0	0	0	0	0	0	0	0
				Thermomonosporaceae_2(100) Total		0	0	0	0	0.0060595	0	0	0	0	0	0	0	0	0	0	0	0	0	0	0	0	0	0	0	0	0	0	0	0	0	0.0216275	0	0	0	0	0	0	0	0	0	0	0	0	0
			Streptosporangiales(100) Total			0	0	0	0	0.0060595	0	0	0	0	0	0	0	0	0	0	0	0	0	0	0	0	0	0	0	0	0	0	0	0	0	0.0216275	0	0	0	0	0	0	0	0	0	0	0	0	0
Bacteria	Actinobacteria(100)	Actinobacteria(100)	Solirubrobacterales(100)	Solirubrobacteriaceae(100)	Solirubrobacter(100)	0	0	0	0	0.0181785	0	0	0	0	0	0	0	0	0	0	0	0	0	0	0	0	0	0	0	0	0	0	0	0	0	0.00540687	0	0	0	0	0	0	0	0.00664319	0	0	0	0	0.0137127
					Solirubrobacter(100) Total	0	0	0	0	0.0181785	0	0	0	0	0	0	0	0	0	0	0	0	0	0	0	0	0	0	0	0	0	0	0	0	0	0.00540687	0	0	0	0	0	0	0	0.00664319	0	0	0	0	0.0137127
				Solirubrobacteriaceae(100) Total		0	0	0	0	0.0181785	0	0	0	0	0	0	0	0	0	0	0	0	0	0	0	0	0	0	0	0	0	0	0	0	0	0.00540687	0	0	0	0	0	0	0	0.00664319	0	0	0	0	0.0137127
			Solirubrobacterales(100) Total			0	0	0	0	0.0181785	0	0	0	0	0	0	0	0	0	0	0	0	0	0	0	0	0	0	0	0	0	0	0	0	0	0.00540687	0	0	0	0	0	0	0	0.00664319	0	0	0	0	0.0137127
Bacteria	Actinobacteria(100)	Actinobacteria(100)	unclassified(58)	unclassified(58)	unclassified(58)	0	0	0	0	0	0.0138648	0	0	0	0	0	0	0	0	0	0	0	0	0	0	0	0	0	0	0	0	0	0	0	0	0	0.0227376	0	0	0	0	0	0	0	0	0	0	0	0.00685636
					unclassified(58) Total	0	0	0	0	0	0.0138648	0	0	0	0	0	0	0	0	0	0	0	0	0	0	0	0	0	0	0	0	0	0	0	0	0	0.0227376	0	0	0	0	0	0	0	0	0	0	0	0.00685636
				unclassified(58) Total		0	0	0	0	0	0.0138648	0	0	0	0	0	0	0	0	0	0	0	0	0	0	0	0	0	0	0	0	0	0	0	0	0	0.0227376	0	0	0	0	0	0	0	0	0	0	0	0.00685636
			unclassified(58) Total			0	0	0	0	0	0.0138648	0	0	0	0	0	0	0	0	0	0	0	0	0	0	0	0	0	0	0	0	0	0	0	0	0	0.0227376	0	0	0	0	0	0	0	0	0	0	0	0.00685636
Bacteria	Actinobacteria(100)	Actinobacteria(100)	Propionibacteriales(100)	Nocardioidaceae(100)	Nocardioides(100)	0	0	0	0	0.024238	0	0	0	0	0	0	0	0	0	0	0	0	0	0	0	0	0	0	0	0	0	0	0	0	0	0	0	0	0	0	0	0	0	0	0	0	0	0	0
					Nocardioides(100) Total	0	0	0	0	0.024238	0	0	0	0	0	0	0	0	0	0	0	0	0	0	0	0	0	0	0	0	0	0	0	0	0	0	0	0	0	0	0	0	0	0	0	0	0	0	0
				Nocardioidaceae(100) Total		0	0	0	0	0.024238	0	0	0	0	0	0	0	0	0	0	0	0	0	0	0	0	0	0	0	0	0	0	0	0	0	0	0	0	0	0	0	0	0	0	0	0	0	0	0
			Propionibacteriales(100) Total			0	0	0	0	0.024238	0	0	0	0	0	0	0	0	0	0	0	0	0	0	0	0	0	0	0	0	0	0	0	0	0	0	0	0	0	0	0	0	0	0	0	0	0	0	0
Bacteria	Actinobacteria(100)	Actinobacteria(100)	Solirubrobacterales(100)	Cluster_319-6M6(100)	unclassified(100)	0	0	0	0	0	0	0	0	0	0	0	0	0	0	0	0	0	0	0	0	0	0	0	0	0	0	0	0	0	0	0.0378481	0	0	0	0	0	0	0	0	0	0	0	0	0
					unclassified(100) Total	0	0	0	0	0	0	0	0	0	0	0	0	0	0	0	0	0	0	0	0	0	0	0	0	0	0	0	0	0	0	0.0378481	0	0	0	0	0	0	0	0	0	0	0	0	0
				Cluster_319-6M6(100) Total		0	0	0	0	0	0	0	0	0	0	0	0	0	0	0	0	0	0	0	0	0	0	0	0	0	0	0	0	0	0	0.0378481	0	0	0	0	0	0	0	0	0	0	0	0	0
Bacteria	Actinobacteria(100)	Actinobacteria(100)	Solirubrobacterales(100)	Patulibacteraceae(100)	Patulibacter(100)	0	0	0	0	0	0	0	0	0	0	0	0	0	0	0	0	0	0	0	0	0	0	0	0	0	0	0	0	0	0	0	0	0	0	0	0	0	0	0	0	0	0	0	0
					Patulibacter(100) Total	0	0	0	0	0	0	0	0	0	0	0	0	0	0	0	0	0	0	0	0	0	0	0	0	0	0	0	0	0	0	0	0	0	0	0	0	0	0	0	0	0	0	0	0
				Patulibacteraceae(100) Total		0	0	0	0	0	0	0	0	0	0	0	0	0	0	0	0	0	0	0	0	0	0	0	0	0	0	0	0	0	0	0	0	0	0	0	0	0	0	0	0	0	0	0	0
Bacteria	Actinobacteria(100)	Actinobacteria(100)	Solirubrobacterales(100)	Solirubrobacteriaceae(100)	Solirubrobacter(100)	0	0	0	0.0133511	0.012119	0	0	0	0	0	0	0	0.0240269	0	0	0	0	0	0	0	0	0	0	0	0	0	0	0	0	0	0	0	0	0	0	0	0	0	0	0	0	0	0	0
					Solirubrobacter(100) Total	0	0	0	0.0133511	0.012119	0	0	0	0	0	0	0	0.0240269	0	0	0	0	0	0	0	0	0	0	0	0	0	0	0	0	0	0	0	0	0	0	0	0	0	0	0	0	0	0	0
				Solirubrobacteriaceae(100) Total		0	0	0	0.0133511	0.012119	0	0	0	0	0	0	0	0.0240269	0	0	0	0	0	0	0	0	0	0	0	0	0	0	0	0	0	0	0	0	0	0	0	0	0	0	0	0	0	0	0
			Solirubrobacterales(100) Total			0	0	0	0.0133511	0.012119	0	0	0	0	0	0	0	0.0240269	0	0	0	0	0	0	0	0	0	0	0	0	0	0	0	0	0	0.0378481	0	0	0	0	0	0	0	0	0	0	0	0	0
Bacteria	Actinobacteria(100)	Actinobacteria(100)	Coriobacteriales(100)	Coriobacteriaceae(100)	unclassified(100)	0	0	0	0.00667557	0	0	0	0	0	0	0	0	0	0	0	0	0	0	0	0	0	0	0	0.0428602	0	0	0	0	0	0	0	0	0	0	0	0	0	0	0	0	0	0	0	0
					unclassified(100) Total	0	0	0	0.00667557	0	0	0	0	0	0	0	0	0	0	0	0	0	0	0	0	0	0	0	0.0428602	0	0	0	0	0	0	0	0	0	0	0	0	0	0	0	0	0	0	0	0
				Coriobacteriaceae(100) Total		0	0	0	0.00667557	0	0	0	0	0	0	0	0	0	0	0	0	0	0	0	0	0	0	0	0.0428602	0	0	0	0	0	0	0	0	0	0	0	0	0	0	0	0	0	0	0	0
			Coriobacteriales(100) Total			0	0	0	0.00667557	0	0	0	0	0	0	0	0	0	0	0	0	0	0	0	0	0	0	0	0.0428602	0	0	0	0	0	0	0	0	0	0	0	0	0	0	0	0	0	0	0	0
Bacteria	Actinobacteria(100)	Actinobacteria(100)	Micromonosporales(100)	Micromonosporaceae(100)	unclassified(100)	0	0	0	0	0	0	0	0	0	0	0	0	0	0	0	0	0	0	0	0	0	0	0	0	0	0	0	0	0	0	0	0	0	0	0	0	0	0	0	0	0	0	0	0
					unclassified(100) Total	0	0	0	0	0	0	0	0	0	0	0	0	0	0	0	0	0	0	0	0	0	0	0	0	0	0	0	0	0	0	0	0	0	0	0	0	0	0	0	0	0	0	0	0
				Micromonosporaceae(100) Total		0	0	0	0	0	0	0	0	0	0	0	0	0	0	0	0	0	0	0	0	0	0	0	0	0	0	0	0	0	0	0	0	0	0	0	0	0	0	0	0	0	0	0	0
			Micromonosporales(100) Total			0	0	0	0	0	0	0	0	0	0	0	0	0	0	0	0	0	0	0	0	0	0	0	0	0	0	0	0	0	0	0	0	0	0	0	0	0	0	0	0	0	0	0	0
Bacteria	Actinobacteria(100)	Actinobacteria(100)	Micrococcales_3(100)	Microbacteriaceae(100)	Agromyces_2(100)	0	0	0	0.0400534	0.0060595	0	0	0	0	0	0	0	0	0	0	0	0	0	0	0	0	0	0	0	0	0	0	0	0	0	0	0	0	0	0	0	0	0	0	0	0	0	0	0
					Agromyces_2(100) Total	0	0	0	0.0400534	0.0060595	0	0	0	0	0	0	0	0	0	0	0	0	0	0	0	0	0	0	0	0	0	0	0	0	0	0	0	0	0	0	0	0	0	0	0	0	0	0	0
				Microbacteriaceae(100) Total		0	0	0	0.0400534	0.0060595	0	0	0	0	0	0	0	0	0	0	0	0	0	0	0	0	0	0	0	0	0	0	0	0	0	0	0	0	0	0	0	0	0	0	0	0	0	0	0
			Micrococcales_3(100) Total			0	0	0	0.0400534	0.0060595	0	0	0	0	0	0	0	0	0	0	0	0	0	0	0	0	0	0	0	0	0	0	0	0	0	0	0	0	0	0	0	0	0	0	0	0	0	0	0
Bacteria	Actinobacteria(100)	Actinobacteria(100)	Solirubrobacterales(100)	Patulibacteraceae(100)	Patulibacter(100)	0	0	0	0	0	0	0	0	0	0	0	0	0	0	0	0	0	0	0	0	0	0	0	0	0	0	0	0	0	0	0	0	0	0	0	0	0	0	0.0132864	0	0	0	0.022786	0.0137127
					Patulibacter(100) Total	0	0	0	0	0	0	0	0	0	0	0	0	0	0	0	0	0	0	0	0	0	0	0	0	0	0	0	0	0	0	0	0	0	0	0	0	0	0	0.0132864	0	0	0	0.022786	0.0137127
				Patulibacteraceae(100) Total		0	0	0	0	0	0	0	0	0	0	0	0	0	0	0	0	0	0	0	0	0	0	0	0	0	0	0	0	0	0	0	0	0	0	0	0	0	0	0.0132864	0	0	0	0.022786	0.0137127
			Solirubrobacterales(100) Total			0	0	0	0	0	0	0	0	0	0	0	0	0	0	0	0	0	0	0	0	0	0	0	0	0	0	0	0	0	0	0	0	0	0	0	0	0	0	0.0132864	0	0	0	0.022786	0.0137127
Bacteria	Actinobacteria(100)	Actinobacteria(100)	Coriobacteriales(100)	Coriobacteriaceae(100)	unclassified(100)	0	0	0	0	0	0	0	0	0	0	0	0	0	0	0	0	0	0	0	0	0	0	0	0	0	0	0	0	0	0	0	0	0	0	0	0	0	0	0	0	0	0	0	0
					unclassified(100) Total	0	0	0	0	0	0	0	0	0	0	0	0	0	0	0	0	0	0	0	0	0	0	0	0	0	0	0	0	0	0	0	0	0	0	0	0	0	0	0	0	0	0	0	0
				Coriobacteriaceae(100) Total		0	0	0	0	0	0	0	0	0	0	0	0	0	0	0	0	0	0	0	0	0	0	0	0	0	0	0	0	0	0	0	0	0	0	0	0	0	0	0	0	0	0	0	0
			Coriobacteriales(100) Total			0	0	0	0	0	0	0	0	0	0	0	0	0	0	0	0	0	0	0	0	0	0	0	0	0	0	0	0	0	0	0	0	0	0	0	0	0	0	0	0	0	0	0	0
Bacteria	Actinobacteria(100)	Actinobacteria(100)	unclassified(100)	unclassified(100)	unclassified(100)	0	0	0	0	0	0	0	0	0	0	0	0	0	0	0	0	0	0	0	0	0	0	0	0	0	0.0162153	0	0	0	0	0	0.0056844	0	0	0	0	0.016415	0	0	0	0	0	0	0
					unclassified(100) Total	0	0	0	0	0	0	0	0	0	0	0	0	0	0	0	0	0	0	0	0	0	0	0	0	0	0.0162153	0	0	0	0	0	0.0056844	0	0	0	0	0.016415	0	0	0	0	0	0	0
				unclassified(100) Total		0	0	0	0	0	0	0	0	0	0	0	0	0	0	0	0	0	0	0	0	0	0	0	0	0	0.0162153	0	0	0	0	0	0.0056844	0	0	0	0	0.016415	0	0	0	0	0	0	0
			unclassified(100) Total			0	0	0	0	0	0	0	0	0	0	0	0	0	0	0	0	0	0	0	0	0	0	0	0	0	0.0162153	0	0	0	0	0	0.0056844	0	0	0	0	0.016415	0	0	0	0	0	0	0
Bacteria	Actinobacteria(100)	Actinobacteria(100)	Coriobacteriales(100)	Coriobacteriaceae(100)	Uncultured_10(100)	0	0	0	0	0	0	0	0	0	0	0	0	0	0	0	0	0	0	0	0	0	0	0	0	0	0	0.010005	0	0	0	0	0	0	0	0	0	0	0	0	0	0	0	0	0
					Uncultured_10(100) Total	0	0	0	0	0	0	0	0	0	0	0	0	0	0	0	0	0	0	0	0	0	0	0	0	0	0	0.010005	0	0	0	0	0	0	0	0	0	0	0	0	0	0	0	0	0
				Coriobacteriaceae(100) Total		0	0	0	0	0	0	0	0	0	0	0	0	0	0	0	0	0	0	0	0	0	0	0	0	0	0	0.010005	0	0	0	0	0	0	0	0	0	0	0	0	0	0	0	0	0
			Coriobacteriales(100) Total			0	0	0	0	0	0	0	0	0	0	0	0	0	0	0	0	0	0	0	0	0	0	0	0	0	0	0.010005	0	0	0	0	0	0	0	0	0	0	0	0	0	0	0	0	0
Bacteria	Actinobacteria(100)	Actinobacteria(100)	Solirubrobacterales(100)	unclassified(100)	unclassified(100)	0	0	0	0	0	0.0207972	0	0	0	0	0	0	0	0	0	0	0	0	0	0	0	0	0	0	0	0	0	0	0	0	0	0	0	0	0	0	0	0	0.0199296	0	0	0	0	0
Bacteria	Actinobacteria(100)	Actinobacteria(100)	Solirubrobacterales(100)	unclassified(100)	unclassified(100)	0	0	0	0	0	0	0	0	0	0	0	0	0	0	0	0	0	0	0	0	0	0	0	0	0	0	0	0	0	0	0	0	0	0	0	0	0	0	0	0	0	0	0	0
					unclassified(100) Total	0	0	0	0	0	0.0207972	0	0	0	0	0	0	0	0	0	0	0	0	0	0	0	0	0	0	0	0	0	0	0	0	0	0	0	0	0	0	0	0	0.0199296	0	0	0	0	0
				unclassified(100) Total		0	0	0	0	0	0.0207972	0	0	0	0	0	0	0	0	0	0	0	0	0	0	0	0	0	0	0	0	0	0	0	0	0	0	0	0	0	0	0	0	0.0199296	0	0	0	0	0
			Solirubrobacterales(100) Total			0	0	0	0	0	0.0207972	0	0	0	0	0	0	0	0	0	0	0	0	0	0	0	0	0	0	0	0	0	0	0	0	0	0	0	0	0	0	0	0	0.0199296	0	0	0	0	0
Bacteria	Actinobacteria(100)	Actinobacteria(100)	unclassified(100)	unclassified(100)	unclassified(100)	0	0	0	0	0	0	0	0	0	0	0	0	0	0	0	0	0	0	0	0	0	0	0	0	0	0	0	0	0	0	0	0	0	0	0	0	0.00820749	0	0	0	0	0	0	0
					unclassified(100) Total	0	0	0	0	0	0	0	0	0	0	0	0	0	0	0	0	0	0	0	0	0	0	0	0	0	0	0	0	0	0	0	0	0	0	0	0	0.00820749	0	0	0	0	0	0	0
				unclassified(100) Total		0	0	0	0	0	0	0	0	0	0	0	0	0	0	0	0	0	0	0	0	0	0	0	0	0	0	0	0	0	0	0	0	0	0	0	0	0.00820749	0	0	0	0	0	0	0
			unclassified(100) Total			0	0	0	0	0	0	0	0	0	0	0	0	0	0	0	0	0	0	0	0	0	0	0	0	0	0	0	0	0	0	0	0	0	0	0	0	0.00820749	0	0	0	0	0	0	0
Bacteria	Actinobacteria(100)	Actinobacteria(100)	Solirubrobacterales(100)	Patulibacteraceae(100)	Patulibacter(100)	0	0	0	0	0	0	0	0	0	0	0	0	0	0	0	0	0	0	0	0	0	0	0	0	0	0	0	0	0	0	0	0	0	0	0	0	0	0	0	0	0	0	0	0
					Patulibacter(100) Total	0	0	0	0	0	0	0	0	0	0	0	0	0	0	0	0	0	0	0	0	0	0	0	0	0	0	0	0	0	0	0	0	0	0	0	0	0	0	0	0	0	0	0	0
				Patulibacteraceae(100) Total		0	0	0	0	0	0	0	0	0	0	0	0	0	0	0	0	0	0	0	0	0	0	0	0	0	0	0	0	0	0	0	0	0	0	0	0	0	0	0	0	0	0	0	0
			Solirubrobacterales(100) Total			0	0	0	0	0	0	0	0	0	0	0	0	0	0	0	0	0	0	0	0	0	0	0	0	0	0	0	0	0	0	0	0	0	0	0	0	0	0	0	0	0	0	0	0
Bacteria	Actinobacteria(100)	Actinobacteria(100)	AKIW543(100)	unclassified(100)	unclassified(100)	0	0	0	0	0	0	0	0	0	0	0	0	0	0	0	0	0	0	0	0	0	0	0	0	0	0	0	0	0	0	0	0	0	0	0	0	0	0	0	0	0	0	0	0
					unclassified(100) Total	0	0	0	0	0	0	0	0	0	0	0	0	0	0	0	0	0	0	0	0	0	0	0	0	0	0	0	0	0	0	0	0	0	0	0	0	0	0	0	0	0	0	0	0
				unclassified(100) Total		0	0	0	0	0	0	0	0	0	0	0	0	0	0	0	0	0	0	0	0	0	0	0	0	0	0	0	0	0	0	0	0	0	0	0	0	0	0	0	0	0	0	0	0
			AKIW543(100) Total			0	0	0	0	0	0	0	0	0	0	0	0	0	0	0	0	0	0	0	0	0	0	0	0	0	0	0	0	0	0	0	0	0	0	0	0	0	0	0	0	0	0	0	0
Bacteria	Actinobacteria(100)	Actinobacteria(100)	MB-A2-108(100)	unclassified(100)	unclassified(100)	0	0	0	0	0	0	0	0	0	0	0	0	0	0	0	0	0	0	0	0	0	0	0	0	0	0	0	0	0	0	0	0	0	0	0	0	0	0	0	0	0	0	0	0
					unclassified(100) Total	0	0	0	0	0	0	0	0	0	0	0	0	0	0	0	0	0	0	0	0	0	0	0	0	0	0	0	0	0	0	0	0	0	0	0	0	0	0	0	0	0	0	0	0
				unclassified(100) Total		0	0	0	0	0	0	0	0	0	0	0	0	0	0	0	0	0	0	0	0	0	0	0	0	0	0	0	0	0	0	0	0	0	0	0	0	0	0	0	0	0	0	0	0
			MB-A2-108(100) Total			0	0	0	0	0	0	0	0	0	0	0	0	0	0	0	0	0	0	0	0	0	0	0	0	0	0	0	0	0	0	0	0	0	0	0	0	0	0	0	0	0	0	0	0
Bacteria	Actinobacteria(100)	Actinobacteria(100)	Coriobacteriales(100)	Coriobacteriaceae(100)	unclassified(100)	0	0	0	0	0	0	0	0	0	0	0	0	0	0	0	0	0	0	0	0	0	0	0	0	0	0	0	0	0	0	0	0	0	0	0	0	0	0	0	0	0	0	0	0
					unclassified(100) Total	0	0	0	0	0	0	0	0	0	0	0	0	0	0	0	0	0	0	0	0	0	0	0	0	0	0	0	0	0	0	0	0	0	0	0	0	0	0	0	0	0	0	0	0
				Coriobacteriaceae(100) Total		0	0	0	0	0	0	0	0	0	0	0	0	0	0	0	0	0	0	0	0	0	0	0	0	0	0	0	0	0	0	0	0	0	0	0	0	0	0	0	0	0	0	0	0
			Coriobacteriales(100) Total			0	0	0	0	0	0	0	0	0	0	0	0	0	0	0	0	0	0	0	0	0	0	0	0	0	0	0	0	0	0	0	0	0	0	0	0	0	0	0	0	0	0	0	0
Bacteria	Actinobacteria(100)	Actinobacteria(100)	Micromonosporales(100)	Micromonosporaceae(100)	unclassified(100)	0	0	0	0.0267023	0	0	0	0	0	0	0	0	0	0	0	0	0	0	0	0	0	0	0	0	0	0	0	0	0	0	0	0	0	0	0	0	0	0	0	0	0	0	0	0
					unclassified(100) Total	0	0	0	0.0267023	0	0	0	0	0	0	0	0	0	0	0	0	0	0	0	0	0	0	0	0	0	0	0	0	0	0	0	0	0	0	0	0	0	0	0	0	0	0	0	0
				Micromonosporaceae(100) Total		0	0	0	0.0267023	0	0	0	0	0	0	0	0	0	0	0	0	0	0	0	0	0	0	0	0	0	0	0	0	0	0	0	0	0	0	0	0	0	0	0	0	0	0	0	0
			Micromonosporales(100) Total			0	0	0	0.0267023	0	0	0	0	0	0	0	0	0	0	0	0	0	0	0	0	0	0	0	0	0	0	0	0	0	0	0	0	0	0	0	0	0	0	0	0	0	0	0	0
Bacteria	Actinobacteria(100)	Actinobacteria(100)	Solirubrobacterales(100)	YNPFFP1(100)	unclassified(100)	0	0	0	0	0	0	0	0	0	0	0	0	0	0	0	0	0	0	0	0	0	0	0	0	0	0	0	0	0	0	0	0	0	0	0	0	0	0	0	0	0	0	0	0
					unclassified(100) Total	0	0	0	0	0	0	0	0	0	0	0	0	0	0	0	0	0	0	0	0	0	0	0	0	0	0	0	0	0	0	0	0	0	0	0	0	0	0	0	0	0	0	0	0
				YNPFFP1(100) Total		0	0	0	0	0	0	0	0	0	0	0	0	0	0	0	0	0	0	0	0	0	0	0	0	0	0	0	0	0	0	0	0	0	0	0	0	0	0	0	0	0	0	0	0
			Solirubrobacterales(100) Total			0	0	0	0	0	0	0	0	0	0	0	0	0	0	0	0	0	0	0	0	0	0	0	0	0	0	0	0	0	0	0	0	0	0	0	0	0	0	0	0	0	0	0	0
Bacteria	Actinobacteria(100)	Actinobacteria(100)	AKIW543(100)	unclassified(100)	unclassified(100)	0	0	0	0	0	0	0	0	0	0	0	0	0	0	0.0150173	0	0	0	0	0	0	0	0	0	0	0	0	0	0	0	0	0	0	0	0	0	0.00820749	0	0	0	0	0	0	0
					unclassified(100) Total	0	0	0	0	0	0	0	0	0	0	0	0	0	0	0.0150173	0	0	0	0	0	0	0	0	0	0	0	0	0	0	0	0	0	0	0	0	0	0.00820749	0	0	0	0	0	0	0
				unclassified(100) Total		0	0	0	0	0	0	0	0	0	0	0	0	0	0	0.0150173	0	0	0	0	0	0	0	0	0	0	0	0	0	0	0	0	0	0	0	0	0	0.00820749	0	0	0	0	0	0	0
			AKIW543(100) Total			0	0	0	0	0	0	0	0	0	0	0	0	0	0	0.0150173	0	0	0	0	0	0	0	0	0	0	0	0	0	0	0	0	0	0	0	0	0	0.00820749	0	0	0	0	0	0	0
Bacteria	Actinobacteria(100)	Actinobacteria(100)	unclassified(100)	unclassified(100)	unclassified(100)	0	0	0	0	0	0	0	0	0	0	0	0	0	0	0.00750863	0	0	0	0	0	0.0335255	0	0	0	0	0	0	0	0	0	0	0	0	0	0	0	0	0	0	0	0	0	0	0
					unclassified(100) Total	0	0	0	0	0	0	0	0	0	0	0	0	0	0	0.00750863	0	0	0	0	0	0.0335255	0	0	0	0	0	0	0	0	0	0	0	0	0	0	0	0	0	0	0	0	0	0	0
				unclassified(100) Total		0	0	0	0	0	0	0	0	0	0	0	0	0	0	0.00750863	0	0	0	0	0	0.0335255	0	0	0	0	0	0	0	0	0	0	0	0	0	0	0	0	0	0	0	0	0	0	0
			unclassified(100) Total			0	0	0	0	0	0	0	0	0	0	0	0	0	0	0.00750863	0	0	0	0	0	0.0335255	0	0	0	0	0	0	0	0	0	0	0	0	0	0	0	0	0	0	0	0	0	0	0
Bacteria	Actinobacteria(100)	Actinobacteria(100)	Solirubrobacterales(100)	unclassified(100)	unclassified(100)	0	0	0	0	0	0	0	0	0	0	0	0	0.0160179	0	0	0	0	0	0.0213767	0	0.00670511	0	0	0	0	0	0	0	0	0	0	0	0	0	0	0	0	0	0	0	0	0	0	0
					unclassified(100) Total	0	0	0	0	0	0	0	0	0	0	0	0	0.0160179	0	0	0	0	0	0.0213767	0	0.00670511	0	0	0	0	0	0	0	0	0	0	0	0	0	0	0	0	0	0	0	0	0	0	0
				unclassified(100) Total		0	0	0	0	0	0	0	0	0	0	0	0	0.0160179	0	0	0	0	0	0.0213767	0	0.00670511	0	0	0	0	0	0	0	0	0	0	0	0	0	0	0	0	0	0	0	0	0	0	0
			Solirubrobacterales(100) Total			0	0	0	0	0	0	0	0	0	0	0	0	0.0160179	0	0	0	0	0	0.0213767	0	0.00670511	0	0	0	0	0	0	0	0	0	0	0	0	0	0	0	0	0	0	0	0	0	0	0
Bacteria	Actinobacteria(100)	Actinobacteria(100)	AKIW543(100)	unclassified(100)	unclassified(100)	0	0	0	0	0	0.0277296	0	0	0	0	0	0	0	0	0	0	0	0	0	0	0	0	0	0	0	0	0	0	0	0	0	0	0	0	0	0	0	0	0	0	0	0	0	0
					unclassified(100) Total	0	0	0	0	0	0.0277296	0	0	0	0	0	0	0	0	0	0	0	0	0	0	0	0	0	0	0	0	0	0	0	0	0	0	0	0	0	0	0	0	0	0	0	0	0	0
				unclassified(100) Total		0	0	0	0	0	0.0277296	0	0	0	0	0	0	0	0	0	0	0	0	0	0	0	0	0	0	0	0	0	0	0	0	0	0	0	0	0	0	0	0	0	0	0	0	0	0
			AKIW543(100) Total			0	0	0	0	0	0.0277296	0	0	0	0	0	0	0	0	0	0	0	0	0	0	0	0	0	0	0	0	0	0	0	0	0	0	0	0	0	0	0	0	0	0	0	0	0	0
Bacteria	Actinobacteria(100)	Actinobacteria(100)	Coriobacteriales(100)	Coriobacteriaceae(100)	Uncultured_10(100)	0	0	0	0	0	0	0	0	0	0	0	0	0	0	0	0	0	0	0	0	0	0	0	0	0	0	0	0	0	0	0	0	0	0	0	0	0	0	0	0	0	0	0	0
					Uncultured_10(100) Total	0	0	0	0	0	0	0	0	0	0	0	0	0	0	0	0	0	0	0	0	0	0	0	0	0	0	0	0	0	0	0	0	0	0	0	0	0	0	0	0	0	0	0	0
				Coriobacteriaceae(100) Total		0	0	0	0	0	0	0	0	0	0	0	0	0	0	0	0	0	0	0	0	0	0	0	0	0	0	0	0	0	0	0	0	0	0	0	0	0	0	0	0	0	0	0	0
			Coriobacteriales(100) Total			0	0	0	0	0	0	0	0	0	0	0	0	0	0	0	0	0	0	0	0	0	0	0	0	0	0	0	0	0	0	0	0	0	0	0	0	0	0	0	0	0	0	0	0
Bacteria	Actinobacteria(100)	Actinobacteria(100)	Micrococcales_4(100)	Intrasporangiaceae_1(100)	unclassified(100)	0	0	0	0	0	0	0	0	0	0	0	0	0	0	0.0300345	0	0	0	0	0	0	0	0	0	0	0	0	0	0	0	0	0	0	0	0	0	0	0	0	0	0	0	0	0
					unclassified(100) Total	0	0	0	0	0	0	0	0	0	0	0	0	0	0	0.0300345	0	0	0	0	0	0	0	0	0	0	0	0	0	0	0	0	0	0	0	0	0	0	0	0	0	0	0	0	0
				Intrasporangiaceae_1(100) Total		0	0	0	0	0	0	0	0	0	0	0	0	0	0	0.0300345	0	0	0	0	0	0	0	0	0	0	0	0	0	0	0	0	0	0	0	0	0	0	0	0	0	0	0	0	0
			Micrococcales_4(100) Total			0	0	0	0	0	0	0	0	0	0	0	0	0	0	0.0300345	0	0	0	0	0	0	0	0	0	0	0	0	0	0	0	0	0	0	0	0	0	0	0	0	0	0	0	0	0
Bacteria	Actinobacteria(100)	Actinobacteria(100)	Solirubrobacterales(100)	TM146(80)	unclassified(80)	0	0	0	0	0	0	0	0	0	0	0	0	0	0	0	0	0	0	0	0	0	0	0	0	0	0	0	0	0	0	0	0	0	0	0	0	0	0	0.0265728	0	0	0	0	0
					unclassified(80) Total	0	0	0	0	0	0	0	0	0	0	0	0	0	0	0	0	0	0	0	0	0	0	0	0	0	0	0	0	0	0	0	0	0	0	0	0	0	0	0.0265728	0	0	0	0	0
				TM146(80) Total		0	0	0	0	0	0	0	0	0	0	0	0	0	0	0	0	0	0	0	0	0	0	0	0	0	0	0	0	0	0	0	0	0	0	0	0	0	0	0.0265728	0	0	0	0	0
			Solirubrobacterales(100) Total			0	0	0	0	0	0	0	0	0	0	0	0	0	0	0	0	0	0	0	0	0	0	0	0	0	0	0	0	0	0	0	0	0	0	0	0	0	0	0.0265728	0	0	0	0	0
Bacteria	Actinobacteria(100)	Actinobacteria(100)	Streptosporangiales(100)	Thermomonosporaceae_2(100)	unclassified(80)	0	0	0	0	0	0	0	0	0	0	0	0	0	0	0	0	0	0	0	0	0	0	0	0	0	0	0	0	0	0	0	0	0	0	0	0	0	0	0	0	0	0	0	0
					unclassified(80) Total	0	0	0	0	0	0	0	0	0	0	0	0	0	0	0	0	0	0	0	0	0	0	0	0	0	0	0	0	0	0	0	0	0	0	0	0	0	0	0	0	0	0	0	0
				Thermomonosporaceae_2(100) Total		0	0	0	0	0	0	0	0	0	0	0	0	0	0	0	0	0	0	0	0	0	0	0	0	0	0	0	0	0	0	0	0	0	0	0	0	0	0	0	0	0	0	0	0
			Streptosporangiales(100) Total			0	0	0	0	0	0	0	0	0	0	0	0	0	0	0	0	0	0	0	0	0	0	0	0	0	0	0	0	0	0	0	0	0	0	0	0	0	0	0	0	0	0	0	0
Bacteria	Actinobacteria(100)	Actinobacteria(100)	Solirubrobacterales(100)	Patulibacteraceae(100)	Patulibacter(100)	0	0	0	0	0.0181785	0	0	0	0	0	0	0	0	0	0	0	0	0	0	0	0	0	0	0	0	0	0	0	0	0	0	0	0	0	0	0	0	0	0	0	0	0	0	0
					Patulibacter(100) Total	0	0	0	0	0.0181785	0	0	0	0	0	0	0	0	0	0	0	0	0	0	0	0	0	0	0	0	0	0	0	0	0	0	0	0	0	0	0	0	0	0	0	0	0	0	0
				Patulibacteraceae(100) Total		0	0	0	0	0.0181785	0	0	0	0	0	0	0	0	0	0	0	0	0	0	0	0	0	0	0	0	0	0	0	0	0	0	0	0	0	0	0	0	0	0	0	0	0	0	0
			Solirubrobacterales(100) Total			0	0	0	0	0.0181785	0	0	0	0	0	0	0	0	0	0	0	0	0	0	0	0	0	0	0	0	0	0	0	0	0	0	0	0	0	0	0	0	0	0	0	0	0	0	0
Bacteria	Actinobacteria(100)	Actinobacteria(100)	Propionibacteriales(100)	Nocardioidaceae(100)	Nocardioides(100)	0	0	0	0	0	0	0	0	0	0	0	0	0	0	0	0	0	0	0	0	0	0	0	0	0	0	0	0	0	0	0	0	0	0	0	0	0	0	0	0	0	0	0	0
					Nocardioides(100) Total	0	0	0	0	0	0	0	0	0	0	0	0	0	0	0	0	0	0	0	0	0	0	0	0	0	0	0	0	0	0	0	0	0	0	0	0	0	0	0	0	0	0	0	0
				Nocardioidaceae(100) Total		0	0	0	0	0	0	0	0	0	0	0	0	0	0	0	0	0	0	0	0	0	0	0	0	0	0	0	0	0	0	0	0	0	0	0	0	0	0	0	0	0	0	0	0
			Propionibacteriales(100) Total			0	0	0	0	0	0	0	0	0	0	0	0	0	0	0	0	0	0	0	0	0	0	0	0	0	0	0	0	0	0	0	0	0	0	0	0	0	0	0	0	0	0	0	0
Bacteria	Actinobacteria(100)	Actinobacteria(100)	MB-A2-108(100)	unclassified(100)	unclassified(100)	0	0	0	0	0	0	0	0	0	0	0	0	0	0	0	0	0	0	0	0	0	0	0	0	0	0	0	0	0	0	0	0	0	0	0	0	0	0	0	0	0	0	0	0
					unclassified(100) Total	0	0	0	0	0	0	0	0	0	0	0	0	0	0	0	0	0	0	0	0	0	0	0	0	0	0	0	0	0	0	0	0	0	0	0	0	0	0	0	0	0	0	0	0
				unclassified(100) Total		0	0	0	0	0	0	0	0	0	0	0	0	0	0	0	0	0	0	0	0	0	0	0	0	0	0	0	0	0	0	0	0	0	0	0	0	0	0	0	0	0	0	0	0
			MB-A2-108(100) Total			0	0	0	0	0	0	0	0	0	0	0	0	0	0	0	0	0	0	0	0	0	0	0	0	0	0	0	0	0	0	0	0	0	0	0	0	0	0	0	0	0	0	0	0
Bacteria	Actinobacteria(100)	Actinobacteria(100)	Actinomycetales(100)	Actinomycetaceae_2(100)	Actinomyces_3(61)	0	0	0	0	0	0	0	0	0	0	0	0	0	0	0	0	0	0	0	0	0	0	0	0	0	0	0	0	0	0	0	0	0	0	0	0	0	0	0	0	0	0	0	0
					Actinomyces_3(61) Total	0	0	0	0	0	0	0	0	0	0	0	0	0	0	0	0	0	0	0	0	0	0	0	0	0	0	0	0	0	0	0	0	0	0	0	0	0	0	0	0	0	0	0	0
				Actinomycetaceae_2(100) Total		0	0	0	0	0	0	0	0	0	0	0	0	0	0	0	0	0	0	0	0	0	0	0	0	0	0	0	0	0	0	0	0	0	0	0	0	0	0	0	0	0	0	0	0
			Actinomycetales(100) Total			0	0	0	0	0	0	0	0	0	0	0	0	0	0	0	0	0	0	0	0	0	0	0	0	0	0	0	0	0	0	0	0	0	0	0	0	0	0	0	0	0	0	0	0
Bacteria	Actinobacteria(100)	Actinobacteria(100)	Corynebacteriales(100)	Nocardiaceae(100)	Rhodococcus_2(100)	0	0	0	0	0	0	0	0	0	0	0	0	0	0	0	0	0	0	0	0	0	0	0	0	0	0	0	0	0	0	0	0	0	0	0	0	0	0	0	0	0	0	0	0
					Rhodococcus_2(100) Total	0	0	0	0	0	0	0	0	0	0	0	0	0	0	0	0	0	0	0	0	0	0	0	0	0	0	0	0	0	0	0	0	0	0	0	0	0	0	0	0	0	0	0	0
				Nocardiaceae(100) Total		0	0	0	0	0	0	0	0	0	0	0	0	0	0	0	0	0	0	0	0	0	0	0	0	0	0	0	0	0	0	0	0	0	0	0	0	0	0	0	0	0	0	0	0
			Corynebacteriales(100) Total			0	0	0	0	0	0	0	0	0	0	0	0	0	0	0	0	0	0	0	0	0	0	0	0	0	0	0	0	0	0	0	0	0	0	0	0	0	0	0	0	0	0	0	0
Bacteria	Actinobacteria(100)	Actinobacteria(100)	Coriobacteriales(100)	Coriobacteriaceae(100)	unclassified(80)	0	0	0	0	0	0	0	0	0	0	0	0	0	0	0	0	0	0	0	0	0	0	0	0	0	0	0	0	0	0	0	0	0	0	0	0	0	0	0	0	0	0	0	0
					unclassified(80) Total	0	0	0	0	0	0	0	0	0	0	0	0	0	0	0	0	0	0	0	0	0	0	0	0	0	0	0	0	0	0	0	0	0	0	0	0	0	0	0	0	0	0	0	0
				Coriobacteriaceae(100) Total		0	0	0	0	0	0	0	0	0	0	0	0	0	0	0	0	0	0	0	0	0	0	0	0	0	0	0	0	0	0	0	0	0	0	0	0	0	0	0	0	0	0	0	0
			Coriobacteriales(100) Total			0	0	0	0	0	0	0	0	0	0	0	0	0	0	0	0	0	0	0	0	0	0	0	0	0	0	0	0	0	0	0	0	0	0	0	0	0	0	0	0	0	0	0	0
Bacteria	Actinobacteria(100)	Actinobacteria(100)	Solirubrobacterales(100)	Patulibacteraceae(100)	Patulibacter(100)	0	0	0	0	0	0	0	0	0	0	0	0	0	0	0	0	0	0	0	0	0	0	0	0	0	0	0	0	0	0	0	0	0	0	0	0	0	0	0	0	0	0	0	0
					Patulibacter(100) Total	0	0	0	0	0	0	0	0	0	0	0	0	0	0	0	0	0	0	0	0	0	0	0	0	0	0	0	0	0	0	0	0	0	0	0	0	0	0	0	0	0	0	0	0
				Patulibacteraceae(100) Total		0	0	0	0	0	0	0	0	0	0	0	0	0	0	0	0	0	0	0	0	0	0	0	0	0	0	0	0	0	0	0	0	0	0	0	0	0	0	0	0	0	0	0	0
			Solirubrobacterales(100) Total			0	0	0	0	0	0	0	0	0	0	0	0	0	0	0	0	0	0	0	0	0	0	0	0	0	0	0	0	0	0	0	0	0	0	0	0	0	0	0	0	0	0	0	0
Bacteria	Actinobacteria(100)	Actinobacteria(100)	Actinomycetales(100)	Beutenbergiaceae(80)	Salana(80)	0	0	0	0	0	0	0	0	0	0	0	0	0	0	0	0	0	0	0	0	0	0	0	0	0.0316356	0	0	0	0	0	0	0	0	0	0	0	0	0	0	0	0	0	0	0
					Salana(80) Total	0	0	0	0	0	0	0	0	0	0	0	0	0	0	0	0	0	0	0	0	0	0	0	0	0.0316356	0	0	0	0	0	0	0	0	0	0	0	0	0	0	0	0	0	0	0
				Beutenbergiaceae(80) Total		0	0	0	0	0	0	0	0	0	0	0	0	0	0	0	0	0	0	0	0	0	0	0	0	0.0316356	0	0	0	0	0	0	0	0	0	0	0	0	0	0	0	0	0	0	0
			Actinomycetales(100) Total			0	0	0	0	0	0	0	0	0	0	0	0	0	0	0	0	0	0	0	0	0	0	0	0	0.0316356	0	0	0	0	0	0	0	0	0	0	0	0	0	0	0	0	0	0	0
Bacteria	Actinobacteria(100)	Actinobacteria(100)	Solirubrobacterales(100)	Cluster_480-2(100)	unclassified(100)	0	0	0	0.0200267	0	0.0138648	0	0	0	0	0	0	0	0	0	0	0	0	0	0	0	0	0	0	0	0	0	0	0	0	0	0	0	0	0	0	0	0	0	0	0	0	0	0
					unclassified(100) Total	0	0	0	0.0200267	0	0.0138648	0	0	0	0	0	0	0	0	0	0	0	0	0	0	0	0	0	0	0	0	0	0	0	0	0	0	0	0	0	0	0	0	0	0	0	0	0	0
				Cluster_480-2(100) Total		0	0	0	0.0200267	0	0.0138648	0	0	0	0	0	0	0	0	0	0	0	0	0	0	0	0	0	0	0	0	0	0	0	0	0	0	0	0	0	0	0	0	0	0	0	0	0	0
			Solirubrobacterales(100) Total			0	0	0	0.0200267	0	0.0138648	0	0	0	0	0	0	0	0	0	0	0	0	0	0	0	0	0	0	0	0	0	0	0	0	0	0	0	0	0	0	0	0	0	0	0	0	0	0
Bacteria	Actinobacteria(100)	Actinobacteria(100)	MB-A2-108(100)	unclassified(100)	unclassified(100)	0	0	0	0	0	0	0	0	0	0	0	0	0	0	0	0	0	0	0	0	0	0	0	0	0	0	0	0	0	0	0	0	0	0	0	0	0	0	0	0	0	0	0	0
					unclassified(100) Total	0	0	0	0	0	0	0	0	0	0	0	0	0	0	0	0	0	0	0	0	0	0	0	0	0	0	0	0	0	0	0	0	0	0	0	0	0	0	0	0	0	0	0	0
				unclassified(100) Total		0	0	0	0	0	0	0	0	0	0	0	0	0	0	0	0	0	0	0	0	0	0	0	0	0	0	0	0	0	0	0	0	0	0	0	0	0	0	0	0	0	0	0	0
			MB-A2-108(100) Total			0	0	0	0	0	0	0	0	0	0	0	0	0	0	0	0	0	0	0	0	0	0	0	0	0	0	0	0	0	0	0	0	0	0	0	0	0	0	0	0	0	0	0	0
Bacteria	Actinobacteria(100)	Actinobacteria(100)	Solirubrobacterales(100)	Patulibacteraceae(100)	Patulibacter(100)	0	0	0	0	0.0060595	0.0277296	0	0	0	0	0	0	0	0	0	0	0	0	0	0	0	0	0	0	0	0	0	0	0	0	0	0	0	0	0	0	0	0	0	0	0	0	0	0
					Patulibacter(100) Total	0	0	0	0	0.0060595	0.0277296	0	0	0	0	0	0	0	0	0	0	0	0	0	0	0	0	0	0	0	0	0	0	0	0	0	0	0	0	0	0	0	0	0	0	0	0	0	0
				Patulibacteraceae(100) Total		0	0	0	0	0.0060595	0.0277296	0	0	0	0	0	0	0	0	0	0	0	0	0	0	0	0	0	0	0	0	0	0	0	0	0	0	0	0	0	0	0	0	0	0	0	0	0	0
			Solirubrobacterales(100) Total			0	0	0	0	0.0060595	0.0277296	0	0	0	0	0	0	0	0	0	0	0	0	0	0	0	0	0	0	0	0	0	0	0	0	0	0	0	0	0	0	0	0	0	0	0	0	0	0
Bacteria	Actinobacteria(100)	Actinobacteria(100)	unclassified(61)	unclassified(61)	unclassified(61)	0	0	0	0	0	0	0	0	0	0	0	0	0	0	0	0	0	0	0	0	0	0	0	0	0	0	0	0	0	0	0	0	0.012181	0	0	0	0	0	0	0	0	0	0	0
					unclassified(61) Total	0	0	0	0	0	0	0	0	0	0	0	0	0	0	0	0	0	0	0	0	0	0	0	0	0	0	0	0	0	0	0	0	0.012181	0	0	0	0	0	0	0	0	0	0	0
				unclassified(61) Total		0	0	0	0	0	0	0	0	0	0	0	0	0	0	0	0	0	0	0	0	0	0	0	0	0	0	0	0	0	0	0	0	0.012181	0	0	0	0	0	0	0	0	0	0	0
			unclassified(61) Total			0	0	0	0	0	0	0	0	0	0	0	0	0	0	0	0	0	0	0	0	0	0	0	0	0	0	0	0	0	0	0	0	0.012181	0	0	0	0	0	0	0	0	0	0	0
Bacteria	Actinobacteria(100)	Actinobacteria(100)	Propionibacteriales(100)	Nocardioidaceae(100)	Marmoricola(100)	0	0	0	0	0	0	0	0	0	0	0	0	0	0	0	0	0	0	0	0	0	0	0	0	0	0	0	0	0	0	0	0	0	0	0	0	0	0	0.00664319	0	0	0	0	0
					Marmoricola(100) Total	0	0	0	0	0	0	0	0	0	0	0	0	0	0	0	0	0	0	0	0	0	0	0	0	0	0	0	0	0	0	0	0	0	0	0	0	0	0	0.00664319	0	0	0	0	0
				Nocardioidaceae(100) Total		0	0	0	0	0	0	0	0	0	0	0	0	0	0	0	0	0	0	0	0	0	0	0	0	0	0	0	0	0	0	0	0	0	0	0	0	0	0	0.00664319	0	0	0	0	0
			Propionibacteriales(100) Total			0	0	0	0	0	0	0	0	0	0	0	0	0	0	0	0	0	0	0	0	0	0	0	0	0	0	0	0	0	0	0	0	0	0	0	0	0	0	0.00664319	0	0	0	0	0
Bacteria	Actinobacteria(100)	Actinobacteria(100)	Coriobacteriales(100)	Coriobacteriaceae(100)	Uncultured_10(100)	0	0	0	0	0	0	0	0	0	0	0	0	0	0	0	0	0	0	0	0	0	0	0	0	0	0	0	0	0	0	0	0	0	0	0	0	0	0	0	0	0	0	0	0
					Uncultured_10(100) Total	0	0	0	0	0	0	0	0	0	0	0	0	0	0	0	0	0	0	0	0	0	0	0	0	0	0	0	0	0	0	0	0	0	0	0	0	0	0	0	0	0	0	0	0
				Coriobacteriaceae(100) Total		0	0	0	0	0	0	0	0	0	0	0	0	0	0	0	0	0	0	0	0	0	0	0	0	0	0	0	0	0	0	0	0	0	0	0	0	0	0	0	0	0	0	0	0
			Coriobacteriales(100) Total			0	0	0	0	0	0	0	0	0	0	0	0	0	0	0	0	0	0	0	0	0	0	0	0	0	0	0	0	0	0	0	0	0	0	0	0	0	0	0	0	0	0	0	0
Bacteria	Actinobacteria(100)	Actinobacteria(100)	Solirubrobacterales(100)	Cluster_319-6M6(80)	unclassified(80)	0	0	0	0	0	0.00693241	0	0	0	0	0	0	0	0	0	0	0	0	0	0	0	0	0	0	0	0	0	0	0	0	0	0	0	0	0	0	0	0	0	0	0	0	0	0.0205691
					unclassified(80) Total	0	0	0	0	0	0.00693241	0	0	0	0	0	0	0	0	0	0	0	0	0	0	0	0	0	0	0	0	0	0	0	0	0	0	0	0	0	0	0	0	0	0	0	0	0	0.0205691
				Cluster_319-6M6(80) Total		0	0	0	0	0	0.00693241	0	0	0	0	0	0	0	0	0	0	0	0	0	0	0	0	0	0	0	0	0	0	0	0	0	0	0	0	0	0	0	0	0	0	0	0	0	0.0205691
			Solirubrobacterales(100) Total			0	0	0	0	0	0.00693241	0	0	0	0	0	0	0	0	0	0	0	0	0	0	0	0	0	0	0	0	0	0	0	0	0	0	0	0	0	0	0	0	0	0	0	0	0	0.0205691
Bacteria	Actinobacteria(100)	Actinobacteria(100)	Micromonosporales(100)	Micromonosporaceae(100)	unclassified(100)	0	0	0	0	0	0	0	0	0	0	0	0	0	0	0	0	0	0	0	0	0	0	0	0	0	0	0	0	0	0	0	0	0	0	0	0	0	0	0	0	0	0	0	0
					unclassified(100) Total	0	0	0	0	0	0	0	0	0	0	0	0	0	0	0	0	0	0	0	0	0	0	0	0	0	0	0	0	0	0	0	0	0	0	0	0	0	0	0	0	0	0	0	0
				Micromonosporaceae(100) Total		0	0	0	0	0	0	0	0	0	0	0	0	0	0	0	0	0	0	0	0	0	0	0	0	0	0	0	0	0	0	0	0	0	0	0	0	0	0	0	0	0	0	0	0
			Micromonosporales(100) Total			0	0	0	0	0	0	0	0	0	0	0	0	0	0	0	0	0	0	0	0	0	0	0	0	0	0	0	0	0	0	0	0	0	0	0	0	0	0	0	0	0	0	0	0
Bacteria	Actinobacteria(100)	Actinobacteria(100)	Propionibacteriales(100)	Nocardioidaceae(100)	Kribbella(100)	0	0	0	0	0.0302975	0	0	0	0	0	0	0	0	0	0	0	0	0	0	0	0	0	0	0	0	0	0	0	0	0	0	0	0	0	0	0	0	0	0	0	0	0	0	0
					Kribbella(100) Total	0	0	0	0	0.0302975	0	0	0	0	0	0	0	0	0	0	0	0	0	0	0	0	0	0	0	0	0	0	0	0	0	0	0	0	0	0	0	0	0	0	0	0	0	0	0
				Nocardioidaceae(100) Total		0	0	0	0	0.0302975	0	0	0	0	0	0	0	0	0	0	0	0	0	0	0	0	0	0	0	0	0	0	0	0	0	0	0	0	0	0	0	0	0	0	0	0	0	0	0
			Propionibacteriales(100) Total			0	0	0	0	0.0302975	0	0	0	0	0	0	0	0	0	0	0	0	0	0	0	0	0	0	0	0	0	0	0	0	0	0	0	0	0	0	0	0	0	0	0	0	0	0	0
Bacteria	Actinobacteria(100)	Actinobacteria(100)	MB-A2-108(100)	unclassified(100)	unclassified(100)	0	0	0	0	0	0	0	0	0	0	0	0	0	0	0	0	0	0	0	0	0	0	0	0	0	0	0	0	0	0	0	0	0	0	0	0	0	0	0	0	0	0	0	0
					unclassified(100) Total	0	0	0	0	0	0	0	0	0	0	0	0	0	0	0	0	0	0	0	0	0	0	0	0	0	0	0	0	0	0	0	0	0	0	0	0	0	0	0	0	0	0	0	0
				unclassified(100) Total		0	0	0	0	0	0	0	0	0	0	0	0	0	0	0	0	0	0	0	0	0	0	0	0	0	0	0	0	0	0	0	0	0	0	0	0	0	0	0	0	0	0	0	0
			MB-A2-108(100) Total			0	0	0	0	0	0	0	0	0	0	0	0	0	0	0	0	0	0	0	0	0	0	0	0	0	0	0	0	0	0	0	0	0	0	0	0	0	0	0	0	0	0	0	0
Bacteria	Actinobacteria(100)	Actinobacteria(100)	AKIW543(100)	unclassified(100)	unclassified(100)	0	0	0	0	0	0	0	0	0	0	0	0	0	0	0	0	0	0	0	0	0	0	0	0	0	0	0	0	0	0	0	0	0	0	0	0	0	0	0	0	0	0	0	0
Bacteria	Actinobacteria(100)	Actinobacteria(100)	AKIW543(100)	unclassified(100)	unclassified(100)	0	0	0	0	0	0	0	0	0	0	0	0	0	0	0	0	0	0	0	0	0	0	0	0	0	0	0	0	0	0	0	0	0	0	0	0	0	0	0	0	0	0	0	0
					unclassified(100) Total	0	0	0	0	0	0	0	0	0	0	0	0	0	0	0	0	0	0	0	0	0	0	0	0	0	0	0	0	0	0	0	0	0	0	0	0	0	0	0	0	0	0	0	0
				unclassified(100) Total		0	0	0	0	0	0	0	0	0	0	0	0	0	0	0	0	0	0	0	0	0	0	0	0	0	0	0	0	0	0	0	0	0	0	0	0	0	0	0	0	0	0	0	0
			AKIW543(100) Total			0	0	0	0	0	0	0	0	0	0	0	0	0	0	0	0	0	0	0	0	0	0	0	0	0	0	0	0	0	0	0	0	0	0	0	0	0	0	0	0	0	0	0	0
Bacteria	Actinobacteria(100)	Actinobacteria(100)	Coriobacteriales(100)	Coriobacteriaceae(100)	Uncultured_10(100)	0	0	0	0	0	0	0	0	0	0	0	0	0	0	0	0	0	0	0	0	0	0	0	0	0	0	0	0	0	0	0	0	0	0	0	0	0	0	0	0	0	0	0	0
					Uncultured_10(100) Total	0	0	0	0	0	0	0	0	0	0	0	0	0	0	0	0	0	0	0	0	0	0	0	0	0	0	0	0	0	0	0	0	0	0	0	0	0	0	0	0	0	0	0	0
				Coriobacteriaceae(100) Total		0	0	0	0	0	0	0	0	0	0	0	0	0	0	0	0	0	0	0	0	0	0	0	0	0	0	0	0	0	0	0	0	0	0	0	0	0	0	0	0	0	0	0	0
			Coriobacteriales(100) Total			0	0	0	0	0	0	0	0	0	0	0	0	0	0	0	0	0	0	0	0	0	0	0	0	0	0	0	0	0	0	0	0	0	0	0	0	0	0	0	0	0	0	0	0
Bacteria	Actinobacteria(100)	Actinobacteria(100)	Corynebacteriales(100)	Nocardiaceae(100)	Nocardia(100)	0	0	0	0	0	0	0	0	0	0	0	0	0	0	0	0	0	0	0	0	0	0	0	0	0	0	0	0	0	0	0.00540687	0	0.024362	0	0	0	0	0	0	0	0	0	0	0
					Nocardia(100) Total	0	0	0	0	0	0	0	0	0	0	0	0	0	0	0	0	0	0	0	0	0	0	0	0	0	0	0	0	0	0	0.00540687	0	0.024362	0	0	0	0	0	0	0	0	0	0	0
				Nocardiaceae(100) Total		0	0	0	0	0	0	0	0	0	0	0	0	0	0	0	0	0	0	0	0	0	0	0	0	0	0	0	0	0	0	0.00540687	0	0.024362	0	0	0	0	0	0	0	0	0	0	0
			Corynebacteriales(100) Total			0	0	0	0	0	0	0	0	0	0	0	0	0	0	0	0	0	0	0	0	0	0	0	0	0	0	0	0	0	0	0.00540687	0	0.024362	0	0	0	0	0	0	0	0	0	0	0
Bacteria	Actinobacteria(100)	Actinobacteria(100)	Coriobacteriales(100)	Coriobacteriaceae(100)	Uncultured_10(100)	0	0	0	0	0	0	0	0	0	0	0	0	0	0	0	0	0	0	0	0	0	0	0	0	0	0	0	0	0	0	0	0	0	0	0	0	0	0	0	0	0	0	0	0
					Uncultured_10(100) Total	0	0	0	0	0	0	0	0	0	0	0	0	0	0	0	0	0	0	0	0	0	0	0	0	0	0	0	0	0	0	0	0	0	0	0	0	0	0	0	0	0	0	0	0
				Coriobacteriaceae(100) Total		0	0	0	0	0	0	0	0	0	0	0	0	0	0	0	0	0	0	0	0	0	0	0	0	0	0	0	0	0	0	0	0	0	0	0	0	0	0	0	0	0	0	0	0
			Coriobacteriales(100) Total			0	0	0	0	0	0	0	0	0	0	0	0	0	0	0	0	0	0	0	0	0	0	0	0	0	0	0	0	0	0	0	0	0	0	0	0	0	0	0	0	0	0	0	0
Bacteria	Actinobacteria(100)	Actinobacteria(100)	Micromonosporales(100)	Micromonosporaceae(100)	unclassified(75)	0	0	0	0	0	0	0	0	0	0	0	0	0	0	0	0	0	0	0	0	0	0	0	0	0	0	0	0	0	0	0	0.0056844	0	0	0	0	0	0	0	0	0	0	0	0
					unclassified(75) Total	0	0	0	0	0	0	0	0	0	0	0	0	0	0	0	0	0	0	0	0	0	0	0	0	0	0	0	0	0	0	0	0.0056844	0	0	0	0	0	0	0	0	0	0	0	0
				Micromonosporaceae(100) Total		0	0	0	0	0	0	0	0	0	0	0	0	0	0	0	0	0	0	0	0	0	0	0	0	0	0	0	0	0	0	0	0.0056844	0	0	0	0	0	0	0	0	0	0	0	0
			Micromonosporales(100) Total			0	0	0	0	0	0	0	0	0	0	0	0	0	0	0	0	0	0	0	0	0	0	0	0	0	0	0	0	0	0	0	0.0056844	0	0	0	0	0	0	0	0	0	0	0	0
Bacteria	Actinobacteria(100)	Actinobacteria(100)	Coriobacteriales(100)	Coriobacteriaceae(100)	Uncultured_10(100)	0	0	0	0	0	0	0	0	0	0	0	0	0	0	0	0	0	0	0	0	0	0	0	0	0	0	0	0	0	0	0	0	0	0	0	0	0	0	0	0	0	0	0	0
					Uncultured_10(100) Total	0	0	0	0	0	0	0	0	0	0	0	0	0	0	0	0	0	0	0	0	0	0	0	0	0	0	0	0	0	0	0	0	0	0	0	0	0	0	0	0	0	0	0	0
Bacteria	Actinobacteria(100)	Actinobacteria(100)	Coriobacteriales(100)	Coriobacteriaceae(100)	Enterorhabdus(100)	0	0	0	0	0	0	0	0	0	0	0	0	0	0	0	0	0	0	0	0	0	0	0	0	0	0	0	0	0	0	0	0	0	0	0	0	0	0	0	0	0	0	0	0
					Enterorhabdus(100) Total	0	0	0	0	0	0	0	0	0	0	0	0	0	0	0	0	0	0	0	0	0	0	0	0	0	0	0	0	0	0	0	0	0	0	0	0	0	0	0	0	0	0	0	0
				Coriobacteriaceae(100) Total		0	0	0	0	0	0	0	0	0	0	0	0	0	0	0	0	0	0	0	0	0	0	0	0	0	0	0	0	0	0	0	0	0	0	0	0	0	0	0	0	0	0	0	0
			Coriobacteriales(100) Total			0	0	0	0	0	0	0	0	0	0	0	0	0	0	0	0	0	0	0	0	0	0	0	0	0	0	0	0	0	0	0	0	0	0	0	0	0	0	0	0	0	0	0	0
Bacteria	Actinobacteria(100)	Actinobacteria(100)	Solirubrobacterales(100)	unclassified(75)	unclassified(75)	0	0	0	0	0	0	0	0	0	0	0	0	0	0	0	0	0	0	0	0	0	0	0	0	0	0	0	0	0	0	0	0	0	0	0	0	0	0	0	0	0	0	0	0
					unclassified(75) Total	0	0	0	0	0	0	0	0	0	0	0	0	0	0	0	0	0	0	0	0	0	0	0	0	0	0	0	0	0	0	0	0	0	0	0	0	0	0	0	0	0	0	0	0
				unclassified(75) Total		0	0	0	0	0	0	0	0	0	0	0	0	0	0	0	0	0	0	0	0	0	0	0	0	0	0	0	0	0	0	0	0	0	0	0	0	0	0	0	0	0	0	0	0
			Solirubrobacterales(100) Total			0	0	0	0	0	0	0	0	0	0	0	0	0	0	0	0	0	0	0	0	0	0	0	0	0	0	0	0	0	0	0	0	0	0	0	0	0	0	0	0	0	0	0	0
Bacteria	Actinobacteria(100)	Actinobacteria(100)	Coriobacteriales(100)	Coriobacteriaceae(100)	unclassified(100)	0	0	0	0	0	0	0	0	0	0	0	0	0	0	0	0	0	0	0	0	0	0	0	0	0	0	0	0	0	0	0	0	0	0	0	0	0	0	0	0	0	0	0	0
					unclassified(100) Total	0	0	0	0	0	0	0	0	0	0	0	0	0	0	0	0	0	0	0	0	0	0	0	0	0	0	0	0	0	0	0	0	0	0	0	0	0	0	0	0	0	0	0	0
Bacteria	Actinobacteria(100)	Actinobacteria(100)	Coriobacteriales(100)	Coriobacteriaceae(100)	Atopobium(100)	0	0	0	0	0	0	0	0	0	0	0	0.00716486	0	0	0	0	0	0	0	0	0	0	0	0	0	0	0	0	0	0	0	0	0	0	0	0	0	0	0	0	0	0	0	0
					Atopobium(100) Total	0	0	0	0	0	0	0	0	0	0	0	0.00716486	0	0	0	0	0	0	0	0	0	0	0	0	0	0	0	0	0	0	0	0	0	0	0	0	0	0	0	0	0	0	0	0
				Coriobacteriaceae(100) Total		0	0	0	0	0	0	0	0	0	0	0	0.00716486	0	0	0	0	0	0	0	0	0	0	0	0	0	0	0	0	0	0	0	0	0	0	0	0	0	0	0	0	0	0	0	0
			Coriobacteriales(100) Total			0	0	0	0	0	0	0	0	0	0	0	0.00716486	0	0	0	0	0	0	0	0	0	0	0	0	0	0	0	0	0	0	0	0	0	0	0	0	0	0	0	0	0	0	0	0
Bacteria	Actinobacteria(100)	Actinobacteria(100)	Solirubrobacterales(100)	Cluster_480-2(100)	unclassified(100)	0	0	0	0	0.0060595	0.00693241	0	0	0	0	0	0	0	0	0	0	0	0	0	0	0	0	0	0	0	0	0	0	0	0	0	0	0	0	0	0	0	0	0	0	0	0	0.00759532	0
					unclassified(100) Total	0	0	0	0	0.0060595	0.00693241	0	0	0	0	0	0	0	0	0	0	0	0	0	0	0	0	0	0	0	0	0	0	0	0	0	0	0	0	0	0	0	0	0	0	0	0	0.00759532	0
				Cluster_480-2(100) Total		0	0	0	0	0.0060595	0.00693241	0	0	0	0	0	0	0	0	0	0	0	0	0	0	0	0	0	0	0	0	0	0	0	0	0	0	0	0	0	0	0	0	0	0	0	0	0.00759532	0
			Solirubrobacterales(100) Total			0	0	0	0	0.0060595	0.00693241	0	0	0	0	0	0	0	0	0	0	0	0	0	0	0	0	0	0	0	0	0	0	0	0	0	0	0	0	0	0	0	0	0	0	0	0	0.00759532	0
Bacteria	Actinobacteria(100)	Actinobacteria(100)	Propionibacteriales(100)	Propionibacteriaceae(100)	Aestuariimicrobium(100)	0	0	0	0	0	0	0	0	0.0086881	0	0	0	0	0	0	0.0216388	0	0	0	0	0	0	0	0	0	0	0	0	0	0	0	0	0	0	0	0	0	0	0	0	0	0	0	0
					Aestuariimicrobium(100) Total	0	0	0	0	0	0	0	0	0.0086881	0	0	0	0	0	0	0.0216388	0	0	0	0	0	0	0	0	0	0	0	0	0	0	0	0	0	0	0	0	0	0	0	0	0	0	0	0
				Propionibacteriaceae(100) Total		0	0	0	0	0	0	0	0	0.0086881	0	0	0	0	0	0	0.0216388	0	0	0	0	0	0	0	0	0	0	0	0	0	0	0	0	0	0	0	0	0	0	0	0	0	0	0	0
			Propionibacteriales(100) Total			0	0	0	0	0	0	0	0	0.0086881	0	0	0	0	0	0	0.0216388	0	0	0	0	0	0	0	0	0	0	0	0	0	0	0	0	0	0	0	0	0	0	0	0	0	0	0	0
Bacteria	Actinobacteria(100)	Actinobacteria(100)	Coriobacteriales(100)	Coriobacteriaceae(100)	Uncultured_10(100)	0	0	0	0	0	0	0	0	0	0	0	0	0	0	0	0	0	0	0	0	0	0	0	0	0	0	0	0	0	0	0	0	0	0	0	0	0	0	0	0	0	0	0	0
					Uncultured_10(100) Total	0	0	0	0	0	0	0	0	0	0	0	0	0	0	0	0	0	0	0	0	0	0	0	0	0	0	0	0	0	0	0	0	0	0	0	0	0	0	0	0	0	0	0	0
				Coriobacteriaceae(100) Total		0	0	0	0	0	0	0	0	0	0	0	0	0	0	0	0	0	0	0	0	0	0	0	0	0	0	0	0	0	0	0	0	0	0	0	0	0	0	0	0	0	0	0	0
			Coriobacteriales(100) Total			0	0	0	0	0	0	0	0	0	0	0	0	0	0	0	0	0	0	0	0	0	0	0	0	0	0	0	0	0	0	0	0	0	0	0	0	0	0	0	0	0	0	0	0
Bacteria	Actinobacteria(100)	Actinobacteria(100)	Acidimicrobiales(100)	Acidimicrobiaceae_1(100)	marine_group(100)	0	0	0	0	0.0181785	0	0	0	0	0	0	0	0	0	0	0	0	0	0	0	0	0	0	0	0	0	0	0	0	0	0	0	0	0	0	0	0	0	0	0	0	0	0	0
					marine_group(100) Total	0	0	0	0	0.0181785	0	0	0	0	0	0	0	0	0	0	0	0	0	0	0	0	0	0	0	0	0	0	0	0	0	0	0	0	0	0	0	0	0	0	0	0	0	0	0
				Acidimicrobiaceae_1(100) Total		0	0	0	0	0.0181785	0	0	0	0	0	0	0	0	0	0	0	0	0	0	0	0	0	0	0	0	0	0	0	0	0	0	0	0	0	0	0	0	0	0	0	0	0	0	0
			Acidimicrobiales(100) Total			0	0	0	0	0.0181785	0	0	0	0	0	0	0	0	0	0	0	0	0	0	0	0	0	0	0	0	0	0	0	0	0	0	0	0	0	0	0	0	0	0	0	0	0	0	0
Bacteria	Actinobacteria(100)	Actinobacteria(100)	MB-A2-108(100)	unclassified(100)	unclassified(100)	0	0	0	0	0	0	0	0	0	0	0	0	0	0	0	0	0	0	0	0	0	0	0	0	0	0	0	0	0	0	0	0	0	0	0	0	0	0	0	0	0	0	0	0
					unclassified(100) Total	0	0	0	0	0	0	0	0	0	0	0	0	0	0	0	0	0	0	0	0	0	0	0	0	0	0	0	0	0	0	0	0	0	0	0	0	0	0	0	0	0	0	0	0
				unclassified(100) Total		0	0	0	0	0	0	0	0	0	0	0	0	0	0	0	0	0	0	0	0	0	0	0	0	0	0	0	0	0	0	0	0	0	0	0	0	0	0	0	0	0	0	0	0
			MB-A2-108(100) Total			0	0	0	0	0	0	0	0	0	0	0	0	0	0	0	0	0	0	0	0	0	0	0	0	0	0	0	0	0	0	0	0	0	0	0	0	0	0	0	0	0	0	0	0
Bacteria	Actinobacteria(100)	Actinobacteria(100)	Coriobacteriales(100)	Coriobacteriaceae(100)	Uncultured_10(100)	0	0	0	0	0	0	0	0	0	0	0	0	0	0	0	0	0	0	0	0	0	0	0	0	0	0	0	0	0	0	0	0	0	0	0	0	0	0	0	0	0	0	0	0
					Uncultured_10(100) Total	0	0	0	0	0	0	0	0	0	0	0	0	0	0	0	0	0	0	0	0	0	0	0	0	0	0	0	0	0	0	0	0	0	0	0	0	0	0	0	0	0	0	0	0
				Coriobacteriaceae(100) Total		0	0	0	0	0	0	0	0	0	0	0	0	0	0	0	0	0	0	0	0	0	0	0	0	0	0	0	0	0	0	0	0	0	0	0	0	0	0	0	0	0	0	0	0
			Coriobacteriales(100) Total			0	0	0	0	0	0	0	0	0	0	0	0	0	0	0	0	0	0	0	0	0	0	0	0	0	0	0	0	0	0	0	0	0	0	0	0	0	0	0	0	0	0	0	0
Bacteria	Actinobacteria(100)	Actinobacteria(100)	Frankiales(100)	Cryptosporangiaceae(100)	Cryptosporangium(100)	0	0	0	0	0	0	0	0	0	0	0	0	0	0	0	0	0	0	0	0	0	0	0	0	0	0	0	0	0	0	0	0	0	0	0	0	0	0	0	0	0	0	0	0
					Cryptosporangium(100) Total	0	0	0	0	0	0	0	0	0	0	0	0	0	0	0	0	0	0	0	0	0	0	0	0	0	0	0	0	0	0	0	0	0	0	0	0	0	0	0	0	0	0	0	0
				Cryptosporangiaceae(100) Total		0	0	0	0	0	0	0	0	0	0	0	0	0	0	0	0	0	0	0	0	0	0	0	0	0	0	0	0	0	0	0	0	0	0	0	0	0	0	0	0	0	0	0	0
			Frankiales(100) Total			0	0	0	0	0	0	0	0	0	0	0	0	0	0	0	0	0	0	0	0	0	0	0	0	0	0	0	0	0	0	0	0	0	0	0	0	0	0	0	0	0	0	0	0
Bacteria	Actinobacteria(100)	Actinobacteria(100)	AKIW543(100)	unclassified(100)	unclassified(100)	0	0	0	0	0	0	0	0	0	0	0	0	0	0	0	0	0	0	0	0	0	0	0	0	0	0	0	0	0	0	0	0	0	0	0	0	0	0	0	0	0	0	0	0
					unclassified(100) Total	0	0	0	0	0	0	0	0	0	0	0	0	0	0	0	0	0	0	0	0	0	0	0	0	0	0	0	0	0	0	0	0	0	0	0	0	0	0	0	0	0	0	0	0
				unclassified(100) Total		0	0	0	0	0	0	0	0	0	0	0	0	0	0	0	0	0	0	0	0	0	0	0	0	0	0	0	0	0	0	0	0	0	0	0	0	0	0	0	0	0	0	0	0
			AKIW543(100) Total			0	0	0	0	0	0	0	0	0	0	0	0	0	0	0	0	0	0	0	0	0	0	0	0	0	0	0	0	0	0	0	0	0	0	0	0	0	0	0	0	0	0	0	0
Bacteria	Actinobacteria(100)	Actinobacteria(100)	Coriobacteriales(100)	Coriobacteriaceae(100)	Atopobium(100)	0	0	0	0	0	0	0	0	0	0	0	0	0	0	0	0	0	0	0	0	0	0	0	0	0	0	0	0	0	0	0	0	0	0	0	0	0	0	0	0	0	0.0072338	0	0
					Atopobium(100) Total	0	0	0	0	0	0	0	0	0	0	0	0	0	0	0	0	0	0	0	0	0	0	0	0	0	0	0	0	0	0	0	0	0	0	0	0	0	0	0	0	0	0.0072338	0	0
				Coriobacteriaceae(100) Total		0	0	0	0	0	0	0	0	0	0	0	0	0	0	0	0	0	0	0	0	0	0	0	0	0	0	0	0	0	0	0	0	0	0	0	0	0	0	0	0	0	0.0072338	0	0
			Coriobacteriales(100) Total			0	0	0	0	0	0	0	0	0	0	0	0	0	0	0	0	0	0	0	0	0	0	0	0	0	0	0	0	0	0	0	0	0	0	0	0	0	0	0	0	0	0.0072338	0	0
Bacteria	Actinobacteria(100)	Actinobacteria(100)	Pseudonocardiales_1(100)	Pseudonocardiaceae_1(100)	Amycolatopsis(100)	0	0	0	0	0	0	0	0	0	0	0	0	0	0	0	0	0	0	0	0.0127494	0	0	0	0	0	0	0	0	0	0	0	0	0	0	0	0	0	0	0	0	0	0	0	0
					Amycolatopsis(100) Total	0	0	0	0	0	0	0	0	0	0	0	0	0	0	0	0	0	0	0	0.0127494	0	0	0	0	0	0	0	0	0	0	0	0	0	0	0	0	0	0	0	0	0	0	0	0
				Pseudonocardiaceae_1(100) Total		0	0	0	0	0	0	0	0	0	0	0	0	0	0	0	0	0	0	0	0.0127494	0	0	0	0	0	0	0	0	0	0	0	0	0	0	0	0	0	0	0	0	0	0	0	0
			Pseudonocardiales_1(100) Total			0	0	0	0	0	0	0	0	0	0	0	0	0	0	0	0	0	0	0	0.0127494	0	0	0	0	0	0	0	0	0	0	0	0	0	0	0	0	0	0	0	0	0	0	0	0
Bacteria	Actinobacteria(100)	Actinobacteria(100)	Corynebacteriales(100)	Corynebacteriaceae(100)	Corynebacterium_8(100)	0	0	0	0	0	0	0	0	0	0	0	0	0	0	0	0	0	0	0	0	0	0	0	0	0	0	0	0	0	0	0	0	0	0	0	0	0	0	0	0	0	0	0	0
					Corynebacterium_8(100) Total	0	0	0	0	0	0	0	0	0	0	0	0	0	0	0	0	0	0	0	0	0	0	0	0	0	0	0	0	0	0	0	0	0	0	0	0	0	0	0	0	0	0	0	0
				Corynebacteriaceae(100) Total		0	0	0	0	0	0	0	0	0	0	0	0	0	0	0	0	0	0	0	0	0	0	0	0	0	0	0	0	0	0	0	0	0	0	0	0	0	0	0	0	0	0	0	0
			Corynebacteriales(100) Total			0	0	0	0	0	0	0	0	0	0	0	0	0	0	0	0	0	0	0	0	0	0	0	0	0	0	0	0	0	0	0	0	0	0	0	0	0	0	0	0	0	0	0	0
Bacteria	Actinobacteria(100)	Actinobacteria(100)	Frankiales(100)	Acidothermaceae(100)	Acidothermus(100)	0	0	0	0	0	0	0	0	0	0	0	0	0	0	0	0	0	0	0	0	0	0	0	0	0	0	0	0	0	0	0	0.0227376	0	0	0	0	0	0	0	0	0	0	0	0
					Acidothermus(100) Total	0	0	0	0	0	0	0	0	0	0	0	0	0	0	0	0	0	0	0	0	0	0	0	0	0	0	0	0	0	0	0	0.0227376	0	0	0	0	0	0	0	0	0	0	0	0
				Acidothermaceae(100) Total		0	0	0	0	0	0	0	0	0	0	0	0	0	0	0	0	0	0	0	0	0	0	0	0	0	0	0	0	0	0	0	0.0227376	0	0	0	0	0	0	0	0	0	0	0	0
			Frankiales(100) Total			0	0	0	0	0	0	0	0	0	0	0	0	0	0	0	0	0	0	0	0	0	0	0	0	0	0	0	0	0	0	0	0.0227376	0	0	0	0	0	0	0	0	0	0	0	0
Bacteria	Actinobacteria(100)	Actinobacteria(100)	Acidimicrobiales(100)	Uncultured_6(100)	unclassified(100)	0	0	0	0	0	0	0	0	0	0	0	0	0	0	0	0	0	0	0	0	0	0	0	0	0	0	0	0	0	0	0	0	0	0	0	0	0	0	0	0	0	0	0	0
					unclassified(100) Total	0	0	0	0	0	0	0	0	0	0	0	0	0	0	0	0	0	0	0	0	0	0	0	0	0	0	0	0	0	0	0	0	0	0	0	0	0	0	0	0	0	0	0	0
				Uncultured_6(100) Total		0	0	0	0	0	0	0	0	0	0	0	0	0	0	0	0	0	0	0	0	0	0	0	0	0	0	0	0	0	0	0	0	0	0	0	0	0	0	0	0	0	0	0	0
			Acidimicrobiales(100) Total			0	0	0	0	0	0	0	0	0	0	0	0	0	0	0	0	0	0	0	0	0	0	0	0	0	0	0	0	0	0	0	0	0	0	0	0	0	0	0	0	0	0	0	0
Bacteria	Actinobacteria(100)	Actinobacteria(100)	Actinomycetales_1(100)	Catenulisporaceae(100)	Catenulispora(100)	0	0	0	0	0	0	0	0	0	0	0	0	0	0	0	0	0	0	0	0	0	0	0	0	0	0	0	0	0	0	0	0	0.024362	0	0	0	0	0	0	0	0	0	0	0
					Catenulispora(100) Total	0	0	0	0	0	0	0	0	0	0	0	0	0	0	0	0	0	0	0	0	0	0	0	0	0	0	0	0	0	0	0	0	0.024362	0	0	0	0	0	0	0	0	0	0	0
				Catenulisporaceae(100) Total		0	0	0	0	0	0	0	0	0	0	0	0	0	0	0	0	0	0	0	0	0	0	0	0	0	0	0	0	0	0	0	0	0.024362	0	0	0	0	0	0	0	0	0	0	0
			Actinomycetales_1(100) Total			0	0	0	0	0	0	0	0	0	0	0	0	0	0	0	0	0	0	0	0	0	0	0	0	0	0	0	0	0	0	0	0	0.024362	0	0	0	0	0	0	0	0	0	0	0
Bacteria	Actinobacteria(100)	Actinobacteria(100)	Solirubrobacterales(100)	unclassified(100)	unclassified(100)	0	0	0	0	0	0	0	0	0	0	0	0	0	0	0	0	0	0	0	0	0	0	0	0	0	0	0	0	0	0	0	0	0	0	0	0	0	0	0	0	0	0	0	0
Bacteria	Actinobacteria(100)	Actinobacteria(100)	Solirubrobacterales(100)	unclassified(100)	unclassified(100)	0	0	0	0	0.024238	0	0	0	0	0	0	0	0	0	0	0	0	0	0	0	0	0	0	0	0	0	0	0	0	0	0	0	0	0	0	0	0	0	0	0	0	0	0	0
					unclassified(100) Total	0	0	0	0	0.024238	0	0	0	0	0	0	0	0	0	0	0	0	0	0	0	0	0	0	0	0	0	0	0	0	0	0	0	0	0	0	0	0	0	0	0	0	0	0	0
				unclassified(100) Total		0	0	0	0	0.024238	0	0	0	0	0	0	0	0	0	0	0	0	0	0	0	0	0	0	0	0	0	0	0	0	0	0	0	0	0	0	0	0	0	0	0	0	0	0	0
			Solirubrobacterales(100) Total			0	0	0	0	0.024238	0	0	0	0	0	0	0	0	0	0	0	0	0	0	0	0	0	0	0	0	0	0	0	0	0	0	0	0	0	0	0	0	0	0	0	0	0	0	0
Bacteria	Actinobacteria(100)	Actinobacteria(100)	Micromonosporales(100)	Micromonosporaceae(100)	unclassified(100)	0	0	0	0	0	0	0	0	0	0	0	0	0	0	0	0	0	0	0	0	0	0	0	0	0	0	0	0	0	0	0	0	0	0	0	0	0	0	0	0	0	0	0	0
Bacteria	Actinobacteria(100)	Actinobacteria(100)	Micromonosporales(100)	Micromonosporaceae(100)	unclassified(100)	0	0	0	0	0.012119	0	0	0	0	0	0	0	0	0	0	0	0	0	0	0	0	0	0	0	0	0	0	0	0	0	0	0.0056844	0	0	0	0	0	0	0	0	0	0	0	0
					unclassified(100) Total	0	0	0	0	0.012119	0	0	0	0	0	0	0	0	0	0	0	0	0	0	0	0	0	0	0	0	0	0	0	0	0	0	0.0056844	0	0	0	0	0	0	0	0	0	0	0	0
				Micromonosporaceae(100) Total		0	0	0	0	0.012119	0	0	0	0	0	0	0	0	0	0	0	0	0	0	0	0	0	0	0	0	0	0	0	0	0	0	0.0056844	0	0	0	0	0	0	0	0	0	0	0	0
			Micromonosporales(100) Total			0	0	0	0	0.012119	0	0	0	0	0	0	0	0	0	0	0	0	0	0	0	0	0	0	0	0	0	0	0	0	0	0	0.0056844	0	0	0	0	0	0	0	0	0	0	0	0
Bacteria	Actinobacteria(100)	Actinobacteria(100)	Pseudonocardiales_1(100)	Pseudonocardiaceae_1(100)	Amycolatopsis(100)	0	0	0	0	0	0	0	0	0	0	0	0	0	0	0	0	0	0	0	0	0	0	0	0	0	0	0.02001	0	0	0	0	0	0	0	0	0	0	0	0	0	0	0	0	0
					Amycolatopsis(100) Total	0	0	0	0	0	0	0	0	0	0	0	0	0	0	0	0	0	0	0	0	0	0	0	0	0	0	0.02001	0	0	0	0	0	0	0	0	0	0	0	0	0	0	0	0	0
				Pseudonocardiaceae_1(100) Total		0	0	0	0	0	0	0	0	0	0	0	0	0	0	0	0	0	0	0	0	0	0	0	0	0	0	0.02001	0	0	0	0	0	0	0	0	0	0	0	0	0	0	0	0	0
			Pseudonocardiales_1(100) Total			0	0	0	0	0	0	0	0	0	0	0	0	0	0	0	0	0	0	0	0	0	0	0	0	0	0	0.02001	0	0	0	0	0	0	0	0	0	0	0	0	0	0	0	0	0
Bacteria	Actinobacteria(100)	Actinobacteria(100)	AKIW543(100)	unclassified(100)	unclassified(100)	0	0	0	0	0	0	0	0	0	0	0	0	0	0	0	0	0	0	0	0	0	0	0	0	0	0	0	0	0	0	0	0.0113688	0	0	0	0	0	0	0	0	0	0	0	0.0137127
Bacteria	Actinobacteria(100)	Actinobacteria(100)	AKIW543(100)	unclassified(100)	unclassified(100)	0	0	0	0.0200267	0	0	0	0	0	0	0	0	0	0	0	0	0	0	0	0	0	0	0	0	0	0	0	0	0	0	0	0	0	0	0	0	0	0	0.00664319	0	0	0	0	0
					unclassified(100) Total	0	0	0	0.0200267	0	0	0	0	0	0	0	0	0	0	0	0	0	0	0	0	0	0	0	0	0	0	0	0	0	0	0	0.0113688	0	0	0	0	0	0	0.00664319	0	0	0	0	0.0137127
				unclassified(100) Total		0	0	0	0.0200267	0	0	0	0	0	0	0	0	0	0	0	0	0	0	0	0	0	0	0	0	0	0	0	0	0	0	0	0.0113688	0	0	0	0	0	0	0.00664319	0	0	0	0	0.0137127
			AKIW543(100) Total			0	0	0	0.0200267	0	0	0	0	0	0	0	0	0	0	0	0	0	0	0	0	0	0	0	0	0	0	0	0	0	0	0	0.0113688	0	0	0	0	0	0	0.00664319	0	0	0	0	0.0137127
Bacteria	Actinobacteria(100)	Actinobacteria(100)	Corynebacteriales(100)	Nocardiaceae(100)	Rhodococcus_1(100)	0	0	0	0	0	0	0	0	0	0	0	0	0	0	0	0	0	0	0	0	0	0	0	0	0	0	0	0	0	0	0	0	0	0	0	0	0	0	0	0	0	0	0	0
					Rhodococcus_1(100) Total	0	0	0	0	0	0	0	0	0	0	0	0	0	0	0	0	0	0	0	0	0	0	0	0	0	0	0	0	0	0	0	0	0	0	0	0	0	0	0	0	0	0	0	0
				Nocardiaceae(100) Total		0	0	0	0	0	0	0	0	0	0	0	0	0	0	0	0	0	0	0	0	0	0	0	0	0	0	0	0	0	0	0	0	0	0	0	0	0	0	0	0	0	0	0	0
			Corynebacteriales(100) Total			0	0	0	0	0	0	0	0	0	0	0	0	0	0	0	0	0	0	0	0	0	0	0	0	0	0	0	0	0	0	0	0	0	0	0	0	0	0	0	0	0	0	0	0
Bacteria	Actinobacteria(100)	Actinobacteria(100)	Frankiales(100)	unclassified(100)	unclassified(100)	0	0	0	0	0	0	0	0	0	0	0	0	0	0	0	0	0	0	0	0	0	0	0	0	0	0	0	0	0	0	0	0	0	0	0	0	0	0	0	0	0	0	0	0
					unclassified(100) Total	0	0	0	0	0	0	0	0	0	0	0	0	0	0	0	0	0	0	0	0	0	0	0	0	0	0	0	0	0	0	0	0	0	0	0	0	0	0	0	0	0	0	0	0
				unclassified(100) Total		0	0	0	0	0	0	0	0	0	0	0	0	0	0	0	0	0	0	0	0	0	0	0	0	0	0	0	0	0	0	0	0	0	0	0	0	0	0	0	0	0	0	0	0
			Frankiales(100) Total			0	0	0	0	0	0	0	0	0	0	0	0	0	0	0	0	0	0	0	0	0	0	0	0	0	0	0	0	0	0	0	0	0	0	0	0	0	0	0	0	0	0	0	0
Bacteria	Actinobacteria(100)	Actinobacteria(100)	Solirubrobacterales(100)	Cluster_319-6M6(100)	unclassified(100)	0	0	0	0	0.012119	0	0	0	0	0	0	0	0	0	0	0	0	0	0	0	0	0	0	0	0	0	0	0	0	0	0	0	0	0	0	0	0	0	0	0	0	0	0	0
					unclassified(100) Total	0	0	0	0	0.012119	0	0	0	0	0	0	0	0	0	0	0	0	0	0	0	0	0	0	0	0	0	0	0	0	0	0	0	0	0	0	0	0	0	0	0	0	0	0	0
				Cluster_319-6M6(100) Total		0	0	0	0	0.012119	0	0	0	0	0	0	0	0	0	0	0	0	0	0	0	0	0	0	0	0	0	0	0	0	0	0	0	0	0	0	0	0	0	0	0	0	0	0	0
			Solirubrobacterales(100) Total			0	0	0	0	0.012119	0	0	0	0	0	0	0	0	0	0	0	0	0	0	0	0	0	0	0	0	0	0	0	0	0	0	0	0	0	0	0	0	0	0	0	0	0	0	0
Bacteria	Actinobacteria(100)	Actinobacteria(100)	Frankiales(100)	Acidothermaceae(100)	Acidothermus(100)	0	0	0	0	0	0	0	0	0	0	0	0	0	0	0	0	0	0	0	0	0	0	0	0	0	0	0	0	0	0	0	0	0	0	0	0	0.0246225	0	0	0	0	0	0	0
					Acidothermus(100) Total	0	0	0	0	0	0	0	0	0	0	0	0	0	0	0	0	0	0	0	0	0	0	0	0	0	0	0	0	0	0	0	0	0	0	0	0	0.0246225	0	0	0	0	0	0	0
				Acidothermaceae(100) Total		0	0	0	0	0	0	0	0	0	0	0	0	0	0	0	0	0	0	0	0	0	0	0	0	0	0	0	0	0	0	0	0	0	0	0	0	0.0246225	0	0	0	0	0	0	0
			Frankiales(100) Total			0	0	0	0	0	0	0	0	0	0	0	0	0	0	0	0	0	0	0	0	0	0	0	0	0	0	0	0	0	0	0	0	0	0	0	0	0.0246225	0	0	0	0	0	0	0
Bacteria	Actinobacteria(100)	Actinobacteria(100)	Corynebacteriales(100)	unclassified(100)	unclassified(100)	0	0	0	0	0	0	0	0	0	0	0	0	0	0	0	0	0	0	0	0	0	0	0	0	0	0	0	0	0	0	0	0	0	0	0	0	0	0	0	0	0	0	0	0
					unclassified(100) Total	0	0	0	0	0	0	0	0	0	0	0	0	0	0	0	0	0	0	0	0	0	0	0	0	0	0	0	0	0	0	0	0	0	0	0	0	0	0	0	0	0	0	0	0
				unclassified(100) Total		0	0	0	0	0	0	0	0	0	0	0	0	0	0	0	0	0	0	0	0	0	0	0	0	0	0	0	0	0	0	0	0	0	0	0	0	0	0	0	0	0	0	0	0
			Corynebacteriales(100) Total			0	0	0	0	0	0	0	0	0	0	0	0	0	0	0	0	0	0	0	0	0	0	0	0	0	0	0	0	0	0	0	0	0	0	0	0	0	0	0	0	0	0	0	0
Bacteria	Actinobacteria(100)	Actinobacteria(100)	Micromonosporales(100)	Micromonosporaceae(100)	Luedemannella(100)	0	0	0	0	0	0	0	0	0	0	0	0	0	0	0	0	0	0	0	0	0	0	0	0	0	0	0	0	0	0	0	0	0	0	0	0	0	0	0	0	0	0	0	0.00685636
					Luedemannella(100) Total	0	0	0	0	0	0	0	0	0	0	0	0	0	0	0	0	0	0	0	0	0	0	0	0	0	0	0	0	0	0	0	0	0	0	0	0	0	0	0	0	0	0	0	0.00685636
				Micromonosporaceae(100) Total		0	0	0	0	0	0	0	0	0	0	0	0	0	0	0	0	0	0	0	0	0	0	0	0	0	0	0	0	0	0	0	0	0	0	0	0	0	0	0	0	0	0	0	0.00685636
			Micromonosporales(100) Total			0	0	0	0	0	0	0	0	0	0	0	0	0	0	0	0	0	0	0	0	0	0	0	0	0	0	0	0	0	0	0	0	0	0	0	0	0	0	0	0	0	0	0	0.00685636
Bacteria	Actinobacteria(100)	Actinobacteria(100)	Solirubrobacterales(100)	unclassified(100)	unclassified(100)	0	0	0	0	0.012119	0.00693241	0	0	0	0	0	0	0	0	0	0	0	0	0	0	0	0	0	0	0	0	0	0	0	0	0	0	0	0	0	0	0	0	0	0	0	0	0	0
					unclassified(100) Total	0	0	0	0	0.012119	0.00693241	0	0	0	0	0	0	0	0	0	0	0	0	0	0	0	0	0	0	0	0	0	0	0	0	0	0	0	0	0	0	0	0	0	0	0	0	0	0
				unclassified(100) Total		0	0	0	0	0.012119	0.00693241	0	0	0	0	0	0	0	0	0	0	0	0	0	0	0	0	0	0	0	0	0	0	0	0	0	0	0	0	0	0	0	0	0	0	0	0	0	0
			Solirubrobacterales(100) Total			0	0	0	0	0.012119	0.00693241	0	0	0	0	0	0	0	0	0	0	0	0	0	0	0	0	0	0	0	0	0	0	0	0	0	0	0	0	0	0	0	0	0	0	0	0	0	0
Bacteria	Actinobacteria(100)	Actinobacteria(100)	unclassified(100)	unclassified(100)	unclassified(100)	0	0	0	0	0	0	0	0	0	0	0	0	0	0	0	0	0	0	0	0	0	0	0	0	0	0	0	0	0	0	0	0	0	0	0	0	0	0	0	0	0	0	0	0
					unclassified(100) Total	0	0	0	0	0	0	0	0	0	0	0	0	0	0	0	0	0	0	0	0	0	0	0	0	0	0	0	0	0	0	0	0	0	0	0	0	0	0	0	0	0	0	0	0
				unclassified(100) Total		0	0	0	0	0	0	0	0	0	0	0	0	0	0	0	0	0	0	0	0	0	0	0	0	0	0	0	0	0	0	0	0	0	0	0	0	0	0	0	0	0	0	0	0
			unclassified(100) Total			0	0	0	0	0	0	0	0	0	0	0	0	0	0	0	0	0	0	0	0	0	0	0	0	0	0	0	0	0	0	0	0	0	0	0	0	0	0	0	0	0	0	0	0
Bacteria	Actinobacteria(100)	Actinobacteria(100)	Acidimicrobiales(100)	unclassified(100)	unclassified(100)	0	0	0	0	0	0.0207972	0	0	0	0	0	0	0	0	0	0	0	0	0	0	0	0	0	0	0	0	0	0	0	0	0	0	0	0	0	0	0	0	0	0	0	0	0	0
					unclassified(100) Total	0	0	0	0	0	0.0207972	0	0	0	0	0	0	0	0	0	0	0	0	0	0	0	0	0	0	0	0	0	0	0	0	0	0	0	0	0	0	0	0	0	0	0	0	0	0
				unclassified(100) Total		0	0	0	0	0	0.0207972	0	0	0	0	0	0	0	0	0	0	0	0	0	0	0	0	0	0	0	0	0	0	0	0	0	0	0	0	0	0	0	0	0	0	0	0	0	0
			Acidimicrobiales(100) Total			0	0	0	0	0	0.0207972	0	0	0	0	0	0	0	0	0	0	0	0	0	0	0	0	0	0	0	0	0	0	0	0	0	0	0	0	0	0	0	0	0	0	0	0	0	0
Bacteria	Actinobacteria(100)	Actinobacteria(100)	Frankiales(100)	unclassified(100)	unclassified(100)	0	0	0	0	0	0	0	0	0	0	0	0	0	0	0	0	0	0	0	0	0	0	0	0	0	0	0	0	0	0	0	0	0	0	0	0	0	0	0	0	0	0	0	0
					unclassified(100) Total	0	0	0	0	0	0	0	0	0	0	0	0	0	0	0	0	0	0	0	0	0	0	0	0	0	0	0	0	0	0	0	0	0	0	0	0	0	0	0	0	0	0	0	0
				unclassified(100) Total		0	0	0	0	0	0	0	0	0	0	0	0	0	0	0	0	0	0	0	0	0	0	0	0	0	0	0	0	0	0	0	0	0	0	0	0	0	0	0	0	0	0	0	0
			Frankiales(100) Total			0	0	0	0	0	0	0	0	0	0	0	0	0	0	0	0	0	0	0	0	0	0	0	0	0	0	0	0	0	0	0	0	0	0	0	0	0	0	0	0	0	0	0	0
Bacteria	Actinobacteria(100)	Actinobacteria(100)	Solirubrobacterales(100)	Cluster_480-2(100)	unclassified(100)	0	0	0	0	0	0	0	0	0	0	0	0	0	0	0	0	0	0	0	0	0	0	0	0	0	0	0	0	0	0	0	0	0	0	0	0	0	0	0	0	0	0	0	0
					unclassified(100) Total	0	0	0	0	0	0	0	0	0	0	0	0	0	0	0	0	0	0	0	0	0	0	0	0	0	0	0	0	0	0	0	0	0	0	0	0	0	0	0	0	0	0	0	0
				Cluster_480-2(100) Total		0	0	0	0	0	0	0	0	0	0	0	0	0	0	0	0	0	0	0	0	0	0	0	0	0	0	0	0	0	0	0	0	0	0	0	0	0	0	0	0	0	0	0	0
			Solirubrobacterales(100) Total			0	0	0	0	0	0	0	0	0	0	0	0	0	0	0	0	0	0	0	0	0	0	0	0	0	0	0	0	0	0	0	0	0	0	0	0	0	0	0	0	0	0	0	0
Bacteria	Actinobacteria(100)	Actinobacteria(100)	Propionibacteriales(100)	Nocardioidaceae(100)	unclassified(100)	0	0	0	0	0	0.00693241	0	0	0	0	0	0	0	0	0	0	0	0	0	0	0	0	0	0	0	0	0	0	0	0	0	0	0	0	0	0	0	0	0	0	0	0	0	0
					unclassified(100) Total	0	0	0	0	0	0.00693241	0	0	0	0	0	0	0	0	0	0	0	0	0	0	0	0	0	0	0	0	0	0	0	0	0	0	0	0	0	0	0	0	0	0	0	0	0	0
				Nocardioidaceae(100) Total		0	0	0	0	0	0.00693241	0	0	0	0	0	0	0	0	0	0	0	0	0	0	0	0	0	0	0	0	0	0	0	0	0	0	0	0	0	0	0	0	0	0	0	0	0	0
			Propionibacteriales(100) Total			0	0	0	0	0	0.00693241	0	0	0	0	0	0	0	0	0	0	0	0	0	0	0	0	0	0	0	0	0	0	0	0	0	0	0	0	0	0	0	0	0	0	0	0	0	0
Bacteria	Actinobacteria(100)	Actinobacteria(100)	Actinomycetales_1(100)	Streptomycetaceae(100)	Streptomyces_3(100)	0	0	0	0	0	0	0	0	0	0	0	0	0	0	0	0	0	0	0	0	0	0	0	0	0	0	0	0	0	0	0	0	0	0	0	0	0	0	0	0	0	0	0	0
					Streptomyces_3(100) Total	0	0	0	0	0	0	0	0	0	0	0	0	0	0	0	0	0	0	0	0	0	0	0	0	0	0	0	0	0	0	0	0	0	0	0	0	0	0	0	0	0	0	0	0
				Streptomycetaceae(100) Total		0	0	0	0	0	0	0	0	0	0	0	0	0	0	0	0	0	0	0	0	0	0	0	0	0	0	0	0	0	0	0	0	0	0	0	0	0	0	0	0	0	0	0	0
			Actinomycetales_1(100) Total			0	0	0	0	0	0	0	0	0	0	0	0	0	0	0	0	0	0	0	0	0	0	0	0	0	0	0	0	0	0	0	0	0	0	0	0	0	0	0	0	0	0	0	0
Bacteria	Actinobacteria(100)	Actinobacteria(100)	Coriobacteriales(100)	Coriobacteriaceae(100)	Enterorhabdus(100)	0	0	0	0	0	0	0	0	0	0	0	0	0	0	0	0	0	0	0	0	0	0	0	0	0	0	0	0	0	0	0	0	0	0	0	0	0	0	0	0	0	0	0	0
					Enterorhabdus(100) Total	0	0	0	0	0	0	0	0	0	0	0	0	0	0	0	0	0	0	0	0	0	0	0	0	0	0	0	0	0	0	0	0	0	0	0	0	0	0	0	0	0	0	0	0
Bacteria	Actinobacteria(100)	Actinobacteria(100)	Coriobacteriales(100)	Coriobacteriaceae(100)	unclassified(100)	0	0	0	0	0	0	0	0	0	0	0	0	0	0	0	0	0	0	0	0	0	0	0	0	0	0	0	0	0	0	0	0	0	0	0	0	0	0	0	0	0	0	0	0
					unclassified(100) Total	0	0	0	0	0	0	0	0	0	0	0	0	0	0	0	0	0	0	0	0	0	0	0	0	0	0	0	0	0	0	0	0	0	0	0	0	0	0	0	0	0	0	0	0
				Coriobacteriaceae(100) Total		0	0	0	0	0	0	0	0	0	0	0	0	0	0	0	0	0	0	0	0	0	0	0	0	0	0	0	0	0	0	0	0	0	0	0	0	0	0	0	0	0	0	0	0
			Coriobacteriales(100) Total			0	0	0	0	0	0	0	0	0	0	0	0	0	0	0	0	0	0	0	0	0	0	0	0	0	0	0	0	0	0	0	0	0	0	0	0	0	0	0	0	0	0	0	0
Bacteria	Actinobacteria(100)	Actinobacteria(100)	Micromonosporales(100)	Micromonosporaceae(100)	unclassified(100)	0	0	0	0.0133511	0	0.00693241	0	0	0	0	0	0	0	0	0	0	0	0	0	0	0	0	0	0	0	0	0	0	0	0	0	0	0	0	0	0	0	0	0	0	0	0	0	0
					unclassified(100) Total	0	0	0	0.0133511	0	0.00693241	0	0	0	0	0	0	0	0	0	0	0	0	0	0	0	0	0	0	0	0	0	0	0	0	0	0	0	0	0	0	0	0	0	0	0	0	0	0
				Micromonosporaceae(100) Total		0	0	0	0.0133511	0	0.00693241	0	0	0	0	0	0	0	0	0	0	0	0	0	0	0	0	0	0	0	0	0	0	0	0	0	0	0	0	0	0	0	0	0	0	0	0	0	0
			Micromonosporales(100) Total			0	0	0	0.0133511	0	0.00693241	0	0	0	0	0	0	0	0	0	0	0	0	0	0	0	0	0	0	0	0	0	0	0	0	0	0	0	0	0	0	0	0	0	0	0	0	0	0
Bacteria	Actinobacteria(100)	Actinobacteria(100)	unclassified(100)	unclassified(100)	unclassified(100)	0	0	0	0.0200267	0	0	0	0	0	0	0	0	0	0	0	0	0	0	0	0	0	0	0	0	0	0	0	0	0	0	0	0	0	0	0	0	0	0	0	0	0	0	0	0
Bacteria	Actinobacteria(100)	Actinobacteria(100)	unclassified(100)	unclassified(100)	unclassified(100)	0	0	0	0	0	0	0	0	0	0	0	0	0	0	0	0	0	0	0	0	0	0	0	0	0	0	0	0	0	0	0	0	0	0	0	0	0	0	0	0	0	0	0	0.0205691
Bacteria	Actinobacteria(100)	Actinobacteria(100)	unclassified(100)	unclassified(100)	unclassified(100)	0	0	0	0	0	0	0	0	0	0	0	0	0	0	0	0	0	0	0	0	0	0	0	0	0	0	0	0	0	0	0	0	0	0	0	0	0	0	0	0	0	0	0	0
					unclassified(100) Total	0	0	0	0.0200267	0	0	0	0	0	0	0	0	0	0	0	0	0	0	0	0	0	0	0	0	0	0	0	0	0	0	0	0	0	0	0	0	0	0	0	0	0	0	0	0.0205691
				unclassified(100) Total		0	0	0	0.0200267	0	0	0	0	0	0	0	0	0	0	0	0	0	0	0	0	0	0	0	0	0	0	0	0	0	0	0	0	0	0	0	0	0	0	0	0	0	0	0	0.0205691
			unclassified(100) Total			0	0	0	0.0200267	0	0	0	0	0	0	0	0	0	0	0	0	0	0	0	0	0	0	0	0	0	0	0	0	0	0	0	0	0	0	0	0	0	0	0	0	0	0	0	0.0205691
Bacteria	Actinobacteria(100)	Actinobacteria(100)	Coriobacteriales(100)	Coriobacteriaceae(100)	Uncultured_10(100)	0	0	0	0	0	0	0	0	0	0	0	0	0	0	0	0	0	0	0	0	0	0	0	0	0	0	0	0	0	0	0	0	0	0	0	0	0	0	0	0	0	0	0	0
					Uncultured_10(100) Total	0	0	0	0	0	0	0	0	0	0	0	0	0	0	0	0	0	0	0	0	0	0	0	0	0	0	0	0	0	0	0	0	0	0	0	0	0	0	0	0	0	0	0	0
				Coriobacteriaceae(100) Total		0	0	0	0	0	0	0	0	0	0	0	0	0	0	0	0	0	0	0	0	0	0	0	0	0	0	0	0	0	0	0	0	0	0	0	0	0	0	0	0	0	0	0	0
			Coriobacteriales(100) Total			0	0	0	0	0	0	0	0	0	0	0	0	0	0	0	0	0	0	0	0	0	0	0	0	0	0	0	0	0	0	0	0	0	0	0	0	0	0	0	0	0	0	0	0
Bacteria	Actinobacteria(100)	Actinobacteria(100)	Pseudonocardiales_1(100)	Pseudonocardiaceae_1(100)	Amycolatopsis(100)	0	0	0	0	0	0	0	0	0	0	0	0	0	0	0	0	0	0	0	0	0	0	0	0	0	0	0	0	0	0	0	0	0	0	0	0	0	0	0	0	0	0	0	0
					Amycolatopsis(100) Total	0	0	0	0	0	0	0	0	0	0	0	0	0	0	0	0	0	0	0	0	0	0	0	0	0	0	0	0	0	0	0	0	0	0	0	0	0	0	0	0	0	0	0	0
				Pseudonocardiaceae_1(100) Total		0	0	0	0	0	0	0	0	0	0	0	0	0	0	0	0	0	0	0	0	0	0	0	0	0	0	0	0	0	0	0	0	0	0	0	0	0	0	0	0	0	0	0	0
			Pseudonocardiales_1(100) Total			0	0	0	0	0	0	0	0	0	0	0	0	0	0	0	0	0	0	0	0	0	0	0	0	0	0	0	0	0	0	0	0	0	0	0	0	0	0	0	0	0	0	0	0
Bacteria	Actinobacteria(100)	Actinobacteria(100)	Coriobacteriales(100)	Coriobacteriaceae(100)	Uncultured_10(100)	0	0	0	0	0	0	0	0	0	0	0	0	0	0	0	0	0	0	0	0	0	0	0	0	0	0	0	0	0	0	0	0	0	0	0	0	0	0	0	0	0	0	0	0
Bacteria	Actinobacteria(100)	Actinobacteria(100)	Coriobacteriales(100)	Coriobacteriaceae(100)	Uncultured_10(100)	0	0	0	0	0	0	0	0	0	0	0	0	0	0	0	0	0	0	0	0	0	0	0	0	0	0	0	0	0	0	0	0	0	0	0	0	0	0	0	0	0	0	0	0
					Uncultured_10(100) Total	0	0	0	0	0	0	0	0	0	0	0	0	0	0	0	0	0	0	0	0	0	0	0	0	0	0	0	0	0	0	0	0	0	0	0	0	0	0	0	0	0	0	0	0
				Coriobacteriaceae(100) Total		0	0	0	0	0	0	0	0	0	0	0	0	0	0	0	0	0	0	0	0	0	0	0	0	0	0	0	0	0	0	0	0	0	0	0	0	0	0	0	0	0	0	0	0
			Coriobacteriales(100) Total			0	0	0	0	0	0	0	0	0	0	0	0	0	0	0	0	0	0	0	0	0	0	0	0	0	0	0	0	0	0	0	0	0	0	0	0	0	0	0	0	0	0	0	0
Bacteria	Actinobacteria(100)	Actinobacteria(100)	MB-A2-108(100)	unclassified(100)	unclassified(100)	0	0	0	0	0	0	0	0	0	0	0	0	0	0	0	0	0	0	0	0	0	0	0	0	0	0	0	0	0	0	0	0	0	0	0	0	0	0	0	0	0	0	0	0
					unclassified(100) Total	0	0	0	0	0	0	0	0	0	0	0	0	0	0	0	0	0	0	0	0	0	0	0	0	0	0	0	0	0	0	0	0	0	0	0	0	0	0	0	0	0	0	0	0
				unclassified(100) Total		0	0	0	0	0	0	0	0	0	0	0	0	0	0	0	0	0	0	0	0	0	0	0	0	0	0	0	0	0	0	0	0	0	0	0	0	0	0	0	0	0	0	0	0
			MB-A2-108(100) Total			0	0	0	0	0	0	0	0	0	0	0	0	0	0	0	0	0	0	0	0	0	0	0	0	0	0	0	0	0	0	0	0	0	0	0	0	0	0	0	0	0	0	0	0
Bacteria	Actinobacteria(100)	Actinobacteria(100)	Coriobacteriales(100)	Coriobacteriaceae(100)	Uncultured_10(100)	0	0	0	0	0	0	0	0	0	0	0	0	0	0	0	0	0	0	0	0	0	0	0	0	0	0	0	0	0.0181995	0	0	0	0	0	0	0	0	0	0	0	0	0	0	0
					Uncultured_10(100) Total	0	0	0	0	0	0	0	0	0	0	0	0	0	0	0	0	0	0	0	0	0	0	0	0	0	0	0	0	0.0181995	0	0	0	0	0	0	0	0	0	0	0	0	0	0	0
				Coriobacteriaceae(100) Total		0	0	0	0	0	0	0	0	0	0	0	0	0	0	0	0	0	0	0	0	0	0	0	0	0	0	0	0	0.0181995	0	0	0	0	0	0	0	0	0	0	0	0	0	0	0
			Coriobacteriales(100) Total			0	0	0	0	0	0	0	0	0	0	0	0	0	0	0	0	0	0	0	0	0	0	0	0	0	0	0	0	0.0181995	0	0	0	0	0	0	0	0	0	0	0	0	0	0	0
Bacteria	Actinobacteria(100)	Actinobacteria(100)	Frankiales(100)	Nakamurellaceae(100)	Nakamurella(100)	0	0	0	0	0.0060595	0	0	0	0	0	0	0	0	0	0	0	0	0	0	0	0	0	0	0	0	0	0	0	0	0	0	0	0	0	0	0	0	0	0	0	0	0	0	0
					Nakamurella(100) Total	0	0	0	0	0.0060595	0	0	0	0	0	0	0	0	0	0	0	0	0	0	0	0	0	0	0	0	0	0	0	0	0	0	0	0	0	0	0	0	0	0	0	0	0	0	0
				Nakamurellaceae(100) Total		0	0	0	0	0.0060595	0	0	0	0	0	0	0	0	0	0	0	0	0	0	0	0	0	0	0	0	0	0	0	0	0	0	0	0	0	0	0	0	0	0	0	0	0	0	0
Bacteria	Actinobacteria(100)	Actinobacteria(100)	Frankiales(100)	Acidothermaceae(100)	Acidothermus(100)	0	0	0	0	0	0	0	0	0	0	0	0	0	0	0	0	0	0	0.0213767	0	0	0	0	0	0	0	0	0	0	0	0	0	0	0	0	0	0	0	0	0	0	0	0	0
					Acidothermus(100) Total	0	0	0	0	0	0	0	0	0	0	0	0	0	0	0	0	0	0	0.0213767	0	0	0	0	0	0	0	0	0	0	0	0	0	0	0	0	0	0	0	0	0	0	0	0	0
				Acidothermaceae(100) Total		0	0	0	0	0	0	0	0	0	0	0	0	0	0	0	0	0	0	0.0213767	0	0	0	0	0	0	0	0	0	0	0	0	0	0	0	0	0	0	0	0	0	0	0	0	0
			Frankiales(100) Total			0	0	0	0	0.0060595	0	0	0	0	0	0	0	0	0	0	0	0	0	0.0213767	0	0	0	0	0	0	0	0	0	0	0	0	0	0	0	0	0	0	0	0	0	0	0	0	0
Bacteria	Actinobacteria(100)	Actinobacteria(100)	Rubrobacterales(100)	Rubrobacteriaceae(100)	Rubrobacter(100)	0	0	0	0	0	0	0	0	0	0	0	0	0	0	0	0	0	0	0	0	0	0	0	0	0	0	0	0	0	0	0	0	0	0	0	0	0	0	0	0	0	0	0	0
					Rubrobacter(100) Total	0	0	0	0	0	0	0	0	0	0	0	0	0	0	0	0	0	0	0	0	0	0	0	0	0	0	0	0	0	0	0	0	0	0	0	0	0	0	0	0	0	0	0	0
				Rubrobacteriaceae(100) Total		0	0	0	0	0	0	0	0	0	0	0	0	0	0	0	0	0	0	0	0	0	0	0	0	0	0	0	0	0	0	0	0	0	0	0	0	0	0	0	0	0	0	0	0
			Rubrobacterales(100) Total			0	0	0	0	0	0	0	0	0	0	0	0	0	0	0	0	0	0	0	0	0	0	0	0	0	0	0	0	0	0	0	0	0	0	0	0	0	0	0	0	0	0	0	0
Bacteria	Actinobacteria(100)	Actinobacteria(100)	Acidimicrobiales(100)	unclassified(100)	unclassified(100)	0	0	0	0	0	0	0	0	0	0	0	0	0	0	0	0	0	0	0	0	0	0	0	0	0	0	0	0	0	0	0	0	0	0	0	0	0	0	0	0	0	0	0	0
					unclassified(100) Total	0	0	0	0	0	0	0	0	0	0	0	0	0	0	0	0	0	0	0	0	0	0	0	0	0	0	0	0	0	0	0	0	0	0	0	0	0	0	0	0	0	0	0	0
				unclassified(100) Total		0	0	0	0	0	0	0	0	0	0	0	0	0	0	0	0	0	0	0	0	0	0	0	0	0	0	0	0	0	0	0	0	0	0	0	0	0	0	0	0	0	0	0	0
			Acidimicrobiales(100) Total			0	0	0	0	0	0	0	0	0	0	0	0	0	0	0	0	0	0	0	0	0	0	0	0	0	0	0	0	0	0	0	0	0	0	0	0	0	0	0	0	0	0	0	0
Bacteria	Actinobacteria(100)	Actinobacteria(100)	Micrococcales_1(100)	Micrococcaceae(100)	Rothia(100)	0	0	0	0	0	0	0	0	0	0	0	0	0	0.01638	0	0	0	0	0	0	0	0	0	0	0	0	0	0	0	0	0	0	0	0	0	0	0	0	0	0	0	0	0	0
					Rothia(100) Total	0	0	0	0	0	0	0	0	0	0	0	0	0	0.01638	0	0	0	0	0	0	0	0	0	0	0	0	0	0	0	0	0	0	0	0	0	0	0	0	0	0	0	0	0	0
				Micrococcaceae(100) Total		0	0	0	0	0	0	0	0	0	0	0	0	0	0.01638	0	0	0	0	0	0	0	0	0	0	0	0	0	0	0	0	0	0	0	0	0	0	0	0	0	0	0	0	0	0
			Micrococcales_1(100) Total			0	0	0	0	0	0	0	0	0	0	0	0	0	0.01638	0	0	0	0	0	0	0	0	0	0	0	0	0	0	0	0	0	0	0	0	0	0	0	0	0	0	0	0	0	0
Bacteria	Actinobacteria(100)	Actinobacteria(100)	Actinomycetales_1(100)	Streptomycetaceae(100)	unclassified(100)	0	0	0	0	0	0	0	0	0	0	0	0	0	0	0	0	0	0	0	0	0	0	0	0	0	0	0	0	0	0	0	0	0	0	0	0	0	0	0	0	0	0	0	0
					unclassified(100) Total	0	0	0	0	0	0	0	0	0	0	0	0	0	0	0	0	0	0	0	0	0	0	0	0	0	0	0	0	0	0	0	0	0	0	0	0	0	0	0	0	0	0	0	0
				Streptomycetaceae(100) Total		0	0	0	0	0	0	0	0	0	0	0	0	0	0	0	0	0	0	0	0	0	0	0	0	0	0	0	0	0	0	0	0	0	0	0	0	0	0	0	0	0	0	0	0
			Actinomycetales_1(100) Total			0	0	0	0	0	0	0	0	0	0	0	0	0	0	0	0	0	0	0	0	0	0	0	0	0	0	0	0	0	0	0	0	0	0	0	0	0	0	0	0	0	0	0	0
Bacteria	Actinobacteria(100)	Actinobacteria(100)	Coriobacteriales(100)	Coriobacteriaceae(100)	unclassified(100)	0	0	0	0	0	0	0	0	0	0	0	0	0	0	0	0	0	0	0	0	0	0	0	0	0	0	0	0	0	0	0	0	0	0	0	0	0	0	0	0	0	0	0	0
					unclassified(100) Total	0	0	0	0	0	0	0	0	0	0	0	0	0	0	0	0	0	0	0	0	0	0	0	0	0	0	0	0	0	0	0	0	0	0	0	0	0	0	0	0	0	0	0	0
Bacteria	Actinobacteria(100)	Actinobacteria(100)	Coriobacteriales(100)	Coriobacteriaceae(100)	Uncultured_10(100)	0	0	0	0	0	0	0	0	0	0	0	0	0	0	0	0	0	0	0	0	0	0	0	0	0	0	0	0	0	0	0	0	0	0	0	0	0	0	0	0	0	0	0	0
					Uncultured_10(100) Total	0	0	0	0	0	0	0	0	0	0	0	0	0	0	0	0	0	0	0	0	0	0	0	0	0	0	0	0	0	0	0	0	0	0	0	0	0	0	0	0	0	0	0	0
				Coriobacteriaceae(100) Total		0	0	0	0	0	0	0	0	0	0	0	0	0	0	0	0	0	0	0	0	0	0	0	0	0	0	0	0	0	0	0	0	0	0	0	0	0	0	0	0	0	0	0	0
			Coriobacteriales(100) Total			0	0	0	0	0	0	0	0	0	0	0	0	0	0	0	0	0	0	0	0	0	0	0	0	0	0	0	0	0	0	0	0	0	0	0	0	0	0	0	0	0	0	0	0
Bacteria	Actinobacteria(100)	Actinobacteria(100)	Streptosporangiales(100)	Thermomonosporaceae_2(100)	Actinoallomurus(100)	0	0	0	0	0	0	0	0	0	0	0	0	0	0	0	0	0	0	0	0	0	0	0	0	0	0	0	0	0	0	0	0	0	0	0	0	0.0246225	0	0	0	0	0	0	0
					Actinoallomurus(100) Total	0	0	0	0	0	0	0	0	0	0	0	0	0	0	0	0	0	0	0	0	0	0	0	0	0	0	0	0	0	0	0	0	0	0	0	0	0.0246225	0	0	0	0	0	0	0
				Thermomonosporaceae_2(100) Total		0	0	0	0	0	0	0	0	0	0	0	0	0	0	0	0	0	0	0	0	0	0	0	0	0	0	0	0	0	0	0	0	0	0	0	0	0.0246225	0	0	0	0	0	0	0
			Streptosporangiales(100) Total			0	0	0	0	0	0	0	0	0	0	0	0	0	0	0	0	0	0	0	0	0	0	0	0	0	0	0	0	0	0	0	0	0	0	0	0	0.0246225	0	0	0	0	0	0	0
Bacteria	Actinobacteria(100)	Actinobacteria(100)	Coriobacteriales(100)	Coriobacteriaceae(100)	Uncultured_10(100)	0	0	0	0	0	0	0	0	0	0	0	0	0	0	0	0	0	0	0	0	0	0	0	0	0	0	0	0	0	0	0	0	0	0	0	0	0	0	0	0	0	0	0	0
					Uncultured_10(100) Total	0	0	0	0	0	0	0	0	0	0	0	0	0	0	0	0	0	0	0	0	0	0	0	0	0	0	0	0	0	0	0	0	0	0	0	0	0	0	0	0	0	0	0	0
				Coriobacteriaceae(100) Total		0	0	0	0	0	0	0	0	0	0	0	0	0	0	0	0	0	0	0	0	0	0	0	0	0	0	0	0	0	0	0	0	0	0	0	0	0	0	0	0	0	0	0	0
			Coriobacteriales(100) Total			0	0	0	0	0	0	0	0	0	0	0	0	0	0	0	0	0	0	0	0	0	0	0	0	0	0	0	0	0	0	0	0	0	0	0	0	0	0	0	0	0	0	0	0
Bacteria	Actinobacteria(100)	Actinobacteria(100)	Propionibacteriales(100)	Nocardioidaceae(100)	Nocardioides(100)	0	0	0	0	0	0	0	0	0	0	0	0	0.0240269	0	0	0	0	0	0	0	0	0	0	0	0	0	0	0	0	0	0	0	0	0	0	0	0	0	0	0	0	0	0	0
					Nocardioides(100) Total	0	0	0	0	0	0	0	0	0	0	0	0	0.0240269	0	0	0	0	0	0	0	0	0	0	0	0	0	0	0	0	0	0	0	0	0	0	0	0	0	0	0	0	0	0	0
				Nocardioidaceae(100) Total		0	0	0	0	0	0	0	0	0	0	0	0	0.0240269	0	0	0	0	0	0	0	0	0	0	0	0	0	0	0	0	0	0	0	0	0	0	0	0	0	0	0	0	0	0	0
			Propionibacteriales(100) Total			0	0	0	0	0	0	0	0	0	0	0	0	0.0240269	0	0	0	0	0	0	0	0	0	0	0	0	0	0	0	0	0	0	0	0	0	0	0	0	0	0	0	0	0	0	0
Bacteria	Actinobacteria(100)	Actinobacteria(100)	Solirubrobacterales(100)	Cluster_480-2(100)	unclassified(100)	0	0	0	0	0	0	0	0	0	0	0	0	0	0	0	0	0	0	0.0213767	0	0	0	0	0	0	0	0	0	0	0	0	0	0	0	0	0	0	0	0	0	0	0	0	0
					unclassified(100) Total	0	0	0	0	0	0	0	0	0	0	0	0	0	0	0	0	0	0	0.0213767	0	0	0	0	0	0	0	0	0	0	0	0	0	0	0	0	0	0	0	0	0	0	0	0	0
				Cluster_480-2(100) Total		0	0	0	0	0	0	0	0	0	0	0	0	0	0	0	0	0	0	0.0213767	0	0	0	0	0	0	0	0	0	0	0	0	0	0	0	0	0	0	0	0	0	0	0	0	0
			Solirubrobacterales(100) Total			0	0	0	0	0	0	0	0	0	0	0	0	0	0	0	0	0	0	0.0213767	0	0	0	0	0	0	0	0	0	0	0	0	0	0	0	0	0	0	0	0	0	0	0	0	0
Bacteria	Actinobacteria(100)	Actinobacteria(100)	Coriobacteriales(100)	Coriobacteriaceae(100)	Uncultured_10(100)	0	0	0	0	0	0	0	0	0	0	0	0	0	0	0	0	0	0	0	0	0	0	0	0	0	0	0	0	0	0	0	0	0	0	0	0	0	0	0	0	0	0	0	0
					Uncultured_10(100) Total	0	0	0	0	0	0	0	0	0	0	0	0	0	0	0	0	0	0	0	0	0	0	0	0	0	0	0	0	0	0	0	0	0	0	0	0	0	0	0	0	0	0	0	0
Bacteria	Actinobacteria(100)	Actinobacteria(100)	Coriobacteriales(100)	Coriobacteriaceae(100)	unclassified(100)	0	0	0	0	0	0	0	0	0	0	0	0	0	0	0	0	0	0	0	0	0	0	0	0	0	0.00540511	0	0	0	0	0	0	0.0060905	0	0	0	0	0	0	0	0	0	0	0
					unclassified(100) Total	0	0	0	0	0	0	0	0	0	0	0	0	0	0	0	0	0	0	0	0	0	0	0	0	0	0.00540511	0	0	0	0	0	0	0.0060905	0	0	0	0	0	0	0	0	0	0	0
				Coriobacteriaceae(100) Total		0	0	0	0	0	0	0	0	0	0	0	0	0	0	0	0	0	0	0	0	0	0	0	0	0	0.00540511	0	0	0	0	0	0	0.0060905	0	0	0	0	0	0	0	0	0	0	0
			Coriobacteriales(100) Total			0	0	0	0	0	0	0	0	0	0	0	0	0	0	0	0	0	0	0	0	0	0	0	0	0	0.00540511	0	0	0	0	0	0	0.0060905	0	0	0	0	0	0	0	0	0	0	0
Bacteria	Actinobacteria(100)	Actinobacteria(100)	Solirubrobacterales(100)	Cluster_480-2(100)	unclassified(100)	0	0	0	0	0	0	0	0	0	0	0	0	0	0	0	0	0	0	0	0	0	0	0	0	0	0	0	0	0	0	0	0	0	0	0	0	0	0	0	0	0	0	0	0
					unclassified(100) Total	0	0	0	0	0	0	0	0	0	0	0	0	0	0	0	0	0	0	0	0	0	0	0	0	0	0	0	0	0	0	0	0	0	0	0	0	0	0	0	0	0	0	0	0
				Cluster_480-2(100) Total		0	0	0	0	0	0	0	0	0	0	0	0	0	0	0	0	0	0	0	0	0	0	0	0	0	0	0	0	0	0	0	0	0	0	0	0	0	0	0	0	0	0	0	0
			Solirubrobacterales(100) Total			0	0	0	0	0	0	0	0	0	0	0	0	0	0	0	0	0	0	0	0	0	0	0	0	0	0	0	0	0	0	0	0	0	0	0	0	0	0	0	0	0	0	0	0
Bacteria	Actinobacteria(100)	Actinobacteria(100)	Coriobacteriales(100)	Coriobacteriaceae(100)	Uncultured_10(100)	0	0	0	0	0	0	0	0	0	0	0	0	0	0	0	0	0	0	0	0	0	0	0	0	0	0	0	0	0	0	0	0	0	0	0	0	0	0	0	0	0	0	0	0
					Uncultured_10(100) Total	0	0	0	0	0	0	0	0	0	0	0	0	0	0	0	0	0	0	0	0	0	0	0	0	0	0	0	0	0	0	0	0	0	0	0	0	0	0	0	0	0	0	0	0
				Coriobacteriaceae(100) Total		0	0	0	0	0	0	0	0	0	0	0	0	0	0	0	0	0	0	0	0	0	0	0	0	0	0	0	0	0	0	0	0	0	0	0	0	0	0	0	0	0	0	0	0
			Coriobacteriales(100) Total			0	0	0	0	0	0	0	0	0	0	0	0	0	0	0	0	0	0	0	0	0	0	0	0	0	0	0	0	0	0	0	0	0	0	0	0	0	0	0	0	0	0	0	0
Bacteria	Actinobacteria(100)	Actinobacteria(100)	Acidimicrobiales(100)	Uncultured_6(100)	unclassified(100)	0	0	0	0	0	0	0	0	0	0	0	0	0	0	0	0	0	0	0	0	0	0	0	0	0	0	0	0	0	0	0	0	0	0	0	0	0	0	0	0	0	0	0	0
					unclassified(100) Total	0	0	0	0	0	0	0	0	0	0	0	0	0	0	0	0	0	0	0	0	0	0	0	0	0	0	0	0	0	0	0	0	0	0	0	0	0	0	0	0	0	0	0	0
				Uncultured_6(100) Total		0	0	0	0	0	0	0	0	0	0	0	0	0	0	0	0	0	0	0	0	0	0	0	0	0	0	0	0	0	0	0	0	0	0	0	0	0	0	0	0	0	0	0	0
			Acidimicrobiales(100) Total			0	0	0	0	0	0	0	0	0	0	0	0	0	0	0	0	0	0	0	0	0	0	0	0	0	0	0	0	0	0	0	0	0	0	0	0	0	0	0	0	0	0	0	0
Bacteria	Actinobacteria(100)	Actinobacteria(100)	Corynebacteriales(100)	Segniliparaceae(100)	Segniliparus(100)	0.0231071	0	0	0	0	0	0	0	0	0	0	0	0	0	0	0	0	0	0	0	0	0	0	0	0	0	0	0	0	0	0	0	0	0	0	0	0	0	0	0	0	0	0	0
					Segniliparus(100) Total	0.0231071	0	0	0	0	0	0	0	0	0	0	0	0	0	0	0	0	0	0	0	0	0	0	0	0	0	0	0	0	0	0	0	0	0	0	0	0	0	0	0	0	0	0	0
				Segniliparaceae(100) Total		0.0231071	0	0	0	0	0	0	0	0	0	0	0	0	0	0	0	0	0	0	0	0	0	0	0	0	0	0	0	0	0	0	0	0	0	0	0	0	0	0	0	0	0	0	0
			Corynebacteriales(100) Total			0.0231071	0	0	0	0	0	0	0	0	0	0	0	0	0	0	0	0	0	0	0	0	0	0	0	0	0	0	0	0	0	0	0	0	0	0	0	0	0	0	0	0	0	0	0
Bacteria	Actinobacteria(100)	Actinobacteria(100)	Frankiales(100)	unclassified(100)	unclassified(100)	0	0	0	0	0	0	0	0	0	0	0	0	0	0	0	0	0	0	0	0	0	0	0	0	0	0	0	0	0	0	0	0	0	0	0	0	0	0	0	0	0	0	0	0
					unclassified(100) Total	0	0	0	0	0	0	0	0	0	0	0	0	0	0	0	0	0	0	0	0	0	0	0	0	0	0	0	0	0	0	0	0	0	0	0	0	0	0	0	0	0	0	0	0
				unclassified(100) Total		0	0	0	0	0	0	0	0	0	0	0	0	0	0	0	0	0	0	0	0	0	0	0	0	0	0	0	0	0	0	0	0	0	0	0	0	0	0	0	0	0	0	0	0
Bacteria	Actinobacteria(100)	Actinobacteria(100)	Frankiales(100)	Acidothermaceae(100)	Acidothermus(100)	0	0	0	0	0	0	0	0	0	0	0	0	0	0	0	0	0	0	0	0	0	0	0	0	0	0	0	0	0	0	0	0.0056844	0	0	0	0	0	0	0	0	0	0	0	0
					Acidothermus(100) Total	0	0	0	0	0	0	0	0	0	0	0	0	0	0	0	0	0	0	0	0	0	0	0	0	0	0	0	0	0	0	0	0.0056844	0	0	0	0	0	0	0	0	0	0	0	0
				Acidothermaceae(100) Total		0	0	0	0	0	0	0	0	0	0	0	0	0	0	0	0	0	0	0	0	0	0	0	0	0	0	0	0	0	0	0	0.0056844	0	0	0	0	0	0	0	0	0	0	0	0
			Frankiales(100) Total			0	0	0	0	0	0	0	0	0	0	0	0	0	0	0	0	0	0	0	0	0	0	0	0	0	0	0	0	0	0	0	0.0056844	0	0	0	0	0	0	0	0	0	0	0	0
Bacteria	Actinobacteria(100)	Actinobacteria(100)	Solirubrobacterales(100)	unclassified(100)	unclassified(100)	0	0	0	0	0	0.0207972	0	0	0	0	0	0	0	0	0	0	0	0	0	0	0	0	0	0	0	0	0	0	0	0	0	0	0	0	0	0	0	0	0	0	0	0	0	0
					unclassified(100) Total	0	0	0	0	0	0.0207972	0	0	0	0	0	0	0	0	0	0	0	0	0	0	0	0	0	0	0	0	0	0	0	0	0	0	0	0	0	0	0	0	0	0	0	0	0	0
				unclassified(100) Total		0	0	0	0	0	0.0207972	0	0	0	0	0	0	0	0	0	0	0	0	0	0	0	0	0	0	0	0	0	0	0	0	0	0	0	0	0	0	0	0	0	0	0	0	0	0
			Solirubrobacterales(100) Total			0	0	0	0	0	0.0207972	0	0	0	0	0	0	0	0	0	0	0	0	0	0	0	0	0	0	0	0	0	0	0	0	0	0	0	0	0	0	0	0	0	0	0	0	0	0
Bacteria	Actinobacteria(100)	Actinobacteria(100)	Coriobacteriales(100)	Coriobacteriaceae(100)	unclassified(67)	0	0	0	0	0	0	0	0	0.0173762	0	0	0	0	0	0	0	0	0	0	0	0	0	0	0	0	0	0	0	0	0	0	0	0	0	0	0	0	0	0	0	0	0	0	0
					unclassified(67) Total	0	0	0	0	0	0	0	0	0.0173762	0	0	0	0	0	0	0	0	0	0	0	0	0	0	0	0	0	0	0	0	0	0	0	0	0	0	0	0	0	0	0	0	0	0	0
				Coriobacteriaceae(100) Total		0	0	0	0	0	0	0	0	0.0173762	0	0	0	0	0	0	0	0	0	0	0	0	0	0	0	0	0	0	0	0	0	0	0	0	0	0	0	0	0	0	0	0	0	0	0
			Coriobacteriales(100) Total			0	0	0	0	0	0	0	0	0.0173762	0	0	0	0	0	0	0	0	0	0	0	0	0	0	0	0	0	0	0	0	0	0	0	0	0	0	0	0	0	0	0	0	0	0	0
Bacteria	Actinobacteria(100)	Actinobacteria(100)	Frankiales(100)	Acidothermaceae(100)	Acidothermus(100)	0	0	0	0	0	0	0	0	0	0	0	0	0	0	0	0	0	0	0	0.0191241	0	0	0	0	0	0	0	0	0	0	0	0	0	0	0	0	0	0	0	0	0	0	0	0
					Acidothermus(100) Total	0	0	0	0	0	0	0	0	0	0	0	0	0	0	0	0	0	0	0	0.0191241	0	0	0	0	0	0	0	0	0	0	0	0	0	0	0	0	0	0	0	0	0	0	0	0
				Acidothermaceae(100) Total		0	0	0	0	0	0	0	0	0	0	0	0	0	0	0	0	0	0	0	0.0191241	0	0	0	0	0	0	0	0	0	0	0	0	0	0	0	0	0	0	0	0	0	0	0	0
			Frankiales(100) Total			0	0	0	0	0	0	0	0	0	0	0	0	0	0	0	0	0	0	0	0.0191241	0	0	0	0	0	0	0	0	0	0	0	0	0	0	0	0	0	0	0	0	0	0	0	0
Bacteria	Actinobacteria(100)	Actinobacteria(100)	Coriobacteriales(100)	Coriobacteriaceae(100)	Uncultured_10(100)	0	0	0	0	0	0	0	0	0	0	0	0	0	0	0	0	0	0	0	0	0	0	0	0	0	0	0	0	0	0	0	0	0	0	0	0	0	0	0	0	0	0	0	0
					Uncultured_10(100) Total	0	0	0	0	0	0	0	0	0	0	0	0	0	0	0	0	0	0	0	0	0	0	0	0	0	0	0	0	0	0	0	0	0	0	0	0	0	0	0	0	0	0	0	0
				Coriobacteriaceae(100) Total		0	0	0	0	0	0	0	0	0	0	0	0	0	0	0	0	0	0	0	0	0	0	0	0	0	0	0	0	0	0	0	0	0	0	0	0	0	0	0	0	0	0	0	0
			Coriobacteriales(100) Total			0	0	0	0	0	0	0	0	0	0	0	0	0	0	0	0	0	0	0	0	0	0	0	0	0	0	0	0	0	0	0	0	0	0	0	0	0	0	0	0	0	0	0	0
Bacteria	Actinobacteria(100)	Actinobacteria(100)	Acidimicrobiales(100)	Uncultured_6(100)	unclassified(100)	0	0	0	0	0	0	0	0	0	0	0	0	0	0	0	0	0	0	0	0	0	0	0	0	0	0	0	0	0	0	0	0	0	0	0	0	0	0	0	0	0	0	0	0
					unclassified(100) Total	0	0	0	0	0	0	0	0	0	0	0	0	0	0	0	0	0	0	0	0	0	0	0	0	0	0	0	0	0	0	0	0	0	0	0	0	0	0	0	0	0	0	0	0
				Uncultured_6(100) Total		0	0	0	0	0	0	0	0	0	0	0	0	0	0	0	0	0	0	0	0	0	0	0	0	0	0	0	0	0	0	0	0	0	0	0	0	0	0	0	0	0	0	0	0
			Acidimicrobiales(100) Total			0	0	0	0	0	0	0	0	0	0	0	0	0	0	0	0	0	0	0	0	0	0	0	0	0	0	0	0	0	0	0	0	0	0	0	0	0	0	0	0	0	0	0	0
Bacteria	Actinobacteria(100)	Actinobacteria(100)	unclassified(100)	unclassified(100)	unclassified(100)	0	0	0	0	0.012119	0	0	0	0	0	0	0	0	0	0	0	0	0	0	0	0	0	0	0	0	0	0	0	0	0	0	0	0	0	0	0	0	0	0	0	0	0	0	0
Bacteria	Actinobacteria(100)	Actinobacteria(100)	unclassified(100)	unclassified(100)	unclassified(100)	0	0	0	0	0	0	0	0	0	0	0	0	0	0	0	0	0	0	0	0	0	0	0	0	0	0	0	0	0	0	0	0	0	0	0	0	0	0	0	0	0	0	0	0
					unclassified(100) Total	0	0	0	0	0.012119	0	0	0	0	0	0	0	0	0	0	0	0	0	0	0	0	0	0	0	0	0	0	0	0	0	0	0	0	0	0	0	0	0	0	0	0	0	0	0
				unclassified(100) Total		0	0	0	0	0.012119	0	0	0	0	0	0	0	0	0	0	0	0	0	0	0	0	0	0	0	0	0	0	0	0	0	0	0	0	0	0	0	0	0	0	0	0	0	0	0
			unclassified(100) Total			0	0	0	0	0.012119	0	0	0	0	0	0	0	0	0	0	0	0	0	0	0	0	0	0	0	0	0	0	0	0	0	0	0	0	0	0	0	0	0	0	0	0	0	0	0
Bacteria	Actinobacteria(100)	Actinobacteria(100)	Micrococcales_1(100)	Dermabacteraceae(100)	Brachybacterium(100)	0	0	0	0.0133511	0	0	0	0	0	0	0	0	0	0	0	0	0	0	0	0	0	0	0	0	0	0	0	0	0	0	0	0	0	0	0	0	0	0	0	0	0	0	0	0
					Brachybacterium(100) Total	0	0	0	0.0133511	0	0	0	0	0	0	0	0	0	0	0	0	0	0	0	0	0	0	0	0	0	0	0	0	0	0	0	0	0	0	0	0	0	0	0	0	0	0	0	0
				Dermabacteraceae(100) Total		0	0	0	0.0133511	0	0	0	0	0	0	0	0	0	0	0	0	0	0	0	0	0	0	0	0	0	0	0	0	0	0	0	0	0	0	0	0	0	0	0	0	0	0	0	0
			Micrococcales_1(100) Total			0	0	0	0.0133511	0	0	0	0	0	0	0	0	0	0	0	0	0	0	0	0	0	0	0	0	0	0	0	0	0	0	0	0	0	0	0	0	0	0	0	0	0	0	0	0
Bacteria	Actinobacteria(100)	Actinobacteria(100)	Propionibacteriales(100)	Nocardioidaceae(100)	unclassified(100)	0	0	0	0	0	0	0	0	0	0	0	0	0	0	0	0	0	0	0	0	0	0	0	0	0	0	0	0	0	0	0	0	0	0	0	0	0	0	0	0	0	0	0	0
					unclassified(100) Total	0	0	0	0	0	0	0	0	0	0	0	0	0	0	0	0	0	0	0	0	0	0	0	0	0	0	0	0	0	0	0	0	0	0	0	0	0	0	0	0	0	0	0	0
				Nocardioidaceae(100) Total		0	0	0	0	0	0	0	0	0	0	0	0	0	0	0	0	0	0	0	0	0	0	0	0	0	0	0	0	0	0	0	0	0	0	0	0	0	0	0	0	0	0	0	0
			Propionibacteriales(100) Total			0	0	0	0	0	0	0	0	0	0	0	0	0	0	0	0	0	0	0	0	0	0	0	0	0	0	0	0	0	0	0	0	0	0	0	0	0	0	0	0	0	0	0	0
Bacteria	Actinobacteria(100)	Actinobacteria(100)	Micromonosporales(100)	Micromonosporaceae(100)	unclassified(100)	0	0	0	0	0	0	0	0	0	0	0	0	0	0	0	0	0	0	0	0	0	0	0	0	0	0	0	0	0	0	0	0	0	0	0	0	0	0	0	0	0	0	0	0
					unclassified(100) Total	0	0	0	0	0	0	0	0	0	0	0	0	0	0	0	0	0	0	0	0	0	0	0	0	0	0	0	0	0	0	0	0	0	0	0	0	0	0	0	0	0	0	0	0
				Micromonosporaceae(100) Total		0	0	0	0	0	0	0	0	0	0	0	0	0	0	0	0	0	0	0	0	0	0	0	0	0	0	0	0	0	0	0	0	0	0	0	0	0	0	0	0	0	0	0	0
			Micromonosporales(100) Total			0	0	0	0	0	0	0	0	0	0	0	0	0	0	0	0	0	0	0	0	0	0	0	0	0	0	0	0	0	0	0	0	0	0	0	0	0	0	0	0	0	0	0	0
Bacteria	Actinobacteria(100)	Actinobacteria(100)	AKIW543(100)	unclassified(100)	unclassified(100)	0	0	0	0	0	0	0	0	0	0	0	0	0	0	0	0	0	0	0	0	0	0	0	0	0	0	0	0	0	0	0	0	0	0	0	0	0	0	0	0	0	0	0	0
Bacteria	Actinobacteria(100)	Actinobacteria(100)	AKIW543(100)	unclassified(100)	unclassified(100)	0	0	0	0	0	0	0	0	0	0	0	0	0	0	0.0150173	0	0	0	0	0	0	0	0	0	0	0	0	0	0	0	0	0	0	0	0	0	0	0	0	0	0	0	0	0
					unclassified(100) Total	0	0	0	0	0	0	0	0	0	0	0	0	0	0	0.0150173	0	0	0	0	0	0	0	0	0	0	0	0	0	0	0	0	0	0	0	0	0	0	0	0	0	0	0	0	0
				unclassified(100) Total		0	0	0	0	0	0	0	0	0	0	0	0	0	0	0.0150173	0	0	0	0	0	0	0	0	0	0	0	0	0	0	0	0	0	0	0	0	0	0	0	0	0	0	0	0	0
			AKIW543(100) Total			0	0	0	0	0	0	0	0	0	0	0	0	0	0	0.0150173	0	0	0	0	0	0	0	0	0	0	0	0	0	0	0	0	0	0	0	0	0	0	0	0	0	0	0	0	0
Bacteria	Actinobacteria(100)	Actinobacteria(100)	unclassified(100)	unclassified(100)	unclassified(100)	0	0	0	0	0.012119	0	0	0	0	0	0	0	0	0	0	0	0	0	0	0	0	0	0	0	0	0	0	0	0	0	0	0	0	0	0	0	0	0	0	0	0	0	0	0
					unclassified(100) Total	0	0	0	0	0.012119	0	0	0	0	0	0	0	0	0	0	0	0	0	0	0	0	0	0	0	0	0	0	0	0	0	0	0	0	0	0	0	0	0	0	0	0	0	0	0
				unclassified(100) Total		0	0	0	0	0.012119	0	0	0	0	0	0	0	0	0	0	0	0	0	0	0	0	0	0	0	0	0	0	0	0	0	0	0	0	0	0	0	0	0	0	0	0	0	0	0
			unclassified(100) Total			0	0	0	0	0.012119	0	0	0	0	0	0	0	0	0	0	0	0	0	0	0	0	0	0	0	0	0	0	0	0	0	0	0	0	0	0	0	0	0	0	0	0	0	0	0
Bacteria	Actinobacteria(100)	Actinobacteria(100)	Acidimicrobiales(100)	Acidimicrobiaceae_1(100)	unclassified(100)	0	0	0	0.00667557	0	0	0	0	0	0	0	0	0	0	0	0	0	0	0	0	0	0	0	0	0	0	0.0050025	0	0	0	0	0	0	0	0	0	0	0	0	0	0	0	0	0
					unclassified(100) Total	0	0	0	0.00667557	0	0	0	0	0	0	0	0	0	0	0	0	0	0	0	0	0	0	0	0	0	0	0.0050025	0	0	0	0	0	0	0	0	0	0	0	0	0	0	0	0	0
				Acidimicrobiaceae_1(100) Total		0	0	0	0.00667557	0	0	0	0	0	0	0	0	0	0	0	0	0	0	0	0	0	0	0	0	0	0	0.0050025	0	0	0	0	0	0	0	0	0	0	0	0	0	0	0	0	0
			Acidimicrobiales(100) Total			0	0	0	0.00667557	0	0	0	0	0	0	0	0	0	0	0	0	0	0	0	0	0	0	0	0	0	0	0.0050025	0	0	0	0	0	0	0	0	0	0	0	0	0	0	0	0	0
Bacteria	Actinobacteria(100)	Actinobacteria(100)	Propionibacteriales(100)	Nocardioidaceae(100)	Marmoricola(100)	0	0	0	0	0	0	0	0	0	0	0	0	0	0.01638	0	0	0	0	0	0	0	0	0	0	0	0	0	0	0	0	0	0	0	0	0	0	0	0	0	0	0	0	0	0
					Marmoricola(100) Total	0	0	0	0	0	0	0	0	0	0	0	0	0	0.01638	0	0	0	0	0	0	0	0	0	0	0	0	0	0	0	0	0	0	0	0	0	0	0	0	0	0	0	0	0	0
				Nocardioidaceae(100) Total		0	0	0	0	0	0	0	0	0	0	0	0	0	0.01638	0	0	0	0	0	0	0	0	0	0	0	0	0	0	0	0	0	0	0	0	0	0	0	0	0	0	0	0	0	0
			Propionibacteriales(100) Total			0	0	0	0	0	0	0	0	0	0	0	0	0	0.01638	0	0	0	0	0	0	0	0	0	0	0	0	0	0	0	0	0	0	0	0	0	0	0	0	0	0	0	0	0	0
Bacteria	Actinobacteria(100)	Actinobacteria(100)	AKIW543(100)	unclassified(100)	unclassified(100)	0	0	0	0.00667557	0	0	0	0	0	0	0	0	0	0	0	0	0	0	0	0	0	0	0	0	0	0	0	0	0	0	0	0	0	0	0	0	0	0	0	0	0	0	0	0
					unclassified(100) Total	0	0	0	0.00667557	0	0	0	0	0	0	0	0	0	0	0	0	0	0	0	0	0	0	0	0	0	0	0	0	0	0	0	0	0	0	0	0	0	0	0	0	0	0	0	0
				unclassified(100) Total		0	0	0	0.00667557	0	0	0	0	0	0	0	0	0	0	0	0	0	0	0	0	0	0	0	0	0	0	0	0	0	0	0	0	0	0	0	0	0	0	0	0	0	0	0	0
			AKIW543(100) Total			0	0	0	0.00667557	0	0	0	0	0	0	0	0	0	0	0	0	0	0	0	0	0	0	0	0	0	0	0	0	0	0	0	0	0	0	0	0	0	0	0	0	0	0	0	0
Bacteria	Actinobacteria(100)	Actinobacteria(100)	Coriobacteriales(100)	Coriobacteriaceae(100)	Uncultured_10(100)	0	0	0	0	0.012119	0	0	0	0	0	0	0	0	0	0	0	0	0	0	0	0	0	0	0	0	0	0	0	0	0	0	0	0	0	0	0	0	0	0	0	0	0	0	0
					Uncultured_10(100) Total	0	0	0	0	0.012119	0	0	0	0	0	0	0	0	0	0	0	0	0	0	0	0	0	0	0	0	0	0	0	0	0	0	0	0	0	0	0	0	0	0	0	0	0	0	0
				Coriobacteriaceae(100) Total		0	0	0	0	0.012119	0	0	0	0	0	0	0	0	0	0	0	0	0	0	0	0	0	0	0	0	0	0	0	0	0	0	0	0	0	0	0	0	0	0	0	0	0	0	0
			Coriobacteriales(100) Total			0	0	0	0	0.012119	0	0	0	0	0	0	0	0	0	0	0	0	0	0	0	0	0	0	0	0	0	0	0	0	0	0	0	0	0	0	0	0	0	0	0	0	0	0	0
Bacteria	Actinobacteria(100)	Actinobacteria(100)	Streptosporangiales(100)	Thermomonosporaceae_2(100)	unclassified(100)	0	0	0	0	0	0	0	0	0	0	0	0	0	0	0	0	0	0	0.00712555	0	0	0	0	0	0	0	0	0	0	0	0	0	0	0	0	0	0	0	0	0	0	0	0	0
					unclassified(100) Total	0	0	0	0	0	0	0	0	0	0	0	0	0	0	0	0	0	0	0.00712555	0	0	0	0	0	0	0	0	0	0	0	0	0	0	0	0	0	0	0	0	0	0	0	0	0
				Thermomonosporaceae_2(100) Total		0	0	0	0	0	0	0	0	0	0	0	0	0	0	0	0	0	0	0.00712555	0	0	0	0	0	0	0	0	0	0	0	0	0	0	0	0	0	0	0	0	0	0	0	0	0
			Streptosporangiales(100) Total			0	0	0	0	0	0	0	0	0	0	0	0	0	0	0	0	0	0	0.00712555	0	0	0	0	0	0	0	0	0	0	0	0	0	0	0	0	0	0	0	0	0	0	0	0	0
Bacteria	Actinobacteria(100)	Actinobacteria(100)	Acidimicrobiales(100)	Iamiaceae(100)	Iamia(100)	0	0	0	0	0	0.0138648	0	0	0	0	0	0	0	0	0	0	0	0	0	0	0	0	0	0	0	0	0	0	0	0	0	0	0	0	0	0	0	0	0	0	0	0	0	0
					Iamia(100) Total	0	0	0	0	0	0.0138648	0	0	0	0	0	0	0	0	0	0	0	0	0	0	0	0	0	0	0	0	0	0	0	0	0	0	0	0	0	0	0	0	0	0	0	0	0	0
				Iamiaceae(100) Total		0	0	0	0	0	0.0138648	0	0	0	0	0	0	0	0	0	0	0	0	0	0	0	0	0	0	0	0	0	0	0	0	0	0	0	0	0	0	0	0	0	0	0	0	0	0
Bacteria	Actinobacteria(100)	Actinobacteria(100)	Acidimicrobiales(100)	Uncultured_6(100)	unclassified(100)	0	0	0	0	0	0	0	0	0	0	0	0	0	0	0	0	0	0	0	0	0	0	0	0	0	0	0	0	0	0	0	0	0	0	0	0	0	0	0	0	0	0	0	0
					unclassified(100) Total	0	0	0	0	0	0	0	0	0	0	0	0	0	0	0	0	0	0	0	0	0	0	0	0	0	0	0	0	0	0	0	0	0	0	0	0	0	0	0	0	0	0	0	0
				Uncultured_6(100) Total		0	0	0	0	0	0	0	0	0	0	0	0	0	0	0	0	0	0	0	0	0	0	0	0	0	0	0	0	0	0	0	0	0	0	0	0	0	0	0	0	0	0	0	0
			Acidimicrobiales(100) Total			0	0	0	0	0	0.0138648	0	0	0	0	0	0	0	0	0	0	0	0	0	0	0	0	0	0	0	0	0	0	0	0	0	0	0	0	0	0	0	0	0	0	0	0	0	0
Bacteria	Actinobacteria(100)	Actinobacteria(100)	Coriobacteriales(100)	Coriobacteriaceae(100)	unclassified(100)	0	0	0.0142806	0	0	0	0	0	0	0	0	0	0	0	0	0	0	0	0	0	0	0	0	0	0	0	0	0	0	0	0	0	0	0	0	0	0	0	0	0	0	0	0	0
					unclassified(100) Total	0	0	0.0142806	0	0	0	0	0	0	0	0	0	0	0	0	0	0	0	0	0	0	0	0	0	0	0	0	0	0	0	0	0	0	0	0	0	0	0	0	0	0	0	0	0
				Coriobacteriaceae(100) Total		0	0	0.0142806	0	0	0	0	0	0	0	0	0	0	0	0	0	0	0	0	0	0	0	0	0	0	0	0	0	0	0	0	0	0	0	0	0	0	0	0	0	0	0	0	0
			Coriobacteriales(100) Total			0	0	0.0142806	0	0	0	0	0	0	0	0	0	0	0	0	0	0	0	0	0	0	0	0	0	0	0	0	0	0	0	0	0	0	0	0	0	0	0	0	0	0	0	0	0
Bacteria	Actinobacteria(100)	Actinobacteria(100)	Acidimicrobiales(100)	Uncultured_6(100)	unclassified(100)	0	0	0	0	0	0	0	0	0	0	0	0	0	0	0	0	0	0	0	0	0	0	0	0	0	0	0	0	0	0	0	0	0	0	0	0	0	0	0	0	0	0	0	0
					unclassified(100) Total	0	0	0	0	0	0	0	0	0	0	0	0	0	0	0	0	0	0	0	0	0	0	0	0	0	0	0	0	0	0	0	0	0	0	0	0	0	0	0	0	0	0	0	0
				Uncultured_6(100) Total		0	0	0	0	0	0	0	0	0	0	0	0	0	0	0	0	0	0	0	0	0	0	0	0	0	0	0	0	0	0	0	0	0	0	0	0	0	0	0	0	0	0	0	0
			Acidimicrobiales(100) Total			0	0	0	0	0	0	0	0	0	0	0	0	0	0	0	0	0	0	0	0	0	0	0	0	0	0	0	0	0	0	0	0	0	0	0	0	0	0	0	0	0	0	0	0
Bacteria	Actinobacteria(100)	Actinobacteria(100)	Coriobacteriales(100)	Coriobacteriaceae(100)	Uncultured_10(100)	0	0	0	0	0	0	0	0	0	0	0	0	0	0	0	0	0	0	0	0	0	0	0	0	0	0	0	0	0	0	0	0	0	0	0	0	0	0	0	0	0	0	0	0
					Uncultured_10(100) Total	0	0	0	0	0	0	0	0	0	0	0	0	0	0	0	0	0	0	0	0	0	0	0	0	0	0	0	0	0	0	0	0	0	0	0	0	0	0	0	0	0	0	0	0
				Coriobacteriaceae(100) Total		0	0	0	0	0	0	0	0	0	0	0	0	0	0	0	0	0	0	0	0	0	0	0	0	0	0	0	0	0	0	0	0	0	0	0	0	0	0	0	0	0	0	0	0
			Coriobacteriales(100) Total			0	0	0	0	0	0	0	0	0	0	0	0	0	0	0	0	0	0	0	0	0	0	0	0	0	0	0	0	0	0	0	0	0	0	0	0	0	0	0	0	0	0	0	0
Bacteria	Actinobacteria(100)	Actinobacteria(100)	Streptosporangiales(100)	Thermomonosporaceae_2(100)	unclassified(100)	0	0	0	0	0	0	0	0	0	0	0	0	0	0	0	0	0	0	0.0142511	0	0	0	0	0	0	0	0	0	0	0	0	0	0	0	0	0	0	0	0	0	0	0	0	0
					unclassified(100) Total	0	0	0	0	0	0	0	0	0	0	0	0	0	0	0	0	0	0	0.0142511	0	0	0	0	0	0	0	0	0	0	0	0	0	0	0	0	0	0	0	0	0	0	0	0	0
				Thermomonosporaceae_2(100) Total		0	0	0	0	0	0	0	0	0	0	0	0	0	0	0	0	0	0	0.0142511	0	0	0	0	0	0	0	0	0	0	0	0	0	0	0	0	0	0	0	0	0	0	0	0	0
			Streptosporangiales(100) Total			0	0	0	0	0	0	0	0	0	0	0	0	0	0	0	0	0	0	0.0142511	0	0	0	0	0	0	0	0	0	0	0	0	0	0	0	0	0	0	0	0	0	0	0	0	0
Bacteria	Actinobacteria(100)	Actinobacteria(100)	Acidimicrobiales(100)	Uncultured_2(100)	unclassified(100)	0	0	0	0	0	0	0	0	0	0	0	0	0	0	0	0	0	0	0	0	0.0134102	0	0	0	0	0	0	0	0	0	0	0	0	0	0	0	0	0	0	0	0	0	0	0
					unclassified(100) Total	0	0	0	0	0	0	0	0	0	0	0	0	0	0	0	0	0	0	0	0	0.0134102	0	0	0	0	0	0	0	0	0	0	0	0	0	0	0	0	0	0	0	0	0	0	0
				Uncultured_2(100) Total		0	0	0	0	0	0	0	0	0	0	0	0	0	0	0	0	0	0	0	0	0.0134102	0	0	0	0	0	0	0	0	0	0	0	0	0	0	0	0	0	0	0	0	0	0	0
			Acidimicrobiales(100) Total			0	0	0	0	0	0	0	0	0	0	0	0	0	0	0	0	0	0	0	0	0.0134102	0	0	0	0	0	0	0	0	0	0	0	0	0	0	0	0	0	0	0	0	0	0	0
Bacteria	Actinobacteria(100)	Actinobacteria(100)	Corynebacteriales(100)	Nocardiaceae(100)	Nocardia(100)	0	0	0	0	0	0.0138648	0	0	0	0	0	0	0	0	0	0	0	0	0	0	0	0	0	0	0	0	0	0	0	0	0	0	0	0	0	0	0	0	0	0	0	0	0	0
					Nocardia(100) Total	0	0	0	0	0	0.0138648	0	0	0	0	0	0	0	0	0	0	0	0	0	0	0	0	0	0	0	0	0	0	0	0	0	0	0	0	0	0	0	0	0	0	0	0	0	0
				Nocardiaceae(100) Total		0	0	0	0	0	0.0138648	0	0	0	0	0	0	0	0	0	0	0	0	0	0	0	0	0	0	0	0	0	0	0	0	0	0	0	0	0	0	0	0	0	0	0	0	0	0
			Corynebacteriales(100) Total			0	0	0	0	0	0.0138648	0	0	0	0	0	0	0	0	0	0	0	0	0	0	0	0	0	0	0	0	0	0	0	0	0	0	0	0	0	0	0	0	0	0	0	0	0	0
Bacteria	Actinobacteria(100)	Actinobacteria(100)	Micromonosporales(100)	Micromonosporaceae(100)	Catelliglobosispora(100)	0.0154048	0	0	0	0	0	0	0	0	0	0	0	0	0	0	0	0	0	0	0	0	0	0	0	0	0	0	0	0	0	0	0	0	0	0	0	0	0	0	0	0	0	0	0
					Catelliglobosispora(100) Total	0.0154048	0	0	0	0	0	0	0	0	0	0	0	0	0	0	0	0	0	0	0	0	0	0	0	0	0	0	0	0	0	0	0	0	0	0	0	0	0	0	0	0	0	0	0
				Micromonosporaceae(100) Total		0.0154048	0	0	0	0	0	0	0	0	0	0	0	0	0	0	0	0	0	0	0	0	0	0	0	0	0	0	0	0	0	0	0	0	0	0	0	0	0	0	0	0	0	0	0
			Micromonosporales(100) Total			0.0154048	0	0	0	0	0	0	0	0	0	0	0	0	0	0	0	0	0	0	0	0	0	0	0	0	0	0	0	0	0	0	0	0	0	0	0	0	0	0	0	0	0	0	0
Bacteria	Actinobacteria(100)	Actinobacteria(100)	unclassified(100)	unclassified(100)	unclassified(100)	0	0	0	0	0	0	0	0	0	0	0	0	0	0	0	0	0	0	0	0.0127494	0	0	0	0	0	0	0	0	0	0	0	0	0	0	0	0	0	0	0	0	0	0	0	0
					unclassified(100) Total	0	0	0	0	0	0	0	0	0	0	0	0	0	0	0	0	0	0	0	0.0127494	0	0	0	0	0	0	0	0	0	0	0	0	0	0	0	0	0	0	0	0	0	0	0	0
				unclassified(100) Total		0	0	0	0	0	0	0	0	0	0	0	0	0	0	0	0	0	0	0	0.0127494	0	0	0	0	0	0	0	0	0	0	0	0	0	0	0	0	0	0	0	0	0	0	0	0
			unclassified(100) Total			0	0	0	0	0	0	0	0	0	0	0	0	0	0	0	0	0	0	0	0.0127494	0	0	0	0	0	0	0	0	0	0	0	0	0	0	0	0	0	0	0	0	0	0	0	0
Bacteria	Actinobacteria(100)	Actinobacteria(100)	Micrococcales_3(100)	Microbacteriaceae(100)	unclassified(100)	0	0	0	0	0.012119	0	0	0	0	0	0	0	0	0	0	0	0	0	0	0	0	0	0	0	0	0	0	0	0	0	0	0	0	0	0	0	0	0	0	0	0	0	0	0
					unclassified(100) Total	0	0	0	0	0.012119	0	0	0	0	0	0	0	0	0	0	0	0	0	0	0	0	0	0	0	0	0	0	0	0	0	0	0	0	0	0	0	0	0	0	0	0	0	0	0
				Microbacteriaceae(100) Total		0	0	0	0	0.012119	0	0	0	0	0	0	0	0	0	0	0	0	0	0	0	0	0	0	0	0	0	0	0	0	0	0	0	0	0	0	0	0	0	0	0	0	0	0	0
			Micrococcales_3(100) Total			0	0	0	0	0.012119	0	0	0	0	0	0	0	0	0	0	0	0	0	0	0	0	0	0	0	0	0	0	0	0	0	0	0	0	0	0	0	0	0	0	0	0	0	0	0
Bacteria	Actinobacteria(100)	Actinobacteria(100)	Acidimicrobiales(100)	Acidimicrobiaceae_1(100)	Uncultured_5(100)	0	0	0	0	0	0	0	0	0	0	0	0	0	0.00819001	0.00750863	0	0	0	0	0	0	0	0	0	0	0	0	0	0	0	0	0	0	0	0	0	0	0	0	0	0	0	0	0
					Uncultured_5(100) Total	0	0	0	0	0	0	0	0	0	0	0	0	0	0.00819001	0.00750863	0	0	0	0	0	0	0	0	0	0	0	0	0	0	0	0	0	0	0	0	0	0	0	0	0	0	0	0	0
				Acidimicrobiaceae_1(100) Total		0	0	0	0	0	0	0	0	0	0	0	0	0	0.00819001	0.00750863	0	0	0	0	0	0	0	0	0	0	0	0	0	0	0	0	0	0	0	0	0	0	0	0	0	0	0	0	0
			Acidimicrobiales(100) Total			0	0	0	0	0	0	0	0	0	0	0	0	0	0.00819001	0.00750863	0	0	0	0	0	0	0	0	0	0	0	0	0	0	0	0	0	0	0	0	0	0	0	0	0	0	0	0	0
Bacteria	Actinobacteria(100)	Actinobacteria(100)	Coriobacteriales(100)	Coriobacteriaceae(100)	unclassified(100)	0	0	0	0	0	0	0	0	0	0	0	0	0	0	0	0	0	0	0	0	0	0	0	0	0	0	0	0	0	0	0	0	0	0	0	0	0	0	0	0	0	0	0	0
					unclassified(100) Total	0	0	0	0	0	0	0	0	0	0	0	0	0	0	0	0	0	0	0	0	0	0	0	0	0	0	0	0	0	0	0	0	0	0	0	0	0	0	0	0	0	0	0	0
				Coriobacteriaceae(100) Total		0	0	0	0	0	0	0	0	0	0	0	0	0	0	0	0	0	0	0	0	0	0	0	0	0	0	0	0	0	0	0	0	0	0	0	0	0	0	0	0	0	0	0	0
			Coriobacteriales(100) Total			0	0	0	0	0	0	0	0	0	0	0	0	0	0	0	0	0	0	0	0	0	0	0	0	0	0	0	0	0	0	0	0	0	0	0	0	0	0	0	0	0	0	0	0
Bacteria	Actinobacteria(100)	Actinobacteria(100)	Propionibacteriales(100)	Nocardioidaceae(100)	unclassified(100)	0	0	0	0	0	0	0	0	0	0	0	0	0	0	0	0	0	0	0	0	0	0	0	0	0	0	0	0	0	0	0	0	0	0	0	0	0	0	0	0	0	0	0	0
					unclassified(100) Total	0	0	0	0	0	0	0	0	0	0	0	0	0	0	0	0	0	0	0	0	0	0	0	0	0	0	0	0	0	0	0	0	0	0	0	0	0	0	0	0	0	0	0	0
				Nocardioidaceae(100) Total		0	0	0	0	0	0	0	0	0	0	0	0	0	0	0	0	0	0	0	0	0	0	0	0	0	0	0	0	0	0	0	0	0	0	0	0	0	0	0	0	0	0	0	0
			Propionibacteriales(100) Total			0	0	0	0	0	0	0	0	0	0	0	0	0	0	0	0	0	0	0	0	0	0	0	0	0	0	0	0	0	0	0	0	0	0	0	0	0	0	0	0	0	0	0	0
Bacteria	Actinobacteria(100)	Actinobacteria(100)	Micromonosporales(100)	Micromonosporaceae(100)	Catelliglobosispora(100)	0	0	0	0	0	0	0	0	0	0	0	0	0	0	0	0	0	0	0	0	0	0	0	0	0	0	0	0	0	0	0	0	0	0	0	0	0	0	0	0	0	0	0	0
					Catelliglobosispora(100) Total	0	0	0	0	0	0	0	0	0	0	0	0	0	0	0	0	0	0	0	0	0	0	0	0	0	0	0	0	0	0	0	0	0	0	0	0	0	0	0	0	0	0	0	0
				Micromonosporaceae(100) Total		0	0	0	0	0	0	0	0	0	0	0	0	0	0	0	0	0	0	0	0	0	0	0	0	0	0	0	0	0	0	0	0	0	0	0	0	0	0	0	0	0	0	0	0
			Micromonosporales(100) Total			0	0	0	0	0	0	0	0	0	0	0	0	0	0	0	0	0	0	0	0	0	0	0	0	0	0	0	0	0	0	0	0	0	0	0	0	0	0	0	0	0	0	0	0
Bacteria	Actinobacteria(100)	Actinobacteria(100)	Propionibacteriales(100)	Nocardioidaceae(100)	Nocardioides(100)	0	0	0	0	0	0	0	0	0	0	0	0	0	0	0	0	0	0	0	0	0	0	0	0	0	0	0	0	0	0	0	0	0	0	0	0	0	0	0	0	0	0	0	0
					Nocardioides(100) Total	0	0	0	0	0	0	0	0	0	0	0	0	0	0	0	0	0	0	0	0	0	0	0	0	0	0	0	0	0	0	0	0	0	0	0	0	0	0	0	0	0	0	0	0
				Nocardioidaceae(100) Total		0	0	0	0	0	0	0	0	0	0	0	0	0	0	0	0	0	0	0	0	0	0	0	0	0	0	0	0	0	0	0	0	0	0	0	0	0	0	0	0	0	0	0	0
			Propionibacteriales(100) Total			0	0	0	0	0	0	0	0	0	0	0	0	0	0	0	0	0	0	0	0	0	0	0	0	0	0	0	0	0	0	0	0	0	0	0	0	0	0	0	0	0	0	0	0
Bacteria	Actinobacteria(100)	Actinobacteria(100)	unclassified(100)	unclassified(100)	unclassified(100)	0	0	0	0	0	0	0	0	0	0	0	0	0	0	0	0	0	0	0	0	0	0	0	0	0	0	0	0	0	0	0	0	0	0	0	0	0	0	0	0	0	0	0	0.00685636
					unclassified(100) Total	0	0	0	0	0	0	0	0	0	0	0	0	0	0	0	0	0	0	0	0	0	0	0	0	0	0	0	0	0	0	0	0	0	0	0	0	0	0	0	0	0	0	0	0.00685636
				unclassified(100) Total		0	0	0	0	0	0	0	0	0	0	0	0	0	0	0	0	0	0	0	0	0	0	0	0	0	0	0	0	0	0	0	0	0	0	0	0	0	0	0	0	0	0	0	0.00685636
			unclassified(100) Total			0	0	0	0	0	0	0	0	0	0	0	0	0	0	0	0	0	0	0	0	0	0	0	0	0	0	0	0	0	0	0	0	0	0	0	0	0	0	0	0	0	0	0	0.00685636
Bacteria	Actinobacteria(100)	Actinobacteria(100)	Solirubrobacterales(100)	unclassified(100)	unclassified(100)	0	0	0	0	0.012119	0	0	0	0	0	0	0	0	0	0	0	0	0	0	0	0	0	0	0	0	0	0	0	0	0	0	0	0	0	0	0	0	0	0	0	0	0	0	0
					unclassified(100) Total	0	0	0	0	0.012119	0	0	0	0	0	0	0	0	0	0	0	0	0	0	0	0	0	0	0	0	0	0	0	0	0	0	0	0	0	0	0	0	0	0	0	0	0	0	0
				unclassified(100) Total		0	0	0	0	0.012119	0	0	0	0	0	0	0	0	0	0	0	0	0	0	0	0	0	0	0	0	0	0	0	0	0	0	0	0	0	0	0	0	0	0	0	0	0	0	0
			Solirubrobacterales(100) Total			0	0	0	0	0.012119	0	0	0	0	0	0	0	0	0	0	0	0	0	0	0	0	0	0	0	0	0	0	0	0	0	0	0	0	0	0	0	0	0	0	0	0	0	0	0
Bacteria	Actinobacteria(100)	Actinobacteria(100)	Acidimicrobiales(100)	unclassified(100)	unclassified(100)	0	0	0	0	0.012119	0	0	0	0	0	0	0	0	0	0	0	0	0	0	0	0	0	0	0	0	0	0	0	0	0	0	0	0	0	0	0	0	0	0	0	0	0	0	0
					unclassified(100) Total	0	0	0	0	0.012119	0	0	0	0	0	0	0	0	0	0	0	0	0	0	0	0	0	0	0	0	0	0	0	0	0	0	0	0	0	0	0	0	0	0	0	0	0	0	0
				unclassified(100) Total		0	0	0	0	0.012119	0	0	0	0	0	0	0	0	0	0	0	0	0	0	0	0	0	0	0	0	0	0	0	0	0	0	0	0	0	0	0	0	0	0	0	0	0	0	0
Bacteria	Actinobacteria(100)	Actinobacteria(100)	Acidimicrobiales(100)	Acidimicrobiaceae_1(100)	Uncultured_3(100)	0	0	0	0	0	0	0	0	0	0	0	0	0	0	0	0	0	0	0	0	0	0	0	0	0	0	0	0	0	0	0	0	0	0	0	0	0	0	0	0	0	0	0	0
					Uncultured_3(100) Total	0	0	0	0	0	0	0	0	0	0	0	0	0	0	0	0	0	0	0	0	0	0	0	0	0	0	0	0	0	0	0	0	0	0	0	0	0	0	0	0	0	0	0	0
				Acidimicrobiaceae_1(100) Total		0	0	0	0	0	0	0	0	0	0	0	0	0	0	0	0	0	0	0	0	0	0	0	0	0	0	0	0	0	0	0	0	0	0	0	0	0	0	0	0	0	0	0	0
			Acidimicrobiales(100) Total			0	0	0	0	0.012119	0	0	0	0	0	0	0	0	0	0	0	0	0	0	0	0	0	0	0	0	0	0	0	0	0	0	0	0	0	0	0	0	0	0	0	0	0	0	0
Bacteria	Actinobacteria(100)	Actinobacteria(100)	Micrococcales_1(100)	Brevibacteriaceae(100)	Brevibacterium(100)	0	0	0	0	0	0	0	0	0	0	0	0	0	0	0	0	0	0	0	0	0	0	0	0	0	0	0	0	0	0	0	0	0	0	0	0	0	0	0	0	0	0	0	0
					Brevibacterium(100) Total	0	0	0	0	0	0	0	0	0	0	0	0	0	0	0	0	0	0	0	0	0	0	0	0	0	0	0	0	0	0	0	0	0	0	0	0	0	0	0	0	0	0	0	0
				Brevibacteriaceae(100) Total		0	0	0	0	0	0	0	0	0	0	0	0	0	0	0	0	0	0	0	0	0	0	0	0	0	0	0	0	0	0	0	0	0	0	0	0	0	0	0	0	0	0	0	0
			Micrococcales_1(100) Total			0	0	0	0	0	0	0	0	0	0	0	0	0	0	0	0	0	0	0	0	0	0	0	0	0	0	0	0	0	0	0	0	0	0	0	0	0	0	0	0	0	0	0	0
Bacteria	Actinobacteria(100)	Actinobacteria(100)	Micrococcales_4(100)	Intrasporangiaceae_1(100)	unclassified(100)	0	0	0	0	0	0	0	0	0	0	0	0	0	0	0	0	0	0	0	0	0	0	0	0	0	0	0	0	0	0	0	0	0	0	0	0	0	0	0.0132864	0	0	0	0	0
					unclassified(100) Total	0	0	0	0	0	0	0	0	0	0	0	0	0	0	0	0	0	0	0	0	0	0	0	0	0	0	0	0	0	0	0	0	0	0	0	0	0	0	0.0132864	0	0	0	0	0
				Intrasporangiaceae_1(100) Total		0	0	0	0	0	0	0	0	0	0	0	0	0	0	0	0	0	0	0	0	0	0	0	0	0	0	0	0	0	0	0	0	0	0	0	0	0	0	0.0132864	0	0	0	0	0
			Micrococcales_4(100) Total			0	0	0	0	0	0	0	0	0	0	0	0	0	0	0	0	0	0	0	0	0	0	0	0	0	0	0	0	0	0	0	0	0	0	0	0	0	0	0.0132864	0	0	0	0	0
Bacteria	Actinobacteria(100)	Actinobacteria(100)	unclassified(100)	unclassified(100)	unclassified(100)	0	0	0	0	0	0	0	0	0	0	0	0	0	0	0	0	0	0	0	0	0	0	0	0	0	0	0	0	0	0	0	0	0	0	0	0	0	0	0	0	0	0	0	0
					unclassified(100) Total	0	0	0	0	0	0	0	0	0	0	0	0	0	0	0	0	0	0	0	0	0	0	0	0	0	0	0	0	0	0	0	0	0	0	0	0	0	0	0	0	0	0	0	0
				unclassified(100) Total		0	0	0	0	0	0	0	0	0	0	0	0	0	0	0	0	0	0	0	0	0	0	0	0	0	0	0	0	0	0	0	0	0	0	0	0	0	0	0	0	0	0	0	0
			unclassified(100) Total			0	0	0	0	0	0	0	0	0	0	0	0	0	0	0	0	0	0	0	0	0	0	0	0	0	0	0	0	0	0	0	0	0	0	0	0	0	0	0	0	0	0	0	0
Bacteria	Actinobacteria(100)	Actinobacteria(100)	Streptosporangiales(100)	Thermomonosporaceae_2(100)	Actinomadura_10(100)	0	0	0	0	0	0	0	0	0	0	0	0	0	0	0	0	0	0	0	0	0	0	0	0	0	0	0	0	0	0	0	0	0	0	0	0	0	0	0	0	0	0	0	0
					Actinomadura_10(100) Total	0	0	0	0	0	0	0	0	0	0	0	0	0	0	0	0	0	0	0	0	0	0	0	0	0	0	0	0	0	0	0	0	0	0	0	0	0	0	0	0	0	0	0	0
				Thermomonosporaceae_2(100) Total		0	0	0	0	0	0	0	0	0	0	0	0	0	0	0	0	0	0	0	0	0	0	0	0	0	0	0	0	0	0	0	0	0	0	0	0	0	0	0	0	0	0	0	0
			Streptosporangiales(100) Total			0	0	0	0	0	0	0	0	0	0	0	0	0	0	0	0	0	0	0	0	0	0	0	0	0	0	0	0	0	0	0	0	0	0	0	0	0	0	0	0	0	0	0	0
Bacteria	Actinobacteria(100)	Actinobacteria(100)	Acidimicrobiales(100)	Acidimicrobiaceae_1(100)	Uncultured_5(100)	0	0	0	0.00667557	0	0	0	0	0	0	0	0	0	0	0	0	0	0	0	0	0	0	0	0	0	0	0	0	0	0	0	0	0	0	0	0	0	0	0	0	0	0	0	0
					Uncultured_5(100) Total	0	0	0	0.00667557	0	0	0	0	0	0	0	0	0	0	0	0	0	0	0	0	0	0	0	0	0	0	0	0	0	0	0	0	0	0	0	0	0	0	0	0	0	0	0	0
				Acidimicrobiaceae_1(100) Total		0	0	0	0.00667557	0	0	0	0	0	0	0	0	0	0	0	0	0	0	0	0	0	0	0	0	0	0	0	0	0	0	0	0	0	0	0	0	0	0	0	0	0	0	0	0
			Acidimicrobiales(100) Total			0	0	0	0.00667557	0	0	0	0	0	0	0	0	0	0	0	0	0	0	0	0	0	0	0	0	0	0	0	0	0	0	0	0	0	0	0	0	0	0	0	0	0	0	0	0
Bacteria	Actinobacteria(100)	Actinobacteria(100)	AKIW543(100)	unclassified(100)	unclassified(100)	0	0	0	0	0	0	0	0	0	0	0	0	0	0	0	0	0	0	0	0	0	0	0	0	0	0	0	0	0	0	0	0	0	0	0	0	0.016415	0	0	0	0	0	0	0
					unclassified(100) Total	0	0	0	0	0	0	0	0	0	0	0	0	0	0	0	0	0	0	0	0	0	0	0	0	0	0	0	0	0	0	0	0	0	0	0	0	0.016415	0	0	0	0	0	0	0
				unclassified(100) Total		0	0	0	0	0	0	0	0	0	0	0	0	0	0	0	0	0	0	0	0	0	0	0	0	0	0	0	0	0	0	0	0	0	0	0	0	0.016415	0	0	0	0	0	0	0
			AKIW543(100) Total			0	0	0	0	0	0	0	0	0	0	0	0	0	0	0	0	0	0	0	0	0	0	0	0	0	0	0	0	0	0	0	0	0	0	0	0	0.016415	0	0	0	0	0	0	0
Bacteria	Actinobacteria(100)	Actinobacteria(100)	Propionibacteriales(100)	Propionibacteriaceae(100)	unclassified(100)	0	0	0	0	0	0	0	0	0	0	0	0	0	0	0	0	0	0	0	0	0	0	0	0	0	0	0	0	0	0	0	0	0	0	0	0	0	0	0	0	0	0	0	0
					unclassified(100) Total	0	0	0	0	0	0	0	0	0	0	0	0	0	0	0	0	0	0	0	0	0	0	0	0	0	0	0	0	0	0	0	0	0	0	0	0	0	0	0	0	0	0	0	0
				Propionibacteriaceae(100) Total		0	0	0	0	0	0	0	0	0	0	0	0	0	0	0	0	0	0	0	0	0	0	0	0	0	0	0	0	0	0	0	0	0	0	0	0	0	0	0	0	0	0	0	0
			Propionibacteriales(100) Total			0	0	0	0	0	0	0	0	0	0	0	0	0	0	0	0	0	0	0	0	0	0	0	0	0	0	0	0	0	0	0	0	0	0	0	0	0	0	0	0	0	0	0	0
Bacteria	Actinobacteria(100)	Actinobacteria(100)	Acidimicrobiales(100)	Iamiaceae(100)	Iamia(100)	0	0	0	0	0	0	0	0	0	0	0	0	0	0	0	0	0	0	0	0	0	0	0	0	0	0	0	0	0	0	0	0	0	0	0	0	0	0	0	0	0	0	0	0
					Iamia(100) Total	0	0	0	0	0	0	0	0	0	0	0	0	0	0	0	0	0	0	0	0	0	0	0	0	0	0	0	0	0	0	0	0	0	0	0	0	0	0	0	0	0	0	0	0
				Iamiaceae(100) Total		0	0	0	0	0	0	0	0	0	0	0	0	0	0	0	0	0	0	0	0	0	0	0	0	0	0	0	0	0	0	0	0	0	0	0	0	0	0	0	0	0	0	0	0
			Acidimicrobiales(100) Total			0	0	0	0	0	0	0	0	0	0	0	0	0	0	0	0	0	0	0	0	0	0	0	0	0	0	0	0	0	0	0	0	0	0	0	0	0	0	0	0	0	0	0	0
Bacteria	Actinobacteria(100)	Actinobacteria(100)	MB-A2-108(100)	unclassified(100)	unclassified(100)	0	0	0	0	0	0	0	0	0	0	0	0	0	0	0	0	0	0	0	0	0	0	0	0	0	0	0	0	0	0	0	0	0	0	0	0	0	0	0	0	0	0	0	0
					unclassified(100) Total	0	0	0	0	0	0	0	0	0	0	0	0	0	0	0	0	0	0	0	0	0	0	0	0	0	0	0	0	0	0	0	0	0	0	0	0	0	0	0	0	0	0	0	0
				unclassified(100) Total		0	0	0	0	0	0	0	0	0	0	0	0	0	0	0	0	0	0	0	0	0	0	0	0	0	0	0	0	0	0	0	0	0	0	0	0	0	0	0	0	0	0	0	0
			MB-A2-108(100) Total			0	0	0	0	0	0	0	0	0	0	0	0	0	0	0	0	0	0	0	0	0	0	0	0	0	0	0	0	0	0	0	0	0	0	0	0	0	0	0	0	0	0	0	0
Bacteria	Actinobacteria(100)	Actinobacteria(100)	Coriobacteriales(100)	Coriobacteriaceae(100)	Uncultured_10(100)	0	0	0	0	0	0	0	0	0	0	0	0	0	0	0	0	0	0	0	0	0	0	0	0	0	0	0	0	0	0	0	0	0	0	0	0	0	0	0	0	0	0.0144676	0	0
					Uncultured_10(100) Total	0	0	0	0	0	0	0	0	0	0	0	0	0	0	0	0	0	0	0	0	0	0	0	0	0	0	0	0	0	0	0	0	0	0	0	0	0	0	0	0	0	0.0144676	0	0
				Coriobacteriaceae(100) Total		0	0	0	0	0	0	0	0	0	0	0	0	0	0	0	0	0	0	0	0	0	0	0	0	0	0	0	0	0	0	0	0	0	0	0	0	0	0	0	0	0	0.0144676	0	0
			Coriobacteriales(100) Total			0	0	0	0	0	0	0	0	0	0	0	0	0	0	0	0	0	0	0	0	0	0	0	0	0	0	0	0	0	0	0	0	0	0	0	0	0	0	0	0	0	0.0144676	0	0
Bacteria	Actinobacteria(100)	Actinobacteria(100)	Propionibacteriales(100)	Propionibacteriaceae(100)	Aestuariimicrobium(100)	0	0	0	0	0	0	0	0	0	0	0	0	0	0	0	0	0	0	0	0	0	0	0	0	0	0	0	0	0	0	0	0	0	0	0	0	0	0	0	0	0	0	0	0
					Aestuariimicrobium(100) Total	0	0	0	0	0	0	0	0	0	0	0	0	0	0	0	0	0	0	0	0	0	0	0	0	0	0	0	0	0	0	0	0	0	0	0	0	0	0	0	0	0	0	0	0
				Propionibacteriaceae(100) Total		0	0	0	0	0	0	0	0	0	0	0	0	0	0	0	0	0	0	0	0	0	0	0	0	0	0	0	0	0	0	0	0	0	0	0	0	0	0	0	0	0	0	0	0
			Propionibacteriales(100) Total			0	0	0	0	0	0	0	0	0	0	0	0	0	0	0	0	0	0	0	0	0	0	0	0	0	0	0	0	0	0	0	0	0	0	0	0	0	0	0	0	0	0	0	0
Bacteria	Actinobacteria(100)	Actinobacteria(100)	Acidimicrobiales(100)	Acidimicrobiaceae_1(100)	marine_group(100)	0	0	0	0	0	0	0	0	0	0	0	0	0	0	0	0	0	0	0	0	0	0	0	0	0	0	0	0	0	0	0	0	0	0	0	0	0	0	0	0	0	0	0	0
					marine_group(100) Total	0	0	0	0	0	0	0	0	0	0	0	0	0	0	0	0	0	0	0	0	0	0	0	0	0	0	0	0	0	0	0	0	0	0	0	0	0	0	0	0	0	0	0	0
				Acidimicrobiaceae_1(100) Total		0	0	0	0	0	0	0	0	0	0	0	0	0	0	0	0	0	0	0	0	0	0	0	0	0	0	0	0	0	0	0	0	0	0	0	0	0	0	0	0	0	0	0	0
			Acidimicrobiales(100) Total			0	0	0	0	0	0	0	0	0	0	0	0	0	0	0	0	0	0	0	0	0	0	0	0	0	0	0	0	0	0	0	0	0	0	0	0	0	0	0	0	0	0	0	0
Bacteria	Actinobacteria(100)	Actinobacteria(100)	AKIW543(100)	unclassified(100)	unclassified(100)	0	0	0	0	0	0.00693241	0	0	0	0	0	0	0	0	0	0	0	0	0	0	0	0	0	0	0	0	0	0	0	0	0	0	0	0	0	0	0	0	0	0	0	0	0	0
					unclassified(100) Total	0	0	0	0	0	0.00693241	0	0	0	0	0	0	0	0	0	0	0	0	0	0	0	0	0	0	0	0	0	0	0	0	0	0	0	0	0	0	0	0	0	0	0	0	0	0
				unclassified(100) Total		0	0	0	0	0	0.00693241	0	0	0	0	0	0	0	0	0	0	0	0	0	0	0	0	0	0	0	0	0	0	0	0	0	0	0	0	0	0	0	0	0	0	0	0	0	0
			AKIW543(100) Total			0	0	0	0	0	0.00693241	0	0	0	0	0	0	0	0	0	0	0	0	0	0	0	0	0	0	0	0	0	0	0	0	0	0	0	0	0	0	0	0	0	0	0	0	0	0
Bacteria	Actinobacteria(100)	Actinobacteria(100)	Acidimicrobiales(100)	Uncultured_6(100)	unclassified(100)	0	0	0	0	0	0	0	0	0	0	0	0	0	0	0	0	0	0	0	0	0	0	0	0	0	0	0	0	0	0	0	0	0	0	0	0	0	0	0	0	0	0	0	0
					unclassified(100) Total	0	0	0	0	0	0	0	0	0	0	0	0	0	0	0	0	0	0	0	0	0	0	0	0	0	0	0	0	0	0	0	0	0	0	0	0	0	0	0	0	0	0	0	0
				Uncultured_6(100) Total		0	0	0	0	0	0	0	0	0	0	0	0	0	0	0	0	0	0	0	0	0	0	0	0	0	0	0	0	0	0	0	0	0	0	0	0	0	0	0	0	0	0	0	0
			Acidimicrobiales(100) Total			0	0	0	0	0	0	0	0	0	0	0	0	0	0	0	0	0	0	0	0	0	0	0	0	0	0	0	0	0	0	0	0	0	0	0	0	0	0	0	0	0	0	0	0
Bacteria	Actinobacteria(100)	Actinobacteria(100)	Coriobacteriales(100)	Coriobacteriaceae(100)	Uncultured_10(100)	0	0	0	0	0	0	0	0	0	0	0	0	0	0	0	0	0	0	0	0	0	0	0	0	0	0	0	0	0	0	0.0108137	0	0	0	0	0	0	0	0	0	0	0	0	0
Bacteria	Actinobacteria(100)	Actinobacteria(100)	Coriobacteriales(100)	Coriobacteriaceae(100)	Uncultured_10(100)	0	0	0	0	0	0	0	0	0	0	0	0	0	0	0	0	0	0	0	0	0	0	0	0	0	0	0	0	0	0	0	0	0	0	0	0	0	0	0	0	0	0	0	0
					Uncultured_10(100) Total	0	0	0	0	0	0	0	0	0	0	0	0	0	0	0	0	0	0	0	0	0	0	0	0	0	0	0	0	0	0	0.0108137	0	0	0	0	0	0	0	0	0	0	0	0	0
				Coriobacteriaceae(100) Total		0	0	0	0	0	0	0	0	0	0	0	0	0	0	0	0	0	0	0	0	0	0	0	0	0	0	0	0	0	0	0.0108137	0	0	0	0	0	0	0	0	0	0	0	0	0
			Coriobacteriales(100) Total			0	0	0	0	0	0	0	0	0	0	0	0	0	0	0	0	0	0	0	0	0	0	0	0	0	0	0	0	0	0	0.0108137	0	0	0	0	0	0	0	0	0	0	0	0	0
Bacteria	Actinobacteria(100)	Actinobacteria(100)	unclassified(100)	unclassified(100)	unclassified(100)	0	0	0	0	0	0	0	0	0	0	0	0	0	0	0	0	0	0	0	0	0	0	0	0	0	0	0	0	0	0	0.0108137	0	0	0	0	0	0	0	0	0	0	0	0	0
Bacteria	Actinobacteria(100)	Actinobacteria(100)	unclassified(100)	unclassified(100)	unclassified(100)	0	0	0	0	0	0	0	0	0	0	0	0	0	0	0	0	0	0	0	0	0	0	0	0	0	0	0	0	0	0	0.0108137	0	0	0	0	0	0	0	0	0	0	0	0	0
					unclassified(100) Total	0	0	0	0	0	0	0	0	0	0	0	0	0	0	0	0	0	0	0	0	0	0	0	0	0	0	0	0	0	0	0.0216275	0	0	0	0	0	0	0	0	0	0	0	0	0
				unclassified(100) Total		0	0	0	0	0	0	0	0	0	0	0	0	0	0	0	0	0	0	0	0	0	0	0	0	0	0	0	0	0	0	0.0216275	0	0	0	0	0	0	0	0	0	0	0	0	0
			unclassified(100) Total			0	0	0	0	0	0	0	0	0	0	0	0	0	0	0	0	0	0	0	0	0	0	0	0	0	0	0	0	0	0	0.0216275	0	0	0	0	0	0	0	0	0	0	0	0	0
Bacteria	Actinobacteria(100)	Actinobacteria(100)	Acidimicrobiales(100)	unclassified(100)	unclassified(100)	0	0	0	0	0	0	0	0	0	0	0	0	0	0	0	0	0	0	0	0	0	0	0	0	0	0	0	0	0	0	0	0	0	0	0	0	0	0	0	0	0	0	0	0
					unclassified(100) Total	0	0	0	0	0	0	0	0	0	0	0	0	0	0	0	0	0	0	0	0	0	0	0	0	0	0	0	0	0	0	0	0	0	0	0	0	0	0	0	0	0	0	0	0
				unclassified(100) Total		0	0	0	0	0	0	0	0	0	0	0	0	0	0	0	0	0	0	0	0	0	0	0	0	0	0	0	0	0	0	0	0	0	0	0	0	0	0	0	0	0	0	0	0
			Acidimicrobiales(100) Total			0	0	0	0	0	0	0	0	0	0	0	0	0	0	0	0	0	0	0	0	0	0	0	0	0	0	0	0	0	0	0	0	0	0	0	0	0	0	0	0	0	0	0	0
Bacteria	Actinobacteria(100)	Actinobacteria(100)	Actinomycetales_1(100)	Streptomycetaceae(100)	unclassified(100)	0	0	0	0	0	0	0	0	0	0	0	0	0	0	0	0	0	0	0	0	0	0	0	0	0	0	0	0	0	0	0.0108137	0	0	0	0	0	0	0	0	0	0	0	0	0
					unclassified(100) Total	0	0	0	0	0	0	0	0	0	0	0	0	0	0	0	0	0	0	0	0	0	0	0	0	0	0	0	0	0	0	0.0108137	0	0	0	0	0	0	0	0	0	0	0	0	0
				Streptomycetaceae(100) Total		0	0	0	0	0	0	0	0	0	0	0	0	0	0	0	0	0	0	0	0	0	0	0	0	0	0	0	0	0	0	0.0108137	0	0	0	0	0	0	0	0	0	0	0	0	0
			Actinomycetales_1(100) Total			0	0	0	0	0	0	0	0	0	0	0	0	0	0	0	0	0	0	0	0	0	0	0	0	0	0	0	0	0	0	0.0108137	0	0	0	0	0	0	0	0	0	0	0	0	0
Bacteria	Actinobacteria(100)	Actinobacteria(100)	Streptosporangiales(100)	Thermomonosporaceae_2(100)	unclassified(100)	0	0	0	0	0	0	0	0	0	0	0	0	0	0	0	0	0	0	0	0	0	0	0	0	0	0	0	0	0	0	0	0.0056844	0.0060905	0	0	0	0	0	0	0	0	0	0	0
					unclassified(100) Total	0	0	0	0	0	0	0	0	0	0	0	0	0	0	0	0	0	0	0	0	0	0	0	0	0	0	0	0	0	0	0	0.0056844	0.0060905	0	0	0	0	0	0	0	0	0	0	0
				Thermomonosporaceae_2(100) Total		0	0	0	0	0	0	0	0	0	0	0	0	0	0	0	0	0	0	0	0	0	0	0	0	0	0	0	0	0	0	0	0.0056844	0.0060905	0	0	0	0	0	0	0	0	0	0	0
			Streptosporangiales(100) Total			0	0	0	0	0	0	0	0	0	0	0	0	0	0	0	0	0	0	0	0	0	0	0	0	0	0	0	0	0	0	0	0.0056844	0.0060905	0	0	0	0	0	0	0	0	0	0	0
Bacteria	Actinobacteria(100)	Actinobacteria(100)	Corynebacteriales(100)	Corynebacteriaceae(100)	Corynebacterium_4(100)	0	0	0	0	0	0	0	0	0	0	0	0	0	0	0	0	0	0	0	0	0	0	0	0	0	0	0	0	0	0	0	0	0	0	0	0	0	0	0	0	0	0	0	0
					Corynebacterium_4(100) Total	0	0	0	0	0	0	0	0	0	0	0	0	0	0	0	0	0	0	0	0	0	0	0	0	0	0	0	0	0	0	0	0	0	0	0	0	0	0	0	0	0	0	0	0
Bacteria	Actinobacteria(100)	Actinobacteria(100)	Corynebacteriales(100)	Corynebacteriaceae(100)	Corynebacterium_1(100)	0	0	0	0	0	0	0	0	0	0	0	0	0	0	0	0	0	0	0	0	0	0	0	0	0	0	0	0	0	0	0	0.0113688	0	0	0	0	0	0	0	0	0	0	0	0
					Corynebacterium_1(100) Total	0	0	0	0	0	0	0	0	0	0	0	0	0	0	0	0	0	0	0	0	0	0	0	0	0	0	0	0	0	0	0	0.0113688	0	0	0	0	0	0	0	0	0	0	0	0
				Corynebacteriaceae(100) Total		0	0	0	0	0	0	0	0	0	0	0	0	0	0	0	0	0	0	0	0	0	0	0	0	0	0	0	0	0	0	0	0.0113688	0	0	0	0	0	0	0	0	0	0	0	0
			Corynebacteriales(100) Total			0	0	0	0	0	0	0	0	0	0	0	0	0	0	0	0	0	0	0	0	0	0	0	0	0	0	0	0	0	0	0	0.0113688	0	0	0	0	0	0	0	0	0	0	0	0
Bacteria	Actinobacteria(100)	Actinobacteria(100)	AKIW543(100)	unclassified(100)	unclassified(100)	0	0	0	0	0	0	0	0	0	0	0	0	0	0	0	0	0	0	0	0	0	0	0	0	0	0	0	0	0	0	0	0	0	0	0	0	0	0	0	0	0	0	0	0
					unclassified(100) Total	0	0	0	0	0	0	0	0	0	0	0	0	0	0	0	0	0	0	0	0	0	0	0	0	0	0	0	0	0	0	0	0	0	0	0	0	0	0	0	0	0	0	0	0
				unclassified(100) Total		0	0	0	0	0	0	0	0	0	0	0	0	0	0	0	0	0	0	0	0	0	0	0	0	0	0	0	0	0	0	0	0	0	0	0	0	0	0	0	0	0	0	0	0
			AKIW543(100) Total			0	0	0	0	0	0	0	0	0	0	0	0	0	0	0	0	0	0	0	0	0	0	0	0	0	0	0	0	0	0	0	0	0	0	0	0	0	0	0	0	0	0	0	0
Bacteria	Actinobacteria(100)	Actinobacteria(100)	MB-A2-108(100)	unclassified(100)	unclassified(100)	0	0	0	0	0	0	0	0	0	0	0	0	0	0	0	0	0	0	0	0	0	0	0	0	0	0	0	0	0	0	0	0	0	0	0	0	0	0	0	0	0	0	0	0
					unclassified(100) Total	0	0	0	0	0	0	0	0	0	0	0	0	0	0	0	0	0	0	0	0	0	0	0	0	0	0	0	0	0	0	0	0	0	0	0	0	0	0	0	0	0	0	0	0
				unclassified(100) Total		0	0	0	0	0	0	0	0	0	0	0	0	0	0	0	0	0	0	0	0	0	0	0	0	0	0	0	0	0	0	0	0	0	0	0	0	0	0	0	0	0	0	0	0
			MB-A2-108(100) Total			0	0	0	0	0	0	0	0	0	0	0	0	0	0	0	0	0	0	0	0	0	0	0	0	0	0	0	0	0	0	0	0	0	0	0	0	0	0	0	0	0	0	0	0
Bacteria	Actinobacteria(100)	Actinobacteria(100)	AKIW543(100)	unclassified(100)	unclassified(100)	0	0	0	0	0	0	0	0	0	0	0	0	0	0	0	0	0	0	0	0	0	0	0	0	0	0	0	0	0	0	0.0108137	0	0	0	0	0	0	0	0	0	0	0	0	0
					unclassified(100) Total	0	0	0	0	0	0	0	0	0	0	0	0	0	0	0	0	0	0	0	0	0	0	0	0	0	0	0	0	0	0	0.0108137	0	0	0	0	0	0	0	0	0	0	0	0	0
				unclassified(100) Total		0	0	0	0	0	0	0	0	0	0	0	0	0	0	0	0	0	0	0	0	0	0	0	0	0	0	0	0	0	0	0.0108137	0	0	0	0	0	0	0	0	0	0	0	0	0
			AKIW543(100) Total			0	0	0	0	0	0	0	0	0	0	0	0	0	0	0	0	0	0	0	0	0	0	0	0	0	0	0	0	0	0	0.0108137	0	0	0	0	0	0	0	0	0	0	0	0	0
Bacteria	Actinobacteria(100)	Actinobacteria(100)	Coriobacteriales(100)	Coriobacteriaceae(100)	marine_group(100)	0	0	0	0	0	0	0	0	0	0	0	0	0	0	0	0	0	0	0	0	0	0	0	0	0	0	0	0	0	0	0	0	0	0	0	0	0	0	0	0	0	0	0	0
					marine_group(100) Total	0	0	0	0	0	0	0	0	0	0	0	0	0	0	0	0	0	0	0	0	0	0	0	0	0	0	0	0	0	0	0	0	0	0	0	0	0	0	0	0	0	0	0	0
				Coriobacteriaceae(100) Total		0	0	0	0	0	0	0	0	0	0	0	0	0	0	0	0	0	0	0	0	0	0	0	0	0	0	0	0	0	0	0	0	0	0	0	0	0	0	0	0	0	0	0	0
			Coriobacteriales(100) Total			0	0	0	0	0	0	0	0	0	0	0	0	0	0	0	0	0	0	0	0	0	0	0	0	0	0	0	0	0	0	0	0	0	0	0	0	0	0	0	0	0	0	0	0
Bacteria	Actinobacteria(100)	Actinobacteria(100)	Acidimicrobiales(100)	unclassified(100)	unclassified(100)	0	0	0	0	0	0	0	0	0	0	0	0	0	0	0	0	0	0	0	0	0	0	0	0	0	0	0.010005	0	0	0	0	0	0	0	0	0	0	0	0	0	0	0	0	0
					unclassified(100) Total	0	0	0	0	0	0	0	0	0	0	0	0	0	0	0	0	0	0	0	0	0	0	0	0	0	0	0.010005	0	0	0	0	0	0	0	0	0	0	0	0	0	0	0	0	0
				unclassified(100) Total		0	0	0	0	0	0	0	0	0	0	0	0	0	0	0	0	0	0	0	0	0	0	0	0	0	0	0.010005	0	0	0	0	0	0	0	0	0	0	0	0	0	0	0	0	0
			Acidimicrobiales(100) Total			0	0	0	0	0	0	0	0	0	0	0	0	0	0	0	0	0	0	0	0	0	0	0	0	0	0	0.010005	0	0	0	0	0	0	0	0	0	0	0	0	0	0	0	0	0
Bacteria	Actinobacteria(100)	Actinobacteria(100)	Solirubrobacterales(100)	unclassified(100)	unclassified(100)	0	0	0	0	0	0	0	0	0	0	0	0	0	0	0	0	0	0	0	0	0	0	0	0	0	0	0	0	0	0	0	0	0	0	0	0	0	0	0	0	0	0	0	0
					unclassified(100) Total	0	0	0	0	0	0	0	0	0	0	0	0	0	0	0	0	0	0	0	0	0	0	0	0	0	0	0	0	0	0	0	0	0	0	0	0	0	0	0	0	0	0	0	0
				unclassified(100) Total		0	0	0	0	0	0	0	0	0	0	0	0	0	0	0	0	0	0	0	0	0	0	0	0	0	0	0	0	0	0	0	0	0	0	0	0	0	0	0	0	0	0	0	0
			Solirubrobacterales(100) Total			0	0	0	0	0	0	0	0	0	0	0	0	0	0	0	0	0	0	0	0	0	0	0	0	0	0	0	0	0	0	0	0	0	0	0	0	0	0	0	0	0	0	0	0
Bacteria	Actinobacteria(100)	Actinobacteria(100)	Micromonosporales(100)	Micromonosporaceae(100)	unclassified(100)	0	0	0	0	0	0	0	0	0	0	0	0	0	0	0	0	0	0	0	0	0	0	0	0	0	0	0	0	0	0	0	0	0	0	0	0	0	0	0	0	0	0	0	0
					unclassified(100) Total	0	0	0	0	0	0	0	0	0	0	0	0	0	0	0	0	0	0	0	0	0	0	0	0	0	0	0	0	0	0	0	0	0	0	0	0	0	0	0	0	0	0	0	0
				Micromonosporaceae(100) Total		0	0	0	0	0	0	0	0	0	0	0	0	0	0	0	0	0	0	0	0	0	0	0	0	0	0	0	0	0	0	0	0	0	0	0	0	0	0	0	0	0	0	0	0
			Micromonosporales(100) Total			0	0	0	0	0	0	0	0	0	0	0	0	0	0	0	0	0	0	0	0	0	0	0	0	0	0	0	0	0	0	0	0	0	0	0	0	0	0	0	0	0	0	0	0
Bacteria	Actinobacteria(100)	Actinobacteria(100)	Coriobacteriales(100)	Coriobacteriaceae(100)	Uncultured_10(100)	0	0	0	0	0	0	0	0	0	0	0	0	0	0	0	0	0	0	0	0	0	0	0	0	0	0	0	0	0	0	0	0	0	0	0	0	0	0	0	0	0	0	0	0
Bacteria	Actinobacteria(100)	Actinobacteria(100)	Coriobacteriales(100)	Coriobacteriaceae(100)	Uncultured_10(100)	0	0	0	0	0	0	0	0	0	0	0	0	0	0	0	0	0	0	0	0	0	0	0	0	0	0	0	0	0	0	0	0	0	0	0	0	0	0	0	0	0	0	0	0
					Uncultured_10(100) Total	0	0	0	0	0	0	0	0	0	0	0	0	0	0	0	0	0	0	0	0	0	0	0	0	0	0	0	0	0	0	0	0	0	0	0	0	0	0	0	0	0	0	0	0
				Coriobacteriaceae(100) Total		0	0	0	0	0	0	0	0	0	0	0	0	0	0	0	0	0	0	0	0	0	0	0	0	0	0	0	0	0	0	0	0	0	0	0	0	0	0	0	0	0	0	0	0
			Coriobacteriales(100) Total			0	0	0	0	0	0	0	0	0	0	0	0	0	0	0	0	0	0	0	0	0	0	0	0	0	0	0	0	0	0	0	0	0	0	0	0	0	0	0	0	0	0	0	0
Bacteria	Actinobacteria(100)	Actinobacteria(100)	TakashiAC-B11(100)	unclassified(100)	unclassified(100)	0	0	0	0	0	0	0	0	0	0	0	0	0	0	0	0	0	0	0	0	0	0	0	0	0	0	0	0	0	0	0	0	0	0	0	0	0	0	0	0	0	0	0	0
					unclassified(100) Total	0	0	0	0	0	0	0	0	0	0	0	0	0	0	0	0	0	0	0	0	0	0	0	0	0	0	0	0	0	0	0	0	0	0	0	0	0	0	0	0	0	0	0	0
				unclassified(100) Total		0	0	0	0	0	0	0	0	0	0	0	0	0	0	0	0	0	0	0	0	0	0	0	0	0	0	0	0	0	0	0	0	0	0	0	0	0	0	0	0	0	0	0	0
			TakashiAC-B11(100) Total			0	0	0	0	0	0	0	0	0	0	0	0	0	0	0	0	0	0	0	0	0	0	0	0	0	0	0	0	0	0	0	0	0	0	0	0	0	0	0	0	0	0	0	0
Bacteria	Actinobacteria(100)	Actinobacteria(100)	Coriobacteriales(100)	Coriobacteriaceae(100)	unclassified(100)	0	0	0	0	0	0	0	0	0	0	0	0	0	0	0	0	0	0	0	0	0	0	0	0	0	0	0	0	0	0	0	0	0	0	0	0	0	0	0	0	0	0	0	0
					unclassified(100) Total	0	0	0	0	0	0	0	0	0	0	0	0	0	0	0	0	0	0	0	0	0	0	0	0	0	0	0	0	0	0	0	0	0	0	0	0	0	0	0	0	0	0	0	0
Bacteria	Actinobacteria(100)	Actinobacteria(100)	Coriobacteriales(100)	Coriobacteriaceae(100)	Enterorhabdus(100)	0	0	0	0	0	0	0	0	0	0	0	0	0	0	0	0	0	0	0	0	0	0	0	0	0	0	0	0	0	0	0	0	0	0	0	0	0	0	0	0	0	0	0	0
					Enterorhabdus(100) Total	0	0	0	0	0	0	0	0	0	0	0	0	0	0	0	0	0	0	0	0	0	0	0	0	0	0	0	0	0	0	0	0	0	0	0	0	0	0	0	0	0	0	0	0
Bacteria	Actinobacteria(100)	Actinobacteria(100)	Coriobacteriales(100)	Coriobacteriaceae(100)	Atopobium(100)	0	0	0	0	0	0	0	0	0	0	0	0	0	0	0	0	0	0	0	0	0	0	0	0	0	0	0	0	0	0	0	0	0	0	0	0	0	0	0	0	0	0	0.0151906	0
					Atopobium(100) Total	0	0	0	0	0	0	0	0	0	0	0	0	0	0	0	0	0	0	0	0	0	0	0	0	0	0	0	0	0	0	0	0	0	0	0	0	0	0	0	0	0	0	0.0151906	0
Bacteria	Actinobacteria(100)	Actinobacteria(100)	Coriobacteriales(100)	Coriobacteriaceae(100)	Uncultured_10(100)	0	0	0	0	0	0	0	0	0	0	0	0	0	0	0	0	0	0	0	0	0	0	0	0.0142867	0	0	0	0	0	0	0	0	0	0	0	0	0	0	0	0	0	0	0	0
					Uncultured_10(100) Total	0	0	0	0	0	0	0	0	0	0	0	0	0	0	0	0	0	0	0	0	0	0	0	0.0142867	0	0	0	0	0	0	0	0	0	0	0	0	0	0	0	0	0	0	0	0
				Coriobacteriaceae(100) Total		0	0	0	0	0	0	0	0	0	0	0	0	0	0	0	0	0	0	0	0	0	0	0	0.0142867	0	0	0	0	0	0	0	0	0	0	0	0	0	0	0	0	0	0	0.0151906	0
			Coriobacteriales(100) Total			0	0	0	0	0	0	0	0	0	0	0	0	0	0	0	0	0	0	0	0	0	0	0	0.0142867	0	0	0	0	0	0	0	0	0	0	0	0	0	0	0	0	0	0	0.0151906	0
Bacteria	Actinobacteria(100)	Actinobacteria(100)	AKIW543(100)	unclassified(100)	unclassified(100)	0	0	0	0	0	0	0	0	0	0	0	0	0	0	0	0	0	0	0	0	0	0	0	0	0	0	0	0	0	0	0	0	0	0	0	0	0	0	0	0	0	0	0	0
					unclassified(100) Total	0	0	0	0	0	0	0	0	0	0	0	0	0	0	0	0	0	0	0	0	0	0	0	0	0	0	0	0	0	0	0	0	0	0	0	0	0	0	0	0	0	0	0	0
				unclassified(100) Total		0	0	0	0	0	0	0	0	0	0	0	0	0	0	0	0	0	0	0	0	0	0	0	0	0	0	0	0	0	0	0	0	0	0	0	0	0	0	0	0	0	0	0	0
			AKIW543(100) Total			0	0	0	0	0	0	0	0	0	0	0	0	0	0	0	0	0	0	0	0	0	0	0	0	0	0	0	0	0	0	0	0	0	0	0	0	0	0	0	0	0	0	0	0
Bacteria	Actinobacteria(100)	Actinobacteria(100)	Solirubrobacterales(100)	Cluster_480-2(100)	unclassified(100)	0	0	0	0	0	0	0	0	0	0	0	0	0	0	0	0	0	0	0	0	0	0	0	0	0	0	0	0	0	0	0	0	0	0	0	0	0	0	0	0	0	0	0.0151906	0
					unclassified(100) Total	0	0	0	0	0	0	0	0	0	0	0	0	0	0	0	0	0	0	0	0	0	0	0	0	0	0	0	0	0	0	0	0	0	0	0	0	0	0	0	0	0	0	0.0151906	0
				Cluster_480-2(100) Total		0	0	0	0	0	0	0	0	0	0	0	0	0	0	0	0	0	0	0	0	0	0	0	0	0	0	0	0	0	0	0	0	0	0	0	0	0	0	0	0	0	0	0.0151906	0
			Solirubrobacterales(100) Total			0	0	0	0	0	0	0	0	0	0	0	0	0	0	0	0	0	0	0	0	0	0	0	0	0	0	0	0	0	0	0	0	0	0	0	0	0	0	0	0	0	0	0.0151906	0
Bacteria	Actinobacteria(100)	Actinobacteria(100)	Coriobacteriales(100)	Coriobacteriaceae(100)	unclassified(100)	0	0	0	0	0	0	0	0	0	0	0	0	0	0	0	0	0	0	0	0	0	0	0	0	0	0	0	0	0	0	0	0	0	0	0	0	0	0	0	0	0	0	0	0
Bacteria	Actinobacteria(100)	Actinobacteria(100)	Coriobacteriales(100)	Coriobacteriaceae(100)	unclassified(100)	0	0	0	0	0	0	0	0	0	0	0	0	0	0	0	0	0	0	0	0	0	0	0	0	0	0	0	0	0	0	0	0	0	0	0	0	0	0	0	0	0	0	0	0
					unclassified(100) Total	0	0	0	0	0	0	0	0	0	0	0	0	0	0	0	0	0	0	0	0	0	0	0	0	0	0	0	0	0	0	0	0	0	0	0	0	0	0	0	0	0	0	0	0
Bacteria	Actinobacteria(100)	Actinobacteria(100)	Coriobacteriales(100)	Coriobacteriaceae(100)	Enterorhabdus(100)	0	0	0	0	0	0	0	0	0	0	0	0	0	0	0	0	0	0	0	0	0	0	0	0	0	0	0	0	0	0	0	0	0	0	0	0	0	0	0	0	0	0	0	0
					Enterorhabdus(100) Total	0	0	0	0	0	0	0	0	0	0	0	0	0	0	0	0	0	0	0	0	0	0	0	0	0	0	0	0	0	0	0	0	0	0	0	0	0	0	0	0	0	0	0	0
				Coriobacteriaceae(100) Total		0	0	0	0	0	0	0	0	0	0	0	0	0	0	0	0	0	0	0	0	0	0	0	0	0	0	0	0	0	0	0	0	0	0	0	0	0	0	0	0	0	0	0	0
			Coriobacteriales(100) Total			0	0	0	0	0	0	0	0	0	0	0	0	0	0	0	0	0	0	0	0	0	0	0	0	0	0	0	0	0	0	0	0	0	0	0	0	0	0	0	0	0	0	0	0
Bacteria	Actinobacteria(100)	Actinobacteria(100)	Solirubrobacterales(100)	Patulibacteraceae(100)	Patulibacter(100)	0	0	0	0	0	0	0	0	0	0	0	0	0	0	0	0	0	0	0	0	0	0	0	0	0	0	0	0	0	0	0	0	0	0	0	0	0	0	0	0	0	0	0	0
					Patulibacter(100) Total	0	0	0	0	0	0	0	0	0	0	0	0	0	0	0	0	0	0	0	0	0	0	0	0	0	0	0	0	0	0	0	0	0	0	0	0	0	0	0	0	0	0	0	0
				Patulibacteraceae(100) Total		0	0	0	0	0	0	0	0	0	0	0	0	0	0	0	0	0	0	0	0	0	0	0	0	0	0	0	0	0	0	0	0	0	0	0	0	0	0	0	0	0	0	0	0
			Solirubrobacterales(100) Total			0	0	0	0	0	0	0	0	0	0	0	0	0	0	0	0	0	0	0	0	0	0	0	0	0	0	0	0	0	0	0	0	0	0	0	0	0	0	0	0	0	0	0	0
Bacteria	Actinobacteria(100)	Actinobacteria(100)	Propionibacteriales(100)	Nocardioidaceae(100)	Nocardioides(100)	0	0	0	0	0	0	0	0	0	0	0	0	0	0	0	0	0	0	0	0	0	0	0	0	0	0	0	0	0	0	0	0	0	0	0	0	0	0	0	0	0	0	0	0
					Nocardioides(100) Total	0	0	0	0	0	0	0	0	0	0	0	0	0	0	0	0	0	0	0	0	0	0	0	0	0	0	0	0	0	0	0	0	0	0	0	0	0	0	0	0	0	0	0	0
Bacteria	Actinobacteria(100)	Actinobacteria(100)	Propionibacteriales(100)	Nocardioidaceae(100)	Actinopolymorpha(100)	0	0	0	0	0	0	0	0	0	0	0	0	0	0	0	0	0	0	0	0	0	0	0	0	0	0	0	0	0	0	0	0	0	0	0	0	0	0	0	0	0	0	0	0
					Actinopolymorpha(100) Total	0	0	0	0	0	0	0	0	0	0	0	0	0	0	0	0	0	0	0	0	0	0	0	0	0	0	0	0	0	0	0	0	0	0	0	0	0	0	0	0	0	0	0	0
				Nocardioidaceae(100) Total		0	0	0	0	0	0	0	0	0	0	0	0	0	0	0	0	0	0	0	0	0	0	0	0	0	0	0	0	0	0	0	0	0	0	0	0	0	0	0	0	0	0	0	0
			Propionibacteriales(100) Total			0	0	0	0	0	0	0	0	0	0	0	0	0	0	0	0	0	0	0	0	0	0	0	0	0	0	0	0	0	0	0	0	0	0	0	0	0	0	0	0	0	0	0	0
Bacteria	Actinobacteria(100)	Actinobacteria(100)	Acidimicrobiales(100)	Uncultured_6(100)	unclassified(100)	0	0	0	0	0	0	0	0	0	0	0	0	0	0	0	0	0	0	0	0	0	0	0	0	0	0	0	0	0	0	0	0	0	0	0	0	0	0	0	0	0	0	0	0.00685636
					unclassified(100) Total	0	0	0	0	0	0	0	0	0	0	0	0	0	0	0	0	0	0	0	0	0	0	0	0	0	0	0	0	0	0	0	0	0	0	0	0	0	0	0	0	0	0	0	0.00685636
				Uncultured_6(100) Total		0	0	0	0	0	0	0	0	0	0	0	0	0	0	0	0	0	0	0	0	0	0	0	0	0	0	0	0	0	0	0	0	0	0	0	0	0	0	0	0	0	0	0	0.00685636
			Acidimicrobiales(100) Total			0	0	0	0	0	0	0	0	0	0	0	0	0	0	0	0	0	0	0	0	0	0	0	0	0	0	0	0	0	0	0	0	0	0	0	0	0	0	0	0	0	0	0	0.00685636
Bacteria	Actinobacteria(100)	Actinobacteria(100)	Coriobacteriales(100)	Coriobacteriaceae(100)	Uncultured_10(100)	0	0	0	0	0	0	0	0	0	0	0	0	0	0	0	0	0	0	0	0	0	0	0	0	0	0	0	0	0	0	0	0	0	0	0	0	0	0	0	0	0	0	0	0.00685636
					Uncultured_10(100) Total	0	0	0	0	0	0	0	0	0	0	0	0	0	0	0	0	0	0	0	0	0	0	0	0	0	0	0	0	0	0	0	0	0	0	0	0	0	0	0	0	0	0	0	0.00685636
				Coriobacteriaceae(100) Total		0	0	0	0	0	0	0	0	0	0	0	0	0	0	0	0	0	0	0	0	0	0	0	0	0	0	0	0	0	0	0	0	0	0	0	0	0	0	0	0	0	0	0	0.00685636
			Coriobacteriales(100) Total			0	0	0	0	0	0	0	0	0	0	0	0	0	0	0	0	0	0	0	0	0	0	0	0	0	0	0	0	0	0	0	0	0	0	0	0	0	0	0	0	0	0	0	0.00685636
Bacteria	Actinobacteria(100)	Actinobacteria(100)	Micrococcales_1(100)	Micrococcaceae(100)	Citricoccus(100)	0	0	0	0.00667557	0	0	0	0	0	0	0	0	0	0	0	0	0	0	0	0	0	0	0	0	0	0	0	0	0	0	0	0	0	0	0	0	0	0	0	0	0	0	0	0
					Citricoccus(100) Total	0	0	0	0.00667557	0	0	0	0	0	0	0	0	0	0	0	0	0	0	0	0	0	0	0	0	0	0	0	0	0	0	0	0	0	0	0	0	0	0	0	0	0	0	0	0
				Micrococcaceae(100) Total		0	0	0	0.00667557	0	0	0	0	0	0	0	0	0	0	0	0	0	0	0	0	0	0	0	0	0	0	0	0	0	0	0	0	0	0	0	0	0	0	0	0	0	0	0	0
			Micrococcales_1(100) Total			0	0	0	0.00667557	0	0	0	0	0	0	0	0	0	0	0	0	0	0	0	0	0	0	0	0	0	0	0	0	0	0	0	0	0	0	0	0	0	0	0	0	0	0	0	0
Bacteria	Actinobacteria(100)	Actinobacteria(100)	Solirubrobacterales(100)	unclassified(100)	unclassified(100)	0	0	0	0	0.0060595	0	0	0	0	0	0	0	0	0	0	0	0	0	0	0	0	0	0	0	0	0	0	0	0	0	0	0	0	0	0	0	0	0	0	0	0	0	0	0
					unclassified(100) Total	0	0	0	0	0.0060595	0	0	0	0	0	0	0	0	0	0	0	0	0	0	0	0	0	0	0	0	0	0	0	0	0	0	0	0	0	0	0	0	0	0	0	0	0	0	0
				unclassified(100) Total		0	0	0	0	0.0060595	0	0	0	0	0	0	0	0	0	0	0	0	0	0	0	0	0	0	0	0	0	0	0	0	0	0	0	0	0	0	0	0	0	0	0	0	0	0	0
			Solirubrobacterales(100) Total			0	0	0	0	0.0060595	0	0	0	0	0	0	0	0	0	0	0	0	0	0	0	0	0	0	0	0	0	0	0	0	0	0	0	0	0	0	0	0	0	0	0	0	0	0	0
Bacteria	Actinobacteria(100)	Actinobacteria(100)	MB-A2-108(100)	unclassified(100)	unclassified(100)	0	0	0	0	0.0060595	0	0	0	0	0	0	0	0	0	0	0	0	0	0	0	0	0	0	0	0	0	0	0	0	0	0	0	0	0	0	0	0	0	0	0	0	0	0	0
					unclassified(100) Total	0	0	0	0	0.0060595	0	0	0	0	0	0	0	0	0	0	0	0	0	0	0	0	0	0	0	0	0	0	0	0	0	0	0	0	0	0	0	0	0	0	0	0	0	0	0
				unclassified(100) Total		0	0	0	0	0.0060595	0	0	0	0	0	0	0	0	0	0	0	0	0	0	0	0	0	0	0	0	0	0	0	0	0	0	0	0	0	0	0	0	0	0	0	0	0	0	0
			MB-A2-108(100) Total			0	0	0	0	0.0060595	0	0	0	0	0	0	0	0	0	0	0	0	0	0	0	0	0	0	0	0	0	0	0	0	0	0	0	0	0	0	0	0	0	0	0	0	0	0	0
Bacteria	Actinobacteria(100)	Actinobacteria(100)	Coriobacteriales(100)	Coriobacteriaceae(100)	Uncultured_10(100)	0	0	0	0	0	0	0	0	0	0	0	0	0	0	0	0	0	0	0	0	0	0	0	0	0	0	0	0	0	0	0	0	0	0	0	0	0	0	0	0	0	0	0	0
					Uncultured_10(100) Total	0	0	0	0	0	0	0	0	0	0	0	0	0	0	0	0	0	0	0	0	0	0	0	0	0	0	0	0	0	0	0	0	0	0	0	0	0	0	0	0	0	0	0	0
				Coriobacteriaceae(100) Total		0	0	0	0	0	0	0	0	0	0	0	0	0	0	0	0	0	0	0	0	0	0	0	0	0	0	0	0	0	0	0	0	0	0	0	0	0	0	0	0	0	0	0	0
			Coriobacteriales(100) Total			0	0	0	0	0	0	0	0	0	0	0	0	0	0	0	0	0	0	0	0	0	0	0	0	0	0	0	0	0	0	0	0	0	0	0	0	0	0	0	0	0	0	0	0
Bacteria	Actinobacteria(100)	Actinobacteria(100)	Frankiales(100)	Nakamurellaceae(100)	Saxeibacter(100)	0	0	0	0.00667557	0	0	0	0	0	0	0	0	0	0	0	0	0	0	0	0	0	0	0	0	0	0	0	0	0	0	0	0	0	0	0	0	0	0	0	0	0	0	0	0
					Saxeibacter(100) Total	0	0	0	0.00667557	0	0	0	0	0	0	0	0	0	0	0	0	0	0	0	0	0	0	0	0	0	0	0	0	0	0	0	0	0	0	0	0	0	0	0	0	0	0	0	0
				Nakamurellaceae(100) Total		0	0	0	0.00667557	0	0	0	0	0	0	0	0	0	0	0	0	0	0	0	0	0	0	0	0	0	0	0	0	0	0	0	0	0	0	0	0	0	0	0	0	0	0	0	0
			Frankiales(100) Total			0	0	0	0.00667557	0	0	0	0	0	0	0	0	0	0	0	0	0	0	0	0	0	0	0	0	0	0	0	0	0	0	0	0	0	0	0	0	0	0	0	0	0	0	0	0
Bacteria	Actinobacteria(100)	Actinobacteria(100)	AKIW543(100)	unclassified(100)	unclassified(100)	0	0	0	0	0	0.00693241	0	0	0	0	0	0	0	0	0	0	0	0	0	0	0	0	0	0	0	0	0	0	0	0	0	0	0	0	0	0	0	0	0	0	0	0	0	0
					unclassified(100) Total	0	0	0	0	0	0.00693241	0	0	0	0	0	0	0	0	0	0	0	0	0	0	0	0	0	0	0	0	0	0	0	0	0	0	0	0	0	0	0	0	0	0	0	0	0	0
				unclassified(100) Total		0	0	0	0	0	0.00693241	0	0	0	0	0	0	0	0	0	0	0	0	0	0	0	0	0	0	0	0	0	0	0	0	0	0	0	0	0	0	0	0	0	0	0	0	0	0
			AKIW543(100) Total			0	0	0	0	0	0.00693241	0	0	0	0	0	0	0	0	0	0	0	0	0	0	0	0	0	0	0	0	0	0	0	0	0	0	0	0	0	0	0	0	0	0	0	0	0	0
Bacteria	Actinobacteria(100)	Actinobacteria(100)	Coriobacteriales(100)	Coriobacteriaceae(100)	unclassified(100)	0	0	0	0	0	0	0	0	0	0	0	0	0	0	0	0	0	0	0	0	0	0	0	0	0	0	0	0	0	0	0	0	0	0	0	0	0.00820749	0	0	0	0	0	0	0
					unclassified(100) Total	0	0	0	0	0	0	0	0	0	0	0	0	0	0	0	0	0	0	0	0	0	0	0	0	0	0	0	0	0	0	0	0	0	0	0	0	0.00820749	0	0	0	0	0	0	0
				Coriobacteriaceae(100) Total		0	0	0	0	0	0	0	0	0	0	0	0	0	0	0	0	0	0	0	0	0	0	0	0	0	0	0	0	0	0	0	0	0	0	0	0	0.00820749	0	0	0	0	0	0	0
			Coriobacteriales(100) Total			0	0	0	0	0	0	0	0	0	0	0	0	0	0	0	0	0	0	0	0	0	0	0	0	0	0	0	0	0	0	0	0	0	0	0	0	0.00820749	0	0	0	0	0	0	0
Bacteria	Actinobacteria(100)	Actinobacteria(100)	Acidimicrobiales(100)	Uncultured_6(100)	unclassified(100)	0	0	0	0	0	0.00693241	0	0	0	0	0	0	0	0	0	0	0	0	0	0	0	0	0	0	0	0	0	0	0	0	0	0	0	0	0	0	0	0	0	0	0	0	0	0
					unclassified(100) Total	0	0	0	0	0	0.00693241	0	0	0	0	0	0	0	0	0	0	0	0	0	0	0	0	0	0	0	0	0	0	0	0	0	0	0	0	0	0	0	0	0	0	0	0	0	0
				Uncultured_6(100) Total		0	0	0	0	0	0.00693241	0	0	0	0	0	0	0	0	0	0	0	0	0	0	0	0	0	0	0	0	0	0	0	0	0	0	0	0	0	0	0	0	0	0	0	0	0	0
Bacteria	Actinobacteria(100)	Actinobacteria(100)	Acidimicrobiales(100)	Iamiaceae(100)	Iamia(100)	0	0	0	0	0	0	0	0	0	0	0	0	0	0	0	0	0	0	0	0	0	0	0	0	0	0	0	0	0	0	0	0	0	0	0	0	0	0	0	0	0	0	0	0
					Iamia(100) Total	0	0	0	0	0	0	0	0	0	0	0	0	0	0	0	0	0	0	0	0	0	0	0	0	0	0	0	0	0	0	0	0	0	0	0	0	0	0	0	0	0	0	0	0
				Iamiaceae(100) Total		0	0	0	0	0	0	0	0	0	0	0	0	0	0	0	0	0	0	0	0	0	0	0	0	0	0	0	0	0	0	0	0	0	0	0	0	0	0	0	0	0	0	0	0
			Acidimicrobiales(100) Total			0	0	0	0	0	0.00693241	0	0	0	0	0	0	0	0	0	0	0	0	0	0	0	0	0	0	0	0	0	0	0	0	0	0	0	0	0	0	0	0	0	0	0	0	0	0
Bacteria	Actinobacteria(100)	Actinobacteria(100)	Pseudonocardiales_2(100)	Pseudonocardiaceae_2(100)	Pseudonocardia(100)	0	0	0	0	0	0	0	0	0	0	0	0	0	0	0	0	0	0	0	0	0	0	0	0	0	0	0	0	0	0	0	0	0	0	0	0	0	0	0	0	0	0	0	0
					Pseudonocardia(100) Total	0	0	0	0	0	0	0	0	0	0	0	0	0	0	0	0	0	0	0	0	0	0	0	0	0	0	0	0	0	0	0	0	0	0	0	0	0	0	0	0	0	0	0	0
				Pseudonocardiaceae_2(100) Total		0	0	0	0	0	0	0	0	0	0	0	0	0	0	0	0	0	0	0	0	0	0	0	0	0	0	0	0	0	0	0	0	0	0	0	0	0	0	0	0	0	0	0	0
			Pseudonocardiales_2(100) Total			0	0	0	0	0	0	0	0	0	0	0	0	0	0	0	0	0	0	0	0	0	0	0	0	0	0	0	0	0	0	0	0	0	0	0	0	0	0	0	0	0	0	0	0
Bacteria	Actinobacteria(100)	Actinobacteria(100)	Acidimicrobiales(100)	Acidimicrobiaceae_1(100)	unclassified(100)	0	0	0	0.00667557	0	0	0	0	0	0	0	0	0	0	0	0	0	0	0	0	0	0	0	0	0	0	0	0	0	0	0	0	0	0	0	0	0	0	0	0	0	0	0	0
					unclassified(100) Total	0	0	0	0.00667557	0	0	0	0	0	0	0	0	0	0	0	0	0	0	0	0	0	0	0	0	0	0	0	0	0	0	0	0	0	0	0	0	0	0	0	0	0	0	0	0
				Acidimicrobiaceae_1(100) Total		0	0	0	0.00667557	0	0	0	0	0	0	0	0	0	0	0	0	0	0	0	0	0	0	0	0	0	0	0	0	0	0	0	0	0	0	0	0	0	0	0	0	0	0	0	0
			Acidimicrobiales(100) Total			0	0	0	0.00667557	0	0	0	0	0	0	0	0	0	0	0	0	0	0	0	0	0	0	0	0	0	0	0	0	0	0	0	0	0	0	0	0	0	0	0	0	0	0	0	0
Bacteria	Actinobacteria(100)	Actinobacteria(100)	Solirubrobacterales(100)	Cluster_319-6M6(100)	unclassified(100)	0	0	0	0	0	0	0	0	0	0	0	0	0	0	0	0	0	0	0	0	0	0	0	0	0	0	0	0	0	0	0	0	0	0	0	0	0	0	0	0	0	0	0	0
					unclassified(100) Total	0	0	0	0	0	0	0	0	0	0	0	0	0	0	0	0	0	0	0	0	0	0	0	0	0	0	0	0	0	0	0	0	0	0	0	0	0	0	0	0	0	0	0	0
				Cluster_319-6M6(100) Total		0	0	0	0	0	0	0	0	0	0	0	0	0	0	0	0	0	0	0	0	0	0	0	0	0	0	0	0	0	0	0	0	0	0	0	0	0	0	0	0	0	0	0	0
			Solirubrobacterales(100) Total			0	0	0	0	0	0	0	0	0	0	0	0	0	0	0	0	0	0	0	0	0	0	0	0	0	0	0	0	0	0	0	0	0	0	0	0	0	0	0	0	0	0	0	0
Bacteria	Actinobacteria(100)	Actinobacteria(100)	Propionibacteriales(100)	Nocardioidaceae(100)	Nocardioides(100)	0	0	0	0	0.0060595	0	0	0	0	0	0	0	0	0	0	0	0	0	0	0	0	0	0	0	0	0	0	0	0	0	0	0	0	0	0	0	0	0	0	0	0	0	0	0
					Nocardioides(100) Total	0	0	0	0	0.0060595	0	0	0	0	0	0	0	0	0	0	0	0	0	0	0	0	0	0	0	0	0	0	0	0	0	0	0	0	0	0	0	0	0	0	0	0	0	0	0
				Nocardioidaceae(100) Total		0	0	0	0	0.0060595	0	0	0	0	0	0	0	0	0	0	0	0	0	0	0	0	0	0	0	0	0	0	0	0	0	0	0	0	0	0	0	0	0	0	0	0	0	0	0
			Propionibacteriales(100) Total			0	0	0	0	0.0060595	0	0	0	0	0	0	0	0	0	0	0	0	0	0	0	0	0	0	0	0	0	0	0	0	0	0	0	0	0	0	0	0	0	0	0	0	0	0	0
Bacteria	Actinobacteria(100)	Actinobacteria(100)	Solirubrobacterales(100)	unclassified(100)	unclassified(100)	0	0	0	0	0.0060595	0	0	0	0	0	0	0	0	0	0	0	0	0	0	0	0	0	0	0	0	0	0	0	0	0	0	0	0	0	0	0	0	0	0	0	0	0	0	0
					unclassified(100) Total	0	0	0	0	0.0060595	0	0	0	0	0	0	0	0	0	0	0	0	0	0	0	0	0	0	0	0	0	0	0	0	0	0	0	0	0	0	0	0	0	0	0	0	0	0	0
				unclassified(100) Total		0	0	0	0	0.0060595	0	0	0	0	0	0	0	0	0	0	0	0	0	0	0	0	0	0	0	0	0	0	0	0	0	0	0	0	0	0	0	0	0	0	0	0	0	0	0
			Solirubrobacterales(100) Total			0	0	0	0	0.0060595	0	0	0	0	0	0	0	0	0	0	0	0	0	0	0	0	0	0	0	0	0	0	0	0	0	0	0	0	0	0	0	0	0	0	0	0	0	0	0
Bacteria	Actinobacteria(100)	Actinobacteria(100)	unclassified(100)	unclassified(100)	unclassified(100)	0	0	0	0.00667557	0	0	0	0	0	0	0	0	0	0	0	0	0	0	0	0	0	0	0	0	0	0	0	0	0	0	0	0	0	0	0	0	0	0	0	0	0	0	0	0
					unclassified(100) Total	0	0	0	0.00667557	0	0	0	0	0	0	0	0	0	0	0	0	0	0	0	0	0	0	0	0	0	0	0	0	0	0	0	0	0	0	0	0	0	0	0	0	0	0	0	0
				unclassified(100) Total		0	0	0	0.00667557	0	0	0	0	0	0	0	0	0	0	0	0	0	0	0	0	0	0	0	0	0	0	0	0	0	0	0	0	0	0	0	0	0	0	0	0	0	0	0	0
			unclassified(100) Total			0	0	0	0.00667557	0	0	0	0	0	0	0	0	0	0	0	0	0	0	0	0	0	0	0	0	0	0	0	0	0	0	0	0	0	0	0	0	0	0	0	0	0	0	0	0
Bacteria	Actinobacteria(100)	Actinobacteria(100)	Solirubrobacterales(100)	unclassified(100)	unclassified(100)	0	0	0	0	0	0	0	0	0	0	0	0	0	0	0	0	0	0	0	0	0	0	0	0	0	0	0	0	0	0	0	0	0	0	0	0	0	0	0	0	0	0	0	0
					unclassified(100) Total	0	0	0	0	0	0	0	0	0	0	0	0	0	0	0	0	0	0	0	0	0	0	0	0	0	0	0	0	0	0	0	0	0	0	0	0	0	0	0	0	0	0	0	0
				unclassified(100) Total		0	0	0	0	0	0	0	0	0	0	0	0	0	0	0	0	0	0	0	0	0	0	0	0	0	0	0	0	0	0	0	0	0	0	0	0	0	0	0	0	0	0	0	0
			Solirubrobacterales(100) Total			0	0	0	0	0	0	0	0	0	0	0	0	0	0	0	0	0	0	0	0	0	0	0	0	0	0	0	0	0	0	0	0	0	0	0	0	0	0	0	0	0	0	0	0
Bacteria	Actinobacteria(100)	Actinobacteria(100)	Propionibacteriales(100)	Nocardioidaceae(100)	Aeromicrobium(100)	0	0	0	0	0	0	0	0	0	0	0	0	0	0	0	0	0	0	0	0	0	0	0	0	0	0	0	0	0	0	0	0	0	0	0	0	0	0	0	0	0	0	0	0
					Aeromicrobium(100) Total	0	0	0	0	0	0	0	0	0	0	0	0	0	0	0	0	0	0	0	0	0	0	0	0	0	0	0	0	0	0	0	0	0	0	0	0	0	0	0	0	0	0	0	0
				Nocardioidaceae(100) Total		0	0	0	0	0	0	0	0	0	0	0	0	0	0	0	0	0	0	0	0	0	0	0	0	0	0	0	0	0	0	0	0	0	0	0	0	0	0	0	0	0	0	0	0
			Propionibacteriales(100) Total			0	0	0	0	0	0	0	0	0	0	0	0	0	0	0	0	0	0	0	0	0	0	0	0	0	0	0	0	0	0	0	0	0	0	0	0	0	0	0	0	0	0	0	0
Bacteria	Actinobacteria(100)	Actinobacteria(100)	Corynebacteriales(100)	Nocardiaceae(100)	Nocardia(100)	0	0	0	0	0	0	0	0	0	0	0	0	0	0	0	0	0	0	0	0	0	0	0	0	0	0	0	0	0	0	0	0	0	0	0	0	0	0	0	0	0	0	0	0
					Nocardia(100) Total	0	0	0	0	0	0	0	0	0	0	0	0	0	0	0	0	0	0	0	0	0	0	0	0	0	0	0	0	0	0	0	0	0	0	0	0	0	0	0	0	0	0	0	0
				Nocardiaceae(100) Total		0	0	0	0	0	0	0	0	0	0	0	0	0	0	0	0	0	0	0	0	0	0	0	0	0	0	0	0	0	0	0	0	0	0	0	0	0	0	0	0	0	0	0	0
			Corynebacteriales(100) Total			0	0	0	0	0	0	0	0	0	0	0	0	0	0	0	0	0	0	0	0	0	0	0	0	0	0	0	0	0	0	0	0	0	0	0	0	0	0	0	0	0	0	0	0
Bacteria	Actinobacteria(100)	Actinobacteria(100)	Solirubrobacterales(100)	unclassified(100)	unclassified(100)	0	0	0	0	0	0	0	0	0	0	0	0	0	0	0	0	0	0	0	0	0	0	0	0	0	0	0	0	0	0	0	0	0	0	0	0	0	0	0	0	0	0	0	0
					unclassified(100) Total	0	0	0	0	0	0	0	0	0	0	0	0	0	0	0	0	0	0	0	0	0	0	0	0	0	0	0	0	0	0	0	0	0	0	0	0	0	0	0	0	0	0	0	0
				unclassified(100) Total		0	0	0	0	0	0	0	0	0	0	0	0	0	0	0	0	0	0	0	0	0	0	0	0	0	0	0	0	0	0	0	0	0	0	0	0	0	0	0	0	0	0	0	0
Bacteria	Actinobacteria(100)	Actinobacteria(100)	Solirubrobacterales(100)	Patulibacteraceae(100)	Patulibacter(100)	0	0	0	0	0.0060595	0	0	0	0	0	0	0	0	0	0	0	0	0	0	0	0	0	0	0	0	0	0	0	0	0	0	0	0	0	0	0	0	0	0	0	0	0	0	0
					Patulibacter(100) Total	0	0	0	0	0.0060595	0	0	0	0	0	0	0	0	0	0	0	0	0	0	0	0	0	0	0	0	0	0	0	0	0	0	0	0	0	0	0	0	0	0	0	0	0	0	0
				Patulibacteraceae(100) Total		0	0	0	0	0.0060595	0	0	0	0	0	0	0	0	0	0	0	0	0	0	0	0	0	0	0	0	0	0	0	0	0	0	0	0	0	0	0	0	0	0	0	0	0	0	0
Bacteria	Actinobacteria(100)	Actinobacteria(100)	Solirubrobacterales(100)	Cluster_319-6M6(100)	unclassified(100)	0	0	0	0	0	0	0	0	0	0	0	0	0	0	0	0	0	0	0	0	0	0	0	0	0	0	0	0	0	0	0	0	0	0	0	0	0	0	0	0	0	0	0	0
					unclassified(100) Total	0	0	0	0	0	0	0	0	0	0	0	0	0	0	0	0	0	0	0	0	0	0	0	0	0	0	0	0	0	0	0	0	0	0	0	0	0	0	0	0	0	0	0	0
				Cluster_319-6M6(100) Total		0	0	0	0	0	0	0	0	0	0	0	0	0	0	0	0	0	0	0	0	0	0	0	0	0	0	0	0	0	0	0	0	0	0	0	0	0	0	0	0	0	0	0	0
			Solirubrobacterales(100) Total			0	0	0	0	0.0060595	0	0	0	0	0	0	0	0	0	0	0	0	0	0	0	0	0	0	0	0	0	0	0	0	0	0	0	0	0	0	0	0	0	0	0	0	0	0	0
Bacteria	Actinobacteria(100)	Actinobacteria(100)	Coriobacteriales(100)	Coriobacteriaceae(100)	Uncultured_10(100)	0	0	0	0	0	0	0	0	0	0	0	0	0	0	0	0	0	0	0	0	0	0	0	0	0	0	0	0	0	0	0	0	0	0	0	0	0	0	0	0	0	0	0	0
					Uncultured_10(100) Total	0	0	0	0	0	0	0	0	0	0	0	0	0	0	0	0	0	0	0	0	0	0	0	0	0	0	0	0	0	0	0	0	0	0	0	0	0	0	0	0	0	0	0	0
				Coriobacteriaceae(100) Total		0	0	0	0	0	0	0	0	0	0	0	0	0	0	0	0	0	0	0	0	0	0	0	0	0	0	0	0	0	0	0	0	0	0	0	0	0	0	0	0	0	0	0	0
			Coriobacteriales(100) Total			0	0	0	0	0	0	0	0	0	0	0	0	0	0	0	0	0	0	0	0	0	0	0	0	0	0	0	0	0	0	0	0	0	0	0	0	0	0	0	0	0	0	0	0
Bacteria	Actinobacteria(100)	Actinobacteria(100)	Acidimicrobiales(100)	Uncultured_6(100)	unclassified(100)	0	0	0	0	0	0	0	0	0	0	0	0	0	0	0	0	0	0	0	0	0	0	0	0	0	0	0	0	0	0	0	0	0	0	0	0	0	0	0	0	0	0	0	0
					unclassified(100) Total	0	0	0	0	0	0	0	0	0	0	0	0	0	0	0	0	0	0	0	0	0	0	0	0	0	0	0	0	0	0	0	0	0	0	0	0	0	0	0	0	0	0	0	0
				Uncultured_6(100) Total		0	0	0	0	0	0	0	0	0	0	0	0	0	0	0	0	0	0	0	0	0	0	0	0	0	0	0	0	0	0	0	0	0	0	0	0	0	0	0	0	0	0	0	0
			Acidimicrobiales(100) Total			0	0	0	0	0	0	0	0	0	0	0	0	0	0	0	0	0	0	0	0	0	0	0	0	0	0	0	0	0	0	0	0	0	0	0	0	0	0	0	0	0	0	0	0
Bacteria	Actinobacteria(100)	Actinobacteria(100)	AKIW543(100)	unclassified(100)	unclassified(100)	0	0	0	0	0.0060595	0	0	0	0	0	0	0	0	0	0	0	0	0	0	0	0	0	0	0	0	0	0	0	0	0	0	0	0	0	0	0	0	0	0	0	0	0	0	0
					unclassified(100) Total	0	0	0	0	0.0060595	0	0	0	0	0	0	0	0	0	0	0	0	0	0	0	0	0	0	0	0	0	0	0	0	0	0	0	0	0	0	0	0	0	0	0	0	0	0	0
				unclassified(100) Total		0	0	0	0	0.0060595	0	0	0	0	0	0	0	0	0	0	0	0	0	0	0	0	0	0	0	0	0	0	0	0	0	0	0	0	0	0	0	0	0	0	0	0	0	0	0
			AKIW543(100) Total			0	0	0	0	0.0060595	0	0	0	0	0	0	0	0	0	0	0	0	0	0	0	0	0	0	0	0	0	0	0	0	0	0	0	0	0	0	0	0	0	0	0	0	0	0	0
Bacteria	Actinobacteria(100)	Actinobacteria(100)	Solirubrobacterales(100)	unclassified(100)	unclassified(100)	0	0	0	0	0.0060595	0	0	0	0	0	0	0	0	0	0	0	0	0	0	0	0	0	0	0	0	0	0	0	0	0	0	0	0	0	0	0	0	0	0	0	0	0	0	0
					unclassified(100) Total	0	0	0	0	0.0060595	0	0	0	0	0	0	0	0	0	0	0	0	0	0	0	0	0	0	0	0	0	0	0	0	0	0	0	0	0	0	0	0	0	0	0	0	0	0	0
				unclassified(100) Total		0	0	0	0	0.0060595	0	0	0	0	0	0	0	0	0	0	0	0	0	0	0	0	0	0	0	0	0	0	0	0	0	0	0	0	0	0	0	0	0	0	0	0	0	0	0
			Solirubrobacterales(100) Total			0	0	0	0	0.0060595	0	0	0	0	0	0	0	0	0	0	0	0	0	0	0	0	0	0	0	0	0	0	0	0	0	0	0	0	0	0	0	0	0	0	0	0	0	0	0
Bacteria	Actinobacteria(100)	Actinobacteria(100)	Micrococcales_3(100)	Microbacteriaceae(100)	unclassified(100)	0	0	0	0	0.0060595	0	0	0	0	0	0	0	0	0	0	0	0	0	0	0	0	0	0	0	0	0	0	0	0	0	0	0	0	0	0	0	0	0	0	0	0	0	0	0
					unclassified(100) Total	0	0	0	0	0.0060595	0	0	0	0	0	0	0	0	0	0	0	0	0	0	0	0	0	0	0	0	0	0	0	0	0	0	0	0	0	0	0	0	0	0	0	0	0	0	0
				Microbacteriaceae(100) Total		0	0	0	0	0.0060595	0	0	0	0	0	0	0	0	0	0	0	0	0	0	0	0	0	0	0	0	0	0	0	0	0	0	0	0	0	0	0	0	0	0	0	0	0	0	0
			Micrococcales_3(100) Total			0	0	0	0	0.0060595	0	0	0	0	0	0	0	0	0	0	0	0	0	0	0	0	0	0	0	0	0	0	0	0	0	0	0	0	0	0	0	0	0	0	0	0	0	0	0
Bacteria	Actinobacteria(100)	Actinobacteria(100)	Corynebacteriales(100)	Dietziaceae(100)	Dietzia(100)	0	0	0	0	0.0060595	0	0	0	0	0	0	0	0	0	0	0	0	0	0	0	0	0	0	0	0	0	0	0	0	0	0	0	0	0	0	0	0	0	0	0	0	0	0	0
					Dietzia(100) Total	0	0	0	0	0.0060595	0	0	0	0	0	0	0	0	0	0	0	0	0	0	0	0	0	0	0	0	0	0	0	0	0	0	0	0	0	0	0	0	0	0	0	0	0	0	0
				Dietziaceae(100) Total		0	0	0	0	0.0060595	0	0	0	0	0	0	0	0	0	0	0	0	0	0	0	0	0	0	0	0	0	0	0	0	0	0	0	0	0	0	0	0	0	0	0	0	0	0	0
			Corynebacteriales(100) Total			0	0	0	0	0.0060595	0	0	0	0	0	0	0	0	0	0	0	0	0	0	0	0	0	0	0	0	0	0	0	0	0	0	0	0	0	0	0	0	0	0	0	0	0	0	0
Bacteria	Actinobacteria(100)	Actinobacteria(100)	Acidimicrobiales(100)	Uncultured_6(100)	unclassified(100)	0	0	0	0	0	0	0	0	0	0	0	0	0	0	0	0	0	0	0	0	0	0	0	0	0	0	0	0	0	0	0	0	0	0	0	0	0	0	0	0	0	0	0	0
					unclassified(100) Total	0	0	0	0	0	0	0	0	0	0	0	0	0	0	0	0	0	0	0	0	0	0	0	0	0	0	0	0	0	0	0	0	0	0	0	0	0	0	0	0	0	0	0	0
				Uncultured_6(100) Total		0	0	0	0	0	0	0	0	0	0	0	0	0	0	0	0	0	0	0	0	0	0	0	0	0	0	0	0	0	0	0	0	0	0	0	0	0	0	0	0	0	0	0	0
			Acidimicrobiales(100) Total			0	0	0	0	0	0	0	0	0	0	0	0	0	0	0	0	0	0	0	0	0	0	0	0	0	0	0	0	0	0	0	0	0	0	0	0	0	0	0	0	0	0	0	0
Bacteria	Actinobacteria(100)	Actinobacteria(100)	AKIW543(100)	unclassified(100)	unclassified(100)	0	0	0	0	0.0060595	0	0	0	0	0	0	0	0	0	0	0	0	0	0	0	0	0	0	0	0	0	0	0	0	0	0	0	0	0	0	0	0	0	0	0	0	0	0	0
					unclassified(100) Total	0	0	0	0	0.0060595	0	0	0	0	0	0	0	0	0	0	0	0	0	0	0	0	0	0	0	0	0	0	0	0	0	0	0	0	0	0	0	0	0	0	0	0	0	0	0
				unclassified(100) Total		0	0	0	0	0.0060595	0	0	0	0	0	0	0	0	0	0	0	0	0	0	0	0	0	0	0	0	0	0	0	0	0	0	0	0	0	0	0	0	0	0	0	0	0	0	0
			AKIW543(100) Total			0	0	0	0	0.0060595	0	0	0	0	0	0	0	0	0	0	0	0	0	0	0	0	0	0	0	0	0	0	0	0	0	0	0	0	0	0	0	0	0	0	0	0	0	0	0
Bacteria	Actinobacteria(100)	Actinobacteria(100)	Acidimicrobiales(100)	unclassified(100)	unclassified(100)	0	0	0	0	0.0060595	0	0	0	0	0	0	0	0	0	0	0	0	0	0	0	0	0	0	0	0	0	0	0	0	0	0	0	0	0	0	0	0	0	0	0	0	0	0	0
					unclassified(100) Total	0	0	0	0	0.0060595	0	0	0	0	0	0	0	0	0	0	0	0	0	0	0	0	0	0	0	0	0	0	0	0	0	0	0	0	0	0	0	0	0	0	0	0	0	0	0
				unclassified(100) Total		0	0	0	0	0.0060595	0	0	0	0	0	0	0	0	0	0	0	0	0	0	0	0	0	0	0	0	0	0	0	0	0	0	0	0	0	0	0	0	0	0	0	0	0	0	0
			Acidimicrobiales(100) Total			0	0	0	0	0.0060595	0	0	0	0	0	0	0	0	0	0	0	0	0	0	0	0	0	0	0	0	0	0	0	0	0	0	0	0	0	0	0	0	0	0	0	0	0	0	0
Bacteria	Actinobacteria(100)	Actinobacteria(100)	MB-A2-108(100)	unclassified(100)	unclassified(100)	0	0	0	0	0	0	0	0	0	0	0	0	0	0	0	0	0	0	0	0	0	0	0	0	0	0	0	0	0	0	0	0	0	0	0	0	0	0	0	0	0	0	0	0
					unclassified(100) Total	0	0	0	0	0	0	0	0	0	0	0	0	0	0	0	0	0	0	0	0	0	0	0	0	0	0	0	0	0	0	0	0	0	0	0	0	0	0	0	0	0	0	0	0
				unclassified(100) Total		0	0	0	0	0	0	0	0	0	0	0	0	0	0	0	0	0	0	0	0	0	0	0	0	0	0	0	0	0	0	0	0	0	0	0	0	0	0	0	0	0	0	0	0
			MB-A2-108(100) Total			0	0	0	0	0	0	0	0	0	0	0	0	0	0	0	0	0	0	0	0	0	0	0	0	0	0	0	0	0	0	0	0	0	0	0	0	0	0	0	0	0	0	0	0
Bacteria	Actinobacteria(100)	Actinobacteria(100)	Solirubrobacterales(100)	unclassified(100)	unclassified(100)	0	0	0	0	0	0	0	0	0	0	0	0	0	0	0	0	0	0	0	0	0	0	0	0	0	0	0	0	0	0	0	0	0	0	0	0	0	0	0	0	0	0	0	0
					unclassified(100) Total	0	0	0	0	0	0	0	0	0	0	0	0	0	0	0	0	0	0	0	0	0	0	0	0	0	0	0	0	0	0	0	0	0	0	0	0	0	0	0	0	0	0	0	0
				unclassified(100) Total		0	0	0	0	0	0	0	0	0	0	0	0	0	0	0	0	0	0	0	0	0	0	0	0	0	0	0	0	0	0	0	0	0	0	0	0	0	0	0	0	0	0	0	0
			Solirubrobacterales(100) Total			0	0	0	0	0	0	0	0	0	0	0	0	0	0	0	0	0	0	0	0	0	0	0	0	0	0	0	0	0	0	0	0	0	0	0	0	0	0	0	0	0	0	0	0
Bacteria	Actinobacteria(100)	Actinobacteria(100)	Coriobacteriales(100)	Coriobacteriaceae(100)	unclassified(100)	0	0	0	0	0	0	0	0	0	0	0	0	0	0	0	0	0	0	0	0	0	0	0	0	0	0	0	0	0	0	0	0	0	0	0	0	0	0	0	0.00770357	0	0	0	0
					unclassified(100) Total	0	0	0	0	0	0	0	0	0	0	0	0	0	0	0	0	0	0	0	0	0	0	0	0	0	0	0	0	0	0	0	0	0	0	0	0	0	0	0	0.00770357	0	0	0	0
				Coriobacteriaceae(100) Total		0	0	0	0	0	0	0	0	0	0	0	0	0	0	0	0	0	0	0	0	0	0	0	0	0	0	0	0	0	0	0	0	0	0	0	0	0	0	0	0.00770357	0	0	0	0
			Coriobacteriales(100) Total			0	0	0	0	0	0	0	0	0	0	0	0	0	0	0	0	0	0	0	0	0	0	0	0	0	0	0	0	0	0	0	0	0	0	0	0	0	0	0	0.00770357	0	0	0	0
Bacteria	Actinobacteria(100)	Actinobacteria(100)	Solirubrobacterales(100)	Solirubrobacteriaceae(100)	Solirubrobacter(100)	0	0	0	0	0	0	0	0	0	0	0	0	0	0	0	0	0	0	0	0	0	0	0	0	0	0	0	0	0	0	0	0	0	0	0	0	0	0	0	0	0	0	0	0
					Solirubrobacter(100) Total	0	0	0	0	0	0	0	0	0	0	0	0	0	0	0	0	0	0	0	0	0	0	0	0	0	0	0	0	0	0	0	0	0	0	0	0	0	0	0	0	0	0	0	0
				Solirubrobacteriaceae(100) Total		0	0	0	0	0	0	0	0	0	0	0	0	0	0	0	0	0	0	0	0	0	0	0	0	0	0	0	0	0	0	0	0	0	0	0	0	0	0	0	0	0	0	0	0
			Solirubrobacterales(100) Total			0	0	0	0	0	0	0	0	0	0	0	0	0	0	0	0	0	0	0	0	0	0	0	0	0	0	0	0	0	0	0	0	0	0	0	0	0	0	0	0	0	0	0	0
Bacteria	Actinobacteria(100)	Actinobacteria(100)	Coriobacteriales(100)	Coriobacteriaceae(100)	Uncultured_10(100)	0	0	0	0	0	0	0	0	0	0	0	0	0	0	0	0	0	0	0	0	0	0	0	0	0	0	0	0	0	0	0	0	0	0	0	0	0	0	0	0	0	0	0	0
					Uncultured_10(100) Total	0	0	0	0	0	0	0	0	0	0	0	0	0	0	0	0	0	0	0	0	0	0	0	0	0	0	0	0	0	0	0	0	0	0	0	0	0	0	0	0	0	0	0	0
				Coriobacteriaceae(100) Total		0	0	0	0	0	0	0	0	0	0	0	0	0	0	0	0	0	0	0	0	0	0	0	0	0	0	0	0	0	0	0	0	0	0	0	0	0	0	0	0	0	0	0	0
			Coriobacteriales(100) Total			0	0	0	0	0	0	0	0	0	0	0	0	0	0	0	0	0	0	0	0	0	0	0	0	0	0	0	0	0	0	0	0	0	0	0	0	0	0	0	0	0	0	0	0
Bacteria	Actinobacteria(100)	Actinobacteria(100)	Micrococcales_3(100)	Microbacteriaceae(100)	unclassified(100)	0	0	0	0	0	0	0	0	0	0	0	0	0	0	0	0	0	0	0	0	0	0	0	0	0	0	0	0	0	0	0	0	0	0	0	0	0	0	0	0	0	0	0	0
					unclassified(100) Total	0	0	0	0	0	0	0	0	0	0	0	0	0	0	0	0	0	0	0	0	0	0	0	0	0	0	0	0	0	0	0	0	0	0	0	0	0	0	0	0	0	0	0	0
				Microbacteriaceae(100) Total		0	0	0	0	0	0	0	0	0	0	0	0	0	0	0	0	0	0	0	0	0	0	0	0	0	0	0	0	0	0	0	0	0	0	0	0	0	0	0	0	0	0	0	0
			Micrococcales_3(100) Total			0	0	0	0	0	0	0	0	0	0	0	0	0	0	0	0	0	0	0	0	0	0	0	0	0	0	0	0	0	0	0	0	0	0	0	0	0	0	0	0	0	0	0	0
Bacteria	Actinobacteria(100)	Actinobacteria(100)	Solirubrobacterales(100)	Cluster_319-6M6(100)	unclassified(100)	0	0	0	0	0	0	0	0	0	0	0	0	0	0	0	0	0	0	0	0	0	0	0	0	0	0	0	0	0	0	0	0	0	0	0	0	0	0	0	0	0	0	0	0
					unclassified(100) Total	0	0	0	0	0	0	0	0	0	0	0	0	0	0	0	0	0	0	0	0	0	0	0	0	0	0	0	0	0	0	0	0	0	0	0	0	0	0	0	0	0	0	0	0
				Cluster_319-6M6(100) Total		0	0	0	0	0	0	0	0	0	0	0	0	0	0	0	0	0	0	0	0	0	0	0	0	0	0	0	0	0	0	0	0	0	0	0	0	0	0	0	0	0	0	0	0
Bacteria	Actinobacteria(100)	Actinobacteria(100)	Solirubrobacterales(100)	Cluster_480-2(100)	unclassified(100)	0	0	0	0	0.0060595	0	0	0	0	0	0	0	0	0	0	0	0	0	0	0	0	0	0	0	0	0	0	0	0	0	0	0	0	0	0	0	0	0	0	0	0	0	0	0
					unclassified(100) Total	0	0	0	0	0.0060595	0	0	0	0	0	0	0	0	0	0	0	0	0	0	0	0	0	0	0	0	0	0	0	0	0	0	0	0	0	0	0	0	0	0	0	0	0	0	0
				Cluster_480-2(100) Total		0	0	0	0	0.0060595	0	0	0	0	0	0	0	0	0	0	0	0	0	0	0	0	0	0	0	0	0	0	0	0	0	0	0	0	0	0	0	0	0	0	0	0	0	0	0
			Solirubrobacterales(100) Total			0	0	0	0	0.0060595	0	0	0	0	0	0	0	0	0	0	0	0	0	0	0	0	0	0	0	0	0	0	0	0	0	0	0	0	0	0	0	0	0	0	0	0	0	0	0
Bacteria	Actinobacteria(100)	Actinobacteria(100)	Coriobacteriales(100)	Coriobacteriaceae(100)	Uncultured_10(100)	0	0	0	0	0	0	0	0	0	0	0	0	0	0	0	0	0	0	0	0	0	0	0	0	0	0	0	0	0	0	0	0	0	0	0	0	0	0	0	0.00770357	0	0	0	0
					Uncultured_10(100) Total	0	0	0	0	0	0	0	0	0	0	0	0	0	0	0	0	0	0	0	0	0	0	0	0	0	0	0	0	0	0	0	0	0	0	0	0	0	0	0	0.00770357	0	0	0	0
				Coriobacteriaceae(100) Total		0	0	0	0	0	0	0	0	0	0	0	0	0	0	0	0	0	0	0	0	0	0	0	0	0	0	0	0	0	0	0	0	0	0	0	0	0	0	0	0.00770357	0	0	0	0
			Coriobacteriales(100) Total			0	0	0	0	0	0	0	0	0	0	0	0	0	0	0	0	0	0	0	0	0	0	0	0	0	0	0	0	0	0	0	0	0	0	0	0	0	0	0	0.00770357	0	0	0	0
Bacteria	Actinobacteria(100)	Actinobacteria(100)	Acidimicrobiales(100)	Candidatus_Microthrix(100)	Candidatus_Microthrix(100)	0	0	0	0	0	0	0	0	0	0	0	0	0	0	0	0	0	0	0	0	0	0	0	0	0	0	0	0	0	0	0	0	0	0	0	0	0	0	0	0	0	0	0	0
					Candidatus_Microthrix(100) Total	0	0	0	0	0	0	0	0	0	0	0	0	0	0	0	0	0	0	0	0	0	0	0	0	0	0	0	0	0	0	0	0	0	0	0	0	0	0	0	0	0	0	0	0
				Candidatus_Microthrix(100) Total		0	0	0	0	0	0	0	0	0	0	0	0	0	0	0	0	0	0	0	0	0	0	0	0	0	0	0	0	0	0	0	0	0	0	0	0	0	0	0	0	0	0	0	0
			Acidimicrobiales(100) Total			0	0	0	0	0	0	0	0	0	0	0	0	0	0	0	0	0	0	0	0	0	0	0	0	0	0	0	0	0	0	0	0	0	0	0	0	0	0	0	0	0	0	0	0
Bacteria	Actinobacteria(100)	Actinobacteria(100)	Coriobacteriales(100)	Coriobacteriaceae(100)	Uncultured_10(100)	0	0	0	0	0	0	0	0	0	0	0	0	0	0	0	0	0	0	0	0	0	0	0	0	0	0	0	0	0	0	0	0	0	0	0	0	0	0	0	0	0	0	0	0
					Uncultured_10(100) Total	0	0	0	0	0	0	0	0	0	0	0	0	0	0	0	0	0	0	0	0	0	0	0	0	0	0	0	0	0	0	0	0	0	0	0	0	0	0	0	0	0	0	0	0
				Coriobacteriaceae(100) Total		0	0	0	0	0	0	0	0	0	0	0	0	0	0	0	0	0	0	0	0	0	0	0	0	0	0	0	0	0	0	0	0	0	0	0	0	0	0	0	0	0	0	0	0
			Coriobacteriales(100) Total			0	0	0	0	0	0	0	0	0	0	0	0	0	0	0	0	0	0	0	0	0	0	0	0	0	0	0	0	0	0	0	0	0	0	0	0	0	0	0	0	0	0	0	0
Bacteria	Actinobacteria(100)	Actinobacteria(100)	Acidimicrobiales(100)	unclassified(100)	unclassified(100)	0	0	0	0	0	0	0	0	0	0	0	0	0	0	0	0	0	0	0	0	0	0	0	0	0	0	0	0	0	0	0	0	0	0	0	0	0	0	0	0	0	0	0	0
					unclassified(100) Total	0	0	0	0	0	0	0	0	0	0	0	0	0	0	0	0	0	0	0	0	0	0	0	0	0	0	0	0	0	0	0	0	0	0	0	0	0	0	0	0	0	0	0	0
				unclassified(100) Total		0	0	0	0	0	0	0	0	0	0	0	0	0	0	0	0	0	0	0	0	0	0	0	0	0	0	0	0	0	0	0	0	0	0	0	0	0	0	0	0	0	0	0	0
			Acidimicrobiales(100) Total			0	0	0	0	0	0	0	0	0	0	0	0	0	0	0	0	0	0	0	0	0	0	0	0	0	0	0	0	0	0	0	0	0	0	0	0	0	0	0	0	0	0	0	0
Bacteria	Actinobacteria(100)	Actinobacteria(100)	unclassified(100)	unclassified(100)	unclassified(100)	0	0	0	0	0	0	0	0	0	0	0	0	0	0	0	0	0	0	0	0	0	0	0	0	0	0	0	0	0	0	0	0	0	0	0	0	0	0	0	0	0	0	0	0
					unclassified(100) Total	0	0	0	0	0	0	0	0	0	0	0	0	0	0	0	0	0	0	0	0	0	0	0	0	0	0	0	0	0	0	0	0	0	0	0	0	0	0	0	0	0	0	0	0
				unclassified(100) Total		0	0	0	0	0	0	0	0	0	0	0	0	0	0	0	0	0	0	0	0	0	0	0	0	0	0	0	0	0	0	0	0	0	0	0	0	0	0	0	0	0	0	0	0
			unclassified(100) Total			0	0	0	0	0	0	0	0	0	0	0	0	0	0	0	0	0	0	0	0	0	0	0	0	0	0	0	0	0	0	0	0	0	0	0	0	0	0	0	0	0	0	0	0
Bacteria	Actinobacteria(100)	Actinobacteria(100)	MB-A2-108(100)	unclassified(100)	unclassified(100)	0	0	0	0	0	0	0	0	0	0	0	0	0	0	0	0	0	0	0	0	0	0	0	0	0	0	0	0	0	0	0	0	0	0	0	0	0	0	0	0	0	0	0	0
					unclassified(100) Total	0	0	0	0	0	0	0	0	0	0	0	0	0	0	0	0	0	0	0	0	0	0	0	0	0	0	0	0	0	0	0	0	0	0	0	0	0	0	0	0	0	0	0	0
				unclassified(100) Total		0	0	0	0	0	0	0	0	0	0	0	0	0	0	0	0	0	0	0	0	0	0	0	0	0	0	0	0	0	0	0	0	0	0	0	0	0	0	0	0	0	0	0	0
			MB-A2-108(100) Total			0	0	0	0	0	0	0	0	0	0	0	0	0	0	0	0	0	0	0	0	0	0	0	0	0	0	0	0	0	0	0	0	0	0	0	0	0	0	0	0	0	0	0	0
Bacteria	Actinobacteria(100)	Actinobacteria(100)	Coriobacteriales(100)	Coriobacteriaceae(100)	Uncultured_10(100)	0	0	0	0	0	0	0	0	0	0	0	0	0	0	0	0	0	0	0	0	0	0	0	0	0	0	0	0	0	0	0	0	0	0	0	0	0	0	0	0	0	0	0	0
					Uncultured_10(100) Total	0	0	0	0	0	0	0	0	0	0	0	0	0	0	0	0	0	0	0	0	0	0	0	0	0	0	0	0	0	0	0	0	0	0	0	0	0	0	0	0	0	0	0	0
				Coriobacteriaceae(100) Total		0	0	0	0	0	0	0	0	0	0	0	0	0	0	0	0	0	0	0	0	0	0	0	0	0	0	0	0	0	0	0	0	0	0	0	0	0	0	0	0	0	0	0	0
			Coriobacteriales(100) Total			0	0	0	0	0	0	0	0	0	0	0	0	0	0	0	0	0	0	0	0	0	0	0	0	0	0	0	0	0	0	0	0	0	0	0	0	0	0	0	0	0	0	0	0
Bacteria	Actinobacteria(100)	Actinobacteria(100)	Corynebacteriales(100)	unclassified(100)	unclassified(100)	0	0	0	0	0	0	0	0	0	0	0	0	0	0	0	0	0	0	0	0	0	0	0	0	0	0	0	0	0	0	0	0	0	0	0	0	0	0	0	0	0	0	0	0
					unclassified(100) Total	0	0	0	0	0	0	0	0	0	0	0	0	0	0	0	0	0	0	0	0	0	0	0	0	0	0	0	0	0	0	0	0	0	0	0	0	0	0	0	0	0	0	0	0
				unclassified(100) Total		0	0	0	0	0	0	0	0	0	0	0	0	0	0	0	0	0	0	0	0	0	0	0	0	0	0	0	0	0	0	0	0	0	0	0	0	0	0	0	0	0	0	0	0
			Corynebacteriales(100) Total			0	0	0	0	0	0	0	0	0	0	0	0	0	0	0	0	0	0	0	0	0	0	0	0	0	0	0	0	0	0	0	0	0	0	0	0	0	0	0	0	0	0	0	0
Bacteria	Actinobacteria(100)	Actinobacteria(100)	Coriobacteriales(100)	Coriobacteriaceae(100)	Uncultured_10(100)	0	0	0	0	0	0	0	0	0	0	0	0	0	0	0	0	0	0	0	0	0	0	0	0	0	0	0	0	0	0	0	0	0	0	0	0	0	0	0	0	0	0	0	0
Bacteria	Actinobacteria(100)	Actinobacteria(100)	Coriobacteriales(100)	Coriobacteriaceae(100)	Uncultured_10(100)	0	0	0	0	0	0	0	0	0	0	0	0	0	0	0	0	0	0	0	0	0	0	0	0	0	0	0	0	0	0	0	0	0	0	0	0	0	0	0	0	0	0	0	0
Bacteria	Actinobacteria(100)	Actinobacteria(100)	Coriobacteriales(100)	Coriobacteriaceae(100)	Uncultured_10(100)	0	0	0	0	0	0	0	0	0	0	0	0	0	0	0	0	0	0	0	0	0	0	0	0	0	0	0	0	0	0	0	0	0	0	0	0	0	0	0	0	0	0	0	0
					Uncultured_10(100) Total	0	0	0	0	0	0	0	0	0	0	0	0	0	0	0	0	0	0	0	0	0	0	0	0	0	0	0	0	0	0	0	0	0	0	0	0	0	0	0	0	0	0	0	0
				Coriobacteriaceae(100) Total		0	0	0	0	0	0	0	0	0	0	0	0	0	0	0	0	0	0	0	0	0	0	0	0	0	0	0	0	0	0	0	0	0	0	0	0	0	0	0	0	0	0	0	0
			Coriobacteriales(100) Total			0	0	0	0	0	0	0	0	0	0	0	0	0	0	0	0	0	0	0	0	0	0	0	0	0	0	0	0	0	0	0	0	0	0	0	0	0	0	0	0	0	0	0	0
Bacteria	Actinobacteria(100)	Actinobacteria(100)	unclassified(100)	unclassified(100)	unclassified(100)	0	0	0	0	0	0	0	0	0	0	0	0	0	0	0	0	0	0	0	0	0	0	0	0	0	0	0	0	0	0	0	0	0	0	0	0	0	0	0	0	0	0	0	0
					unclassified(100) Total	0	0	0	0	0	0	0	0	0	0	0	0	0	0	0	0	0	0	0	0	0	0	0	0	0	0	0	0	0	0	0	0	0	0	0	0	0	0	0	0	0	0	0	0
				unclassified(100) Total		0	0	0	0	0	0	0	0	0	0	0	0	0	0	0	0	0	0	0	0	0	0	0	0	0	0	0	0	0	0	0	0	0	0	0	0	0	0	0	0	0	0	0	0
			unclassified(100) Total			0	0	0	0	0	0	0	0	0	0	0	0	0	0	0	0	0	0	0	0	0	0	0	0	0	0	0	0	0	0	0	0	0	0	0	0	0	0	0	0	0	0	0	0
Bacteria	Actinobacteria(100)	Actinobacteria(100)	Pseudonocardiales_1(100)	Pseudonocardiaceae_1(100)	unclassified(100)	0	0	0	0	0	0	0	0	0	0	0	0	0	0	0	0	0	0	0	0	0	0	0	0	0	0	0	0	0	0	0	0	0	0	0	0	0	0	0	0	0	0	0	0
					unclassified(100) Total	0	0	0	0	0	0	0	0	0	0	0	0	0	0	0	0	0	0	0	0	0	0	0	0	0	0	0	0	0	0	0	0	0	0	0	0	0	0	0	0	0	0	0	0
				Pseudonocardiaceae_1(100) Total		0	0	0	0	0	0	0	0	0	0	0	0	0	0	0	0	0	0	0	0	0	0	0	0	0	0	0	0	0	0	0	0	0	0	0	0	0	0	0	0	0	0	0	0
			Pseudonocardiales_1(100) Total			0	0	0	0	0	0	0	0	0	0	0	0	0	0	0	0	0	0	0	0	0	0	0	0	0	0	0	0	0	0	0	0	0	0	0	0	0	0	0	0	0	0	0	0
Bacteria	Actinobacteria(100)	Actinobacteria(100)	Acidimicrobiales(100)	Acidimicrobiaceae_1(100)	Uncultured_5(100)	0	0	0	0	0	0	0	0	0	0	0	0	0	0	0	0	0	0	0	0	0	0	0	0	0	0	0	0	0	0	0	0	0	0	0	0	0	0	0	0	0	0	0	0
					Uncultured_5(100) Total	0	0	0	0	0	0	0	0	0	0	0	0	0	0	0	0	0	0	0	0	0	0	0	0	0	0	0	0	0	0	0	0	0	0	0	0	0	0	0	0	0	0	0	0
				Acidimicrobiaceae_1(100) Total		0	0	0	0	0	0	0	0	0	0	0	0	0	0	0	0	0	0	0	0	0	0	0	0	0	0	0	0	0	0	0	0	0	0	0	0	0	0	0	0	0	0	0	0
			Acidimicrobiales(100) Total			0	0	0	0	0	0	0	0	0	0	0	0	0	0	0	0	0	0	0	0	0	0	0	0	0	0	0	0	0	0	0	0	0	0	0	0	0	0	0	0	0	0	0	0
Bacteria	Actinobacteria(100)	Actinobacteria(100)	unclassified(100)	unclassified(100)	unclassified(100)	0	0	0	0	0	0	0	0	0	0	0	0	0	0	0	0	0	0	0	0	0	0	0	0	0	0	0	0	0	0	0	0	0	0	0	0	0	0	0	0	0	0	0	0
					unclassified(100) Total	0	0	0	0	0	0	0	0	0	0	0	0	0	0	0	0	0	0	0	0	0	0	0	0	0	0	0	0	0	0	0	0	0	0	0	0	0	0	0	0	0	0	0	0
				unclassified(100) Total		0	0	0	0	0	0	0	0	0	0	0	0	0	0	0	0	0	0	0	0	0	0	0	0	0	0	0	0	0	0	0	0	0	0	0	0	0	0	0	0	0	0	0	0
			unclassified(100) Total			0	0	0	0	0	0	0	0	0	0	0	0	0	0	0	0	0	0	0	0	0	0	0	0	0	0	0	0	0	0	0	0	0	0	0	0	0	0	0	0	0	0	0	0
Bacteria	Actinobacteria(100)	Actinobacteria(100)	MB-A2-108(100)	unclassified(100)	unclassified(100)	0	0	0	0	0	0	0	0	0	0	0	0	0	0	0	0	0	0	0	0	0	0	0	0	0	0	0	0	0	0	0	0	0	0	0	0	0	0	0	0	0	0	0	0
					unclassified(100) Total	0	0	0	0	0	0	0	0	0	0	0	0	0	0	0	0	0	0	0	0	0	0	0	0	0	0	0	0	0	0	0	0	0	0	0	0	0	0	0	0	0	0	0	0
				unclassified(100) Total		0	0	0	0	0	0	0	0	0	0	0	0	0	0	0	0	0	0	0	0	0	0	0	0	0	0	0	0	0	0	0	0	0	0	0	0	0	0	0	0	0	0	0	0
			MB-A2-108(100) Total			0	0	0	0	0	0	0	0	0	0	0	0	0	0	0	0	0	0	0	0	0	0	0	0	0	0	0	0	0	0	0	0	0	0	0	0	0	0	0	0	0	0	0	0
Bacteria	Actinobacteria(100)	Actinobacteria(100)	Coriobacteriales(100)	Coriobacteriaceae(100)	Uncultured_10(100)	0	0	0	0	0	0	0	0	0	0	0	0	0	0	0	0	0	0	0	0	0.00670511	0	0	0	0	0	0	0	0	0	0	0	0	0	0	0	0	0	0	0	0	0	0	0
					Uncultured_10(100) Total	0	0	0	0	0	0	0	0	0	0	0	0	0	0	0	0	0	0	0	0	0.00670511	0	0	0	0	0	0	0	0	0	0	0	0	0	0	0	0	0	0	0	0	0	0	0
				Coriobacteriaceae(100) Total		0	0	0	0	0	0	0	0	0	0	0	0	0	0	0	0	0	0	0	0	0.00670511	0	0	0	0	0	0	0	0	0	0	0	0	0	0	0	0	0	0	0	0	0	0	0
			Coriobacteriales(100) Total			0	0	0	0	0	0	0	0	0	0	0	0	0	0	0	0	0	0	0	0	0.00670511	0	0	0	0	0	0	0	0	0	0	0	0	0	0	0	0	0	0	0	0	0	0	0
Bacteria	Actinobacteria(100)	Actinobacteria(100)	Propionibacteriales(100)	Nocardioidaceae(100)	Nocardioides(100)	0	0	0	0	0	0	0	0	0	0	0	0	0	0	0	0	0	0	0	0	0	0	0	0	0	0	0	0	0	0	0	0	0	0	0	0	0	0	0	0	0	0	0	0
					Nocardioides(100) Total	0	0	0	0	0	0	0	0	0	0	0	0	0	0	0	0	0	0	0	0	0	0	0	0	0	0	0	0	0	0	0	0	0	0	0	0	0	0	0	0	0	0	0	0
				Nocardioidaceae(100) Total		0	0	0	0	0	0	0	0	0	0	0	0	0	0	0	0	0	0	0	0	0	0	0	0	0	0	0	0	0	0	0	0	0	0	0	0	0	0	0	0	0	0	0	0
			Propionibacteriales(100) Total			0	0	0	0	0	0	0	0	0	0	0	0	0	0	0	0	0	0	0	0	0	0	0	0	0	0	0	0	0	0	0	0	0	0	0	0	0	0	0	0	0	0	0	0
Bacteria	Actinobacteria(100)	Actinobacteria(100)	Solirubrobacterales(100)	unclassified(100)	unclassified(100)	0	0	0	0	0	0	0	0	0	0	0	0	0	0	0	0	0	0	0	0	0	0	0	0	0	0	0	0	0	0	0	0	0	0	0	0	0	0	0	0	0	0	0	0
					unclassified(100) Total	0	0	0	0	0	0	0	0	0	0	0	0	0	0	0	0	0	0	0	0	0	0	0	0	0	0	0	0	0	0	0	0	0	0	0	0	0	0	0	0	0	0	0	0
				unclassified(100) Total		0	0	0	0	0	0	0	0	0	0	0	0	0	0	0	0	0	0	0	0	0	0	0	0	0	0	0	0	0	0	0	0	0	0	0	0	0	0	0	0	0	0	0	0
			Solirubrobacterales(100) Total			0	0	0	0	0	0	0	0	0	0	0	0	0	0	0	0	0	0	0	0	0	0	0	0	0	0	0	0	0	0	0	0	0	0	0	0	0	0	0	0	0	0	0	0
Bacteria	Actinobacteria(100)	Actinobacteria(100)	Coriobacteriales(100)	Coriobacteriaceae(100)	unclassified(100)	0	0	0	0	0	0	0	0	0	0	0	0	0	0	0	0	0	0	0	0	0	0	0	0	0	0	0	0	0	0	0	0	0	0	0	0	0	0	0	0	0	0	0	0
Bacteria	Actinobacteria(100)	Actinobacteria(100)	Coriobacteriales(100)	Coriobacteriaceae(100)	unclassified(100)	0	0	0	0	0	0	0	0	0	0	0	0	0	0	0	0	0	0	0	0	0	0	0	0	0	0	0	0	0	0	0	0	0	0	0	0	0	0	0	0	0	0	0	0
					unclassified(100) Total	0	0	0	0	0	0	0	0	0	0	0	0	0	0	0	0	0	0	0	0	0	0	0	0	0	0	0	0	0	0	0	0	0	0	0	0	0	0	0	0	0	0	0	0
				Coriobacteriaceae(100) Total		0	0	0	0	0	0	0	0	0	0	0	0	0	0	0	0	0	0	0	0	0	0	0	0	0	0	0	0	0	0	0	0	0	0	0	0	0	0	0	0	0	0	0	0
			Coriobacteriales(100) Total			0	0	0	0	0	0	0	0	0	0	0	0	0	0	0	0	0	0	0	0	0	0	0	0	0	0	0	0	0	0	0	0	0	0	0	0	0	0	0	0	0	0	0	0
Bacteria	Actinobacteria(100)	Actinobacteria(100)	Micromonosporales(100)	Micromonosporaceae(100)	unclassified(100)	0	0	0	0	0	0	0	0	0	0	0	0	0	0	0	0	0	0	0	0	0	0	0	0	0	0	0	0	0	0	0	0	0	0	0	0	0	0	0	0	0	0	0	0
					unclassified(100) Total	0	0	0	0	0	0	0	0	0	0	0	0	0	0	0	0	0	0	0	0	0	0	0	0	0	0	0	0	0	0	0	0	0	0	0	0	0	0	0	0	0	0	0	0
				Micromonosporaceae(100) Total		0	0	0	0	0	0	0	0	0	0	0	0	0	0	0	0	0	0	0	0	0	0	0	0	0	0	0	0	0	0	0	0	0	0	0	0	0	0	0	0	0	0	0	0
			Micromonosporales(100) Total			0	0	0	0	0	0	0	0	0	0	0	0	0	0	0	0	0	0	0	0	0	0	0	0	0	0	0	0	0	0	0	0	0	0	0	0	0	0	0	0	0	0	0	0
Bacteria	Actinobacteria(100)	Actinobacteria(100)	Coriobacteriales(100)	Coriobacteriaceae(100)	unclassified(100)	0	0	0	0	0	0	0	0	0	0	0	0	0	0	0	0	0	0	0	0	0	0	0	0	0	0	0	0	0	0	0	0	0	0	0	0	0	0	0	0	0	0	0	0
					unclassified(100) Total	0	0	0	0	0	0	0	0	0	0	0	0	0	0	0	0	0	0	0	0	0	0	0	0	0	0	0	0	0	0	0	0	0	0	0	0	0	0	0	0	0	0	0	0
Bacteria	Actinobacteria(100)	Actinobacteria(100)	Coriobacteriales(100)	Coriobacteriaceae(100)	Uncultured_10(100)	0	0	0	0	0	0	0	0	0	0	0	0	0	0	0	0	0	0	0	0	0	0	0	0	0	0	0	0	0	0	0	0	0	0	0	0	0	0	0	0	0	0	0	0
Bacteria	Actinobacteria(100)	Actinobacteria(100)	Coriobacteriales(100)	Coriobacteriaceae(100)	Uncultured_10(100)	0	0	0	0	0	0	0	0	0	0	0	0	0	0	0	0	0	0	0	0	0	0	0	0	0	0	0	0	0	0	0	0	0	0	0	0	0	0	0	0	0	0	0	0
Bacteria	Actinobacteria(100)	Actinobacteria(100)	Coriobacteriales(100)	Coriobacteriaceae(100)	Uncultured_10(100)	0	0	0	0	0	0	0	0	0	0	0	0	0	0	0	0	0	0	0	0	0	0	0	0	0	0	0	0	0	0	0	0	0	0	0	0	0	0	0	0	0	0	0	0
Bacteria	Actinobacteria(100)	Actinobacteria(100)	Coriobacteriales(100)	Coriobacteriaceae(100)	Uncultured_10(100)	0	0	0	0	0	0	0	0	0	0	0	0	0	0	0	0	0	0	0	0	0	0	0	0	0	0	0	0	0	0	0	0	0	0	0	0	0	0	0	0	0	0	0	0
Bacteria	Actinobacteria(100)	Actinobacteria(100)	Coriobacteriales(100)	Coriobacteriaceae(100)	Uncultured_10(100)	0	0	0	0	0	0	0	0	0	0	0	0	0	0	0	0	0	0	0	0	0	0	0	0	0	0	0	0	0	0	0	0	0	0	0	0	0	0	0	0	0	0	0	0
					Uncultured_10(100) Total	0	0	0	0	0	0	0	0	0	0	0	0	0	0	0	0	0	0	0	0	0	0	0	0	0	0	0	0	0	0	0	0	0	0	0	0	0	0	0	0	0	0	0	0
				Coriobacteriaceae(100) Total		0	0	0	0	0	0	0	0	0	0	0	0	0	0	0	0	0	0	0	0	0	0	0	0	0	0	0	0	0	0	0	0	0	0	0	0	0	0	0	0	0	0	0	0
			Coriobacteriales(100) Total			0	0	0	0	0	0	0	0	0	0	0	0	0	0	0	0	0	0	0	0	0	0	0	0	0	0	0	0	0	0	0	0	0	0	0	0	0	0	0	0	0	0	0	0
Bacteria	Actinobacteria(100)	Actinobacteria(100)	AKIW543(100)	unclassified(100)	unclassified(100)	0	0	0	0	0	0	0	0	0	0	0	0	0	0	0	0	0	0	0	0	0	0	0	0	0	0	0	0	0	0	0	0	0	0	0	0	0	0	0	0	0	0	0	0
					unclassified(100) Total	0	0	0	0	0	0	0	0	0	0	0	0	0	0	0	0	0	0	0	0	0	0	0	0	0	0	0	0	0	0	0	0	0	0	0	0	0	0	0	0	0	0	0	0
				unclassified(100) Total		0	0	0	0	0	0	0	0	0	0	0	0	0	0	0	0	0	0	0	0	0	0	0	0	0	0	0	0	0	0	0	0	0	0	0	0	0	0	0	0	0	0	0	0
			AKIW543(100) Total			0	0	0	0	0	0	0	0	0	0	0	0	0	0	0	0	0	0	0	0	0	0	0	0	0	0	0	0	0	0	0	0	0	0	0	0	0	0	0	0	0	0	0	0
Bacteria	Actinobacteria(100)	Actinobacteria(100)	Coriobacteriales(100)	Coriobacteriaceae(100)	Uncultured_10(100)	0	0	0	0	0	0	0	0	0	0	0	0	0	0	0	0	0	0	0	0	0	0	0	0	0	0	0	0	0	0	0	0	0	0	0	0	0	0	0	0	0	0	0	0
					Uncultured_10(100) Total	0	0	0	0	0	0	0	0	0	0	0	0	0	0	0	0	0	0	0	0	0	0	0	0	0	0	0	0	0	0	0	0	0	0	0	0	0	0	0	0	0	0	0	0
				Coriobacteriaceae(100) Total		0	0	0	0	0	0	0	0	0	0	0	0	0	0	0	0	0	0	0	0	0	0	0	0	0	0	0	0	0	0	0	0	0	0	0	0	0	0	0	0	0	0	0	0
			Coriobacteriales(100) Total			0	0	0	0	0	0	0	0	0	0	0	0	0	0	0	0	0	0	0	0	0	0	0	0	0	0	0	0	0	0	0	0	0	0	0	0	0	0	0	0	0	0	0	0
Bacteria	Actinobacteria(100)	Actinobacteria(100)	Acidimicrobiales(100)	unclassified(100)	unclassified(100)	0	0	0	0	0	0	0	0	0	0	0	0	0	0	0	0	0	0	0	0	0	0	0	0	0	0	0	0	0	0	0	0	0	0	0	0	0	0	0	0	0	0	0	0
					unclassified(100) Total	0	0	0	0	0	0	0	0	0	0	0	0	0	0	0	0	0	0	0	0	0	0	0	0	0	0	0	0	0	0	0	0	0	0	0	0	0	0	0	0	0	0	0	0
[truncated: 27,844 more rows]
[truncated: 64 more columns]
