# Supplementary material for: Gut microbial compositions mirror caste‐specific diets in a major lineage of social insects
Source: Environ Microbiol Rep. 2019 Jan 8;11(2):196–205. doi: 10.1111/1758-2229.12728 (PMC6850719; doi:10.1111/1758-2229.12728)
Supplement: Supplementary file 3 — Table S3. Relative abundances of full bacterial OTUs identified in each termite reproductive caste gut sample with full taxonomical levels presented. Click on the (+) sign or the numbers on the left panel to expand the taxon column. [file EMI4-11-196-s003.xlsx]

## Sheet: Sheet2
termite taxa: M: Macrotermes - Mn: Macrotermes natalensis - O. sp: Odontotermes sp. - A: Ancistrotermes - P: Pseudacanthotermes - termite caste: Q: queen - K: king
Phylum	Class	Order	Family	Genus	A_cavithorax_Q_1	A_cavithorax_Q_2	A_cavithorax_Q_3	A_guineensis_K_1	A_guineensis_K_2	A_guineensis_K_3	A_guineensis_Q_1	A_guineensis_Q_2	A_guineensis_Q_3	MN_133_K_1	MN_133_K_2	MN_133_K_3	MN_133_Q_1	MN_133_Q_2	MN_133_Q_3	M_bellicosus_Q_1	M_bellicosus_Q_2	M_bellicosus_Q_3	Mn_118_K_1	Mn_118_K_2	Mn_118_K_3	Mn_118_Q_1	Mn_118_Q_2	Mn_118_Q_3	Mn_134_K_1	Mn_134_K_2	Mn_134_K_3	Mn_134_Q_1	Mn_134_Q_2	Mn_134_Q_3	Mn_137_K_1	Mn_137_K_2	Mn_137_K_3	Mn_137_Q_1	Mn_137_Q_2	Mn_137_Q_3	Mn_149_K_1	Mn_149_K_2	Mn_149_K_3	Mn_149_Q_1	Mn_149_Q_2	Mn_149_Q_3	Mn_156_Q_1	Mn_156_Q_2	Mn_156_Q_3
Acidobacteria(100)	Acidobacteria(100)	Acidobacteriales(100)	Acidobacteriaceae(100)	Uncultured_1(100)	0	0	0	0	0	0	0	0	0	0	0	0	0	0	0	0	0	0	0	0	0	0	0	0	0	0	0	0	0	0	0	0.0257798	0	4.42262	0	0	0	0	0	0	0	0	0	0	0
Acidobacteria(100)	Acidobacteria(100)	Acidobacteriales(100)	Acidobacteriaceae(100)	Uncultured_1(100)	0	0	0	0	0	0	0	0	0	0.00860956	0	0	0	0	0	0	0	0	0	0	0	0	0	0	0	0	0	0	0	0	0	0	0	1.44345	1.36889	0.203346	0	0	0	0	0	0	0	0	0
				Uncultured_1(100) Total	0	0	0	0	0	0	0	0	0	0.00860956	0	0	0	0	0	0	0	0	0	0	0	0	0	0	0	0	0	0	0	0	0	0.0257798	0	5.86607	1.36889	0.203346	0	0	0	0	0	0	0	0	0
Acidobacteria(100)	Acidobacteria(100)	Acidobacteriales(100)	Acidobacteriaceae(100)	Edaphobacter(100)	0	0	0	0	0	0	0	0	0	0	0	0	0	0	0	0	0	0	0	0	0	0	0	0	0	0	0	0	0	0	0	0	0	0	0	0	0	0	0	0	0	0	0	0	0
				Edaphobacter(100) Total	0	0	0	0	0	0	0	0	0	0	0	0	0	0	0	0	0	0	0	0	0	0	0	0	0	0	0	0	0	0	0	0	0	0	0	0	0	0	0	0	0	0	0	0	0
Acidobacteria(100)	Acidobacteria(100)	Acidobacteriales(100)	Acidobacteriaceae(100)	Uncultured_12(100)	0	0	0	0	0	0	0	0	0	0	0	0	0	0	0	0	0	0	0	0	0	0	0	0	0	0	0	0	0	0	0	0	0	0	0	0	0	0	0	0	0	0	0	0	0.683843
				Uncultured_12(100) Total	0	0	0	0	0	0	0	0	0	0	0	0	0	0	0	0	0	0	0	0	0	0	0	0	0	0	0	0	0	0	0	0	0	0	0	0	0	0	0	0	0	0	0	0	0.683843
Acidobacteria(100)	Acidobacteria(100)	Acidobacteriales(100)	Acidobacteriaceae(100)	Uncultured_31(100)	0	0	0	0	0	0	0	0	0	0	0	0	0	0	0	0	0	0	0	0	0	0	0	0	0	0	0	0	0	0	0	0	0	0	0	0	0	0	0	0	0	0	0	0	0
Acidobacteria(100)	Acidobacteria(100)	Acidobacteriales(100)	Acidobacteriaceae(100)	Uncultured_31(100)	0	0	0	0	0	0	0	0	0	0	0	0	0	0	0	0	0	0	0	0	0	0	0	0	0	0	0	0	0	0	0	0	0	0	0	0	0	0	0	0	0	0	0	0	0
				Uncultured_31(100) Total	0	0	0	0	0	0	0	0	0	0	0	0	0	0	0	0	0	0	0	0	0	0	0	0	0	0	0	0	0	0	0	0	0	0	0	0	0	0	0	0	0	0	0	0	0
Acidobacteria(100)	Acidobacteria(100)	Acidobacteriales(100)	Acidobacteriaceae(100)	Uncultured_26(100)	0	0	0	0	0	0	0	0	0	0	0	0	0	0	0	0	0	0	0	0	0	0	0	0	0	0	0	0	0	0	0	0	0	0	0	0	0	0	0	0	0	0	0	0	0
				Uncultured_26(100) Total	0	0	0	0	0	0	0	0	0	0	0	0	0	0	0	0	0	0	0	0	0	0	0	0	0	0	0	0	0	0	0	0	0	0	0	0	0	0	0	0	0	0	0	0	0
Acidobacteria(100)	Acidobacteria(100)	Acidobacteriales(100)	Acidobacteriaceae(100)	Candidatus_Chloroacidobacterium(100)	0	0	0	0.085998	0	0	0	0	0	0	0	0	0	0	0	0	0	0	0	0	0	0	0	0	0	0	0	0	0	0	0	0	0	0	0	0	0	0	0	0	0	0	0	0	0
				Candidatus_Chloroacidobacterium(100) Total	0	0	0	0.085998	0	0	0	0	0	0	0	0	0	0	0	0	0	0	0	0	0	0	0	0	0	0	0	0	0	0	0	0	0	0	0	0	0	0	0	0	0	0	0	0	0
Acidobacteria(100)	Acidobacteria(100)	Acidobacteriales(100)	Acidobacteriaceae(100)	Uncultured_31(100)	0	0	0	0	0	0	0	0	0	0	0	0	0	0	0	0	0	0	0	0	0	0	0	0	0	0	0	0	0	0	0	0	0	0	0	0	0	0	0	0	0	0	0	0	0
				Uncultured_31(100) Total	0	0	0	0	0	0	0	0	0	0	0	0	0	0	0	0	0	0	0	0	0	0	0	0	0	0	0	0	0	0	0	0	0	0	0	0	0	0	0	0	0	0	0	0	0
			Acidobacteriaceae(100) Total		0	0	0	0.085998	0	0	0	0	0	0.00860956	0	0	0	0	0	0	0	0	0	0	0	0	0	0	0	0	0	0	0	0	0	0.0257798	0	5.86607	1.36889	0.203346	0	0	0	0	0	0	0	0	0.683843
		Acidobacteriales(100) Total			0	0	0	0.085998	0	0	0	0	0	0.00860956	0	0	0	0	0	0	0	0	0	0	0	0	0	0	0	0	0	0	0	0	0	0.0257798	0	5.86607	1.36889	0.203346	0	0	0	0	0	0	0	0	0.683843
	Acidobacteria(100) Total				0	0	0	0.085998	0	0	0	0	0	0.00860956	0	0	0	0	0	0	0	0	0	0	0	0	0	0	0	0	0	0	0	0	0	0.0257798	0	5.86607	1.36889	0.203346	0	0	0	0	0	0	0	0	0.683843
Acidobacteria(100)	Holophagae(100)	Holophagales(100)	Holophagaceae(100)	Uncultured_3(100)	0	0	0.062847	0	0	0	0	0	0	0	0	0	0	0	0	0	0	0	0	0	0	0	0	0	0	0	0	0	0	0	0	0	0	0	0	0	0	0	0	0	0	0	0	0	0
				Uncultured_3(100) Total	0	0	0.062847	0	0	0	0	0	0	0	0	0	0	0	0	0	0	0	0	0	0	0	0	0	0	0	0	0	0	0	0	0	0	0	0	0	0	0	0	0	0	0	0	0	0
			Holophagaceae(100) Total		0	0	0.062847	0	0	0	0	0	0	0	0	0	0	0	0	0	0	0	0	0	0	0	0	0	0	0	0	0	0	0	0	0	0	0	0	0	0	0	0	0	0	0	0	0	0
		Holophagales(100) Total			0	0	0.062847	0	0	0	0	0	0	0	0	0	0	0	0	0	0	0	0	0	0	0	0	0	0	0	0	0	0	0	0	0	0	0	0	0	0	0	0	0	0	0	0	0	0
	Holophagae(100) Total				0	0	0.062847	0	0	0	0	0	0	0	0	0	0	0	0	0	0	0	0	0	0	0	0	0	0	0	0	0	0	0	0	0	0	0	0	0	0	0	0	0	0	0	0	0	0
Acidobacteria(100)	Acidobacteria(100)	Acidobacteriales(100)	Acidobacteriaceae(100)	Acidobacterium(100)	0	0	0	0	0	0	0	0	0	0	0	0	0	0	0	0	0	0	0	0	0	0	0	0	0	0	0	0	0	0	0	0	0	0	0	0	0	0	0	0	0	0	0	0	0
				Acidobacterium(100) Total	0	0	0	0	0	0	0	0	0	0	0	0	0	0	0	0	0	0	0	0	0	0	0	0	0	0	0	0	0	0	0	0	0	0	0	0	0	0	0	0	0	0	0	0	0
			Acidobacteriaceae(100) Total		0	0	0	0	0	0	0	0	0	0	0	0	0	0	0	0	0	0	0	0	0	0	0	0	0	0	0	0	0	0	0	0	0	0	0	0	0	0	0	0	0	0	0	0	0
		Acidobacteriales(100) Total			0	0	0	0	0	0	0	0	0	0	0	0	0	0	0	0	0	0	0	0	0	0	0	0	0	0	0	0	0	0	0	0	0	0	0	0	0	0	0	0	0	0	0	0	0
	Acidobacteria(100) Total				0	0	0	0	0	0	0	0	0	0	0	0	0	0	0	0	0	0	0	0	0	0	0	0	0	0	0	0	0	0	0	0	0	0	0	0	0	0	0	0	0	0	0	0	0
Acidobacteria(100)	Holophagae(100)	Cluster_32-20(100)	unclassified(100)	unclassified(100)	0	0	0	0	0	0	0	0	0	0	0	0	0	0	0	0	0	0	0	0	0	0	0	0	0	0	0	0	0	0	0	0	0	0	0	0	0	0	0	0	0	0	0	0	0
				unclassified(100) Total	0	0	0	0	0	0	0	0	0	0	0	0	0	0	0	0	0	0	0	0	0	0	0	0	0	0	0	0	0	0	0	0	0	0	0	0	0	0	0	0	0	0	0	0	0
			unclassified(100) Total		0	0	0	0	0	0	0	0	0	0	0	0	0	0	0	0	0	0	0	0	0	0	0	0	0	0	0	0	0	0	0	0	0	0	0	0	0	0	0	0	0	0	0	0	0
		Cluster_32-20(100) Total			0	0	0	0	0	0	0	0	0	0	0	0	0	0	0	0	0	0	0	0	0	0	0	0	0	0	0	0	0	0	0	0	0	0	0	0	0	0	0	0	0	0	0	0	0
	Holophagae(100) Total				0	0	0	0	0	0	0	0	0	0	0	0	0	0	0	0	0	0	0	0	0	0	0	0	0	0	0	0	0	0	0	0	0	0	0	0	0	0	0	0	0	0	0	0	0
Acidobacteria(100)	Acidobacteria(100)	Acidobacteriales(100)	Acidobacteriaceae(100)	Candidatus_Chloroacidobacterium(100)	0	0	0	0.031272	0	0	0	0	0	0	0	0	0	0	0	0	0	0	0	0	0	0	0	0	0	0	0	0	0	0	0	0	0	0	0	0	0	0	0	0	0	0	0	0	0
Acidobacteria(100)	Acidobacteria(100)	Acidobacteriales(100)	Acidobacteriaceae(100)	Candidatus_Chloroacidobacterium(100)	0	0	0	0	0	0	0	0	0	0	0	0	0	0	0	0	0	0	0	0	0	0	0	0	0	0	0.0144425	0	0	0	0	0	0	0	0.0070927	0	0	0	0	0	0	0	0	0	0
				Candidatus_Chloroacidobacterium(100) Total	0	0	0	0.031272	0	0	0	0	0	0	0	0	0	0	0	0	0	0	0	0	0	0	0	0	0	0	0.0144425	0	0	0	0	0	0	0	0.0070927	0	0	0	0	0	0	0	0	0	0
Acidobacteria(100)	Acidobacteria(100)	Acidobacteriales(100)	Acidobacteriaceae(100)	unclassified(100)	0	0	0	0	0	0	0	0	0	0	0	0	0	0	0	0	0	0	0	0	0	0	0	0	0	0	0	0	0	0	0	0	0	0	0.0212781	0	0	0	0	0	0	0	0	0	0
				unclassified(100) Total	0	0	0	0	0	0	0	0	0	0	0	0	0	0	0	0	0	0	0	0	0	0	0	0	0	0	0	0	0	0	0	0	0	0	0.0212781	0	0	0	0	0	0	0	0	0	0
Acidobacteria(100)	Acidobacteria(100)	Acidobacteriales(100)	Acidobacteriaceae(100)	Uncultured_1(100)	0	0	0	0	0	0	0	0	0	0	0	0	0	0	0	0	0	0	0	0	0	0	0	0	0	0	0	0	0	0	0	0	0	0.0197733	0	0	0	0	0	0	0	0	0	0	0
				Uncultured_1(100) Total	0	0	0	0	0	0	0	0	0	0	0	0	0	0	0	0	0	0	0	0	0	0	0	0	0	0	0	0	0	0	0	0	0	0.0197733	0	0	0	0	0	0	0	0	0	0	0
Acidobacteria(100)	Acidobacteria(100)	Acidobacteriales(100)	Acidobacteriaceae(100)	Edaphobacter(100)	0	0	0	0	0	0	0	0	0	0	0	0	0	0	0	0	0	0	0	0	0	0	0	0	0	0	0	0	0	0	0	0	0	0	0	0	0	0	0	0	0	0	0	0	0
				Edaphobacter(100) Total	0	0	0	0	0	0	0	0	0	0	0	0	0	0	0	0	0	0	0	0	0	0	0	0	0	0	0	0	0	0	0	0	0	0	0	0	0	0	0	0	0	0	0	0	0
Acidobacteria(100)	Acidobacteria(100)	Acidobacteriales(100)	Acidobacteriaceae(100)	Uncultured_31(100)	0	0	0	0	0	0.0228833	0	0	0	0	0	0	0	0	0	0	0	0	0	0	0	0	0	0	0	0	0	0	0	0	0	0	0	0	0	0	0	0	0	0	0	0	0	0	0
				Uncultured_31(100) Total	0	0	0	0	0	0.0228833	0	0	0	0	0	0	0	0	0	0	0	0	0	0	0	0	0	0	0	0	0	0	0	0	0	0	0	0	0	0	0	0	0	0	0	0	0	0	0
Acidobacteria(100)	Acidobacteria(100)	Acidobacteriales(100)	Acidobacteriaceae(100)	Uncultured_9(100)	0	0	0	0	0	0	0	0	0	0	0	0	0	0	0	0	0	0	0	0	0	0	0	0	0	0	0	0	0	0	0	0	0	0	0	0	0	0	0	0	0	0	0	0	0
				Uncultured_9(100) Total	0	0	0	0	0	0	0	0	0	0	0	0	0	0	0	0	0	0	0	0	0	0	0	0	0	0	0	0	0	0	0	0	0	0	0	0	0	0	0	0	0	0	0	0	0
Acidobacteria(100)	Acidobacteria(100)	Acidobacteriales(100)	Acidobacteriaceae(100)	Uncultured_31(100)	0	0	0	0	0	0	0	0	0	0	0	0	0	0	0	0	0	0	0	0	0	0	0	0	0	0	0	0	0	0	0	0	0	0	0	0	0	0	0	0	0	0	0	0	0
				Uncultured_31(100) Total	0	0	0	0	0	0	0	0	0	0	0	0	0	0	0	0	0	0	0	0	0	0	0	0	0	0	0	0	0	0	0	0	0	0	0	0	0	0	0	0	0	0	0	0	0
Acidobacteria(100)	Acidobacteria(100)	Acidobacteriales(100)	Acidobacteriaceae(100)	Candidatus_Solibacter(100)	0	0	0	0	0	0	0	0	0	0	0	0	0	0	0	0	0	0	0	0	0	0	0	0	0	0	0	0	0	0	0	0	0	0	0.0141854	0	0	0	0	0	0	0	0	0	0
				Candidatus_Solibacter(100) Total	0	0	0	0	0	0	0	0	0	0	0	0	0	0	0	0	0	0	0	0	0	0	0	0	0	0	0	0	0	0	0	0	0	0	0.0141854	0	0	0	0	0	0	0	0	0	0
Acidobacteria(100)	Acidobacteria(100)	Acidobacteriales(100)	Acidobacteriaceae(100)	Terriglobus(100)	0	0	0	0	0	0	0	0	0	0	0	0	0	0	0	0	0	0	0	0	0	0	0	0	0	0	0	0	0	0	0	0	0	0	0.0141854	0	0	0	0	0	0	0	0	0	0
				Terriglobus(100) Total	0	0	0	0	0	0	0	0	0	0	0	0	0	0	0	0	0	0	0	0	0	0	0	0	0	0	0	0	0	0	0	0	0	0	0.0141854	0	0	0	0	0	0	0	0	0	0
Acidobacteria(100)	Acidobacteria(100)	Acidobacteriales(100)	Acidobacteriaceae(100)	Uncultured_1(100)	0	0	0	0	0	0	0	0	0	0	0	0	0	0	0	0	0	0	0	0	0	0	0	0	0	0	0	0	0	0	0	0	0	0	0.0141854	0	0	0	0	0	0	0	0	0	0
Acidobacteria(100)	Acidobacteria(100)	Acidobacteriales(100)	Acidobacteriaceae(100)	Uncultured_1(100)	0	0	0	0	0	0	0	0	0	0	0	0	0	0	0	0	0	0	0	0	0	0	0	0	0	0	0	0	0	0	0	0	0	0	0	0	0	0	0	0	0	0	0	0	0
Acidobacteria(100)	Acidobacteria(100)	Acidobacteriales(100)	Acidobacteriaceae(100)	Uncultured_1(100)	0	0	0	0	0	0	0	0	0	0	0	0	0	0	0	0	0	0	0	0	0	0	0	0	0	0	0	0	0	0	0	0	0	0.00659109	0	0	0	0	0	0	0	0	0	0	0
Acidobacteria(100)	Acidobacteria(100)	Acidobacteriales(100)	Acidobacteriaceae(100)	Uncultured_1(100)	0	0	0	0	0	0	0	0	0	0	0	0	0	0	0	0	0	0	0	0	0	0	0	0	0	0	0	0	0	0	0	0	0	0.00659109	0	0	0	0	0	0	0	0	0	0	0
Acidobacteria(100)	Acidobacteria(100)	Acidobacteriales(100)	Acidobacteriaceae(100)	Uncultured_1(100)	0	0	0	0	0	0	0	0	0	0	0	0	0	0	0	0	0	0	0	0	0	0	0	0	0	0	0	0	0	0	0	0	0	0.00659109	0	0	0	0	0	0	0	0	0	0	0
Acidobacteria(100)	Acidobacteria(100)	Acidobacteriales(100)	Acidobacteriaceae(100)	Uncultured_1(100)	0	0	0	0	0	0	0	0	0	0	0	0	0	0	0	0	0	0	0	0	0	0	0	0	0	0	0	0	0	0	0	0	0	0.00659109	0	0	0	0	0	0	0	0	0	0	0
Acidobacteria(100)	Acidobacteria(100)	Acidobacteriales(100)	Acidobacteriaceae(100)	Uncultured_1(100)	0	0	0	0	0	0	0	0	0	0	0	0	0	0	0	0	0	0	0	0	0	0	0	0	0	0	0	0	0	0	0	0	0	0	0	0	0	0	0	0	0	0	0	0	0
				Uncultured_1(100) Total	0	0	0	0	0	0	0	0	0	0	0	0	0	0	0	0	0	0	0	0	0	0	0	0	0	0	0	0	0	0	0	0	0	0.0263644	0.0141854	0	0	0	0	0	0	0	0	0	0
Acidobacteria(100)	Acidobacteria(100)	Acidobacteriales(100)	Acidobacteriaceae(100)	Uncultured_12(100)	0	0	0	0	0	0	0	0	0	0	0	0	0	0	0	0	0	0	0	0	0	0	0	0	0	0	0	0	0	0	0	0	0	0	0	0	0	0	0	0	0	0	0	0	0.0048158
Acidobacteria(100)	Acidobacteria(100)	Acidobacteriales(100)	Acidobacteriaceae(100)	Uncultured_12(100)	0	0	0	0	0	0	0	0	0	0	0	0	0	0	0	0	0	0	0	0	0	0	0	0	0	0	0	0	0	0	0	0	0	0	0	0	0	0	0	0	0	0	0	0	0
				Uncultured_12(100) Total	0	0	0	0	0	0	0	0	0	0	0	0	0	0	0	0	0	0	0	0	0	0	0	0	0	0	0	0	0	0	0	0	0	0	0	0	0	0	0	0	0	0	0	0	0.0048158
Acidobacteria(100)	Acidobacteria(100)	Acidobacteriales(100)	Acidobacteriaceae(100)	Candidatus_Chloroacidobacterium(100)	0	0	0	0	0	0	0	0	0	0	0	0	0	0	0	0	0	0	0	0	0	0	0	0	0	0	0	0	0	0	0	0	0	0	0	0	0	0	0	0	0	0	0	0	0
				Candidatus_Chloroacidobacterium(100) Total	0	0	0	0	0	0	0	0	0	0	0	0	0	0	0	0	0	0	0	0	0	0	0	0	0	0	0	0	0	0	0	0	0	0	0	0	0	0	0	0	0	0	0	0	0
Acidobacteria(100)	Acidobacteria(100)	Acidobacteriales(100)	Acidobacteriaceae(100)	Edaphobacter(100)	0	0	0	0	0	0	0	0	0	0	0	0	0	0	0	0	0	0	0	0	0	0	0	0	0	0.00800641	0	0	0	0	0	0	0	0	0	0	0	0	0	0	0	0	0	0	0
				Edaphobacter(100) Total	0	0	0	0	0	0	0	0	0	0	0	0	0	0	0	0	0	0	0	0	0	0	0	0	0	0.00800641	0	0	0	0	0	0	0	0	0	0	0	0	0	0	0	0	0	0	0
Acidobacteria(100)	Acidobacteria(100)	Acidobacteriales(100)	Acidobacteriaceae(100)	Uncultured_31(100)	0	0	0	0	0	0	0	0	0	0	0	0	0	0	0	0	0	0	0	0	0	0	0	0	0	0	0	0	0	0	0	0	0	0	0	0	0	0	0	0	0	0	0	0	0
Acidobacteria(100)	Acidobacteria(100)	Acidobacteriales(100)	Acidobacteriaceae(100)	Uncultured_31(100)	0	0	0	0	0	0	0	0	0	0	0	0	0	0	0	0	0	0	0	0	0	0	0	0	0	0	0	0	0	0	0	0	0	0	0	0	0	0	0	0	0	0	0	0	0
				Uncultured_31(100) Total	0	0	0	0	0	0	0	0	0	0	0	0	0	0	0	0	0	0	0	0	0	0	0	0	0	0	0	0	0	0	0	0	0	0	0	0	0	0	0	0	0	0	0	0	0
Acidobacteria(100)	Acidobacteria(100)	Acidobacteriales(100)	Acidobacteriaceae(100)	Uncultured_1(100)	0	0	0	0	0	0	0	0	0	0	0	0	0	0	0	0	0	0	0	0	0	0	0	0	0	0	0	0	0	0	0	0	0	0	0.0070927	0	0	0	0	0	0	0	0	0	0
				Uncultured_1(100) Total	0	0	0	0	0	0	0	0	0	0	0	0	0	0	0	0	0	0	0	0	0	0	0	0	0	0	0	0	0	0	0	0	0	0	0.0070927	0	0	0	0	0	0	0	0	0	0
Acidobacteria(100)	Acidobacteria(100)	Acidobacteriales(100)	Acidobacteriaceae(100)	Terriglobus(100)	0	0	0	0	0	0	0	0	0	0	0	0	0	0	0	0	0	0	0	0	0	0	0	0	0	0	0	0	0	0.0133851	0	0	0	0	0	0	0	0	0	0	0	0	0	0	0
				Terriglobus(100) Total	0	0	0	0	0	0	0	0	0	0	0	0	0	0	0	0	0	0	0	0	0	0	0	0	0	0	0	0	0	0.0133851	0	0	0	0	0	0	0	0	0	0	0	0	0	0	0
Acidobacteria(100)	Acidobacteria(100)	Acidobacteriales(100)	Acidobacteriaceae(100)	unclassified(100)	0	0	0	0	0	0	0	0	0	0	0	0	0	0	0	0	0	0	0	0	0	0	0	0	0	0	0	0	0	0	0	0	0	0	0.0070927	0	0	0	0	0	0	0	0	0	0
Acidobacteria(100)	Acidobacteria(100)	Acidobacteriales(100)	Acidobacteriaceae(100)	unclassified(100)	0	0	0	0	0	0	0	0	0	0	0	0	0	0.00660458	0	0	0	0	0	0	0	0	0	0	0	0	0	0	0	0	0	0	0	0	0	0	0	0	0	0	0	0	0	0	0
Acidobacteria(100)	Acidobacteria(100)	Acidobacteriales(100)	Acidobacteriaceae(100)	unclassified(100)	0	0	0	0	0	0	0	0	0	0	0	0	0	0	0	0	0	0	0	0	0	0	0	0	0	0	0	0	0	0	0	0	0	0	0	0	0	0	0	0	0	0	0	0	0
				unclassified(100) Total	0	0	0	0	0	0	0	0	0	0	0	0	0	0.00660458	0	0	0	0	0	0	0	0	0	0	0	0	0	0	0	0	0	0	0	0	0.0070927	0	0	0	0	0	0	0	0	0	0
			Acidobacteriaceae(100) Total		0	0	0	0.031272	0	0.0228833	0	0	0	0	0	0	0	0.00660458	0	0	0	0	0	0	0	0	0	0	0	0.00800641	0.0144425	0	0	0.0133851	0	0	0	0.0461376	0.0851124	0	0	0	0	0	0	0	0	0	0.0048158
		Acidobacteriales(100) Total			0	0	0	0.031272	0	0.0228833	0	0	0	0	0	0	0	0.00660458	0	0	0	0	0	0	0	0	0	0	0	0.00800641	0.0144425	0	0	0.0133851	0	0	0	0.0461376	0.0851124	0	0	0	0	0	0	0	0	0	0.0048158
	Acidobacteria(100) Total				0	0	0	0.031272	0	0.0228833	0	0	0	0	0	0	0	0.00660458	0	0	0	0	0	0	0	0	0	0	0	0.00800641	0.0144425	0	0	0.0133851	0	0	0	0.0461376	0.0851124	0	0	0	0	0	0	0	0	0	0.0048158
Acidobacteria(100) Total					0	0	0.062847	0.11727	0	0.0228833	0	0	0	0.00860956	0	0	0	0.00660458	0	0	0	0	0	0	0	0	0	0	0	0.00800641	0.0144425	0	0	0.0133851	0	0.0257798	0	5.91221	1.454	0.203346	0	0	0	0	0	0	0	0	0.688659
Actinobacteria(100)	Actinobacteria(100)	Coriobacteriales(100)	Coriobacteriaceae(100)	Uncultured_10(100)	0	0.184559	0	0	0	0.0915332	0	0	0	0	0	0	0	0	0	0	0	0	0	0	0	0	0	0	0	0	0	0	0	0	0	0	0	0	0	0	0	0	0	0	0	0	0	0	0
				Uncultured_10(100) Total	0	0.184559	0	0	0	0.0915332	0	0	0	0	0	0	0	0	0	0	0	0	0	0	0	0	0	0	0	0	0	0	0	0	0	0	0	0	0	0	0	0	0	0	0	0	0	0	0
			Coriobacteriaceae(100) Total		0	0.184559	0	0	0	0.0915332	0	0	0	0	0	0	0	0	0	0	0	0	0	0	0	0	0	0	0	0	0	0	0	0	0	0	0	0	0	0	0	0	0	0	0	0	0	0	0
		Coriobacteriales(100) Total			0	0.184559	0	0	0	0.0915332	0	0	0	0	0	0	0	0	0	0	0	0	0	0	0	0	0	0	0	0	0	0	0	0	0	0	0	0	0	0	0	0	0	0	0	0	0	0	0
Actinobacteria(100)	Actinobacteria(100)	Micrococcales_1(100)	Micrococcaceae(100)	Micrococcus_1(100)	0	0	0	0	0	0.0152555	0	0	0	0	0.00710379	0	0	0	0	0	0	0	0.00972195	0	0	1.53329	0	0.0556837	0	0	0	0	0	0	0.0957361	0	0	0	0	0	0	0	0	0.194886	0	0	0	0	0
				Micrococcus_1(100) Total	0	0	0	0	0	0.0152555	0	0	0	0	0.00710379	0	0	0	0	0	0	0	0.00972195	0	0	1.53329	0	0.0556837	0	0	0	0	0	0	0.0957361	0	0	0	0	0	0	0	0	0.194886	0	0	0	0	0
			Micrococcaceae(100) Total		0	0	0	0	0	0.0152555	0	0	0	0	0.00710379	0	0	0	0	0	0	0	0.00972195	0	0	1.53329	0	0.0556837	0	0	0	0	0	0	0.0957361	0	0	0	0	0	0	0	0	0.194886	0	0	0	0	0
		Micrococcales_1(100) Total			0	0	0	0	0	0.0152555	0	0	0	0	0.00710379	0	0	0	0	0	0	0	0.00972195	0	0	1.53329	0	0.0556837	0	0	0	0	0	0	0.0957361	0	0	0	0	0	0	0	0	0.194886	0	0	0	0	0
Actinobacteria(100)	Actinobacteria(100)	Frankiales(100)	Frankiaceae(100)	Frankia(100)	0	0	0	0	0	0	0	0	0	0	0.0142076	0	0	0	0	0	0	0	0	0	0	0	0	0	0	0	0.00722126	0	0	0	0.0515502	0.0859328	0.498324	7.83021	1.36889	4.99122	0	0	0	0	0	0	0	0	0
				Frankia(100) Total	0	0	0	0	0	0	0	0	0	0	0.0142076	0	0	0	0	0	0	0	0	0	0	0	0	0	0	0	0.00722126	0	0	0	0.0515502	0.0859328	0.498324	7.83021	1.36889	4.99122	0	0	0	0	0	0	0	0	0
			Frankiaceae(100) Total		0	0	0	0	0	0	0	0	0	0	0.0142076	0	0	0	0	0	0	0	0	0	0	0	0	0	0	0	0.00722126	0	0	0	0.0515502	0.0859328	0.498324	7.83021	1.36889	4.99122	0	0	0	0	0	0	0	0	0
		Frankiales(100) Total			0	0	0	0	0	0	0	0	0	0	0.0142076	0	0	0	0	0	0	0	0	0	0	0	0	0	0	0	0.00722126	0	0	0	0.0515502	0.0859328	0.498324	7.83021	1.36889	4.99122	0	0	0	0	0	0	0	0	0
Actinobacteria(100)	Actinobacteria(100)	Corynebacteriales(100)	Corynebacteriaceae(100)	Uncultured_2(100)	0	0	0.0104745	0	0	0	0	0	0	0	0	0	0	0.7199	27.1041	0	0	0	0	0	0	0	0.00858885	1.97279	0	0	0.00722126	0	0	0	0.0147286	0	0	0	0	0	0	0	0	0	0	0	0	0	0
				Uncultured_2(100) Total	0	0	0.0104745	0	0	0	0	0	0	0	0	0	0	0.7199	27.1041	0	0	0	0	0	0	0	0.00858885	1.97279	0	0	0.00722126	0	0	0	0.0147286	0	0	0	0	0	0	0	0	0	0	0	0	0	0
			Corynebacteriaceae(100) Total		0	0	0.0104745	0	0	0	0	0	0	0	0	0	0	0.7199	27.1041	0	0	0	0	0	0	0	0.00858885	1.97279	0	0	0.00722126	0	0	0	0.0147286	0	0	0	0	0	0	0	0	0	0	0	0	0	0
		Corynebacteriales(100) Total			0	0	0.0104745	0	0	0	0	0	0	0	0	0	0	0.7199	27.1041	0	0	0	0	0	0	0	0.00858885	1.97279	0	0	0.00722126	0	0	0	0.0147286	0	0	0	0	0	0	0	0	0	0	0	0	0	0
Actinobacteria(100)	Actinobacteria(100)	Solirubrobacterales(100)	unclassified(100)	unclassified(100)	0	0	0	0	0	0	0	0	0	0	0	0	0	0	0	0	0	0	0	0	0	0	0	0	0	0	0	0	0	0	0	0	0	7.48089	0	0.046215	0	0	0	0	0	0	0	0	0
				unclassified(100) Total	0	0	0	0	0	0	0	0	0	0	0	0	0	0	0	0	0	0	0	0	0	0	0	0	0	0	0	0	0	0	0	0	0	7.48089	0	0.046215	0	0	0	0	0	0	0	0	0
			unclassified(100) Total		0	0	0	0	0	0	0	0	0	0	0	0	0	0	0	0	0	0	0	0	0	0	0	0	0	0	0	0	0	0	0	0	0	7.48089	0	0.046215	0	0	0	0	0	0	0	0	0
		Solirubrobacterales(100) Total			0	0	0	0	0	0	0	0	0	0	0	0	0	0	0	0	0	0	0	0	0	0	0	0	0	0	0	0	0	0	0	0	0	7.48089	0	0.046215	0	0	0	0	0	0	0	0	0
Actinobacteria(100)	Actinobacteria(100)	Coriobacteriales(100)	Coriobacteriaceae(100)	Uncultured_10(100)	0	0	0	0	0	0	0	0	0	0	0	0	0	0	0	0	0	0	0	0	0	0	0	0	0	0	0	0	0	0	7.47478	0	0	0	0	0.009243	0	0	0	0	0	0	0	0	0
				Uncultured_10(100) Total	0	0	0	0	0	0	0	0	0	0	0	0	0	0	0	0	0	0	0	0	0	0	0	0	0	0	0	0	0	0	7.47478	0	0	0	0	0.009243	0	0	0	0	0	0	0	0	0
			Coriobacteriaceae(100) Total		0	0	0	0	0	0	0	0	0	0	0	0	0	0	0	0	0	0	0	0	0	0	0	0	0	0	0	0	0	0	7.47478	0	0	0	0	0.009243	0	0	0	0	0	0	0	0	0
		Coriobacteriales(100) Total			0	0	0	0	0	0	0	0	0	0	0	0	0	0	0	0	0	0	0	0	0	0	0	0	0	0	0	0	0	0	7.47478	0	0	0	0	0.009243	0	0	0	0	0	0	0	0	0
Actinobacteria(100)	Actinobacteria(100)	AKIW543(100)	unclassified(100)	unclassified(100)	0	0	0	0	0	0	0	0	0	0	0	0	0	0	0	0	0	0	0	0	0	0	0	0	0	0	0	0	0	0	0	0.343731	0	0	3.29101	3.97449	0	0	0	0	0	0	0	0	0
				unclassified(100) Total	0	0	0	0	0	0	0	0	0	0	0	0	0	0	0	0	0	0	0	0	0	0	0	0	0	0	0	0	0	0	0	0.343731	0	0	3.29101	3.97449	0	0	0	0	0	0	0	0	0
			unclassified(100) Total		0	0	0	0	0	0	0	0	0	0	0	0	0	0	0	0	0	0	0	0	0	0	0	0	0	0	0	0	0	0	0	0.343731	0	0	3.29101	3.97449	0	0	0	0	0	0	0	0	0
		AKIW543(100) Total			0	0	0	0	0	0	0	0	0	0	0	0	0	0	0	0	0	0	0	0	0	0	0	0	0	0	0	0	0	0	0	0.343731	0	0	3.29101	3.97449	0	0	0	0	0	0	0	0	0
Actinobacteria(100)	Actinobacteria(100)	Solirubrobacterales(100)	Cluster_480-2(100)	unclassified(100)	0	0	0	0	0	0	0	0	0	0	0	0	0	0	0	0	0	0	0	0	0	0	0	0	0	0	0	0	0	0	0	2.4319	3.75102	0	0	0.083187	0	0	0	0	0	0	0	0	0
				unclassified(100) Total	0	0	0	0	0	0	0	0	0	0	0	0	0	0	0	0	0	0	0	0	0	0	0	0	0	0	0	0	0	0	0	2.4319	3.75102	0	0	0.083187	0	0	0	0	0	0	0	0	0
			Cluster_480-2(100) Total		0	0	0	0	0	0	0	0	0	0	0	0	0	0	0	0	0	0	0	0	0	0	0	0	0	0	0	0	0	0	0	2.4319	3.75102	0	0	0.083187	0	0	0	0	0	0	0	0	0
		Solirubrobacterales(100) Total			0	0	0	0	0	0	0	0	0	0	0	0	0	0	0	0	0	0	0	0	0	0	0	0	0	0	0	0	0	0	0	2.4319	3.75102	0	0	0.083187	0	0	0	0	0	0	0	0	0
Actinobacteria(100)	Actinobacteria(100)	Propionibacteriales(100)	Propionibacteriaceae(100)	unclassified(100)	0	0	0	0	0	0	0	0	0	0	0	0	0	0	0	0	0	0	0	0	0	0	0	0	0	0	0	0	0	0	0	0	0	0	0	0	0	0	0	0	0	0	0	0	0
				unclassified(100) Total	0	0	0	0	0	0	0	0	0	0	0	0	0	0	0	0	0	0	0	0	0	0	0	0	0	0	0	0	0	0	0	0	0	0	0	0	0	0	0	0	0	0	0	0	0
			Propionibacteriaceae(100) Total		0	0	0	0	0	0	0	0	0	0	0	0	0	0	0	0	0	0	0	0	0	0	0	0	0	0	0	0	0	0	0	0	0	0	0	0	0	0	0	0	0	0	0	0	0
		Propionibacteriales(100) Total			0	0	0	0	0	0	0	0	0	0	0	0	0	0	0	0	0	0	0	0	0	0	0	0	0	0	0	0	0	0	0	0	0	0	0	0	0	0	0	0	0	0	0	0	0
Actinobacteria(100)	Actinobacteria(100)	Streptosporangiales(100)	Streptosporangiaceae(100)	Microbispora(100)	0	0	0	0	0	0	0	0	0	0	0	0	0	0	0	0	0	0	0	0	0	0	0	0	0	0	0	0	0	0	0	0	0	0	0	0	0	0	0	0	0	0	0	0	0
				Microbispora(100) Total	0	0	0	0	0	0	0	0	0	0	0	0	0	0	0	0	0	0	0	0	0	0	0	0	0	0	0	0	0	0	0	0	0	0	0	0	0	0	0	0	0	0	0	0	0
			Streptosporangiaceae(100) Total		0	0	0	0	0	0	0	0	0	0	0	0	0	0	0	0	0	0	0	0	0	0	0	0	0	0	0	0	0	0	0	0	0	0	0	0	0	0	0	0	0	0	0	0	0
		Streptosporangiales(100) Total			0	0	0	0	0	0	0	0	0	0	0	0	0	0	0	0	0	0	0	0	0	0	0	0	0	0	0	0	0	0	0	0	0	0	0	0	0	0	0	0	0	0	0	0	0
Actinobacteria(100)	Actinobacteria(100)	Micrococcales_1(100)	Micrococcaceae(100)	Arthrobacter_14(100)	0	0	0	0	0	0	0	0	0	0	0	0	0	0	0	0	0	0	0	0	0.0114943	0.45504	2.58524	1.12958	0	0	0	0	0	0	0	0	0	0	0	0	0	0	0	0	0	0	0	0	0
				Arthrobacter_14(100) Total	0	0	0	0	0	0	0	0	0	0	0	0	0	0	0	0	0	0	0	0	0.0114943	0.45504	2.58524	1.12958	0	0	0	0	0	0	0	0	0	0	0	0	0	0	0	0	0	0	0	0	0
			Micrococcaceae(100) Total		0	0	0	0	0	0	0	0	0	0	0	0	0	0	0	0	0	0	0	0	0.0114943	0.45504	2.58524	1.12958	0	0	0	0	0	0	0	0	0	0	0	0	0	0	0	0	0	0	0	0	0
		Micrococcales_1(100) Total			0	0	0	0	0	0	0	0	0	0	0	0	0	0	0	0	0	0	0	0	0.0114943	0.45504	2.58524	1.12958	0	0	0	0	0	0	0	0	0	0	0	0	0	0	0	0	0	0	0	0	0
Actinobacteria(100)	Actinobacteria(100)	Corynebacteriales(100)	Nocardiaceae(100)	Rhodococcus_2(100)	0	0	0	0	0	0	0	0	0	0	0	0	0	0	0	0	0	0	0	0	0	0.0197844	1.91531	0.23069	0	0	0	0	0	0	0	0	0	0	0	0	0	0	0	0	0	0	0	0	0
				Rhodococcus_2(100) Total	0	0	0	0	0	0	0	0	0	0	0	0	0	0	0	0	0	0	0	0	0	0.0197844	1.91531	0.23069	0	0	0	0	0	0	0	0	0	0	0	0	0	0	0	0	0	0	0	0	0
			Nocardiaceae(100) Total		0	0	0	0	0	0	0	0	0	0	0	0	0	0	0	0	0	0	0	0	0	0.0197844	1.91531	0.23069	0	0	0	0	0	0	0	0	0	0	0	0	0	0	0	0	0	0	0	0	0
		Corynebacteriales(100) Total			0	0	0	0	0	0	0	0	0	0	0	0	0	0	0	0	0	0	0	0	0	0.0197844	1.91531	0.23069	0	0	0	0	0	0	0	0	0	0	0	0	0	0	0	0	0	0	0	0	0
Actinobacteria(100)	Actinobacteria(100)	unclassified(100)	unclassified(100)	unclassified(100)	0	0	0	0	0	0.0228833	0	0	0	0	0	0	0	0	0	0	0	0	0	0	0	0	1.70918	0	0	0	0	0	0	0	0	0	0	0	0	0	0	0	0	0	0	0	0	0	0
				unclassified(100) Total	0	0	0	0	0	0.0228833	0	0	0	0	0	0	0	0	0	0	0	0	0	0	0	0	1.70918	0	0	0	0	0	0	0	0	0	0	0	0	0	0	0	0	0	0	0	0	0	0
			unclassified(100) Total		0	0	0	0	0	0.0228833	0	0	0	0	0	0	0	0	0	0	0	0	0	0	0	0	1.70918	0	0	0	0	0	0	0	0	0	0	0	0	0	0	0	0	0	0	0	0	0	0
		unclassified(100) Total			0	0	0	0	0	0.0228833	0	0	0	0	0	0	0	0	0	0	0	0	0	0	0	0	1.70918	0	0	0	0	0	0	0	0	0	0	0	0	0	0	0	0	0	0	0	0	0	0
Actinobacteria(100)	Actinobacteria(100)	AKIW543(100)	unclassified(100)	unclassified(100)	0	0	0	0	0	0	0	0	0	0	0	0	0	0	0	0	0	0	0	0	0	0	0	0	0	0	0	0	0	0	0	0.0343731	0	0	0	1.81163	0	0	0	0	0	0	0	0	0
				unclassified(100) Total	0	0	0	0	0	0	0	0	0	0	0	0	0	0	0	0	0	0	0	0	0	0	0	0	0	0	0	0	0	0	0	0.0343731	0	0	0	1.81163	0	0	0	0	0	0	0	0	0
			unclassified(100) Total		0	0	0	0	0	0	0	0	0	0	0	0	0	0	0	0	0	0	0	0	0	0	0	0	0	0	0	0	0	0	0	0.0343731	0	0	0	1.81163	0	0	0	0	0	0	0	0	0
		AKIW543(100) Total			0	0	0	0	0	0	0	0	0	0	0	0	0	0	0	0	0	0	0	0	0	0	0	0	0	0	0	0	0	0	0	0.0343731	0	0	0	1.81163	0	0	0	0	0	0	0	0	0
Actinobacteria(100)	Actinobacteria(100)	Corynebacteriales(100)	Corynebacteriaceae(100)	Corynebacterium_1(100)	0	0	0	0.007818	0.0352684	0	0	0	0	0	0	0	0	0.0726504	0	0	0	0	0.00972195	0	0.0114943	0.811158	0	0.0238644	0	0	0	0.308309	0	0	0	0.0257798	0	0	0	0	0	0	0	0	0	0	0	0	0
				Corynebacterium_1(100) Total	0	0	0	0.007818	0.0352684	0	0	0	0	0	0	0	0	0.0726504	0	0	0	0	0.00972195	0	0.0114943	0.811158	0	0.0238644	0	0	0	0.308309	0	0	0	0.0257798	0	0	0	0	0	0	0	0	0	0	0	0	0
			Corynebacteriaceae(100) Total		0	0	0	0.007818	0.0352684	0	0	0	0	0	0	0	0	0.0726504	0	0	0	0	0.00972195	0	0.0114943	0.811158	0	0.0238644	0	0	0	0.308309	0	0	0	0.0257798	0	0	0	0	0	0	0	0	0	0	0	0	0
		Corynebacteriales(100) Total			0	0	0	0.007818	0.0352684	0	0	0	0	0	0	0	0	0.0726504	0	0	0	0	0.00972195	0	0.0114943	0.811158	0	0.0238644	0	0	0	0.308309	0	0	0	0.0257798	0	0	0	0	0	0	0	0	0	0	0	0	0
Actinobacteria(100)	Actinobacteria(100)	Coriobacteriales(100)	Coriobacteriaceae(100)	Uncultured_8(100)	0	0	0	0	0	0	0	0	0	0	0	0	0	0	0	0	0.0458873	1.04548	0	0	0	0	0	0	0	0	0	0	0	0	0	0	0	0	0	0	0	0	0	0	0	0	0	0	0
				Uncultured_8(100) Total	0	0	0	0	0	0	0	0	0	0	0	0	0	0	0	0	0.0458873	1.04548	0	0	0	0	0	0	0	0	0	0	0	0	0	0	0	0	0	0	0	0	0	0	0	0	0	0	0
			Coriobacteriaceae(100) Total		0	0	0	0	0	0	0	0	0	0	0	0	0	0	0	0	0.0458873	1.04548	0	0	0	0	0	0	0	0	0	0	0	0	0	0	0	0	0	0	0	0	0	0	0	0	0	0	0
		Coriobacteriales(100) Total			0	0	0	0	0	0	0	0	0	0	0	0	0	0	0	0	0.0458873	1.04548	0	0	0	0	0	0	0	0	0	0	0	0	0	0	0	0	0	0	0	0	0	0	0	0	0	0	0
Actinobacteria(100)	Actinobacteria(100)	Bifidobacteriales(100)	Bifidobacteriaceae(100)	Bifidibacterium(100)	0	0	0	0	0	0	0	0	0	0	0	0	0	0	0	0	0	0	0	0	0	0	0	0.00795482	0	0	0	0	0	0	0	0	0	0	0	0	0	0	0	0	0	1.69325	0	0	0
				Bifidibacterium(100) Total	0	0	0	0	0	0	0	0	0	0	0	0	0	0	0	0	0	0	0	0	0	0	0	0.00795482	0	0	0	0	0	0	0	0	0	0	0	0	0	0	0	0	0	1.69325	0	0	0
			Bifidobacteriaceae(100) Total		0	0	0	0	0	0	0	0	0	0	0	0	0	0	0	0	0	0	0	0	0	0	0	0.00795482	0	0	0	0	0	0	0	0	0	0	0	0	0	0	0	0	0	1.69325	0	0	0
		Bifidobacteriales(100) Total			0	0	0	0	0	0	0	0	0	0	0	0	0	0	0	0	0	0	0	0	0	0	0	0.00795482	0	0	0	0	0	0	0	0	0	0	0	0	0	0	0	0	0	1.69325	0	0	0
Actinobacteria(100)	Actinobacteria(100)	Corynebacteriales(100)	Corynebacteriaceae(100)	Corynebacterium_1(100)	0	0	0	0	0	0	0	0	0	0	0	0	0	0	0	0	0	0	0.00972195	0	0	0	0	0.0795482	0	0	0	0.0154154	1.09664	0	0	0	0	0	0	0	0	0	0	0	0	0	0	0	0
				Corynebacterium_1(100) Total	0	0	0	0	0	0	0	0	0	0	0	0	0	0	0	0	0	0	0.00972195	0	0	0	0	0.0795482	0	0	0	0.0154154	1.09664	0	0	0	0	0	0	0	0	0	0	0	0	0	0	0	0
			Corynebacteriaceae(100) Total		0	0	0	0	0	0	0	0	0	0	0	0	0	0	0	0	0	0	0.00972195	0	0	0	0	0.0795482	0	0	0	0.0154154	1.09664	0	0	0	0	0	0	0	0	0	0	0	0	0	0	0	0
		Corynebacteriales(100) Total			0	0	0	0	0	0	0	0	0	0	0	0	0	0	0	0	0	0	0.00972195	0	0	0	0	0.0795482	0	0	0	0.0154154	1.09664	0	0	0	0	0	0	0	0	0	0	0	0	0	0	0	0
Actinobacteria(100)	Actinobacteria(100)	Micrococcales_3(100)	Microbacteriaceae(100)	unclassified(100)	0	0.0153799	0	0	0	0	0	0	0	0	0	0	0.80538	0	0	0	0	0	0	0	0	0	0	0	0	0	0	0	0	0.0803105	0	0	0	0	0	0	0	0	0	0.0545681	0.0274977	0.0327726	0.0069377	0.0125298	0.0048158
				unclassified(100) Total	0	0.0153799	0	0	0	0	0	0	0	0	0	0	0.80538	0	0	0	0	0	0	0	0	0	0	0	0	0	0	0	0	0.0803105	0	0	0	0	0	0	0	0	0	0.0545681	0.0274977	0.0327726	0.0069377	0.0125298	0.0048158
			Microbacteriaceae(100) Total		0	0.0153799	0	0	0	0	0	0	0	0	0	0	0.80538	0	0	0	0	0	0	0	0	0	0	0	0	0	0	0	0	0.0803105	0	0	0	0	0	0	0	0	0	0.0545681	0.0274977	0.0327726	0.0069377	0.0125298	0.0048158
		Micrococcales_3(100) Total			0	0.0153799	0	0	0	0	0	0	0	0	0	0	0.80538	0	0	0	0	0	0	0	0	0	0	0	0	0	0	0	0	0.0803105	0	0	0	0	0	0	0	0	0	0.0545681	0.0274977	0.0327726	0.0069377	0.0125298	0.0048158
Actinobacteria(100)	Actinobacteria(100)	Solirubrobacterales(100)	unclassified(100)	unclassified(100)	0	0	0	0	0	0	0	0	0	0	0	0	0	0	0	0	0	0	0	0	0	0	0	0	0	0	0	0	0	0	0	0	0	0	0.922051	0	0	0	0	0	0	0	0	0	0
				unclassified(100) Total	0	0	0	0	0	0	0	0	0	0	0	0	0	0	0	0	0	0	0	0	0	0	0	0	0	0	0	0	0	0	0	0	0	0	0.922051	0	0	0	0	0	0	0	0	0	0
			unclassified(100) Total		0	0	0	0	0	0	0	0	0	0	0	0	0	0	0	0	0	0	0	0	0	0	0	0	0	0	0	0	0	0	0	0	0	0	0.922051	0	0	0	0	0	0	0	0	0	0
		Solirubrobacterales(100) Total			0	0	0	0	0	0	0	0	0	0	0	0	0	0	0	0	0	0	0	0	0	0	0	0	0	0	0	0	0	0	0	0	0	0	0.922051	0	0	0	0	0	0	0	0	0	0
Actinobacteria(100)	Actinobacteria(100)	Coriobacteriales(100)	Coriobacteriaceae(100)	unclassified(100)	0	0	0	0	0	0	0	0	0	0	0	0	0	0	0	0	0	0	0	0	0	0	0	0.00795482	0	0	0	0	0	0	0	0	0	0	0	0	0	0	0	0	0	0	0	0	0
				unclassified(100) Total	0	0	0	0	0	0	0	0	0	0	0	0	0	0	0	0	0	0	0	0	0	0	0	0.00795482	0	0	0	0	0	0	0	0	0	0	0	0	0	0	0	0	0	0	0	0	0
			Coriobacteriaceae(100) Total		0	0	0	0	0	0	0	0	0	0	0	0	0	0	0	0	0	0	0	0	0	0	0	0.00795482	0	0	0	0	0	0	0	0	0	0	0	0	0	0	0	0	0	0	0	0	0
		Coriobacteriales(100) Total			0	0	0	0	0	0	0	0	0	0	0	0	0	0	0	0	0	0	0	0	0	0	0	0.00795482	0	0	0	0	0	0	0	0	0	0	0	0	0	0	0	0	0	0	0	0	0
Actinobacteria(100)	Actinobacteria(100)	unclassified(100)	unclassified(100)	unclassified(100)	0	0	0	0	0	0	0	0	0	0	0	0	0	0	0	0	0	0	0	0	0	0	0	0	0	0	0	0	0	0	0	0	0	0	0	0	0	0	0	0	0	0	0	0	0.553817
				unclassified(100) Total	0	0	0	0	0	0	0	0	0	0	0	0	0	0	0	0	0	0	0	0	0	0	0	0	0	0	0	0	0	0	0	0	0	0	0	0	0	0	0	0	0	0	0	0	0.553817
			unclassified(100) Total		0	0	0	0	0	0	0	0	0	0	0	0	0	0	0	0	0	0	0	0	0	0	0	0	0	0	0	0	0	0	0	0	0	0	0	0	0	0	0	0	0	0	0	0	0.553817
		unclassified(100) Total			0	0	0	0	0	0	0	0	0	0	0	0	0	0	0	0	0	0	0	0	0	0	0	0	0	0	0	0	0	0	0	0	0	0	0	0	0	0	0	0	0	0	0	0	0.553817
Actinobacteria(100)	Actinobacteria(100)	Propionibacteriales(100)	Propionibacteriaceae(100)	Aestuariimicrobium(100)	0	0	0	0	0	0	0	0	0	0	0	0	0	0	0	0	0	0	0	0	0	0	0	0	0	0	0	0	0	0	0	0	0	0	0	0	0	0	0	0	0	0	0	0	0
				Aestuariimicrobium(100) Total	0	0	0	0	0	0	0	0	0	0	0	0	0	0	0	0	0	0	0	0	0	0	0	0	0	0	0	0	0	0	0	0	0	0	0	0	0	0	0	0	0	0	0	0	0
			Propionibacteriaceae(100) Total		0	0	0	0	0	0	0	0	0	0	0	0	0	0	0	0	0	0	0	0	0	0	0	0	0	0	0	0	0	0	0	0	0	0	0	0	0	0	0	0	0	0	0	0	0
		Propionibacteriales(100) Total			0	0	0	0	0	0	0	0	0	0	0	0	0	0	0	0	0	0	0	0	0	0	0	0	0	0	0	0	0	0	0	0	0	0	0	0	0	0	0	0	0	0	0	0	0
Actinobacteria(100)	Actinobacteria(100)	unclassified(100)	unclassified(100)	unclassified(100)	0	0	0	0	0	0	0	0	0	0	0	0	0	0	0	0	0	0	0	0	0	0	0	0	0	0	0	0	0	0	0	0	0	0	0	0.730197	0	0	0	0	0	0	0	0	0
				unclassified(100) Total	0	0	0	0	0	0	0	0	0	0	0	0	0	0	0	0	0	0	0	0	0	0	0	0	0	0	0	0	0	0	0	0	0	0	0	0.730197	0	0	0	0	0	0	0	0	0
			unclassified(100) Total		0	0	0	0	0	0	0	0	0	0	0	0	0	0	0	0	0	0	0	0	0	0	0	0	0	0	0	0	0	0	0	0	0	0	0	0.730197	0	0	0	0	0	0	0	0	0
		unclassified(100) Total			0	0	0	0	0	0	0	0	0	0	0	0	0	0	0	0	0	0	0	0	0	0	0	0	0	0	0	0	0	0	0	0	0	0	0	0.730197	0	0	0	0	0	0	0	0	0
Actinobacteria(100)	Actinobacteria(100)	Propionibacteriales(100)	Nocardioidaceae(100)	Nocardioides(100)	0	0	0	0	0	0	0	0	0	0	0	0	0	0	0	0	0	0	0	0	0	0	0	0	0	0	0	0	0	0	0	0	0	0	0	0	0	0	0	0	0	0	0	0	0
				Nocardioides(100) Total	0	0	0	0	0	0	0	0	0	0	0	0	0	0	0	0	0	0	0	0	0	0	0	0	0	0	0	0	0	0	0	0	0	0	0	0	0	0	0	0	0	0	0	0	0
			Nocardioidaceae(100) Total		0	0	0	0	0	0	0	0	0	0	0	0	0	0	0	0	0	0	0	0	0	0	0	0	0	0	0	0	0	0	0	0	0	0	0	0	0	0	0	0	0	0	0	0	0
		Propionibacteriales(100) Total			0	0	0	0	0	0	0	0	0	0	0	0	0	0	0	0	0	0	0	0	0	0	0	0	0	0	0	0	0	0	0	0	0	0	0	0	0	0	0	0	0	0	0	0	0
Actinobacteria(100)	Actinobacteria(100)	Frankiales(100)	Acidothermaceae(100)	Acidothermus(100)	0	0	0	0	0	0	0	0	0	0	0	0	0	0	0	0	0	0	0	0	0	0	0	0	0	0	0	0	0	0	0	0	0	0	0	0	0	0	0	0	0	0	0	0	0
				Acidothermus(100) Total	0	0	0	0	0	0	0	0	0	0	0	0	0	0	0	0	0	0	0	0	0	0	0	0	0	0	0	0	0	0	0	0	0	0	0	0	0	0	0	0	0	0	0	0	0
			Acidothermaceae(100) Total		0	0	0	0	0	0	0	0	0	0	0	0	0	0	0	0	0	0	0	0	0	0	0	0	0	0	0	0	0	0	0	0	0	0	0	0	0	0	0	0	0	0	0	0	0
		Frankiales(100) Total			0	0	0	0	0	0	0	0	0	0	0	0	0	0	0	0	0	0	0	0	0	0	0	0	0	0	0	0	0	0	0	0	0	0	0	0	0	0	0	0	0	0	0	0	0
Actinobacteria(100)	Actinobacteria(100)	Actinomycetales(100)	Actinomycetaceae_2(100)	Actinomyces_3(100)	0	0	0	0	0	0	0	0	0	0	0	0	0	0.442507	0	0	0	0	0	0	0.0114943	0	0	0	0	0	0	0	0	0	0	0	0	0.0131822	0	0	0	0	0	0	0	0	0	0	0
				Actinomyces_3(100) Total	0	0	0	0	0	0	0	0	0	0	0	0	0	0.442507	0	0	0	0	0	0	0.0114943	0	0	0	0	0	0	0	0	0	0	0	0	0.0131822	0	0	0	0	0	0	0	0	0	0	0
			Actinomycetaceae_2(100) Total		0	0	0	0	0	0	0	0	0	0	0	0	0	0.442507	0	0	0	0	0	0	0.0114943	0	0	0	0	0	0	0	0	0	0	0	0	0.0131822	0	0	0	0	0	0	0	0	0	0	0
		Actinomycetales(100) Total			0	0	0	0	0	0	0	0	0	0	0	0	0	0.442507	0	0	0	0	0	0	0.0114943	0	0	0	0	0	0	0	0	0	0	0	0	0.0131822	0	0	0	0	0	0	0	0	0	0	0
Actinobacteria(100)	Actinobacteria(100)	Micrococcales_1(100)	Micrococcaceae(100)	Kocuria_2(100)	0	0	0	0	0	0	0	0	0	0	0	0	0	0	0	0	0	0	0	0	0	0	0	0	0	0	0	0	0.556888	0	0	0	0	0	0	0	0	0	0	0	0	0	0	0	0
				Kocuria_2(100) Total	0	0	0	0	0	0	0	0	0	0	0	0	0	0	0	0	0	0	0	0	0	0	0	0	0	0	0	0	0.556888	0	0	0	0	0	0	0	0	0	0	0	0	0	0	0	0
			Micrococcaceae(100) Total		0	0	0	0	0	0	0	0	0	0	0	0	0	0	0	0	0	0	0	0	0	0	0	0	0	0	0	0	0.556888	0	0	0	0	0	0	0	0	0	0	0	0	0	0	0	0
		Micrococcales_1(100) Total			0	0	0	0	0	0	0	0	0	0	0	0	0	0	0	0	0	0	0	0	0	0	0	0	0	0	0	0	0.556888	0	0	0	0	0	0	0	0	0	0	0	0	0	0	0	0
Actinobacteria(100)	Actinobacteria(100)	Streptosporangiales(100)	Streptosporangiaceae(100)	Nonomuraea_11(100)	0	0	0	0	0	0	0	0	0	0	0	0	0	0	0	0	0	0	0	0	0	0	0	0	0	0	0	0	0	0	0	0	0	0	0	0	0	0	0	0	0	0	0	0	0
				Nonomuraea_11(100) Total	0	0	0	0	0	0	0	0	0	0	0	0	0	0	0	0	0	0	0	0	0	0	0	0	0	0	0	0	0	0	0	0	0	0	0	0	0	0	0	0	0	0	0	0	0
			Streptosporangiaceae(100) Total		0	0	0	0	0	0	0	0	0	0	0	0	0	0	0	0	0	0	0	0	0	0	0	0	0	0	0	0	0	0	0	0	0	0	0	0	0	0	0	0	0	0	0	0	0
		Streptosporangiales(100) Total			0	0	0	0	0	0	0	0	0	0	0	0	0	0	0	0	0	0	0	0	0	0	0	0	0	0	0	0	0	0	0	0	0	0	0	0	0	0	0	0	0	0	0	0	0
Actinobacteria(100)	Actinobacteria(100)	Corynebacteriales(100)	unclassified(100)	unclassified(100)	0	0	0	0	0	0	0	0	0	0	0	0	0	0	0	0	0	0	0	0	0	0.00989218	0.343554	0.119322	0	0	0	0	0	0	0	0	0	0	0	0	0	0	0	0	0	0	0	0	0
				unclassified(100) Total	0	0	0	0	0	0	0	0	0	0	0	0	0	0	0	0	0	0	0	0	0	0.00989218	0.343554	0.119322	0	0	0	0	0	0	0	0	0	0	0	0	0	0	0	0	0	0	0	0	0
			unclassified(100) Total		0	0	0	0	0	0	0	0	0	0	0	0	0	0	0	0	0	0	0	0	0	0.00989218	0.343554	0.119322	0	0	0	0	0	0	0	0	0	0	0	0	0	0	0	0	0	0	0	0	0
		Corynebacteriales(100) Total			0	0	0	0	0	0	0	0	0	0	0	0	0	0	0	0	0	0	0	0	0	0.00989218	0.343554	0.119322	0	0	0	0	0	0	0	0	0	0	0	0	0	0	0	0	0	0	0	0	0
Actinobacteria(100)	Actinobacteria(100)	Solirubrobacterales(100)	Cluster_480-2(100)	unclassified(100)	0	0	0	0	0	0	0	0	0	0.0344382	0	0	0	0	0	0	0	0	0	0	0	0	0	0	0	0	0	0	0	0	0	0	0	0	0	0	0	0.0476815	0	0	0	0	0	0	0
				unclassified(100) Total	0	0	0	0	0	0	0	0	0	0.0344382	0	0	0	0	0	0	0	0	0	0	0	0	0	0	0	0	0	0	0	0	0	0	0	0	0	0	0	0.0476815	0	0	0	0	0	0	0
			Cluster_480-2(100) Total		0	0	0	0	0	0	0	0	0	0.0344382	0	0	0	0	0	0	0	0	0	0	0	0	0	0	0	0	0	0	0	0	0	0	0	0	0	0	0	0.0476815	0	0	0	0	0	0	0
		Solirubrobacterales(100) Total			0	0	0	0	0	0	0	0	0	0.0344382	0	0	0	0	0	0	0	0	0	0	0	0	0	0	0	0	0	0	0	0	0	0	0	0	0	0	0	0.0476815	0	0	0	0	0	0	0
Actinobacteria(100)	Actinobacteria(100)	unclassified(100)	unclassified(100)	unclassified(100)	0	0	0	0	0	0	0	0	0	0	0	0	0	0	0	0	0	0	0	0	0	0	0	0	0	0	0	0	0	0	0	0	0	0	0	0	0	0	0	0	0	0	0	0	0.245606
				unclassified(100) Total	0	0	0	0	0	0	0	0	0	0	0	0	0	0	0	0	0	0	0	0	0	0	0	0	0	0	0	0	0	0	0	0	0	0	0	0	0	0	0	0	0	0	0	0	0.245606
			unclassified(100) Total		0	0	0	0	0	0	0	0	0	0	0	0	0	0	0	0	0	0	0	0	0	0	0	0	0	0	0	0	0	0	0	0	0	0	0	0	0	0	0	0	0	0	0	0	0.245606
		unclassified(100) Total			0	0	0	0	0	0	0	0	0	0	0	0	0	0	0	0	0	0	0	0	0	0	0	0	0	0	0	0	0	0	0	0	0	0	0	0	0	0	0	0	0	0	0	0	0.245606
Actinobacteria(100)	Actinobacteria(100)	Coriobacteriales(100)	Coriobacteriaceae(100)	Uncultured_10(100)	0	0	0	0	0	0	0	0	0	0	0	0	0	0	0	0	0	0	0	0	0	0	0	0	0	0	0	0	0	0	0	0	0	0	0	0	0	0	0	0	0	0	0	0	0
Actinobacteria(100)	Actinobacteria(100)	Coriobacteriales(100)	Coriobacteriaceae(100)	Uncultured_10(100)	0	0	0	0	0	0	0	0	0	0	0	0	0	0	0	0	0	0	0	0	0	0	0	0	0	0	0	0	0	0	0	0	0	0	0	0	0	0	0	0	0	0	0	0	0
				Uncultured_10(100) Total	0	0	0	0	0	0	0	0	0	0	0	0	0	0	0	0	0	0	0	0	0	0	0	0	0	0	0	0	0	0	0	0	0	0	0	0	0	0	0	0	0	0	0	0	0
			Coriobacteriaceae(100) Total		0	0	0	0	0	0	0	0	0	0	0	0	0	0	0	0	0	0	0	0	0	0	0	0	0	0	0	0	0	0	0	0	0	0	0	0	0	0	0	0	0	0	0	0	0
		Coriobacteriales(100) Total			0	0	0	0	0	0	0	0	0	0	0	0	0	0	0	0	0	0	0	0	0	0	0	0	0	0	0	0	0	0	0	0	0	0	0	0	0	0	0	0	0	0	0	0	0
Actinobacteria(100)	Actinobacteria(100)	Micromonosporales(100)	Micromonosporaceae(100)	Planosporangium(100)	0	0	0	0	0	0	0	0	0	0	0	0	0	0	0	0	0	0	0	0	0	0	0	0	0	0	0	0	0	0	0	0	0	0	0	0	0	0	0	0	0	0	0	0	0
				Planosporangium(100) Total	0	0	0	0	0	0	0	0	0	0	0	0	0	0	0	0	0	0	0	0	0	0	0	0	0	0	0	0	0	0	0	0	0	0	0	0	0	0	0	0	0	0	0	0	0
			Micromonosporaceae(100) Total		0	0	0	0	0	0	0	0	0	0	0	0	0	0	0	0	0	0	0	0	0	0	0	0	0	0	0	0	0	0	0	0	0	0	0	0	0	0	0	0	0	0	0	0	0
		Micromonosporales(100) Total			0	0	0	0	0	0	0	0	0	0	0	0	0	0	0	0	0	0	0	0	0	0	0	0	0	0	0	0	0	0	0	0	0	0	0	0	0	0	0	0	0	0	0	0	0
Actinobacteria(100)	Actinobacteria(100)	Micrococcales_3(100)	Cellulomonadaceae(100)	Cellulomonas_1(100)	0	0	0	0	0	0	0	0	0	0	0	0	0	0	0	0	0	0	0	0	0	0	0	0	0	0	0	0	0	0	0	0	0	0	0	0	0	0	0	0	0	0	0	0	0
				Cellulomonas_1(100) Total	0	0	0	0	0	0	0	0	0	0	0	0	0	0	0	0	0	0	0	0	0	0	0	0	0	0	0	0	0	0	0	0	0	0	0	0	0	0	0	0	0	0	0	0	0
			Cellulomonadaceae(100) Total		0	0	0	0	0	0	0	0	0	0	0	0	0	0	0	0	0	0	0	0	0	0	0	0	0	0	0	0	0	0	0	0	0	0	0	0	0	0	0	0	0	0	0	0	0
		Micrococcales_3(100) Total			0	0	0	0	0	0	0	0	0	0	0	0	0	0	0	0	0	0	0	0	0	0	0	0	0	0	0	0	0	0	0	0	0	0	0	0	0	0	0	0	0	0	0	0	0
Actinobacteria(100)	Actinobacteria(100)	Corynebacteriales(100)	Corynebacteriaceae(100)	unclassified(100)	0	0	0	0	0	0	0	0	0	0	0	0	0	0	0	0	0	0	0	0	0	0	0.0171777	0	0	0	0	0	0	0	0	0	0	0.0856842	0	0	0	0	0	0	0	0	0	0	0
				unclassified(100) Total	0	0	0	0	0	0	0	0	0	0	0	0	0	0	0	0	0	0	0	0	0	0	0.0171777	0	0	0	0	0	0	0	0	0	0	0.0856842	0	0	0	0	0	0	0	0	0	0	0
			Corynebacteriaceae(100) Total		0	0	0	0	0	0	0	0	0	0	0	0	0	0	0	0	0	0	0	0	0	0	0.0171777	0	0	0	0	0	0	0	0	0	0	0.0856842	0	0	0	0	0	0	0	0	0	0	0
		Corynebacteriales(100) Total			0	0	0	0	0	0	0	0	0	0	0	0	0	0	0	0	0	0	0	0	0	0	0.0171777	0	0	0	0	0	0	0	0	0	0	0.0856842	0	0	0	0	0	0	0	0	0	0	0
Actinobacteria(100)	Actinobacteria(100)	AKIW543(100)	unclassified(100)	unclassified(100)	0	0	0	0	0	0	0	0	0	0	0	0	0	0	0	0	0	0	0	0	0	0	0	0	0	0	0	0	0	0	0	0	0	0	0	0.351234	0	0	0	0	0	0	0	0	0
				unclassified(100) Total	0	0	0	0	0	0	0	0	0	0	0	0	0	0	0	0	0	0	0	0	0	0	0	0	0	0	0	0	0	0	0	0	0	0	0	0.351234	0	0	0	0	0	0	0	0	0
			unclassified(100) Total		0	0	0	0	0	0	0	0	0	0	0	0	0	0	0	0	0	0	0	0	0	0	0	0	0	0	0	0	0	0	0	0	0	0	0	0.351234	0	0	0	0	0	0	0	0	0
		AKIW543(100) Total			0	0	0	0	0	0	0	0	0	0	0	0	0	0	0	0	0	0	0	0	0	0	0	0	0	0	0	0	0	0	0	0	0	0	0	0.351234	0	0	0	0	0	0	0	0	0
Actinobacteria(100)	Actinobacteria(100)	Corynebacteriales(100)	Corynebacteriaceae(100)	Corynebacterium_1(100)	0	0	0	0	0	0	0	0	0	0	0	0	0	0	0	0	0	0	0	0	0	0	0	0.0238644	0	0	0	0	0	0	0	0	0	0	0.241152	0	0	0	0	0	0	0	0	0	0
				Corynebacterium_1(100) Total	0	0	0	0	0	0	0	0	0	0	0	0	0	0	0	0	0	0	0	0	0	0	0	0.0238644	0	0	0	0	0	0	0	0	0	0	0.241152	0	0	0	0	0	0	0	0	0	0
			Corynebacteriaceae(100) Total		0	0	0	0	0	0	0	0	0	0	0	0	0	0	0	0	0	0	0	0	0	0	0	0.0238644	0	0	0	0	0	0	0	0	0	0	0.241152	0	0	0	0	0	0	0	0	0	0
		Corynebacteriales(100) Total			0	0	0	0	0	0	0	0	0	0	0	0	0	0	0	0	0	0	0	0	0	0	0	0.0238644	0	0	0	0	0	0	0	0	0	0	0.241152	0	0	0	0	0	0	0	0	0	0
Actinobacteria(100)	Actinobacteria(100)	Micromonosporales(100)	Micromonosporaceae(100)	Micromonospora_1(100)	0	0	0	0	0	0	0	0	0	0	0	0	0	0	0	0	0	0	0	0	0	0	0.266254	0	0	0	0	0	0	0	0	0	0	0	0	0	0	0	0	0	0	0	0	0	0
				Micromonospora_1(100) Total	0	0	0	0	0	0	0	0	0	0	0	0	0	0	0	0	0	0	0	0	0	0	0.266254	0	0	0	0	0	0	0	0	0	0	0	0	0	0	0	0	0	0	0	0	0	0
			Micromonosporaceae(100) Total		0	0	0	0	0	0	0	0	0	0	0	0	0	0	0	0	0	0	0	0	0	0	0.266254	0	0	0	0	0	0	0	0	0	0	0	0	0	0	0	0	0	0	0	0	0	0
		Micromonosporales(100) Total			0	0	0	0	0	0	0	0	0	0	0	0	0	0	0	0	0	0	0	0	0	0	0.266254	0	0	0	0	0	0	0	0	0	0	0	0	0	0	0	0	0	0	0	0	0	0
Actinobacteria(100)	Actinobacteria(100)	AKIW543(100)	unclassified(100)	unclassified(100)	0	0	0	0	0	0	0	0	0	0	0	0	0	0	0	0	0	0	0	0	0	0	0	0	0	0	0	0	0	0	0	0	0	0.191142	0	0	0	0	0	0	0.0091659	0	0	0	0
				unclassified(100) Total	0	0	0	0	0	0	0	0	0	0	0	0	0	0	0	0	0	0	0	0	0	0	0	0	0	0	0	0	0	0	0	0	0	0.191142	0	0	0	0	0	0	0.0091659	0	0	0	0
			unclassified(100) Total		0	0	0	0	0	0	0	0	0	0	0	0	0	0	0	0	0	0	0	0	0	0	0	0	0	0	0	0	0	0	0	0	0	0.191142	0	0	0	0	0	0	0.0091659	0	0	0	0
		AKIW543(100) Total			0	0	0	0	0	0	0	0	0	0	0	0	0	0	0	0	0	0	0	0	0	0	0	0	0	0	0	0	0	0	0	0	0	0.191142	0	0	0	0	0	0	0.0091659	0	0	0	0
Actinobacteria(100)	Actinobacteria(100)	Coriobacteriales(100)	Coriobacteriaceae(100)	Uncultured_10(100)	0	0	0	0	0	0	0	0	0	0	0	0	0	0	0	0	0	0	0	0	0	0	0	0	0	0	0	0	0	0	0	0	0	0	0	0	0	0	0	0	0	0	0	0	0
				Uncultured_10(100) Total	0	0	0	0	0	0	0	0	0	0	0	0	0	0	0	0	0	0	0	0	0	0	0	0	0	0	0	0	0	0	0	0	0	0	0	0	0	0	0	0	0	0	0	0	0
			Coriobacteriaceae(100) Total		0	0	0	0	0	0	0	0	0	0	0	0	0	0	0	0	0	0	0	0	0	0	0	0	0	0	0	0	0	0	0	0	0	0	0	0	0	0	0	0	0	0	0	0	0
		Coriobacteriales(100) Total			0	0	0	0	0	0	0	0	0	0	0	0	0	0	0	0	0	0	0	0	0	0	0	0	0	0	0	0	0	0	0	0	0	0	0	0	0	0	0	0	0	0	0	0	0
Actinobacteria(100)	Actinobacteria(100)	unclassified(100)	unclassified(100)	unclassified(100)	0	0	0	0	0	0	0	0	0	0	0	0	0	0	0	0	0	0	0	0	0	0	0	0	0	0	0	0	0	0	0.00736431	0	0	0	0	0.258804	0	0	0	0	0	0	0	0	0
				unclassified(100) Total	0	0	0	0	0	0	0	0	0	0	0	0	0	0	0	0	0	0	0	0	0	0	0	0	0	0	0	0	0	0	0.00736431	0	0	0	0	0.258804	0	0	0	0	0	0	0	0	0
			unclassified(100) Total		0	0	0	0	0	0	0	0	0	0	0	0	0	0	0	0	0	0	0	0	0	0	0	0	0	0	0	0	0	0	0.00736431	0	0	0	0	0.258804	0	0	0	0	0	0	0	0	0
		unclassified(100) Total			0	0	0	0	0	0	0	0	0	0	0	0	0	0	0	0	0	0	0	0	0	0	0	0	0	0	0	0	0	0	0.00736431	0	0	0	0	0.258804	0	0	0	0	0	0	0	0	0
Actinobacteria(100)	Actinobacteria(100)	Coriobacteriales(100)	Coriobacteriaceae(100)	Uncultured_10(100)	0	0	0	0	0	0	0	0	0	0	0	0	0	0	0	0	0	0	0	0	0	0	0	0	0	0	0	0	0	0	0	0	0	0	0	0	0	0	0	0	0	0	0	0	0
Actinobacteria(100)	Actinobacteria(100)	Coriobacteriales(100)	Coriobacteriaceae(100)	Uncultured_10(100)	0	0	0	0	0	0	0	0	0	0	0	0	0	0	0	0	0	0	0	0	0	0	0	0	0	0	0	0	0	0	0	0	0	0	0	0	0	0	0	0	0	0	0	0	0
				Uncultured_10(100) Total	0	0	0	0	0	0	0	0	0	0	0	0	0	0	0	0	0	0	0	0	0	0	0	0	0	0	0	0	0	0	0	0	0	0	0	0	0	0	0	0	0	0	0	0	0
			Coriobacteriaceae(100) Total		0	0	0	0	0	0	0	0	0	0	0	0	0	0	0	0	0	0	0	0	0	0	0	0	0	0	0	0	0	0	0	0	0	0	0	0	0	0	0	0	0	0	0	0	0
		Coriobacteriales(100) Total			0	0	0	0	0	0	0	0	0	0	0	0	0	0	0	0	0	0	0	0	0	0	0	0	0	0	0	0	0	0	0	0	0	0	0	0	0	0	0	0	0	0	0	0	0
Actinobacteria(100)	Actinobacteria(100)	Actinomycetales(100)	Actinomycetaceae_2(100)	unclassified(100)	0	0	0	0	0	0	0	0	0	0	0	0.0104406	0	0	0	0	0	0	0	0	0	0	0	0.190916	0	0	0	0	0	0	0	0	0	0	0	0	0	0	0	0	0	0	0	0	0
				unclassified(100) Total	0	0	0	0	0	0	0	0	0	0	0	0.0104406	0	0	0	0	0	0	0	0	0	0	0	0.190916	0	0	0	0	0	0	0	0	0	0	0	0	0	0	0	0	0	0	0	0	0
			Actinomycetaceae_2(100) Total		0	0	0	0	0	0	0	0	0	0	0	0.0104406	0	0	0	0	0	0	0	0	0	0	0	0.190916	0	0	0	0	0	0	0	0	0	0	0	0	0	0	0	0	0	0	0	0	0
		Actinomycetales(100) Total			0	0	0	0	0	0	0	0	0	0	0	0.0104406	0	0	0	0	0	0	0	0	0	0	0	0.190916	0	0	0	0	0	0	0	0	0	0	0	0	0	0	0	0	0	0	0	0	0
Actinobacteria(100)	Actinobacteria(100)	unclassified(100)	unclassified(100)	unclassified(100)	0.021527	0	0.041898	0	0	0	0	0	0	0	0	0	0	0	0	0	0	0	0	0	0	0	0	0	0	0	0	0	0	0	0	0	0	0	0	0	0	0	0	0	0	0	0	0	0
				unclassified(100) Total	0.021527	0	0.041898	0	0	0	0	0	0	0	0	0	0	0	0	0	0	0	0	0	0	0	0	0	0	0	0	0	0	0	0	0	0	0	0	0	0	0	0	0	0	0	0	0	0
			unclassified(100) Total		0.021527	0	0.041898	0	0	0	0	0	0	0	0	0	0	0	0	0	0	0	0	0	0	0	0	0	0	0	0	0	0	0	0	0	0	0	0	0	0	0	0	0	0	0	0	0	0
		unclassified(100) Total			0.021527	0	0.041898	0	0	0	0	0	0	0	0	0	0	0	0	0	0	0	0	0	0	0	0	0	0	0	0	0	0	0	0	0	0	0	0	0	0	0	0	0	0	0	0	0	0
Actinobacteria(100)	Actinobacteria(100)	Solirubrobacterales(100)	Solirubrobacteriaceae(100)	Solirubrobacter(100)	0	0	0	0	0	0	0	0	0	0	0	0	0	0	0	0	0	0	0	0	0	0	0	0	0	0	0	0	0	0	0	0	0	0	0	0	0	0	0	0	0	0	0	0	0
				Solirubrobacter(100) Total	0	0	0	0	0	0	0	0	0	0	0	0	0	0	0	0	0	0	0	0	0	0	0	0	0	0	0	0	0	0	0	0	0	0	0	0	0	0	0	0	0	0	0	0	0
			Solirubrobacteriaceae(100) Total		0	0	0	0	0	0	0	0	0	0	0	0	0	0	0	0	0	0	0	0	0	0	0	0	0	0	0	0	0	0	0	0	0	0	0	0	0	0	0	0	0	0	0	0	0
		Solirubrobacterales(100) Total			0	0	0	0	0	0	0	0	0	0	0	0	0	0	0	0	0	0	0	0	0	0	0	0	0	0	0	0	0	0	0	0	0	0	0	0	0	0	0	0	0	0	0	0	0
Actinobacteria(100)	Actinobacteria(100)	Coriobacteriales(100)	Coriobacteriaceae(100)	Uncultured_10(100)	0	0	0	0	0	0	0	0	0	0	0	0	0	0	0	0	0	0	0.0486098	0	0	0	0	0	0	0	0	0	0	0.187391	0	0	0	0	0	0	0	0	0	0	0	0	0	0	0
Actinobacteria(100)	Actinobacteria(100)	Coriobacteriales(100)	Coriobacteriaceae(100)	Uncultured_10(100)	0	0	0	0	0	0	0	0	0	0	0	0	0	0	0	0	0	0	0	0	0	0	0	0	0	0	0	0	0	0	0	0	0	0	0	0	0	0	0	0	0	0	0	0	0
				Uncultured_10(100) Total	0	0	0	0	0	0	0	0	0	0	0	0	0	0	0	0	0	0	0.0486098	0	0	0	0	0	0	0	0	0	0	0.187391	0	0	0	0	0	0	0	0	0	0	0	0	0	0	0
			Coriobacteriaceae(100) Total		0	0	0	0	0	0	0	0	0	0	0	0	0	0	0	0	0	0	0.0486098	0	0	0	0	0	0	0	0	0	0	0.187391	0	0	0	0	0	0	0	0	0	0	0	0	0	0	0
		Coriobacteriales(100) Total			0	0	0	0	0	0	0	0	0	0	0	0	0	0	0	0	0	0	0.0486098	0	0	0	0	0	0	0	0	0	0	0.187391	0	0	0	0	0	0	0	0	0	0	0	0	0	0	0
Actinobacteria(100)	Actinobacteria(100)	Frankiales_2(100)	Sporichthyaceae(100)	hgcI_clade(100)	0	0	0	0	0	0	0	0	0	0	0	0	0	0	0	0	0	0	0	0	0	0	0	0	0	0	0	0	0	0	0	0	0	0	0	0	0	0	0	0.101341	0	0	0.0069377	0	0
				hgcI_clade(100) Total	0	0	0	0	0	0	0	0	0	0	0	0	0	0	0	0	0	0	0	0	0	0	0	0	0	0	0	0	0	0	0	0	0	0	0	0	0	0	0	0.101341	0	0	0.0069377	0	0
			Sporichthyaceae(100) Total		0	0	0	0	0	0	0	0	0	0	0	0	0	0	0	0	0	0	0	0	0	0	0	0	0	0	0	0	0	0	0	0	0	0	0	0	0	0	0	0.101341	0	0	0.0069377	0	0
		Frankiales_2(100) Total			0	0	0	0	0	0	0	0	0	0	0	0	0	0	0	0	0	0	0	0	0	0	0	0	0	0	0	0	0	0	0	0	0	0	0	0	0	0	0	0.101341	0	0	0.0069377	0	0
Actinobacteria(100)	Actinobacteria(100)	Pseudonocardiales_1(100)	Pseudonocardiaceae_1(100)	Amycolatopsis(100)	0	0	0	0	0	0	0	0	0	0	0	0	0	0	0	0	0	0	0	0	0	0	0	0	0	0	0	0	0	0	0	0	0	0	0	0.147888	0	0	0	0	0	0	0	0	0
				Amycolatopsis(100) Total	0	0	0	0	0	0	0	0	0	0	0	0	0	0	0	0	0	0	0	0	0	0	0	0	0	0	0	0	0	0	0	0	0	0	0	0.147888	0	0	0	0	0	0	0	0	0
			Pseudonocardiaceae_1(100) Total		0	0	0	0	0	0	0	0	0	0	0	0	0	0	0	0	0	0	0	0	0	0	0	0	0	0	0	0	0	0	0	0	0	0	0	0.147888	0	0	0	0	0	0	0	0	0
		Pseudonocardiales_1(100) Total			0	0	0	0	0	0	0	0	0	0	0	0	0	0	0	0	0	0	0	0	0	0	0	0	0	0	0	0	0	0	0	0	0	0	0	0.147888	0	0	0	0	0	0	0	0	0
Actinobacteria(100)	Actinobacteria(100)	Micrococcales_3(100)	Microbacteriaceae(100)	unclassified(100)	0	0	0	0	0	0	0	0	0	0.00860956	0	0	0	0.00660458	0	0	0	0	0	0.0344709	0	0	0	0	0	0	0	0	0	0	0	0	0	0	0.0070927	0	0	0	0	0	0	0	0	0	0
				unclassified(100) Total	0	0	0	0	0	0	0	0	0	0.00860956	0	0	0	0.00660458	0	0	0	0	0	0.0344709	0	0	0	0	0	0	0	0	0	0	0	0	0	0	0.0070927	0	0	0	0	0	0	0	0	0	0
			Microbacteriaceae(100) Total		0	0	0	0	0	0	0	0	0	0.00860956	0	0	0	0.00660458	0	0	0	0	0	0.0344709	0	0	0	0	0	0	0	0	0	0	0	0	0	0	0.0070927	0	0	0	0	0	0	0	0	0	0
		Micrococcales_3(100) Total			0	0	0	0	0	0	0	0	0	0.00860956	0	0	0	0.00660458	0	0	0	0	0	0.0344709	0	0	0	0	0	0	0	0	0	0	0	0	0	0	0.0070927	0	0	0	0	0	0	0	0	0	0
Actinobacteria(100)	Actinobacteria(100)	Micrococcales_1(100)	Micrococcaceae(100)	Micrococcus_1(100)	0	0	0	0	0	0	0	0	0	0	0	0	0	0	0	0	0	0	0	0	0	0	0	0	0	0	0	0	0	0	0	0	0	0	0	0	0	0	0	0	0	0	0	0	0
				Micrococcus_1(100) Total	0	0	0	0	0	0	0	0	0	0	0	0	0	0	0	0	0	0	0	0	0	0	0	0	0	0	0	0	0	0	0	0	0	0	0	0	0	0	0	0	0	0	0	0	0
			Micrococcaceae(100) Total		0	0	0	0	0	0	0	0	0	0	0	0	0	0	0	0	0	0	0	0	0	0	0	0	0	0	0	0	0	0	0	0	0	0	0	0	0	0	0	0	0	0	0	0	0
		Micrococcales_1(100) Total			0	0	0	0	0	0	0	0	0	0	0	0	0	0	0	0	0	0	0	0	0	0	0	0	0	0	0	0	0	0	0	0	0	0	0	0	0	0	0	0	0	0	0	0	0
Actinobacteria(100)	Actinobacteria(100)	Propionibacteriales(100)	Propionibacteriaceae(100)	unclassified(100)	0	0	0	0	0	0	0	0	0	0	0	0	0	0	0	0	0	0	0	0	0	0	0	0	0	0	0	0	0	0	0	0	0	0	0	0	0	0	0	0	0	0	0	0	0
				unclassified(100) Total	0	0	0	0	0	0	0	0	0	0	0	0	0	0	0	0	0	0	0	0	0	0	0	0	0	0	0	0	0	0	0	0	0	0	0	0	0	0	0	0	0	0	0	0	0
			Propionibacteriaceae(100) Total		0	0	0	0	0	0	0	0	0	0	0	0	0	0	0	0	0	0	0	0	0	0	0	0	0	0	0	0	0	0	0	0	0	0	0	0	0	0	0	0	0	0	0	0	0
		Propionibacteriales(100) Total			0	0	0	0	0	0	0	0	0	0	0	0	0	0	0	0	0	0	0	0	0	0	0	0	0	0	0	0	0	0	0	0	0	0	0	0	0	0	0	0	0	0	0	0	0
Actinobacteria(100)	Actinobacteria(100)	Micrococcales_3(100)	Microbacteriaceae(100)	unclassified(100)	0	0	0	0	0	0	0	0	0	0	0	0	0	0	0	0	0	0	0	0	0	0	0	0	0	0	0	0	0	0	0	0	0	0	0	0	0	0	0	0	0	0	0.0901901	0	0
				unclassified(100) Total	0	0	0	0	0	0	0	0	0	0	0	0	0	0	0	0	0	0	0	0	0	0	0	0	0	0	0	0	0	0	0	0	0	0	0	0	0	0	0	0	0	0	0.0901901	0	0
			Microbacteriaceae(100) Total		0	0	0	0	0	0	0	0	0	0	0	0	0	0	0	0	0	0	0	0	0	0	0	0	0	0	0	0	0	0	0	0	0	0	0	0	0	0	0	0	0	0	0.0901901	0	0
		Micrococcales_3(100) Total			0	0	0	0	0	0	0	0	0	0	0	0	0	0	0	0	0	0	0	0	0	0	0	0	0	0	0	0	0	0	0	0	0	0	0	0	0	0	0	0	0	0	0.0901901	0	0
Actinobacteria(100)	Actinobacteria(100)	unclassified(100)	unclassified(100)	unclassified(100)	0.021527	0	0.020949	0	0	0	0	0	0	0	0	0	0	0	0	0	0	0	0	0	0	0	0	0	0	0	0	0	0	0	0	0	0	0	0	0	0	0	0	0	0	0	0	0	0
				unclassified(100) Total	0.021527	0	0.020949	0	0	0	0	0	0	0	0	0	0	0	0	0	0	0	0	0	0	0	0	0	0	0	0	0	0	0	0	0	0	0	0	0	0	0	0	0	0	0	0	0	0
			unclassified(100) Total		0.021527	0	0.020949	0	0	0	0	0	0	0	0	0	0	0	0	0	0	0	0	0	0	0	0	0	0	0	0	0	0	0	0	0	0	0	0	0	0	0	0	0	0	0	0	0	0
		unclassified(100) Total			0.021527	0	0.020949	0	0	0	0	0	0	0	0	0	0	0	0	0	0	0	0	0	0	0	0	0	0	0	0	0	0	0	0	0	0	0	0	0	0	0	0	0	0	0	0	0	0
Actinobacteria(100)	Actinobacteria(100)	Micrococcales_1(100)	Micrococcaceae(100)	Micrococcus_1(100)	0	0	0	0	0	0	0	0	0	0	0	0	0	0	0	0	0	0	0	0	0	0	0	0	0	0	0	0	0	0	0	0	0	0	0	0	0	0	0	0	0	0	0	0	0
				Micrococcus_1(100) Total	0	0	0	0	0	0	0	0	0	0	0	0	0	0	0	0	0	0	0	0	0	0	0	0	0	0	0	0	0	0	0	0	0	0	0	0	0	0	0	0	0	0	0	0	0
			Micrococcaceae(100) Total		0	0	0	0	0	0	0	0	0	0	0	0	0	0	0	0	0	0	0	0	0	0	0	0	0	0	0	0	0	0	0	0	0	0	0	0	0	0	0	0	0	0	0	0	0
		Micrococcales_1(100) Total			0	0	0	0	0	0	0	0	0	0	0	0	0	0	0	0	0	0	0	0	0	0	0	0	0	0	0	0	0	0	0	0	0	0	0	0	0	0	0	0	0	0	0	0	0
Actinobacteria(100)	Actinobacteria(100)	Propionibacteriales(100)	Propionibacteriaceae(100)	unclassified(100)	0	0	0	0	0	0	0	0	0	0	0	0	0	0	0	0	0	0	0	0	0	0	0	0	0	0	0	0	0	0	0	0	0	0	0	0	0	0	0	0	0	0	0	0	0
				unclassified(100) Total	0	0	0	0	0	0	0	0	0	0	0	0	0	0	0	0	0	0	0	0	0	0	0	0	0	0	0	0	0	0	0	0	0	0	0	0	0	0	0	0	0	0	0	0	0
			Propionibacteriaceae(100) Total		0	0	0	0	0	0	0	0	0	0	0	0	0	0	0	0	0	0	0	0	0	0	0	0	0	0	0	0	0	0	0	0	0	0	0	0	0	0	0	0	0	0	0	0	0
		Propionibacteriales(100) Total			0	0	0	0	0	0	0	0	0	0	0	0	0	0	0	0	0	0	0	0	0	0	0	0	0	0	0	0	0	0	0	0	0	0	0	0	0	0	0	0	0	0	0	0	0
Actinobacteria(100)	Actinobacteria(100)	Solirubrobacterales(100)	Patulibacteraceae(100)	Patulibacter(100)	0	0	0	0	0	0	0	0	0	0	0	0	0	0.0660458	0	0	0	0	0	0	0	0	0	0	0	0	0	0	0	0	0	0	0	0	0	0	0	0	0	0	0	0	0	0	0
				Patulibacter(100) Total	0	0	0	0	0	0	0	0	0	0	0	0	0	0.0660458	0	0	0	0	0	0	0	0	0	0	0	0	0	0	0	0	0	0	0	0	0	0	0	0	0	0	0	0	0	0	0
			Patulibacteraceae(100) Total		0	0	0	0	0	0	0	0	0	0	0	0	0	0.0660458	0	0	0	0	0	0	0	0	0	0	0	0	0	0	0	0	0	0	0	0	0	0	0	0	0	0	0	0	0	0	0
		Solirubrobacterales(100) Total			0	0	0	0	0	0	0	0	0	0	0	0	0	0.0660458	0	0	0	0	0	0	0	0	0	0	0	0	0	0	0	0	0	0	0	0	0	0	0	0	0	0	0	0	0	0	0
Actinobacteria(100)	Actinobacteria(100)	Micrococcales_1(100)	Micrococcaceae(100)	Micrococcus_1(100)	0	0	0	0	0	0	0	0	0	0	0	0	0	0	0	0	0	0	0	0	0	0	0	0	0	0	0	0	0	0	0	0	0	0	0	0	0	0	0	0	0	0	0	0	0
				Micrococcus_1(100) Total	0	0	0	0	0	0	0	0	0	0	0	0	0	0	0	0	0	0	0	0	0	0	0	0	0	0	0	0	0	0	0	0	0	0	0	0	0	0	0	0	0	0	0	0	0
			Micrococcaceae(100) Total		0	0	0	0	0	0	0	0	0	0	0	0	0	0	0	0	0	0	0	0	0	0	0	0	0	0	0	0	0	0	0	0	0	0	0	0	0	0	0	0	0	0	0	0	0
		Micrococcales_1(100) Total			0	0	0	0	0	0	0	0	0	0	0	0	0	0	0	0	0	0	0	0	0	0	0	0	0	0	0	0	0	0	0	0	0	0	0	0	0	0	0	0	0	0	0	0	0
Actinobacteria(100)	Actinobacteria(100)	Solirubrobacterales(100)	unclassified(100)	unclassified(100)	0	0	0	0	0	0	0	0	0	0	0	0	0	0	0	0	0	0	0	0	0	0	0	0	0	0	0	0	0	0	0	0	0	0	0	0	0	0	0.0277239	0	0	0	0	0	0
Actinobacteria(100)	Actinobacteria(100)	Solirubrobacterales(100)	unclassified(100)	unclassified(100)	0	0	0	0	0	0	0	0	0	0	0	0	0	0	0	0	0	0	0	0	0	0	0	0	0	0	0	0	0	0	0	0	0	0	0	0	0	0	0	0	0	0	0	0	0
Actinobacteria(100)	Actinobacteria(100)	Solirubrobacterales(100)	unclassified(100)	unclassified(100)	0	0	0	0	0	0	0	0	0	0	0.0497265	0	0	0	0	0	0	0	0	0	0	0	0	0	0	0.00800641	0	0	0	0	0	0	0	0	0	0	0	0	0	0	0	0	0	0	0
				unclassified(100) Total	0	0	0	0	0	0	0	0	0	0	0.0497265	0	0	0	0	0	0	0	0	0	0	0	0	0	0	0.00800641	0	0	0	0	0	0	0	0	0	0	0	0	0.0277239	0	0	0	0	0	0
			unclassified(100) Total		0	0	0	0	0	0	0	0	0	0	0.0497265	0	0	0	0	0	0	0	0	0	0	0	0	0	0	0.00800641	0	0	0	0	0	0	0	0	0	0	0	0	0.0277239	0	0	0	0	0	0
		Solirubrobacterales(100) Total			0	0	0	0	0	0	0	0	0	0	0.0497265	0	0	0	0	0	0	0	0	0	0	0	0	0	0	0.00800641	0	0	0	0	0	0	0	0	0	0	0	0	0.0277239	0	0	0	0	0	0
Actinobacteria(100)	Actinobacteria(100)	Micrococcales_3(100)	Microbacteriaceae(100)	unclassified(100)	0	0	0	0	0	0	0	0	0	0	0	0	0	0.0264183	0	0	0	0	0	0.0172354	0	0	0	0	0	0	0	0	0	0	0	0	0	0	0.0212781	0	0	0	0	0	0	0	0	0	0
				unclassified(100) Total	0	0	0	0	0	0	0	0	0	0	0	0	0	0.0264183	0	0	0	0	0	0.0172354	0	0	0	0	0	0	0	0	0	0	0	0	0	0	0.0212781	0	0	0	0	0	0	0	0	0	0
			Microbacteriaceae(100) Total		0	0	0	0	0	0	0	0	0	0	0	0	0	0.0264183	0	0	0	0	0	0.0172354	0	0	0	0	0	0	0	0	0	0	0	0	0	0	0.0212781	0	0	0	0	0	0	0	0	0	0
		Micrococcales_3(100) Total			0	0	0	0	0	0	0	0	0	0	0	0	0	0.0264183	0	0	0	0	0	0.0172354	0	0	0	0	0	0	0	0	0	0	0	0	0	0	0.0212781	0	0	0	0	0	0	0	0	0	0
Actinobacteria(100)	Actinobacteria(100)	Micrococcales_1(100)	Micrococcaceae(100)	Arthrobacter_21(100)	0	0	0	0	0	0	0	0	0	0	0	0	0	0	0	0	0	0	0	0.0172354	0	0	0	0	0	0	0	0	0	0	0	0	0	0	0	0	0	0	0	0	0	0	0	0	0
				Arthrobacter_21(100) Total	0	0	0	0	0	0	0	0	0	0	0	0	0	0	0	0	0	0	0	0.0172354	0	0	0	0	0	0	0	0	0	0	0	0	0	0	0	0	0	0	0	0	0	0	0	0	0
			Micrococcaceae(100) Total		0	0	0	0	0	0	0	0	0	0	0	0	0	0	0	0	0	0	0	0.0172354	0	0	0	0	0	0	0	0	0	0	0	0	0	0	0	0	0	0	0	0	0	0	0	0	0
		Micrococcales_1(100) Total			0	0	0	0	0	0	0	0	0	0	0	0	0	0	0	0	0	0	0	0.0172354	0	0	0	0	0	0	0	0	0	0	0	0	0	0	0	0	0	0	0	0	0	0	0	0	0
Actinobacteria(100)	Actinobacteria(100)	Coriobacteriales(100)	Coriobacteriaceae(100)	Uncultured_10(100)	0	0	0	0	0	0	0	0	0	0	0	0	0	0	0	0	0	0	0	0	0	0	0	0	0	0	0	0	0	0	0	0	0	0	0	0	0	0	0	0	0	0	0	0	0
				Uncultured_10(100) Total	0	0	0	0	0	0	0	0	0	0	0	0	0	0	0	0	0	0	0	0	0	0	0	0	0	0	0	0	0	0	0	0	0	0	0	0	0	0	0	0	0	0	0	0	0
			Coriobacteriaceae(100) Total		0	0	0	0	0	0	0	0	0	0	0	0	0	0	0	0	0	0	0	0	0	0	0	0	0	0	0	0	0	0	0	0	0	0	0	0	0	0	0	0	0	0	0	0	0
		Coriobacteriales(100) Total			0	0	0	0	0	0	0	0	0	0	0	0	0	0	0	0	0	0	0	0	0	0	0	0	0	0	0	0	0	0	0	0	0	0	0	0	0	0	0	0	0	0	0	0	0
Actinobacteria(100)	Actinobacteria(100)	Solirubrobacterales(100)	Patulibacteraceae(100)	Patulibacter(100)	0	0	0	0	0	0	0	0	0	0	0	0	0	0	0	0	0	0	0	0	0	0	0	0	0	0.00800641	0	0	0	0	0	0	0	0	0	0	0	0	0	0	0	0	0	0	0
				Patulibacter(100) Total	0	0	0	0	0	0	0	0	0	0	0	0	0	0	0	0	0	0	0	0	0	0	0	0	0	0.00800641	0	0	0	0	0	0	0	0	0	0	0	0	0	0	0	0	0	0	0
			Patulibacteraceae(100) Total		0	0	0	0	0	0	0	0	0	0	0	0	0	0	0	0	0	0	0	0	0	0	0	0	0	0.00800641	0	0	0	0	0	0	0	0	0	0	0	0	0	0	0	0	0	0	0
		Solirubrobacterales(100) Total			0	0	0	0	0	0	0	0	0	0	0	0	0	0	0	0	0	0	0	0	0	0	0	0	0	0.00800641	0	0	0	0	0	0	0	0	0	0	0	0	0	0	0	0	0	0	0
Actinobacteria(100)	Actinobacteria(100)	Coriobacteriales(100)	Coriobacteriaceae(100)	Uncultured_10(100)	0	0	0	0	0	0	0	0	0	0	0	0	0	0	0	0	0	0	0	0	0	0	0	0	0	0	0	0	0	0	0	0	0	0	0	0	0	0	0	0	0	0	0	0	0
Actinobacteria(100)	Actinobacteria(100)	Coriobacteriales(100)	Coriobacteriaceae(100)	Uncultured_10(100)	0	0	0	0	0	0	0	0	0	0	0	0	0	0	0	0	0	0	0	0	0	0	0	0	0	0	0	0	0	0	0.0515502	0	0	0	0	0	0	0	0	0	0	0	0	0	0
				Uncultured_10(100) Total	0	0	0	0	0	0	0	0	0	0	0	0	0	0	0	0	0	0	0	0	0	0	0	0	0	0	0	0	0	0	0.0515502	0	0	0	0	0	0	0	0	0	0	0	0	0	0
			Coriobacteriaceae(100) Total		0	0	0	0	0	0	0	0	0	0	0	0	0	0	0	0	0	0	0	0	0	0	0	0	0	0	0	0	0	0	0.0515502	0	0	0	0	0	0	0	0	0	0	0	0	0	0
		Coriobacteriales(100) Total			0	0	0	0	0	0	0	0	0	0	0	0	0	0	0	0	0	0	0	0	0	0	0	0	0	0	0	0	0	0	0.0515502	0	0	0	0	0	0	0	0	0	0	0	0	0	0
Actinobacteria(100)	Actinobacteria(100)	Propionibacteriales(100)	Propionibacteriaceae(100)	unclassified(100)	0	0	0	0	0	0	0	0	0	0	0	0	0	0	0	0	0	0	0	0	0	0	0	0	0	0	0	0	0	0	0	0	0	0	0	0	0	0	0	0	0	0	0	0	0
Actinobacteria(100)	Actinobacteria(100)	Propionibacteriales(100)	Propionibacteriaceae(100)	unclassified(100)	0	0	0	0	0	0	0	0	0	0	0	0	0	0	0	0	0	0	0	0	0	0	0	0	0	0	0	0	0	0	0	0	0	0	0	0	0	0	0	0	0	0	0	0	0
				unclassified(100) Total	0	0	0	0	0	0	0	0	0	0	0	0	0	0	0	0	0	0	0	0	0	0	0	0	0	0	0	0	0	0	0	0	0	0	0	0	0	0	0	0	0	0	0	0	0
			Propionibacteriaceae(100) Total		0	0	0	0	0	0	0	0	0	0	0	0	0	0	0	0	0	0	0	0	0	0	0	0	0	0	0	0	0	0	0	0	0	0	0	0	0	0	0	0	0	0	0	0	0
		Propionibacteriales(100) Total			0	0	0	0	0	0	0	0	0	0	0	0	0	0	0	0	0	0	0	0	0	0	0	0	0	0	0	0	0	0	0	0	0	0	0	0	0	0	0	0	0	0	0	0	0
Actinobacteria(100)	Actinobacteria(100)	Frankiales(100)	Geodermatophilaceae(100)	Modestobacter(100)	0	0	0	0	0	0	0	0	0	0	0	0	0	0.0132092	0	0	0	0	0	0	0	0	0	0	0	0	0	0	0	0	0	0	0	0	0.0283708	0	0	0	0	0	0.0091659	0	0	0	0
				Modestobacter(100) Total	0	0	0	0	0	0	0	0	0	0	0	0	0	0.0132092	0	0	0	0	0	0	0	0	0	0	0	0	0	0	0	0	0	0	0	0	0.0283708	0	0	0	0	0	0.0091659	0	0	0	0
			Geodermatophilaceae(100) Total		0	0	0	0	0	0	0	0	0	0	0	0	0	0.0132092	0	0	0	0	0	0	0	0	0	0	0	0	0	0	0	0	0	0	0	0	0.0283708	0	0	0	0	0	0.0091659	0	0	0	0
		Frankiales(100) Total			0	0	0	0	0	0	0	0	0	0	0	0	0	0.0132092	0	0	0	0	0	0	0	0	0	0	0	0	0	0	0	0	0	0	0	0	0.0283708	0	0	0	0	0	0.0091659	0	0	0	0
Actinobacteria(100)	Actinobacteria(100)	Corynebacteriales(100)	Corynebacteriaceae(100)	Uncultured_2(100)	0	0	0	0	0	0	0	0	0	0	0	0	0	0.0132092	0.085592	0	0	0	0	0	0	0	0	0.00795482	0	0	0	0	0	0	0	0	0	0	0	0	0	0	0	0	0	0	0	0	0
				Uncultured_2(100) Total	0	0	0	0	0	0	0	0	0	0	0	0	0	0.0132092	0.085592	0	0	0	0	0	0	0	0	0.00795482	0	0	0	0	0	0	0	0	0	0	0	0	0	0	0	0	0	0	0	0	0
			Corynebacteriaceae(100) Total		0	0	0	0	0	0	0	0	0	0	0	0	0	0.0132092	0.085592	0	0	0	0	0	0	0	0	0.00795482	0	0	0	0	0	0	0	0	0	0	0	0	0	0	0	0	0	0	0	0	0
		Corynebacteriales(100) Total			0	0	0	0	0	0	0	0	0	0	0	0	0	0.0132092	0.085592	0	0	0	0	0	0	0	0	0.00795482	0	0	0	0	0	0	0	0	0	0	0	0	0	0	0	0	0	0	0	0	0
Actinobacteria(100)	Actinobacteria(100)	Micromonosporales(100)	Micromonosporaceae(100)	unclassified(100)	0	0	0	0	0	0	0	0	0	0	0	0	0	0	0	0	0	0	0	0	0	0	0	0	0	0	0	0	0	0	0	0	0	0	0	0	0	0	0	0	0	0	0	0	0
				unclassified(100) Total	0	0	0	0	0	0	0	0	0	0	0	0	0	0	0	0	0	0	0	0	0	0	0	0	0	0	0	0	0	0	0	0	0	0	0	0	0	0	0	0	0	0	0	0	0
			Micromonosporaceae(100) Total		0	0	0	0	0	0	0	0	0	0	0	0	0	0	0	0	0	0	0	0	0	0	0	0	0	0	0	0	0	0	0	0	0	0	0	0	0	0	0	0	0	0	0	0	0
		Micromonosporales(100) Total			0	0	0	0	0	0	0	0	0	0	0	0	0	0	0	0	0	0	0	0	0	0	0	0	0	0	0	0	0	0	0	0	0	0	0	0	0	0	0	0	0	0	0	0	0
Actinobacteria(100)	Actinobacteria(100)	unclassified(100)	unclassified(100)	unclassified(100)	0	0	0	0	0	0	0	0	0	0	0	0	0	0	0	0	0	0	0	0	0	0	0	0	0	0	0	0	0	0	0	0	0	0	0	0	0	0	0	0	0	0	0	0	0.0288948
				unclassified(100) Total	0	0	0	0	0	0	0	0	0	0	0	0	0	0	0	0	0	0	0	0	0	0	0	0	0	0	0	0	0	0	0	0	0	0	0	0	0	0	0	0	0	0	0	0	0.0288948
			unclassified(100) Total		0	0	0	0	0	0	0	0	0	0	0	0	0	0	0	0	0	0	0	0	0	0	0	0	0	0	0	0	0	0	0	0	0	0	0	0	0	0	0	0	0	0	0	0	0.0288948
		unclassified(100) Total			0	0	0	0	0	0	0	0	0	0	0	0	0	0	0	0	0	0	0	0	0	0	0	0	0	0	0	0	0	0	0	0	0	0	0	0	0	0	0	0	0	0	0	0	0.0288948
Actinobacteria(100)	Actinobacteria(100)	Corynebacteriales(100)	Corynebacteriaceae(100)	unclassified(100)	0	0	0	0	0.021161	0	0	0	0	0	0	0	0	0	0	0	0	0	0	0	0.0114943	0.00989218	0	0	0	0	0	0	0	0	0	0	0	0	0	0	0	0	0	0	0	0	0	0	0
				unclassified(100) Total	0	0	0	0	0.021161	0	0	0	0	0	0	0	0	0	0	0	0	0	0	0	0.0114943	0.00989218	0	0	0	0	0	0	0	0	0	0	0	0	0	0	0	0	0	0	0	0	0	0	0
			Corynebacteriaceae(100) Total		0	0	0	0	0.021161	0	0	0	0	0	0	0	0	0	0	0	0	0	0	0	0.0114943	0.00989218	0	0	0	0	0	0	0	0	0	0	0	0	0	0	0	0	0	0	0	0	0	0	0
		Corynebacteriales(100) Total			0	0	0	0	0.021161	0	0	0	0	0	0	0	0	0	0	0	0	0	0	0	0.0114943	0.00989218	0	0	0	0	0	0	0	0	0	0	0	0	0	0	0	0	0	0	0	0	0	0	0
Actinobacteria(100)	Actinobacteria(100)	Pseudonocardiales_2(100)	Pseudonocardiaceae_2(100)	Pseudonocardia(100)	0	0	0	0	0	0	0	0	0	0	0	0	0	0	0	0	0	0	0	0	0	0	0	0	0	0.0160128	0	0	0	0	0	0	0	0	0.0212781	0	0	0	0	0	0	0	0	0	0
				Pseudonocardia(100) Total	0	0	0	0	0	0	0	0	0	0	0	0	0	0	0	0	0	0	0	0	0	0	0	0	0	0.0160128	0	0	0	0	0	0	0	0	0.0212781	0	0	0	0	0	0	0	0	0	0
			Pseudonocardiaceae_2(100) Total		0	0	0	0	0	0	0	0	0	0	0	0	0	0	0	0	0	0	0	0	0	0	0	0	0	0.0160128	0	0	0	0	0	0	0	0	0.0212781	0	0	0	0	0	0	0	0	0	0
		Pseudonocardiales_2(100) Total			0	0	0	0	0	0	0	0	0	0	0	0	0	0	0	0	0	0	0	0	0	0	0	0	0	0.0160128	0	0	0	0	0	0	0	0	0.0212781	0	0	0	0	0	0	0	0	0	0
Actinobacteria(100)	Actinobacteria(100)	Micrococcales_3(100)	Cellulomonadaceae(100)	Cellulomonas_1(100)	0	0.00768994	0	0	0.00705368	0	0	0	0	0	0	0.0208812	0	0	0	0	0	0	0	0	0	0	0	0	0	0	0	0	0	0	0	0	0	0	0	0	0	0	0	0	0	0	0	0	0
				Cellulomonas_1(100) Total	0	0.00768994	0	0	0.00705368	0	0	0	0	0	0	0.0208812	0	0	0	0	0	0	0	0	0	0	0	0	0	0	0	0	0	0	0	0	0	0	0	0	0	0	0	0	0	0	0	0	0
			Cellulomonadaceae(100) Total		0	0.00768994	0	0	0.00705368	0	0	0	0	0	0	0.0208812	0	0	0	0	0	0	0	0	0	0	0	0	0	0	0	0	0	0	0	0	0	0	0	0	0	0	0	0	0	0	0	0	0
		Micrococcales_3(100) Total			0	0.00768994	0	0	0.00705368	0	0	0	0	0	0	0.0208812	0	0	0	0	0	0	0	0	0	0	0	0	0	0	0	0	0	0	0	0	0	0	0	0	0	0	0	0	0	0	0	0	0
Actinobacteria(100)	Actinobacteria(100)	Propionibacteriales(100)	Propionibacteriaceae(100)	unclassified(100)	0	0	0	0	0	0	0	0	0	0	0	0	0	0	0	0	0	0	0	0	0	0	0	0	0	0	0	0	0	0	0	0	0	0	0	0	0	0	0	0	0	0	0	0	0
				unclassified(100) Total	0	0	0	0	0	0	0	0	0	0	0	0	0	0	0	0	0	0	0	0	0	0	0	0	0	0	0	0	0	0	0	0	0	0	0	0	0	0	0	0	0	0	0	0	0
			Propionibacteriaceae(100) Total		0	0	0	0	0	0	0	0	0	0	0	0	0	0	0	0	0	0	0	0	0	0	0	0	0	0	0	0	0	0	0	0	0	0	0	0	0	0	0	0	0	0	0	0	0
		Propionibacteriales(100) Total			0	0	0	0	0	0	0	0	0	0	0	0	0	0	0	0	0	0	0	0	0	0	0	0	0	0	0	0	0	0	0	0	0	0	0	0	0	0	0	0	0	0	0	0	0
Actinobacteria(100)	Actinobacteria(100)	Frankiales(100)	Frankiaceae(100)	Frankia(100)	0	0	0	0	0	0	0	0	0	0	0	0	0	0	0	0	0	0	0	0	0	0	0	0	0	0	0	0	0	0	0	0	0	0	0.0141854	0	0	0	0	0	0	0	0	0	0
				Frankia(100) Total	0	0	0	0	0	0	0	0	0	0	0	0	0	0	0	0	0	0	0	0	0	0	0	0	0	0	0	0	0	0	0	0	0	0	0.0141854	0	0	0	0	0	0	0	0	0	0
			Frankiaceae(100) Total		0	0	0	0	0	0	0	0	0	0	0	0	0	0	0	0	0	0	0	0	0	0	0	0	0	0	0	0	0	0	0	0	0	0	0.0141854	0	0	0	0	0	0	0	0	0	0
		Frankiales(100) Total			0	0	0	0	0	0	0	0	0	0	0	0	0	0	0	0	0	0	0	0	0	0	0	0	0	0	0	0	0	0	0	0	0	0	0.0141854	0	0	0	0	0	0	0	0	0	0
Actinobacteria(100)	Actinobacteria(100)	Coriobacteriales(100)	Coriobacteriaceae(100)	Uncultured_8(100)	0	0	0	0	0	0	0	0	0	0	0	0	0	0	0	0	0	0	0	0	0	0	0	0	0	0	0	0	0	0	0	0	0	0	0	0	0	0	0	0	0	0	0	0	0
				Uncultured_8(100) Total	0	0	0	0	0	0	0	0	0	0	0	0	0	0	0	0	0	0	0	0	0	0	0	0	0	0	0	0	0	0	0	0	0	0	0	0	0	0	0	0	0	0	0	0	0
			Coriobacteriaceae(100) Total		0	0	0	0	0	0	0	0	0	0	0	0	0	0	0	0	0	0	0	0	0	0	0	0	0	0	0	0	0	0	0	0	0	0	0	0	0	0	0	0	0	0	0	0	0
		Coriobacteriales(100) Total			0	0	0	0	0	0	0	0	0	0	0	0	0	0	0	0	0	0	0	0	0	0	0	0	0	0	0	0	0	0	0	0	0	0	0	0	0	0	0	0	0	0	0	0	0
Actinobacteria(100)	Actinobacteria(100)	Frankiales(100)	unclassified(100)	unclassified(100)	0	0	0	0	0	0	0	0	0	0	0	0	0	0	0	0	0	0	0	0	0	0	0	0	0	0	0	0	0	0	0	0	0	0.0329554	0	0	0	0	0	0	0	0	0	0	0
				unclassified(100) Total	0	0	0	0	0	0	0	0	0	0	0	0	0	0	0	0	0	0	0	0	0	0	0	0	0	0	0	0	0	0	0	0	0	0.0329554	0	0	0	0	0	0	0	0	0	0	0
			unclassified(100) Total		0	0	0	0	0	0	0	0	0	0	0	0	0	0	0	0	0	0	0	0	0	0	0	0	0	0	0	0	0	0	0	0	0	0.0329554	0	0	0	0	0	0	0	0	0	0	0
		Frankiales(100) Total			0	0	0	0	0	0	0	0	0	0	0	0	0	0	0	0	0	0	0	0	0	0	0	0	0	0	0	0	0	0	0	0	0	0.0329554	0	0	0	0	0	0	0	0	0	0	0
Actinobacteria(100)	Actinobacteria(100)	Acidimicrobiales(100)	marine_group_1(100)	unclassified(100)	0	0	0	0	0	0	0	0	0	0	0	0	0	0	0	0	0	0	0	0	0	0	0	0	0	0	0	0	0	0	0	0	0	0	0	0	0	0	0	0	0	0	0	0	0
				unclassified(100) Total	0	0	0	0	0	0	0	0	0	0	0	0	0	0	0	0	0	0	0	0	0	0	0	0	0	0	0	0	0	0	0	0	0	0	0	0	0	0	0	0	0	0	0	0	0
			marine_group_1(100) Total		0	0	0	0	0	0	0	0	0	0	0	0	0	0	0	0	0	0	0	0	0	0	0	0	0	0	0	0	0	0	0	0	0	0	0	0	0	0	0	0	0	0	0	0	0
		Acidimicrobiales(100) Total			0	0	0	0	0	0	0	0	0	0	0	0	0	0	0	0	0	0	0	0	0	0	0	0	0	0	0	0	0	0	0	0	0	0	0	0	0	0	0	0	0	0	0	0	0
Actinobacteria(100)	Actinobacteria(100)	Propionibacteriales(100)	Propionibacteriaceae(100)	Propionibacterium_1(100)	0	0	0	0	0	0	0	0	0	0	0	0	0.0312769	0	0.0285307	0	0	0	0	0	0	0	0	0	0	0	0	0	0	0	0	0	0	0	0	0	0	0	0	0	0	0	0	0	0
				Propionibacterium_1(100) Total	0	0	0	0	0	0	0	0	0	0	0	0	0.0312769	0	0.0285307	0	0	0	0	0	0	0	0	0	0	0	0	0	0	0	0	0	0	0	0	0	0	0	0	0	0	0	0	0	0
			Propionibacteriaceae(100) Total		0	0	0	0	0	0	0	0	0	0	0	0	0.0312769	0	0.0285307	0	0	0	0	0	0	0	0	0	0	0	0	0	0	0	0	0	0	0	0	0	0	0	0	0	0	0	0	0	0
		Propionibacteriales(100) Total			0	0	0	0	0	0	0	0	0	0	0	0	0.0312769	0	0.0285307	0	0	0	0	0	0	0	0	0	0	0	0	0	0	0	0	0	0	0	0	0	0	0	0	0	0	0	0	0	0
Actinobacteria(100)	Actinobacteria(100)	Frankiales(100)	Nakamurellaceae(100)	Saxeibacter(100)	0	0	0	0	0	0	0	0	0	0	0	0	0	0	0	0	0	0	0	0	0	0	0	0	0	0	0	0	0	0	0	0	0	0	0	0	0	0	0	0	0	0	0	0.00626488	0
				Saxeibacter(100) Total	0	0	0	0	0	0	0	0	0	0	0	0	0	0	0	0	0	0	0	0	0	0	0	0	0	0	0	0	0	0	0	0	0	0	0	0	0	0	0	0	0	0	0	0.00626488	0
			Nakamurellaceae(100) Total		0	0	0	0	0	0	0	0	0	0	0	0	0	0	0	0	0	0	0	0	0	0	0	0	0	0	0	0	0	0	0	0	0	0	0	0	0	0	0	0	0	0	0	0.00626488	0
		Frankiales(100) Total			0	0	0	0	0	0	0	0	0	0	0	0	0	0	0	0	0	0	0	0	0	0	0	0	0	0	0	0	0	0	0	0	0	0	0	0	0	0	0	0	0	0	0	0.00626488	0
Actinobacteria(100)	Actinobacteria(100)	Micrococcales_1(100)	Micrococcaceae(100)	Micrococcus_1(100)	0	0	0	0	0	0	0	0	0	0	0	0	0	0	0	0	0	0	0	0	0	0	0	0	0	0	0	0	0	0	0	0	0	0	0	0	0	0	0	0	0	0	0	0	0
				Micrococcus_1(100) Total	0	0	0	0	0	0	0	0	0	0	0	0	0	0	0	0	0	0	0	0	0	0	0	0	0	0	0	0	0	0	0	0	0	0	0	0	0	0	0	0	0	0	0	0	0
			Micrococcaceae(100) Total		0	0	0	0	0	0	0	0	0	0	0	0	0	0	0	0	0	0	0	0	0	0	0	0	0	0	0	0	0	0	0	0	0	0	0	0	0	0	0	0	0	0	0	0	0
		Micrococcales_1(100) Total			0	0	0	0	0	0	0	0	0	0	0	0	0	0	0	0	0	0	0	0	0	0	0	0	0	0	0	0	0	0	0	0	0	0	0	0	0	0	0	0	0	0	0	0	0
Actinobacteria(100)	Actinobacteria(100)	Coriobacteriales(100)	Coriobacteriaceae(100)	Uncultured_10(100)	0	0	0	0	0	0	0	0	0	0	0	0	0	0	0	0	0	0	0	0	0	0	0	0	0	0	0	0	0	0	0	0	0	0	0	0	0	0	0	0	0	0	0	0	0
Actinobacteria(100)	Actinobacteria(100)	Coriobacteriales(100)	Coriobacteriaceae(100)	Uncultured_10(100)	0	0	0	0	0	0	0	0	0	0	0	0	0	0	0	0	0	0	0	0	0	0	0	0	0	0	0	0	0	0	0	0	0	0	0	0	0	0	0	0	0	0	0	0	0
Actinobacteria(100)	Actinobacteria(100)	Coriobacteriales(100)	Coriobacteriaceae(100)	Uncultured_10(100)	0	0	0	0	0	0	0	0	0	0	0	0	0	0	0	0	0	0	0	0	0	0	0	0	0	0	0	0	0	0	0	0	0	0	0	0	0	0	0	0	0	0	0	0	0
				Uncultured_10(100) Total	0	0	0	0	0	0	0	0	0	0	0	0	0	0	0	0	0	0	0	0	0	0	0	0	0	0	0	0	0	0	0	0	0	0	0	0	0	0	0	0	0	0	0	0	0
			Coriobacteriaceae(100) Total		0	0	0	0	0	0	0	0	0	0	0	0	0	0	0	0	0	0	0	0	0	0	0	0	0	0	0	0	0	0	0	0	0	0	0	0	0	0	0	0	0	0	0	0	0
		Coriobacteriales(100) Total			0	0	0	0	0	0	0	0	0	0	0	0	0	0	0	0	0	0	0	0	0	0	0	0	0	0	0	0	0	0	0	0	0	0	0	0	0	0	0	0	0	0	0	0	0
Actinobacteria(100)	Actinobacteria(100)	Corynebacteriales(100)	unclassified(100)	unclassified(100)	0	0	0	0	0	0	0	0	0	0	0	0	0	0	0	0	0	0	0	0	0	0	0	0	0	0	0	0	0	0	0	0	0	0.0263644	0	0	0	0	0	0	0	0	0	0	0
				unclassified(100) Total	0	0	0	0	0	0	0	0	0	0	0	0	0	0	0	0	0	0	0	0	0	0	0	0	0	0	0	0	0	0	0	0	0	0.0263644	0	0	0	0	0	0	0	0	0	0	0
			unclassified(100) Total		0	0	0	0	0	0	0	0	0	0	0	0	0	0	0	0	0	0	0	0	0	0	0	0	0	0	0	0	0	0	0	0	0	0.0263644	0	0	0	0	0	0	0	0	0	0	0
		Corynebacteriales(100) Total			0	0	0	0	0	0	0	0	0	0	0	0	0	0	0	0	0	0	0	0	0	0	0	0	0	0	0	0	0	0	0	0	0	0.0263644	0	0	0	0	0	0	0	0	0	0	0
Actinobacteria(100)	Actinobacteria(100)	unclassified(100)	unclassified(100)	unclassified(100)	0	0	0	0	0	0	0	0	0	0	0	0	0	0	0	0	0	0	0	0	0	0	0	0	0	0	0	0	0	0	0	0	0	0.0263644	0	0	0	0	0	0	0	0	0	0	0
Actinobacteria(100)	Actinobacteria(100)	unclassified(100)	unclassified(100)	unclassified(100)	0	0	0	0	0	0	0	0	0	0	0	0	0	0	0	0	0	0	0	0	0	0	0	0	0	0	0	0	0	0	0	0	0	0	0.0070927	0.027729	0	0	0	0	0	0	0	0	0
Actinobacteria(100)	Actinobacteria(100)	unclassified(100)	unclassified(100)	unclassified(100)	0	0	0	0	0	0	0	0	0	0	0	0	0	0	0	0	0	0	0	0	0	0	0	0	0	0	0	0	0	0	0	0	0	0.00659109	0	0	0	0	0	0	0	0	0	0	0
				unclassified(100) Total	0	0	0	0	0	0	0	0	0	0	0	0	0	0	0	0	0	0	0	0	0	0	0	0	0	0	0	0	0	0	0	0	0	0.0329554	0.0070927	0.027729	0	0	0	0	0	0	0	0	0
			unclassified(100) Total		0	0	0	0	0	0	0	0	0	0	0	0	0	0	0	0	0	0	0	0	0	0	0	0	0	0	0	0	0	0	0	0	0	0.0329554	0.0070927	0.027729	0	0	0	0	0	0	0	0	0
		unclassified(100) Total			0	0	0	0	0	0	0	0	0	0	0	0	0	0	0	0	0	0	0	0	0	0	0	0	0	0	0	0	0	0	0	0	0	0.0329554	0.0070927	0.027729	0	0	0	0	0	0	0	0	0
Actinobacteria(100)	Actinobacteria(100)	Coriobacteriales(100)	Coriobacteriaceae(100)	Uncultured_10(100)	0	0	0	0	0	0	0	0	0	0	0	0	0	0	0	0	0	0	0	0	0	0	0	0	0	0	0	0	0	0	0.0294573	0	0	0	0	0	0	0	0	0	0	0	0	0	0
				Uncultured_10(100) Total	0	0	0	0	0	0	0	0	0	0	0	0	0	0	0	0	0	0	0	0	0	0	0	0	0	0	0	0	0	0	0.0294573	0	0	0	0	0	0	0	0	0	0	0	0	0	0
Actinobacteria(100)	Actinobacteria(100)	Coriobacteriales(100)	Coriobacteriaceae(100)	unclassified(100)	0	0	0	0	0	0	0	0	0	0	0	0	0	0	0	0	0	0	0	0	0	0	0	0	0	0	0	0	0	0	0.0294573	0	0	0	0	0	0	0	0	0	0	0	0	0	0
				unclassified(100) Total	0	0	0	0	0	0	0	0	0	0	0	0	0	0	0	0	0	0	0	0	0	0	0	0	0	0	0	0	0	0	0.0294573	0	0	0	0	0	0	0	0	0	0	0	0	0	0
			Coriobacteriaceae(100) Total		0	0	0	0	0	0	0	0	0	0	0	0	0	0	0	0	0	0	0	0	0	0	0	0	0	0	0	0	0	0	0.0589145	0	0	0	0	0	0	0	0	0	0	0	0	0	0
		Coriobacteriales(100) Total			0	0	0	0	0	0	0	0	0	0	0	0	0	0	0	0	0	0	0	0	0	0	0	0	0	0	0	0	0	0	0.0589145	0	0	0	0	0	0	0	0	0	0	0	0	0	0
Actinobacteria(100)	Actinobacteria(100)	Actinomycetales(100)	Actinomycetaceae_2(100)	Actinomyces_2(100)	0	0	0	0	0	0	0	0	0	0	0	0	0	0	0	0	0	0	0	0	0.0114943	0.0296765	0	0	0	0	0	0	0	0	0	0	0	0	0	0	0	0	0	0	0	0	0	0	0
				Actinomyces_2(100) Total	0	0	0	0	0	0	0	0	0	0	0	0	0	0	0	0	0	0	0	0	0.0114943	0.0296765	0	0	0	0	0	0	0	0	0	0	0	0	0	0	0	0	0	0	0	0	0	0	0
			Actinomycetaceae_2(100) Total		0	0	0	0	0	0	0	0	0	0	0	0	0	0	0	0	0	0	0	0	0.0114943	0.0296765	0	0	0	0	0	0	0	0	0	0	0	0	0	0	0	0	0	0	0	0	0	0	0
		Actinomycetales(100) Total			0	0	0	0	0	0	0	0	0	0	0	0	0	0	0	0	0	0	0	0	0.0114943	0.0296765	0	0	0	0	0	0	0	0	0	0	0	0	0	0	0	0	0	0	0	0	0	0	0
Actinobacteria(100)	Actinobacteria(100)	Acidimicrobiales(100)	Uncultured_6(100)	unclassified(100)	0	0	0	0	0	0	0	0	0	0	0	0	0	0	0	0	0	0	0	0	0	0	0	0	0	0	0	0	0	0	0	0	0	0	0	0	0	0	0	0	0.0366636	0	0	0	0
				unclassified(100) Total	0	0	0	0	0	0	0	0	0	0	0	0	0	0	0	0	0	0	0	0	0	0	0	0	0	0	0	0	0	0	0	0	0	0	0	0	0	0	0	0	0.0366636	0	0	0	0
			Uncultured_6(100) Total		0	0	0	0	0	0	0	0	0	0	0	0	0	0	0	0	0	0	0	0	0	0	0	0	0	0	0	0	0	0	0	0	0	0	0	0	0	0	0	0	0.0366636	0	0	0	0
		Acidimicrobiales(100) Total			0	0	0	0	0	0	0	0	0	0	0	0	0	0	0	0	0	0	0	0	0	0	0	0	0	0	0	0	0	0	0	0	0	0	0	0	0	0	0	0	0.0366636	0	0	0	0
Actinobacteria(100)	Actinobacteria(100)	AKIW543(100)	unclassified(100)	unclassified(100)	0	0	0	0	0	0	0	0	0	0	0	0	0	0	0	0	0	0	0	0	0	0	0	0	0	0	0	0	0	0	0	0	0	0	0	0	0	0	0	0	0	0	0	0	0
				unclassified(100) Total	0	0	0	0	0	0	0	0	0	0	0	0	0	0	0	0	0	0	0	0	0	0	0	0	0	0	0	0	0	0	0	0	0	0	0	0	0	0	0	0	0	0	0	0	0
			unclassified(100) Total		0	0	0	0	0	0	0	0	0	0	0	0	0	0	0	0	0	0	0	0	0	0	0	0	0	0	0	0	0	0	0	0	0	0	0	0	0	0	0	0	0	0	0	0	0
		AKIW543(100) Total			0	0	0	0	0	0	0	0	0	0	0	0	0	0	0	0	0	0	0	0	0	0	0	0	0	0	0	0	0	0	0	0	0	0	0	0	0	0	0	0	0	0	0	0	0
Actinobacteria(100)	Actinobacteria(100)	Propionibacteriales(100)	Propionibacteriaceae(100)	unclassified(100)	0	0	0	0	0	0	0	0	0	0	0	0	0	0	0	0	0	0	0	0	0	0	0	0	0	0	0	0	0	0	0	0	0	0	0	0	0	0	0	0	0	0	0	0	0
				unclassified(100) Total	0	0	0	0	0	0	0	0	0	0	0	0	0	0	0	0	0	0	0	0	0	0	0	0	0	0	0	0	0	0	0	0	0	0	0	0	0	0	0	0	0	0	0	0	0
			Propionibacteriaceae(100) Total		0	0	0	0	0	0	0	0	0	0	0	0	0	0	0	0	0	0	0	0	0	0	0	0	0	0	0	0	0	0	0	0	0	0	0	0	0	0	0	0	0	0	0	0	0
		Propionibacteriales(100) Total			0	0	0	0	0	0	0	0	0	0	0	0	0	0	0	0	0	0	0	0	0	0	0	0	0	0	0	0	0	0	0	0	0	0	0	0	0	0	0	0	0	0	0	0	0
Actinobacteria(100)	Actinobacteria(100)	Corynebacteriales(100)	Nocardiaceae(100)	Nocardia(100)	0	0	0	0	0	0	0	0	0	0	0	0	0	0	0	0	0	0	0	0	0	0	0	0	0	0	0	0	0	0	0	0	0	0	0	0	0	0	0	0	0	0	0	0	0
				Nocardia(100) Total	0	0	0	0	0	0	0	0	0	0	0	0	0	0	0	0	0	0	0	0	0	0	0	0	0	0	0	0	0	0	0	0	0	0	0	0	0	0	0	0	0	0	0	0	0
			Nocardiaceae(100) Total		0	0	0	0	0	0	0	0	0	0	0	0	0	0	0	0	0	0	0	0	0	0	0	0	0	0	0	0	0	0	0	0	0	0	0	0	0	0	0	0	0	0	0	0	0
		Corynebacteriales(100) Total			0	0	0	0	0	0	0	0	0	0	0	0	0	0	0	0	0	0	0	0	0	0	0	0	0	0	0	0	0	0	0	0	0	0	0	0	0	0	0	0	0	0	0	0	0
Actinobacteria(100)	Actinobacteria(100)	Propionibacteriales(100)	Nocardioidaceae(100)	Nocardioides(100)	0	0.0153799	0	0	0	0	0	0	0	0	0	0	0	0	0	0	0	0	0	0	0	0	0	0	0	0	0	0	0	0	0	0	0	0	0	0	0	0	0	0	0	0	0	0	0
				Nocardioides(100) Total	0	0.0153799	0	0	0	0	0	0	0	0	0	0	0	0	0	0	0	0	0	0	0	0	0	0	0	0	0	0	0	0	0	0	0	0	0	0	0	0	0	0	0	0	0	0	0
Actinobacteria(100)	Actinobacteria(100)	Propionibacteriales(100)	Nocardioidaceae(100)	Aeromicrobium(100)	0	0	0	0	0	0	0	0	0	0	0	0	0	0	0	0	0	0	0	0	0	0	0	0	0	0	0	0	0	0	0	0	0	0	0	0	0	0	0	0	0	0	0	0	0
				Aeromicrobium(100) Total	0	0	0	0	0	0	0	0	0	0	0	0	0	0	0	0	0	0	0	0	0	0	0	0	0	0	0	0	0	0	0	0	0	0	0	0	0	0	0	0	0	0	0	0	0
			Nocardioidaceae(100) Total		0	0.0153799	0	0	0	0	0	0	0	0	0	0	0	0	0	0	0	0	0	0	0	0	0	0	0	0	0	0	0	0	0	0	0	0	0	0	0	0	0	0	0	0	0	0	0
		Propionibacteriales(100) Total			0	0.0153799	0	0	0	0	0	0	0	0	0	0	0	0	0	0	0	0	0	0	0	0	0	0	0	0	0	0	0	0	0	0	0	0	0	0	0	0	0	0	0	0	0	0	0
Actinobacteria(100)	Actinobacteria(100)	Acidimicrobiales(100)	Uncultured_6(100)	unclassified(100)	0	0	0	0	0	0	0	0	0	0	0	0	0	0	0	0	0	0	0	0	0	0	0	0	0	0	0	0	0	0	0	0	0	0	0	0	0	0	0	0	0	0	0	0	0
				unclassified(100) Total	0	0	0	0	0	0	0	0	0	0	0	0	0	0	0	0	0	0	0	0	0	0	0	0	0	0	0	0	0	0	0	0	0	0	0	0	0	0	0	0	0	0	0	0	0
			Uncultured_6(100) Total		0	0	0	0	0	0	0	0	0	0	0	0	0	0	0	0	0	0	0	0	0	0	0	0	0	0	0	0	0	0	0	0	0	0	0	0	0	0	0	0	0	0	0	0	0
		Acidimicrobiales(100) Total			0	0	0	0	0	0	0	0	0	0	0	0	0	0	0	0	0	0	0	0	0	0	0	0	0	0	0	0	0	0	0	0	0	0	0	0	0	0	0	0	0	0	0	0	0
Actinobacteria(100)	Actinobacteria(100)	Corynebacteriales(100)	Corynebacteriaceae(100)	unclassified(100)	0	0	0	0	0	0	0	0	0	0	0	0	0	0	0	0	0	0	0	0	0	0	0	0	0	0	0	0	0	0	0	0	0	0	0	0	0	0	0	0	0	0	0	0	0
				unclassified(100) Total	0	0	0	0	0	0	0	0	0	0	0	0	0	0	0	0	0	0	0	0	0	0	0	0	0	0	0	0	0	0	0	0	0	0	0	0	0	0	0	0	0	0	0	0	0
			Corynebacteriaceae(100) Total		0	0	0	0	0	0	0	0	0	0	0	0	0	0	0	0	0	0	0	0	0	0	0	0	0	0	0	0	0	0	0	0	0	0	0	0	0	0	0	0	0	0	0	0	0
		Corynebacteriales(100) Total			0	0	0	0	0	0	0	0	0	0	0	0	0	0	0	0	0	0	0	0	0	0	0	0	0	0	0	0	0	0	0	0	0	0	0	0	0	0	0	0	0	0	0	0	0
Actinobacteria(100)	Actinobacteria(100)	Acidimicrobiales(100)	unclassified(100)	unclassified(100)	0	0	0	0	0	0	0	0	0	0	0	0	0	0	0	0	0	0	0	0	0	0	0	0	0	0	0	0	0	0	0	0	0	0	0	0.027729	0	0	0	0	0	0	0	0	0
				unclassified(100) Total	0	0	0	0	0	0	0	0	0	0	0	0	0	0	0	0	0	0	0	0	0	0	0	0	0	0	0	0	0	0	0	0	0	0	0	0.027729	0	0	0	0	0	0	0	0	0
			unclassified(100) Total		0	0	0	0	0	0	0	0	0	0	0	0	0	0	0	0	0	0	0	0	0	0	0	0	0	0	0	0	0	0	0	0	0	0	0	0.027729	0	0	0	0	0	0	0	0	0
		Acidimicrobiales(100) Total			0	0	0	0	0	0	0	0	0	0	0	0	0	0	0	0	0	0	0	0	0	0	0	0	0	0	0	0	0	0	0	0	0	0	0	0.027729	0	0	0	0	0	0	0	0	0
Actinobacteria(100)	Actinobacteria(100)	Micrococcales_3(100)	Microbacteriaceae(100)	unclassified(100)	0	0	0.0314235	0	0	0	0	0	0	0	0	0	0	0	0	0	0	0	0	0	0	0	0	0	0	0	0	0	0	0	0	0	0	0	0	0	0	0	0	0	0	0	0	0	0
				unclassified(100) Total	0	0	0.0314235	0	0	0	0	0	0	0	0	0	0	0	0	0	0	0	0	0	0	0	0	0	0	0	0	0	0	0	0	0	0	0	0	0	0	0	0	0	0	0	0	0	0
			Microbacteriaceae(100) Total		0	0	0.0314235	0	0	0	0	0	0	0	0	0	0	0	0	0	0	0	0	0	0	0	0	0	0	0	0	0	0	0	0	0	0	0	0	0	0	0	0	0	0	0	0	0	0
		Micrococcales_3(100) Total			0	0	0.0314235	0	0	0	0	0	0	0	0	0	0	0	0	0	0	0	0	0	0	0	0	0	0	0	0	0	0	0	0	0	0	0	0	0	0	0	0	0	0	0	0	0	0
Actinobacteria(100)	Actinobacteria(100)	PeM15(100)	unclassified(100)	unclassified(100)	0.021527	0	0	0	0	0	0	0	0	0	0	0	0	0	0	0	0	0	0	0	0	0	0	0	0	0	0	0	0	0	0	0	0	0	0	0	0	0	0	0	0	0	0	0	0
				unclassified(100) Total	0.021527	0	0	0	0	0	0	0	0	0	0	0	0	0	0	0	0	0	0	0	0	0	0	0	0	0	0	0	0	0	0	0	0	0	0	0	0	0	0	0	0	0	0	0	0
			unclassified(100) Total		0.021527	0	0	0	0	0	0	0	0	0	0	0	0	0	0	0	0	0	0	0	0	0	0	0	0	0	0	0	0	0	0	0	0	0	0	0	0	0	0	0	0	0	0	0	0
		PeM15(100) Total			0.021527	0	0	0	0	0	0	0	0	0	0	0	0	0	0	0	0	0	0	0	0	0	0	0	0	0	0	0	0	0	0	0	0	0	0	0	0	0	0	0	0	0	0	0	0
Actinobacteria(100)	Actinobacteria(100)	Corynebacteriales(100)	Mycobacteriaceae(100)	Mycobacterium(100)	0	0	0	0	0	0	0	0	0	0	0	0	0	0	0	0	0	0	0	0	0	0	0	0	0	0.00800641	0	0	0	0	0	0	0	0	0	0	0	0	0	0	0	0	0	0	0
				Mycobacterium(100) Total	0	0	0	0	0	0	0	0	0	0	0	0	0	0	0	0	0	0	0	0	0	0	0	0	0	0.00800641	0	0	0	0	0	0	0	0	0	0	0	0	0	0	0	0	0	0	0
			Mycobacteriaceae(100) Total		0	0	0	0	0	0	0	0	0	0	0	0	0	0	0	0	0	0	0	0	0	0	0	0	0	0.00800641	0	0	0	0	0	0	0	0	0	0	0	0	0	0	0	0	0	0	0
		Corynebacteriales(100) Total			0	0	0	0	0	0	0	0	0	0	0	0	0	0	0	0	0	0	0	0	0	0	0	0	0	0.00800641	0	0	0	0	0	0	0	0	0	0	0	0	0	0	0	0	0	0	0
Actinobacteria(100)	Actinobacteria(100)	Acidimicrobiales(100)	Candidatus_Microthrix(100)	Candidatus_Microthrix(100)	0	0.00768994	0	0	0	0	0	0	0	0	0	0	0	0	0	0	0	0	0	0	0	0	0	0	0	0	0	0	0	0	0	0	0	0	0	0	0	0	0	0	0	0	0	0	0
				Candidatus_Microthrix(100) Total	0	0.00768994	0	0	0	0	0	0	0	0	0	0	0	0	0	0	0	0	0	0	0	0	0	0	0	0	0	0	0	0	0	0	0	0	0	0	0	0	0	0	0	0	0	0	0
			Candidatus_Microthrix(100) Total		0	0.00768994	0	0	0	0	0	0	0	0	0	0	0	0	0	0	0	0	0	0	0	0	0	0	0	0	0	0	0	0	0	0	0	0	0	0	0	0	0	0	0	0	0	0	0
		Acidimicrobiales(100) Total			0	0.00768994	0	0	0	0	0	0	0	0	0	0	0	0	0	0	0	0	0	0	0	0	0	0	0	0	0	0	0	0	0	0	0	0	0	0	0	0	0	0	0	0	0	0	0
Actinobacteria(100)	Actinobacteria(100)	Corynebacteriales(100)	Corynebacteriaceae(100)	Corynebacterium_1(100)	0	0	0	0	0	0	0	0	0	0	0	0	0	0	0	0	0	0	0	0	0	0	0	0	0	0	0	0	0	0	0	0	0	0	0	0	0	0	0	0	0	0	0	0	0
				Corynebacterium_1(100) Total	0	0	0	0	0	0	0	0	0	0	0	0	0	0	0	0	0	0	0	0	0	0	0	0	0	0	0	0	0	0	0	0	0	0	0	0	0	0	0	0	0	0	0	0	0
			Corynebacteriaceae(100) Total		0	0	0	0	0	0	0	0	0	0	0	0	0	0	0	0	0	0	0	0	0	0	0	0	0	0	0	0	0	0	0	0	0	0	0	0	0	0	0	0	0	0	0	0	0
		Corynebacteriales(100) Total			0	0	0	0	0	0	0	0	0	0	0	0	0	0	0	0	0	0	0	0	0	0	0	0	0	0	0	0	0	0	0	0	0	0	0	0	0	0	0	0	0	0	0	0	0
Actinobacteria(100)	Actinobacteria(100)	Micrococcales_4(100)	Intrasporangiaceae_1(100)	unclassified(100)	0	0	0	0	0	0	0	0	0	0	0	0	0	0	0	0	0	0	0	0	0	0	0	0	0	0	0	0	0	0	0	0	0	0	0	0	0	0	0	0	0	0	0	0	0
				unclassified(100) Total	0	0	0	0	0	0	0	0	0	0	0	0	0	0	0	0	0	0	0	0	0	0	0	0	0	0	0	0	0	0	0	0	0	0	0	0	0	0	0	0	0	0	0	0	0
			Intrasporangiaceae_1(100) Total		0	0	0	0	0	0	0	0	0	0	0	0	0	0	0	0	0	0	0	0	0	0	0	0	0	0	0	0	0	0	0	0	0	0	0	0	0	0	0	0	0	0	0	0	0
		Micrococcales_4(100) Total			0	0	0	0	0	0	0	0	0	0	0	0	0	0	0	0	0	0	0	0	0	0	0	0	0	0	0	0	0	0	0	0	0	0	0	0	0	0	0	0	0	0	0	0	0
Actinobacteria(100)	Actinobacteria(100)	Propionibacteriales(100)	Nocardioidaceae(100)	Kribbella(100)	0	0	0	0	0	0	0	0	0	0	0	0	0	0	0	0	0	0	0	0	0	0	0	0	0	0	0	0	0	0	0	0	0	0	0	0	0	0	0	0	0	0	0	0	0
				Kribbella(100) Total	0	0	0	0	0	0	0	0	0	0	0	0	0	0	0	0	0	0	0	0	0	0	0	0	0	0	0	0	0	0	0	0	0	0	0	0	0	0	0	0	0	0	0	0	0
			Nocardioidaceae(100) Total		0	0	0	0	0	0	0	0	0	0	0	0	0	0	0	0	0	0	0	0	0	0	0	0	0	0	0	0	0	0	0	0	0	0	0	0	0	0	0	0	0	0	0	0	0
		Propionibacteriales(100) Total			0	0	0	0	0	0	0	0	0	0	0	0	0	0	0	0	0	0	0	0	0	0	0	0	0	0	0	0	0	0	0	0	0	0	0	0	0	0	0	0	0	0	0	0	0
Actinobacteria(100)	Actinobacteria(100)	Micrococcales_1(100)	Micrococcaceae(100)	Micrococcus_1(100)	0	0	0	0	0	0	0	0	0	0	0	0	0	0	0	0	0	0	0	0	0	0	0	0	0	0	0	0	0	0	0	0	0	0	0	0	0	0	0	0	0	0	0	0	0
				Micrococcus_1(100) Total	0	0	0	0	0	0	0	0	0	0	0	0	0	0	0	0	0	0	0	0	0	0	0	0	0	0	0	0	0	0	0	0	0	0	0	0	0	0	0	0	0	0	0	0	0
			Micrococcaceae(100) Total		0	0	0	0	0	0	0	0	0	0	0	0	0	0	0	0	0	0	0	0	0	0	0	0	0	0	0	0	0	0	0	0	0	0	0	0	0	0	0	0	0	0	0	0	0
		Micrococcales_1(100) Total			0	0	0	0	0	0	0	0	0	0	0	0	0	0	0	0	0	0	0	0	0	0	0	0	0	0	0	0	0	0	0	0	0	0	0	0	0	0	0	0	0	0	0	0	0
Actinobacteria(100)	Actinobacteria(100)	Frankiales(100)	Frankiaceae(100)	Frankia(100)	0	0	0	0	0	0	0	0	0	0	0	0	0	0	0	0	0	0	0	0	0	0	0	0	0	0	0	0	0	0	0	0	0	0.0131822	0	0.009243	0	0	0	0	0	0	0	0	0
				Frankia(100) Total	0	0	0	0	0	0	0	0	0	0	0	0	0	0	0	0	0	0	0	0	0	0	0	0	0	0	0	0	0	0	0	0	0	0.0131822	0	0.009243	0	0	0	0	0	0	0	0	0
			Frankiaceae(100) Total		0	0	0	0	0	0	0	0	0	0	0	0	0	0	0	0	0	0	0	0	0	0	0	0	0	0	0	0	0	0	0	0	0	0.0131822	0	0.009243	0	0	0	0	0	0	0	0	0
		Frankiales(100) Total			0	0	0	0	0	0	0	0	0	0	0	0	0	0	0	0	0	0	0	0	0	0	0	0	0	0	0	0	0	0	0	0	0	0.0131822	0	0.009243	0	0	0	0	0	0	0	0	0
Actinobacteria(100)	Actinobacteria(100)	Solirubrobacterales(100)	unclassified(100)	unclassified(100)	0	0	0	0	0	0	0	0	0	0	0	0	0	0	0	0	0	0	0	0	0	0	0	0	0	0	0	0	0	0	0	0	0	0	0	0	0	0	0	0	0	0	0	0	0
Actinobacteria(100)	Actinobacteria(100)	Solirubrobacterales(100)	unclassified(100)	unclassified(100)	0	0	0	0	0	0	0	0	0	0	0	0	0	0	0	0	0	0	0	0	0	0	0	0	0	0	0	0	0	0	0	0	0	0.0197733	0	0	0	0	0	0	0	0	0	0	0
Actinobacteria(100)	Actinobacteria(100)	Solirubrobacterales(100)	unclassified(100)	unclassified(100)	0	0	0	0	0	0	0	0	0	0	0	0	0	0	0	0	0	0	0	0	0	0	0	0	0	0	0	0	0	0	0	0	0	0	0	0	0	0	0.0277239	0	0	0	0	0	0
				unclassified(100) Total	0	0	0	0	0	0	0	0	0	0	0	0	0	0	0	0	0	0	0	0	0	0	0	0	0	0	0	0	0	0	0	0	0	0.0197733	0	0	0	0	0.0277239	0	0	0	0	0	0
			unclassified(100) Total		0	0	0	0	0	0	0	0	0	0	0	0	0	0	0	0	0	0	0	0	0	0	0	0	0	0	0	0	0	0	0	0	0	0.0197733	0	0	0	0	0.0277239	0	0	0	0	0	0
		Solirubrobacterales(100) Total			0	0	0	0	0	0	0	0	0	0	0	0	0	0	0	0	0	0	0	0	0	0	0	0	0	0	0	0	0	0	0	0	0	0.0197733	0	0	0	0	0.0277239	0	0	0	0	0	0
Actinobacteria(100)	Actinobacteria(100)	Actinomycetales(100)	Actinomycetaceae(100)	Mobiluncus(100)	0	0	0	0	0	0	0	0	0	0	0	0	0	0	0	0	0	0	0	0	0	0	0	0	0	0	0	0	0	0	0	0	0	0	0	0	0	0	0	0	0	0	0	0	0
				Mobiluncus(100) Total	0	0	0	0	0	0	0	0	0	0	0	0	0	0	0	0	0	0	0	0	0	0	0	0	0	0	0	0	0	0	0	0	0	0	0	0	0	0	0	0	0	0	0	0	0
			Actinomycetaceae(100) Total		0	0	0	0	0	0	0	0	0	0	0	0	0	0	0	0	0	0	0	0	0	0	0	0	0	0	0	0	0	0	0	0	0	0	0	0	0	0	0	0	0	0	0	0	0
		Actinomycetales(100) Total			0	0	0	0	0	0	0	0	0	0	0	0	0	0	0	0	0	0	0	0	0	0	0	0	0	0	0	0	0	0	0	0	0	0	0	0	0	0	0	0	0	0	0	0	0
Actinobacteria(100)	Actinobacteria(100)	Micromonosporales(100)	Micromonosporaceae(100)	unclassified(100)	0	0	0	0	0	0	0	0	0	0	0	0	0	0	0	0	0	0	0	0	0	0	0	0	0	0	0	0	0	0	0	0	0	0	0.0141854	0	0	0	0	0	0	0	0	0	0
				unclassified(100) Total	0	0	0	0	0	0	0	0	0	0	0	0	0	0	0	0	0	0	0	0	0	0	0	0	0	0	0	0	0	0	0	0	0	0	0.0141854	0	0	0	0	0	0	0	0	0	0
			Micromonosporaceae(100) Total		0	0	0	0	0	0	0	0	0	0	0	0	0	0	0	0	0	0	0	0	0	0	0	0	0	0	0	0	0	0	0	0	0	0	0.0141854	0	0	0	0	0	0	0	0	0	0
		Micromonosporales(100) Total			0	0	0	0	0	0	0	0	0	0	0	0	0	0	0	0	0	0	0	0	0	0	0	0	0	0	0	0	0	0	0	0	0	0	0.0141854	0	0	0	0	0	0	0	0	0	0
Actinobacteria(100)	Actinobacteria(100)	Frankiales(100)	Geodermatophilaceae(100)	Modestobacter(100)	0	0	0	0	0	0	0	0	0	0	0	0	0	0.0132092	0	0	0	0	0	0.0172354	0	0	0	0	0	0	0	0	0	0	0	0	0	0	0	0	0	0	0	0	0	0	0	0	0
				Modestobacter(100) Total	0	0	0	0	0	0	0	0	0	0	0	0	0	0.0132092	0	0	0	0	0	0.0172354	0	0	0	0	0	0	0	0	0	0	0	0	0	0	0	0	0	0	0	0	0	0	0	0	0
			Geodermatophilaceae(100) Total		0	0	0	0	0	0	0	0	0	0	0	0	0	0.0132092	0	0	0	0	0	0.0172354	0	0	0	0	0	0	0	0	0	0	0	0	0	0	0	0	0	0	0	0	0	0	0	0	0
		Frankiales(100) Total			0	0	0	0	0	0	0	0	0	0	0	0	0	0.0132092	0	0	0	0	0	0.0172354	0	0	0	0	0	0	0	0	0	0	0	0	0	0	0	0	0	0	0	0	0	0	0	0	0
Actinobacteria(100)	Actinobacteria(100)	Bifidobacteriales(100)	Bifidobacteriaceae(100)	unclassified(100)	0	0	0	0	0	0	0	0	0	0	0	0	0	0	0	0	0	0	0	0	0	0	0	0	0	0	0	0	0	0	0	0	0	0	0	0	0	0	0	0	0	0	0	0	0
				unclassified(100) Total	0	0	0	0	0	0	0	0	0	0	0	0	0	0	0	0	0	0	0	0	0	0	0	0	0	0	0	0	0	0	0	0	0	0	0	0	0	0	0	0	0	0	0	0	0
			Bifidobacteriaceae(100) Total		0	0	0	0	0	0	0	0	0	0	0	0	0	0	0	0	0	0	0	0	0	0	0	0	0	0	0	0	0	0	0	0	0	0	0	0	0	0	0	0	0	0	0	0	0
		Bifidobacteriales(100) Total			0	0	0	0	0	0	0	0	0	0	0	0	0	0	0	0	0	0	0	0	0	0	0	0	0	0	0	0	0	0	0	0	0	0	0	0	0	0	0	0	0	0	0	0	0
Actinobacteria(100)	Actinobacteria(100)	Micrococcales_4(100)	Dermacoccaceae(100)	Dermacoccus(100)	0	0	0	0	0	0	0	0	0	0	0	0	0	0	0	0	0	0	0	0	0	0	0	0	0	0	0	0	0	0	0	0	0	0	0	0	0	0	0	0	0	0	0	0	0
				Dermacoccus(100) Total	0	0	0	0	0	0	0	0	0	0	0	0	0	0	0	0	0	0	0	0	0	0	0	0	0	0	0	0	0	0	0	0	0	0	0	0	0	0	0	0	0	0	0	0	0
			Dermacoccaceae(100) Total		0	0	0	0	0	0	0	0	0	0	0	0	0	0	0	0	0	0	0	0	0	0	0	0	0	0	0	0	0	0	0	0	0	0	0	0	0	0	0	0	0	0	0	0	0
		Micrococcales_4(100) Total			0	0	0	0	0	0	0	0	0	0	0	0	0	0	0	0	0	0	0	0	0	0	0	0	0	0	0	0	0	0	0	0	0	0	0	0	0	0	0	0	0	0	0	0	0
Actinobacteria(100)	Actinobacteria(100)	Frankiales_2(100)	Sporichthyaceae(100)	unclassified(100)	0	0	0	0	0	0	0	0	0	0	0	0	0	0	0	0	0	0	0	0	0	0	0	0	0	0	0	0	0	0	0	0	0	0	0	0	0	0	0	0	0	0	0	0	0
				unclassified(100) Total	0	0	0	0	0	0	0	0	0	0	0	0	0	0	0	0	0	0	0	0	0	0	0	0	0	0	0	0	0	0	0	0	0	0	0	0	0	0	0	0	0	0	0	0	0
			Sporichthyaceae(100) Total		0	0	0	0	0	0	0	0	0	0	0	0	0	0	0	0	0	0	0	0	0	0	0	0	0	0	0	0	0	0	0	0	0	0	0	0	0	0	0	0	0	0	0	0	0
		Frankiales_2(100) Total			0	0	0	0	0	0	0	0	0	0	0	0	0	0	0	0	0	0	0	0	0	0	0	0	0	0	0	0	0	0	0	0	0	0	0	0	0	0	0	0	0	0	0	0	0
Actinobacteria(100)	Actinobacteria(100)	Coriobacteriales(100)	Coriobacteriaceae(100)	Uncultured_10(100)	0	0	0	0	0	0	0	0	0	0	0	0	0	0	0	0	0	0	0	0	0	0	0	0	0	0	0	0	0	0	0	0	0	0	0	0	0	0	0	0	0	0	0	0	0
				Uncultured_10(100) Total	0	0	0	0	0	0	0	0	0	0	0	0	0	0	0	0	0	0	0	0	0	0	0	0	0	0	0	0	0	0	0	0	0	0	0	0	0	0	0	0	0	0	0	0	0
			Coriobacteriaceae(100) Total		0	0	0	0	0	0	0	0	0	0	0	0	0	0	0	0	0	0	0	0	0	0	0	0	0	0	0	0	0	0	0	0	0	0	0	0	0	0	0	0	0	0	0	0	0
		Coriobacteriales(100) Total			0	0	0	0	0	0	0	0	0	0	0	0	0	0	0	0	0	0	0	0	0	0	0	0	0	0	0	0	0	0	0	0	0	0	0	0	0	0	0	0	0	0	0	0	0
Actinobacteria(100)	Actinobacteria(100)	AKIW543(100)	unclassified(100)	unclassified(100)	0	0	0	0	0	0	0	0	0	0	0	0	0	0	0	0	0	0	0	0	0	0	0	0	0	0	0	0	0	0	0	0	0	0	0	0	0	0	0	0	0	0	0	0	0
				unclassified(100) Total	0	0	0	0	0	0	0	0	0	0	0	0	0	0	0	0	0	0	0	0	0	0	0	0	0	0	0	0	0	0	0	0	0	0	0	0	0	0	0	0	0	0	0	0	0
			unclassified(100) Total		0	0	0	0	0	0	0	0	0	0	0	0	0	0	0	0	0	0	0	0	0	0	0	0	0	0	0	0	0	0	0	0	0	0	0	0	0	0	0	0	0	0	0	0	0
		AKIW543(100) Total			0	0	0	0	0	0	0	0	0	0	0	0	0	0	0	0	0	0	0	0	0	0	0	0	0	0	0	0	0	0	0	0	0	0	0	0	0	0	0	0	0	0	0	0	0
Actinobacteria(100)	Actinobacteria(100)	Micrococcales_1(100)	Dermabacteraceae(100)	Brachybacterium(100)	0	0	0	0	0	0	0	0	0	0	0	0	0	0	0	0	0	0	0	0	0	0	0	0	0	0	0.00722126	0	0	0	0	0	0	0	0	0	0	0	0	0	0	0	0	0	0.00963159
				Brachybacterium(100) Total	0	0	0	0	0	0	0	0	0	0	0	0	0	0	0	0	0	0	0	0	0	0	0	0	0	0	0.00722126	0	0	0	0	0	0	0	0	0	0	0	0	0	0	0	0	0	0.00963159
			Dermabacteraceae(100) Total		0	0	0	0	0	0	0	0	0	0	0	0	0	0	0	0	0	0	0	0	0	0	0	0	0	0	0.00722126	0	0	0	0	0	0	0	0	0	0	0	0	0	0	0	0	0	0.00963159
		Micrococcales_1(100) Total			0	0	0	0	0	0	0	0	0	0	0	0	0	0	0	0	0	0	0	0	0	0	0	0	0	0	0.00722126	0	0	0	0	0	0	0	0	0	0	0	0	0	0	0	0	0	0.00963159
Actinobacteria(100)	Actinobacteria(100)	Solirubrobacterales(100)	YNPFFP1(100)	unclassified(100)	0	0	0	0	0	0	0	0	0	0	0	0	0	0	0	0	0	0	0	0	0	0	0	0	0	0	0	0	0	0	0	0	0	0	0	0	0.0101564	0	0	0	0	0	0	0	0
				unclassified(100) Total	0	0	0	0	0	0	0	0	0	0	0	0	0	0	0	0	0	0	0	0	0	0	0	0	0	0	0	0	0	0	0	0	0	0	0	0	0.0101564	0	0	0	0	0	0	0	0
			YNPFFP1(100) Total		0	0	0	0	0	0	0	0	0	0	0	0	0	0	0	0	0	0	0	0	0	0	0	0	0	0	0	0	0	0	0	0	0	0	0	0	0.0101564	0	0	0	0	0	0	0	0
		Solirubrobacterales(100) Total			0	0	0	0	0	0	0	0	0	0	0	0	0	0	0	0	0	0	0	0	0	0	0	0	0	0	0	0	0	0	0	0	0	0	0	0	0.0101564	0	0	0	0	0	0	0	0
Actinobacteria(100)	Actinobacteria(100)	Micromonosporales(100)	Micromonosporaceae(100)	Actinocatenispora(100)	0	0	0	0	0	0	0	0	0	0	0	0	0	0	0	0	0	0	0	0	0	0	0	0	0	0	0	0	0	0	0	0	0	0	0	0	0	0	0	0	0	0	0	0	0
				Actinocatenispora(100) Total	0	0	0	0	0	0	0	0	0	0	0	0	0	0	0	0	0	0	0	0	0	0	0	0	0	0	0	0	0	0	0	0	0	0	0	0	0	0	0	0	0	0	0	0	0
			Micromonosporaceae(100) Total		0	0	0	0	0	0	0	0	0	0	0	0	0	0	0	0	0	0	0	0	0	0	0	0	0	0	0	0	0	0	0	0	0	0	0	0	0	0	0	0	0	0	0	0	0
		Micromonosporales(100) Total			0	0	0	0	0	0	0	0	0	0	0	0	0	0	0	0	0	0	0	0	0	0	0	0	0	0	0	0	0	0	0	0	0	0	0	0	0	0	0	0	0	0	0	0	0
Actinobacteria(100)	Actinobacteria(100)	Solirubrobacterales(100)	Cluster_480-2(100)	unclassified(100)	0	0	0	0	0	0	0	0	0	0	0	0	0	0	0	0	0	0	0	0	0	0	0	0	0	0	0	0	0	0	0	0.0171866	0	0	0	0	0	0	0	0	0	0	0	0	0
				unclassified(100) Total	0	0	0	0	0	0	0	0	0	0	0	0	0	0	0	0	0	0	0	0	0	0	0	0	0	0	0	0	0	0	0	0.0171866	0	0	0	0	0	0	0	0	0	0	0	0	0
			Cluster_480-2(100) Total		0	0	0	0	0	0	0	0	0	0	0	0	0	0	0	0	0	0	0	0	0	0	0	0	0	0	0	0	0	0	0	0.0171866	0	0	0	0	0	0	0	0	0	0	0	0	0
		Solirubrobacterales(100) Total			0	0	0	0	0	0	0	0	0	0	0	0	0	0	0	0	0	0	0	0	0	0	0	0	0	0	0	0	0	0	0	0.0171866	0	0	0	0	0	0	0	0	0	0	0	0	0
Actinobacteria(100)	Actinobacteria(100)	unclassified(100)	unclassified(100)	unclassified(100)	0	0	0	0	0	0	0	0	0	0	0	0	0	0	0	0	0	0	0	0	0	0	0	0	0	0	0	0	0	0	0	0	0	0	0	0	0	0	0	0	0	0	0	0	0
Actinobacteria(100)	Actinobacteria(100)	unclassified(100)	unclassified(100)	unclassified(100)	0	0	0	0	0	0	0	0	0	0	0	0	0	0	0	0	0	0	0	0	0	0	0	0	0	0	0	0	0	0	0	0	0	0.00659109	0	0.009243	0	0	0	0	0	0	0	0	0
Actinobacteria(100)	Actinobacteria(100)	unclassified(100)	unclassified(100)	unclassified(100)	0	0	0	0	0	0	0	0	0	0	0	0	0	0	0	0	0	0	0	0	0	0	0	0	0	0	0	0	0	0	0	0	0	0.0131822	0	0	0	0	0	0	0	0	0	0	0
Actinobacteria(100)	Actinobacteria(100)	unclassified(100)	unclassified(100)	unclassified(100)	0	0	0	0	0	0	0	0	0	0	0	0	0	0	0	0	0	0	0	0	0	0	0	0	0	0	0	0	0	0	0	0	0	0	0	0	0	0	0	0	0	0	0	0	0
Actinobacteria(100)	Actinobacteria(100)	unclassified(100)	unclassified(100)	unclassified(100)	0	0	0	0	0	0	0	0	0	0	0	0	0	0	0	0	0	0	0	0	0	0	0	0	0	0	0	0	0	0	0	0	0	0	0	0	0	0	0	0	0	0	0	0	0
Actinobacteria(100)	Actinobacteria(100)	unclassified(100)	unclassified(100)	unclassified(100)	0	0	0	0	0	0	0	0	0	0	0	0	0	0	0	0	0	0	0	0	0	0	0	0	0	0	0	0	0	0	0	0	0	0	0	0.018486	0	0	0	0	0	0	0	0	0
				unclassified(100) Total	0	0	0	0	0	0	0	0	0	0	0	0	0	0	0	0	0	0	0	0	0	0	0	0	0	0	0	0	0	0	0	0	0	0.0197733	0	0.027729	0	0	0	0	0	0	0	0	0
			unclassified(100) Total		0	0	0	0	0	0	0	0	0	0	0	0	0	0	0	0	0	0	0	0	0	0	0	0	0	0	0	0	0	0	0	0	0	0.0197733	0	0.027729	0	0	0	0	0	0	0	0	0
		unclassified(100) Total			0	0	0	0	0	0	0	0	0	0	0	0	0	0	0	0	0	0	0	0	0	0	0	0	0	0	0	0	0	0	0	0	0	0.0197733	0	0.027729	0	0	0	0	0	0	0	0	0
Actinobacteria(100)	Actinobacteria(100)	Micrococcales_4(100)	Intrasporangiaceae_1(100)	Janibacter(100)	0	0	0	0	0	0	0	0	0	0	0	0	0	0	0	0	0	0	0	0	0	0	0	0.00795482	0	0	0	0	0	0	0	0	0	0	0	0	0	0	0	0	0	0	0	0	0
				Janibacter(100) Total	0	0	0	0	0	0	0	0	0	0	0	0	0	0	0	0	0	0	0	0	0	0	0	0.00795482	0	0	0	0	0	0	0	0	0	0	0	0	0	0	0	0	0	0	0	0	0
			Intrasporangiaceae_1(100) Total		0	0	0	0	0	0	0	0	0	0	0	0	0	0	0	0	0	0	0	0	0	0	0	0.00795482	0	0	0	0	0	0	0	0	0	0	0	0	0	0	0	0	0	0	0	0	0
		Micrococcales_4(100) Total			0	0	0	0	0	0	0	0	0	0	0	0	0	0	0	0	0	0	0	0	0	0	0	0.00795482	0	0	0	0	0	0	0	0	0	0	0	0	0	0	0	0	0	0	0	0	0
Actinobacteria(100)	Actinobacteria(100)	Micromonosporales(100)	Micromonosporaceae(100)	unclassified(100)	0	0	0	0	0	0	0	0	0	0	0	0	0	0	0	0	0	0	0	0	0	0	0	0	0	0	0	0	0	0	0	0	0	0.0131822	0	0	0	0	0	0	0	0	0	0	0
				unclassified(100) Total	0	0	0	0	0	0	0	0	0	0	0	0	0	0	0	0	0	0	0	0	0	0	0	0	0	0	0	0	0	0	0	0	0	0.0131822	0	0	0	0	0	0	0	0	0	0	0
			Micromonosporaceae(100) Total		0	0	0	0	0	0	0	0	0	0	0	0	0	0	0	0	0	0	0	0	0	0	0	0	0	0	0	0	0	0	0	0	0	0.0131822	0	0	0	0	0	0	0	0	0	0	0
		Micromonosporales(100) Total			0	0	0	0	0	0	0	0	0	0	0	0	0	0	0	0	0	0	0	0	0	0	0	0	0	0	0	0	0	0	0	0	0	0.0131822	0	0	0	0	0	0	0	0	0	0	0
Actinobacteria(100)	Actinobacteria(100)	Streptosporangiales(100)	Streptosporangiaceae(100)	Microbispora(100)	0	0	0	0	0	0	0	0	0	0	0	0	0	0	0	0	0	0	0	0	0	0	0	0	0	0	0	0	0	0	0	0	0	0	0	0	0	0	0	0	0	0	0	0	0
				Microbispora(100) Total	0	0	0	0	0	0	0	0	0	0	0	0	0	0	0	0	0	0	0	0	0	0	0	0	0	0	0	0	0	0	0	0	0	0	0	0	0	0	0	0	0	0	0	0	0
			Streptosporangiaceae(100) Total		0	0	0	0	0	0	0	0	0	0	0	0	0	0	0	0	0	0	0	0	0	0	0	0	0	0	0	0	0	0	0	0	0	0	0	0	0	0	0	0	0	0	0	0	0
		Streptosporangiales(100) Total			0	0	0	0	0	0	0	0	0	0	0	0	0	0	0	0	0	0	0	0	0	0	0	0	0	0	0	0	0	0	0	0	0	0	0	0	0	0	0	0	0	0	0	0	0
Actinobacteria(100)	Actinobacteria(100)	Micrococcales_1(100)	Micrococcaceae(100)	unclassified(100)	0	0	0	0	0	0	0	0	0	0.00860956	0	0	0.00781922	0	0	0	0	0	0	0	0	0	0	0	0	0	0	0	0	0	0	0	0	0	0	0	0	0	0	0	0	0	0	0	0
Actinobacteria(100)	Actinobacteria(100)	Micrococcales_1(100)	Micrococcaceae(100)	unclassified(100)	0	0.0153799	0	0	0	0	0	0	0	0	0	0	0	0	0	0	0	0	0	0	0	0	0	0	0	0	0	0	0	0	0	0	0	0	0	0	0	0	0	0	0	0	0	0	0
				unclassified(100) Total	0	0.0153799	0	0	0	0	0	0	0	0.00860956	0	0	0.00781922	0	0	0	0	0	0	0	0	0	0	0	0	0	0	0	0	0	0	0	0	0	0	0	0	0	0	0	0	0	0	0	0
			Micrococcaceae(100) Total		0	0.0153799	0	0	0	0	0	0	0	0.00860956	0	0	0.00781922	0	0	0	0	0	0	0	0	0	0	0	0	0	0	0	0	0	0	0	0	0	0	0	0	0	0	0	0	0	0	0	0
		Micrococcales_1(100) Total			0	0.0153799	0	0	0	0	0	0	0	0.00860956	0	0	0.00781922	0	0	0	0	0	0	0	0	0	0	0	0	0	0	0	0	0	0	0	0	0	0	0	0	0	0	0	0	0	0	0	0
Actinobacteria(100)	Actinobacteria(100)	AKIW543(100)	unclassified(100)	unclassified(100)	0	0	0	0	0	0	0	0	0	0	0	0	0	0	0	0	0	0	0	0	0	0	0	0	0	0	0	0	0	0	0	0	0	0	0	0	0	0	0	0	0	0	0	0	0
Actinobacteria(100)	Actinobacteria(100)	AKIW543(100)	unclassified(100)	unclassified(100)	0	0	0	0	0	0	0	0	0	0	0	0	0	0	0	0	0	0	0	0	0	0	0	0	0	0	0	0	0	0	0	0	0	0	0	0	0	0	0	0	0	0	0	0	0
Actinobacteria(100)	Actinobacteria(100)	AKIW543(100)	unclassified(100)	unclassified(100)	0	0	0	0	0	0	0	0	0	0	0	0	0	0	0	0	0	0	0	0	0	0	0	0	0	0	0	0	0	0	0	0	0	0	0	0.018486	0	0	0	0	0	0	0	0	0
Actinobacteria(100)	Actinobacteria(100)	AKIW543(100)	unclassified(100)	unclassified(100)	0	0	0	0	0	0	0	0	0	0	0	0	0	0	0	0	0	0	0	0	0	0	0	0	0	0	0	0	0	0	0	0	0	0	0	0	0	0	0.0184826	0	0	0	0	0	0
				unclassified(100) Total	0	0	0	0	0	0	0	0	0	0	0	0	0	0	0	0	0	0	0	0	0	0	0	0	0	0	0	0	0	0	0	0	0	0	0	0.018486	0	0	0.0184826	0	0	0	0	0	0
			unclassified(100) Total		0	0	0	0	0	0	0	0	0	0	0	0	0	0	0	0	0	0	0	0	0	0	0	0	0	0	0	0	0	0	0	0	0	0	0	0.018486	0	0	0.0184826	0	0	0	0	0	0
		AKIW543(100) Total			0	0	0	0	0	0	0	0	0	0	0	0	0	0	0	0	0	0	0	0	0	0	0	0	0	0	0	0	0	0	0	0	0	0	0	0.018486	0	0	0.0184826	0	0	0	0	0	0
Actinobacteria(100)	Actinobacteria(100)	Solirubrobacterales(100)	Cluster_480-2(100)	unclassified(100)	0	0	0	0	0	0	0	0	0	0	0	0	0	0	0	0	0	0	0	0	0	0	0	0	0	0	0	0	0	0	0	0	0	0	0	0	0	0	0	0	0	0	0	0	0
Actinobacteria(100)	Actinobacteria(100)	Solirubrobacterales(100)	Cluster_480-2(100)	unclassified(100)	0	0	0	0	0	0	0	0	0	0	0.0142076	0	0	0	0	0	0	0	0	0	0	0	0	0	0	0	0	0	0	0	0	0	0	0	0	0	0	0	0	0	0	0	0	0	0
				unclassified(100) Total	0	0	0	0	0	0	0	0	0	0	0.0142076	0	0	0	0	0	0	0	0	0	0	0	0	0	0	0	0	0	0	0	0	0	0	0	0	0	0	0	0	0	0	0	0	0	0
			Cluster_480-2(100) Total		0	0	0	0	0	0	0	0	0	0	0.0142076	0	0	0	0	0	0	0	0	0	0	0	0	0	0	0	0	0	0	0	0	0	0	0	0	0	0	0	0	0	0	0	0	0	0
		Solirubrobacterales(100) Total			0	0	0	0	0	0	0	0	0	0	0.0142076	0	0	0	0	0	0	0	0	0	0	0	0	0	0	0	0	0	0	0	0	0	0	0	0	0	0	0	0	0	0	0	0	0	0
Actinobacteria(100)	Actinobacteria(100)	Coriobacteriales(100)	Coriobacteriaceae(100)	Uncultured_10(100)	0	0	0	0	0	0	0	0	0	0	0	0	0	0	0	0	0	0	0	0	0	0	0	0	0	0	0	0	0	0	0	0	0	0	0	0	0	0	0	0	0	0	0	0	0
Actinobacteria(100)	Actinobacteria(100)	Coriobacteriales(100)	Coriobacteriaceae(100)	Uncultured_10(100)	0	0	0	0	0	0	0	0	0	0	0	0	0	0	0	0	0	0	0	0	0	0	0	0	0	0	0	0	0	0	0	0	0	0	0	0	0	0	0	0	0	0	0	0	0
Actinobacteria(100)	Actinobacteria(100)	Coriobacteriales(100)	Coriobacteriaceae(100)	Uncultured_10(100)	0	0	0	0	0	0	0	0	0	0	0	0	0	0	0	0	0	0	0	0	0.0229885	0	0	0	0	0	0	0	0	0	0	0	0	0	0	0	0	0	0	0	0	0	0	0	0
				Uncultured_10(100) Total	0	0	0	0	0	0	0	0	0	0	0	0	0	0	0	0	0	0	0	0	0.0229885	0	0	0	0	0	0	0	0	0	0	0	0	0	0	0	0	0	0	0	0	0	0	0	0
			Coriobacteriaceae(100) Total		0	0	0	0	0	0	0	0	0	0	0	0	0	0	0	0	0	0	0	0	0.0229885	0	0	0	0	0	0	0	0	0	0	0	0	0	0	0	0	0	0	0	0	0	0	0	0
		Coriobacteriales(100) Total			0	0	0	0	0	0	0	0	0	0	0	0	0	0	0	0	0	0	0	0	0.0229885	0	0	0	0	0	0	0	0	0	0	0	0	0	0	0	0	0	0	0	0	0	0	0	0
Actinobacteria(100)	Actinobacteria(100)	Propionibacteriales(100)	Nocardioidaceae(100)	Kribbella(100)	0	0	0	0	0	0	0	0	0	0	0	0	0	0	0	0	0	0	0	0	0	0	0	0	0	0	0	0	0	0	0	0	0	0	0	0	0	0	0	0	0	0	0	0	0
				Kribbella(100) Total	0	0	0	0	0	0	0	0	0	0	0	0	0	0	0	0	0	0	0	0	0	0	0	0	0	0	0	0	0	0	0	0	0	0	0	0	0	0	0	0	0	0	0	0	0
			Nocardioidaceae(100) Total		0	0	0	0	0	0	0	0	0	0	0	0	0	0	0	0	0	0	0	0	0	0	0	0	0	0	0	0	0	0	0	0	0	0	0	0	0	0	0	0	0	0	0	0	0
		Propionibacteriales(100) Total			0	0	0	0	0	0	0	0	0	0	0	0	0	0	0	0	0	0	0	0	0	0	0	0	0	0	0	0	0	0	0	0	0	0	0	0	0	0	0	0	0	0	0	0	0
Actinobacteria(100)	Actinobacteria(100)	Coriobacteriales(100)	Coriobacteriaceae(100)	Uncultured_10(100)	0	0	0	0	0	0	0	0	0	0	0	0	0	0	0	0	0	0	0	0	0	0	0	0	0	0	0	0	0	0	0	0	0	0	0	0	0	0	0	0	0	0	0	0	0
Actinobacteria(100)	Actinobacteria(100)	Coriobacteriales(100)	Coriobacteriaceae(100)	Uncultured_10(100)	0	0	0	0	0	0	0	0	0	0	0	0	0	0	0	0	0	0	0	0	0	0	0	0	0	0	0	0	0	0	0.0147286	0	0	0	0	0	0	0	0	0	0	0	0	0	0
Actinobacteria(100)	Actinobacteria(100)	Coriobacteriales(100)	Coriobacteriaceae(100)	Uncultured_10(100)	0	0	0	0	0	0	0	0	0	0	0	0	0	0	0	0	0	0	0	0	0	0	0	0	0	0	0	0	0	0	0	0	0	0	0	0	0	0	0	0	0	0	0	0	0
				Uncultured_10(100) Total	0	0	0	0	0	0	0	0	0	0	0	0	0	0	0	0	0	0	0	0	0	0	0	0	0	0	0	0	0	0	0.0147286	0	0	0	0	0	0	0	0	0	0	0	0	0	0
			Coriobacteriaceae(100) Total		0	0	0	0	0	0	0	0	0	0	0	0	0	0	0	0	0	0	0	0	0	0	0	0	0	0	0	0	0	0	0.0147286	0	0	0	0	0	0	0	0	0	0	0	0	0	0
		Coriobacteriales(100) Total			0	0	0	0	0	0	0	0	0	0	0	0	0	0	0	0	0	0	0	0	0	0	0	0	0	0	0	0	0	0	0.0147286	0	0	0	0	0	0	0	0	0	0	0	0	0	0
Actinobacteria(100)	Actinobacteria(100)	Corynebacteriales(100)	Dietziaceae(100)	Dietzia(100)	0	0	0	0	0	0	0	0	0	0	0	0	0	0	0	0	0	0	0	0	0	0.0197844	0	0	0	0	0	0	0	0	0	0	0	0	0	0	0	0	0	0	0	0	0	0	0
				Dietzia(100) Total	0	0	0	0	0	0	0	0	0	0	0	0	0	0	0	0	0	0	0	0	0	0.0197844	0	0	0	0	0	0	0	0	0	0	0	0	0	0	0	0	0	0	0	0	0	0	0
			Dietziaceae(100) Total		0	0	0	0	0	0	0	0	0	0	0	0	0	0	0	0	0	0	0	0	0	0.0197844	0	0	0	0	0	0	0	0	0	0	0	0	0	0	0	0	0	0	0	0	0	0	0
		Corynebacteriales(100) Total			0	0	0	0	0	0	0	0	0	0	0	0	0	0	0	0	0	0	0	0	0	0.0197844	0	0	0	0	0	0	0	0	0	0	0	0	0	0	0	0	0	0	0	0	0	0	0
Actinobacteria(100)	Actinobacteria(100)	Coriobacteriales(100)	Coriobacteriaceae(100)	unclassified(100)	0	0	0	0	0	0	0	0	0	0	0	0	0	0	0	0	0	0	0	0	0	0	0	0	0	0	0	0	0	0	0	0	0	0	0	0	0	0	0	0	0	0	0	0	0
				unclassified(100) Total	0	0	0	0	0	0	0	0	0	0	0	0	0	0	0	0	0	0	0	0	0	0	0	0	0	0	0	0	0	0	0	0	0	0	0	0	0	0	0	0	0	0	0	0	0
			Coriobacteriaceae(100) Total		0	0	0	0	0	0	0	0	0	0	0	0	0	0	0	0	0	0	0	0	0	0	0	0	0	0	0	0	0	0	0	0	0	0	0	0	0	0	0	0	0	0	0	0	0
		Coriobacteriales(100) Total			0	0	0	0	0	0	0	0	0	0	0	0	0	0	0	0	0	0	0	0	0	0	0	0	0	0	0	0	0	0	0	0	0	0	0	0	0	0	0	0	0	0	0	0	0
Actinobacteria(100)	Actinobacteria(100)	Frankiales(100)	unclassified(100)	unclassified(100)	0	0	0	0	0	0	0	0	0	0	0	0	0	0	0	0	0	0	0	0	0	0	0	0	0	0	0	0	0	0	0	0	0	0.0131822	0	0	0	0	0	0	0	0	0	0	0
				unclassified(100) Total	0	0	0	0	0	0	0	0	0	0	0	0	0	0	0	0	0	0	0	0	0	0	0	0	0	0	0	0	0	0	0	0	0	0.0131822	0	0	0	0	0	0	0	0	0	0	0
			unclassified(100) Total		0	0	0	0	0	0	0	0	0	0	0	0	0	0	0	0	0	0	0	0	0	0	0	0	0	0	0	0	0	0	0	0	0	0.0131822	0	0	0	0	0	0	0	0	0	0	0
		Frankiales(100) Total			0	0	0	0	0	0	0	0	0	0	0	0	0	0	0	0	0	0	0	0	0	0	0	0	0	0	0	0	0	0	0	0	0	0.0131822	0	0	0	0	0	0	0	0	0	0	0
Actinobacteria(100)	Actinobacteria(100)	Propionibacteriales(100)	Nocardioidaceae(100)	unclassified(100)	0	0	0	0	0	0	0	0	0	0	0	0	0	0	0	0	0	0	0	0	0	0	0	0	0	0	0	0	0	0	0	0	0	0	0.0141854	0	0	0	0	0	0	0	0	0	0
				unclassified(100) Total	0	0	0	0	0	0	0	0	0	0	0	0	0	0	0	0	0	0	0	0	0	0	0	0	0	0	0	0	0	0	0	0	0	0	0.0141854	0	0	0	0	0	0	0	0	0	0
			Nocardioidaceae(100) Total		0	0	0	0	0	0	0	0	0	0	0	0	0	0	0	0	0	0	0	0	0	0	0	0	0	0	0	0	0	0	0	0	0	0	0.0141854	0	0	0	0	0	0	0	0	0	0
		Propionibacteriales(100) Total			0	0	0	0	0	0	0	0	0	0	0	0	0	0	0	0	0	0	0	0	0	0	0	0	0	0	0	0	0	0	0	0	0	0	0.0141854	0	0	0	0	0	0	0	0	0	0
Actinobacteria(100)	Actinobacteria(100)	Micrococcales_1(100)	Micrococcaceae(100)	Arthrobacter_17(100)	0	0	0	0	0.0141074	0	0	0	0	0	0	0	0	0	0	0	0	0	0	0	0	0	0	0	0	0	0	0	0	0	0	0	0	0	0	0	0	0	0	0	0	0	0	0	0
				Arthrobacter_17(100) Total	0	0	0	0	0.0141074	0	0	0	0	0	0	0	0	0	0	0	0	0	0	0	0	0	0	0	0	0	0	0	0	0	0	0	0	0	0	0	0	0	0	0	0	0	0	0	0
			Micrococcaceae(100) Total		0	0	0	0	0.0141074	0	0	0	0	0	0	0	0	0	0	0	0	0	0	0	0	0	0	0	0	0	0	0	0	0	0	0	0	0	0	0	0	0	0	0	0	0	0	0	0
		Micrococcales_1(100) Total			0	0	0	0	0.0141074	0	0	0	0	0	0	0	0	0	0	0	0	0	0	0	0	0	0	0	0	0	0	0	0	0	0	0	0	0	0	0	0	0	0	0	0	0	0	0	0
Actinobacteria(100)	Actinobacteria(100)	Streptosporangiales(100)	Streptosporangiaceae(100)	unclassified(100)	0	0	0	0	0	0	0	0	0	0	0	0	0	0	0	0	0	0	0	0	0	0	0	0	0	0	0	0	0	0	0	0	0	0	0	0	0	0	0	0	0	0	0	0	0
				unclassified(100) Total	0	0	0	0	0	0	0	0	0	0	0	0	0	0	0	0	0	0	0	0	0	0	0	0	0	0	0	0	0	0	0	0	0	0	0	0	0	0	0	0	0	0	0	0	0
			Streptosporangiaceae(100) Total		0	0	0	0	0	0	0	0	0	0	0	0	0	0	0	0	0	0	0	0	0	0	0	0	0	0	0	0	0	0	0	0	0	0	0	0	0	0	0	0	0	0	0	0	0
		Streptosporangiales(100) Total			0	0	0	0	0	0	0	0	0	0	0	0	0	0	0	0	0	0	0	0	0	0	0	0	0	0	0	0	0	0	0	0	0	0	0	0	0	0	0	0	0	0	0	0	0
Actinobacteria(100)	Actinobacteria(100)	Acidimicrobiales(100)	unclassified(100)	unclassified(100)	0	0	0	0	0	0	0	0	0	0	0	0	0	0	0	0	0	0	0	0	0	0	0	0	0	0	0	0	0	0	0	0	0	0	0	0	0	0	0	0	0	0	0	0	0
Actinobacteria(100)	Actinobacteria(100)	Acidimicrobiales(100)	unclassified(100)	unclassified(100)	0	0	0	0	0	0	0	0	0	0	0	0	0	0	0	0	0	0	0	0	0	0	0	0	0	0	0	0	0	0	0	0	0	0	0	0	0	0	0	0	0	0	0	0	0
				unclassified(100) Total	0	0	0	0	0	0	0	0	0	0	0	0	0	0	0	0	0	0	0	0	0	0	0	0	0	0	0	0	0	0	0	0	0	0	0	0	0	0	0	0	0	0	0	0	0
			unclassified(100) Total		0	0	0	0	0	0	0	0	0	0	0	0	0	0	0	0	0	0	0	0	0	0	0	0	0	0	0	0	0	0	0	0	0	0	0	0	0	0	0	0	0	0	0	0	0
		Acidimicrobiales(100) Total			0	0	0	0	0	0	0	0	0	0	0	0	0	0	0	0	0	0	0	0	0	0	0	0	0	0	0	0	0	0	0	0	0	0	0	0	0	0	0	0	0	0	0	0	0
Actinobacteria(100)	Actinobacteria(100)	Pseudonocardiales_2(100)	Pseudonocardiaceae_2(100)	Pseudonocardia(100)	0	0	0	0	0	0	0	0	0	0	0	0	0	0	0	0	0	0	0	0	0	0	0	0	0	0	0	0	0	0	0	0	0	0	0	0	0.0101564	0	0	0	0	0	0	0	0
				Pseudonocardia(100) Total	0	0	0	0	0	0	0	0	0	0	0	0	0	0	0	0	0	0	0	0	0	0	0	0	0	0	0	0	0	0	0	0	0	0	0	0	0.0101564	0	0	0	0	0	0	0	0
			Pseudonocardiaceae_2(100) Total		0	0	0	0	0	0	0	0	0	0	0	0	0	0	0	0	0	0	0	0	0	0	0	0	0	0	0	0	0	0	0	0	0	0	0	0	0.0101564	0	0	0	0	0	0	0	0
		Pseudonocardiales_2(100) Total			0	0	0	0	0	0	0	0	0	0	0	0	0	0	0	0	0	0	0	0	0	0	0	0	0	0	0	0	0	0	0	0	0	0	0	0	0.0101564	0	0	0	0	0	0	0	0
Actinobacteria(100)	Actinobacteria(100)	Corynebacteriales(100)	Corynebacteriaceae(100)	unclassified(100)	0	0	0	0	0	0.0152555	0	0	0	0	0	0	0	0	0	0	0	0	0	0	0	0	0	0	0	0	0	0	0	0	0	0	0	0	0	0	0	0	0	0	0	0	0	0	0
				unclassified(100) Total	0	0	0	0	0	0.0152555	0	0	0	0	0	0	0	0	0	0	0	0	0	0	0	0	0	0	0	0	0	0	0	0	0	0	0	0	0	0	0	0	0	0	0	0	0	0	0
			Corynebacteriaceae(100) Total		0	0	0	0	0	0.0152555	0	0	0	0	0	0	0	0	0	0	0	0	0	0	0	0	0	0	0	0	0	0	0	0	0	0	0	0	0	0	0	0	0	0	0	0	0	0	0
		Corynebacteriales(100) Total			0	0	0	0	0	0.0152555	0	0	0	0	0	0	0	0	0	0	0	0	0	0	0	0	0	0	0	0	0	0	0	0	0	0	0	0	0	0	0	0	0	0	0	0	0	0	0
Actinobacteria(100)	Actinobacteria(100)	Micrococcales_3(100)	Microbacteriaceae(100)	unclassified(100)	0	0	0	0	0	0	0	0	0	0	0	0	0	0	0	0	0	0	0	0	0	0	0	0	0	0	0	0	0	0	0	0	0	0	0	0	0	0	0	0.00779545	0	0	0	0	0.0048158
Actinobacteria(100)	Actinobacteria(100)	Micrococcales_3(100)	Microbacteriaceae(100)	unclassified(100)	0	0	0	0	0	0	0	0	0	0	0	0	0	0	0	0	0	0	0	0	0	0	0	0	0	0	0	0	0	0	0	0	0	0	0	0	0	0	0	0	0	0	0	0	0
				unclassified(100) Total	0	0	0	0	0	0	0	0	0	0	0	0	0	0	0	0	0	0	0	0	0	0	0	0	0	0	0	0	0	0	0	0	0	0	0	0	0	0	0	0.00779545	0	0	0	0	0.0048158
			Microbacteriaceae(100) Total		0	0	0	0	0	0	0	0	0	0	0	0	0	0	0	0	0	0	0	0	0	0	0	0	0	0	0	0	0	0	0	0	0	0	0	0	0	0	0	0.00779545	0	0	0	0	0.0048158
		Micrococcales_3(100) Total			0	0	0	0	0	0	0	0	0	0	0	0	0	0	0	0	0	0	0	0	0	0	0	0	0	0	0	0	0	0	0	0	0	0	0	0	0	0	0	0.00779545	0	0	0	0	0.0048158
Actinobacteria(100)	Actinobacteria(100)	Propionibacteriales(100)	Propionibacteriaceae(100)	Aestuariimicrobium(100)	0	0	0	0	0	0	0	0	0	0	0	0	0	0	0	0	0	0	0	0	0	0	0	0	0	0	0	0	0	0	0	0	0	0	0	0	0	0	0	0	0	0	0	0	0
				Aestuariimicrobium(100) Total	0	0	0	0	0	0	0	0	0	0	0	0	0	0	0	0	0	0	0	0	0	0	0	0	0	0	0	0	0	0	0	0	0	0	0	0	0	0	0	0	0	0	0	0	0
			Propionibacteriaceae(100) Total		0	0	0	0	0	0	0	0	0	0	0	0	0	0	0	0	0	0	0	0	0	0	0	0	0	0	0	0	0	0	0	0	0	0	0	0	0	0	0	0	0	0	0	0	0
		Propionibacteriales(100) Total			0	0	0	0	0	0	0	0	0	0	0	0	0	0	0	0	0	0	0	0	0	0	0	0	0	0	0	0	0	0	0	0	0	0	0	0	0	0	0	0	0	0	0	0	0
Actinobacteria(100)	Actinobacteria(100)	Micrococcales_3(100)	Cellulomonadaceae(100)	unclassified(100)	0	0	0	0	0	0	0	0	0	0	0	0	0	0	0	0	0	0	0	0	0	0	0	0	0	0	0	0	0	0	0	0	0	0	0.0141854	0	0	0	0	0	0	0	0	0	0
				unclassified(100) Total	0	0	0	0	0	0	0	0	0	0	0	0	0	0	0	0	0	0	0	0	0	0	0	0	0	0	0	0	0	0	0	0	0	0	0.0141854	0	0	0	0	0	0	0	0	0	0
			Cellulomonadaceae(100) Total		0	0	0	0	0	0	0	0	0	0	0	0	0	0	0	0	0	0	0	0	0	0	0	0	0	0	0	0	0	0	0	0	0	0	0.0141854	0	0	0	0	0	0	0	0	0	0
		Micrococcales_3(100) Total			0	0	0	0	0	0	0	0	0	0	0	0	0	0	0	0	0	0	0	0	0	0	0	0	0	0	0	0	0	0	0	0	0	0	0.0141854	0	0	0	0	0	0	0	0	0	0
Actinobacteria(100)	Actinobacteria(100)	Acidimicrobiales(100)	Uncultured_6(100)	unclassified(100)	0	0	0	0	0	0	0	0	0	0	0	0	0	0	0	0	0	0	0	0	0	0	0	0	0	0	0	0	0	0	0	0	0	0	0	0	0	0	0	0	0	0	0	0	0
Actinobacteria(100)	Actinobacteria(100)	Acidimicrobiales(100)	Uncultured_6(100)	unclassified(100)	0	0	0	0	0	0	0	0	0	0	0	0	0	0	0	0	0	0	0	0	0	0	0	0	0	0	0	0	0	0	0	0	0	0	0	0	0	0	0	0	0	0	0	0	0
				unclassified(100) Total	0	0	0	0	0	0	0	0	0	0	0	0	0	0	0	0	0	0	0	0	0	0	0	0	0	0	0	0	0	0	0	0	0	0	0	0	0	0	0	0	0	0	0	0	0
			Uncultured_6(100) Total		0	0	0	0	0	0	0	0	0	0	0	0	0	0	0	0	0	0	0	0	0	0	0	0	0	0	0	0	0	0	0	0	0	0	0	0	0	0	0	0	0	0	0	0	0
		Acidimicrobiales(100) Total			0	0	0	0	0	0	0	0	0	0	0	0	0	0	0	0	0	0	0	0	0	0	0	0	0	0	0	0	0	0	0	0	0	0	0	0	0	0	0	0	0	0	0	0	0
Actinobacteria(100)	Actinobacteria(100)	Micrococcales_1(100)	Dermabacteraceae(100)	Dermabacter(100)	0	0	0	0	0	0	0	0	0	0	0	0	0	0	0	0	0	0	0	0	0.0229885	0	0	0	0	0	0	0	0	0	0	0	0	0	0	0	0	0	0	0	0	0	0	0	0
				Dermabacter(100) Total	0	0	0	0	0	0	0	0	0	0	0	0	0	0	0	0	0	0	0	0	0.0229885	0	0	0	0	0	0	0	0	0	0	0	0	0	0	0	0	0	0	0	0	0	0	0	0
			Dermabacteraceae(100) Total		0	0	0	0	0	0	0	0	0	0	0	0	0	0	0	0	0	0	0	0	0.0229885	0	0	0	0	0	0	0	0	0	0	0	0	0	0	0	0	0	0	0	0	0	0	0	0
		Micrococcales_1(100) Total			0	0	0	0	0	0	0	0	0	0	0	0	0	0	0	0	0	0	0	0	0.0229885	0	0	0	0	0	0	0	0	0	0	0	0	0	0	0	0	0	0	0	0	0	0	0	0
Actinobacteria(100)	Actinobacteria(100)	Propionibacteriales(100)	Propionibacteriaceae(100)	Aestuariimicrobium(100)	0	0	0	0	0	0	0	0	0	0	0	0	0	0	0	0	0	0	0	0	0	0	0	0	0	0	0	0	0	0	0	0	0	0	0	0	0	0	0	0	0	0	0	0	0
				Aestuariimicrobium(100) Total	0	0	0	0	0	0	0	0	0	0	0	0	0	0	0	0	0	0	0	0	0	0	0	0	0	0	0	0	0	0	0	0	0	0	0	0	0	0	0	0	0	0	0	0	0
Actinobacteria(100)	Actinobacteria(100)	Propionibacteriales(100)	Propionibacteriaceae(100)	unclassified(100)	0	0	0	0	0	0	0	0	0	0	0	0	0	0	0	0	0	0	0	0	0	0	0	0	0	0	0	0	0	0	0	0	0	0	0	0	0	0	0	0	0	0	0	0	0
				unclassified(100) Total	0	0	0	0	0	0	0	0	0	0	0	0	0	0	0	0	0	0	0	0	0	0	0	0	0	0	0	0	0	0	0	0	0	0	0	0	0	0	0	0	0	0	0	0	0
			Propionibacteriaceae(100) Total		0	0	0	0	0	0	0	0	0	0	0	0	0	0	0	0	0	0	0	0	0	0	0	0	0	0	0	0	0	0	0	0	0	0	0	0	0	0	0	0	0	0	0	0	0
		Propionibacteriales(100) Total			0	0	0	0	0	0	0	0	0	0	0	0	0	0	0	0	0	0	0	0	0	0	0	0	0	0	0	0	0	0	0	0	0	0	0	0	0	0	0	0	0	0	0	0	0
Actinobacteria(100)	Actinobacteria(100)	Corynebacteriales(100)	Corynebacteriaceae(100)	Uncultured_2(100)	0	0	0	0	0	0	0	0	0	0	0	0	0	0	0.0285307	0	0	0	0	0	0	0	0	0.00795482	0	0	0	0	0	0	0	0	0	0	0	0	0	0	0	0	0	0	0	0	0
				Uncultured_2(100) Total	0	0	0	0	0	0	0	0	0	0	0	0	0	0	0.0285307	0	0	0	0	0	0	0	0	0.00795482	0	0	0	0	0	0	0	0	0	0	0	0	0	0	0	0	0	0	0	0	0
			Corynebacteriaceae(100) Total		0	0	0	0	0	0	0	0	0	0	0	0	0	0	0.0285307	0	0	0	0	0	0	0	0	0.00795482	0	0	0	0	0	0	0	0	0	0	0	0	0	0	0	0	0	0	0	0	0
		Corynebacteriales(100) Total			0	0	0	0	0	0	0	0	0	0	0	0	0	0	0.0285307	0	0	0	0	0	0	0	0	0.00795482	0	0	0	0	0	0	0	0	0	0	0	0	0	0	0	0	0	0	0	0	0
Actinobacteria(100)	Actinobacteria(100)	Propionibacteriales(100)	Nocardioidaceae(100)	Nocardioides(100)	0	0	0	0	0	0	0	0	0	0.00860956	0	0	0	0	0	0	0	0	0	0	0	0	0	0	0	0	0	0	0	0	0	0	0	0	0	0	0	0	0	0	0	0	0	0	0
				Nocardioides(100) Total	0	0	0	0	0	0	0	0	0	0.00860956	0	0	0	0	0	0	0	0	0	0	0	0	0	0	0	0	0	0	0	0	0	0	0	0	0	0	0	0	0	0	0	0	0	0	0
			Nocardioidaceae(100) Total		0	0	0	0	0	0	0	0	0	0.00860956	0	0	0	0	0	0	0	0	0	0	0	0	0	0	0	0	0	0	0	0	0	0	0	0	0	0	0	0	0	0	0	0	0	0	0
Actinobacteria(100)	Actinobacteria(100)	Propionibacteriales(100)	Propionibacteriaceae(100)	unclassified(100)	0	0	0	0	0	0	0	0	0	0	0	0	0	0	0	0	0	0	0	0	0	0	0	0	0	0	0	0	0	0	0	0	0	0	0	0	0	0	0	0	0	0	0	0	0
				unclassified(100) Total	0	0	0	0	0	0	0	0	0	0	0	0	0	0	0	0	0	0	0	0	0	0	0	0	0	0	0	0	0	0	0	0	0	0	0	0	0	0	0	0	0	0	0	0	0
			Propionibacteriaceae(100) Total		0	0	0	0	0	0	0	0	0	0	0	0	0	0	0	0	0	0	0	0	0	0	0	0	0	0	0	0	0	0	0	0	0	0	0	0	0	0	0	0	0	0	0	0	0
		Propionibacteriales(100) Total			0	0	0	0	0	0	0	0	0	0.00860956	0	0	0	0	0	0	0	0	0	0	0	0	0	0	0	0	0	0	0	0	0	0	0	0	0	0	0	0	0	0	0	0	0	0	0
Actinobacteria(100)	Actinobacteria(100)	Corynebacteriales(100)	Corynebacteriaceae(100)	Uncultured_2(100)	0	0	0	0	0	0	0	0	0	0	0	0	0	0	0.0570613	0	0	0	0	0	0	0	0	0	0	0	0	0	0	0	0	0	0	0	0	0	0	0	0	0	0	0	0	0	0
				Uncultured_2(100) Total	0	0	0	0	0	0	0	0	0	0	0	0	0	0	0.0570613	0	0	0	0	0	0	0	0	0	0	0	0	0	0	0	0	0	0	0	0	0	0	0	0	0	0	0	0	0	0
			Corynebacteriaceae(100) Total		0	0	0	0	0	0	0	0	0	0	0	0	0	0	0.0570613	0	0	0	0	0	0	0	0	0	0	0	0	0	0	0	0	0	0	0	0	0	0	0	0	0	0	0	0	0	0
		Corynebacteriales(100) Total			0	0	0	0	0	0	0	0	0	0	0	0	0	0	0.0570613	0	0	0	0	0	0	0	0	0	0	0	0	0	0	0	0	0	0	0	0	0	0	0	0	0	0	0	0	0	0
Actinobacteria(100)	Actinobacteria(100)	Propionibacteriales(100)	Nocardioidaceae(100)	Nocardioides(100)	0	0	0	0	0	0	0	0	0	0	0	0	0	0.0132092	0	0	0	0	0	0	0	0	0	0	0	0	0	0	0	0	0	0	0	0	0	0	0	0	0	0	0	0	0	0	0
				Nocardioides(100) Total	0	0	0	0	0	0	0	0	0	0	0	0	0	0.0132092	0	0	0	0	0	0	0	0	0	0	0	0	0	0	0	0	0	0	0	0	0	0	0	0	0	0	0	0	0	0	0
			Nocardioidaceae(100) Total		0	0	0	0	0	0	0	0	0	0	0	0	0	0.0132092	0	0	0	0	0	0	0	0	0	0	0	0	0	0	0	0	0	0	0	0	0	0	0	0	0	0	0	0	0	0	0
		Propionibacteriales(100) Total			0	0	0	0	0	0	0	0	0	0	0	0	0	0.0132092	0	0	0	0	0	0	0	0	0	0	0	0	0	0	0	0	0	0	0	0	0	0	0	0	0	0	0	0	0	0	0
Actinobacteria(100)	Actinobacteria(100)	Micrococcales_1(100)	Micrococcaceae(100)	Micrococcus_1(100)	0	0	0	0	0	0	0	0	0	0	0	0	0	0	0	0	0	0	0	0	0	0	0	0	0	0	0	0	0	0	0	0	0	0	0	0	0	0	0	0	0	0	0	0	0
				Micrococcus_1(100) Total	0	0	0	0	0	0	0	0	0	0	0	0	0	0	0	0	0	0	0	0	0	0	0	0	0	0	0	0	0	0	0	0	0	0	0	0	0	0	0	0	0	0	0	0	0
			Micrococcaceae(100) Total		0	0	0	0	0	0	0	0	0	0	0	0	0	0	0	0	0	0	0	0	0	0	0	0	0	0	0	0	0	0	0	0	0	0	0	0	0	0	0	0	0	0	0	0	0
		Micrococcales_1(100) Total			0	0	0	0	0	0	0	0	0	0	0	0	0	0	0	0	0	0	0	0	0	0	0	0	0	0	0	0	0	0	0	0	0	0	0	0	0	0	0	0	0	0	0	0	0
Actinobacteria(100)	Actinobacteria(100)	Pseudonocardiales_1(100)	Pseudonocardiaceae_1(100)	Amycolatopsis(100)	0	0	0	0	0	0	0	0	0	0	0	0	0	0.0132092	0	0	0	0	0	0	0	0	0	0	0	0	0	0	0	0	0	0	0	0	0	0	0	0	0	0	0	0	0	0	0
				Amycolatopsis(100) Total	0	0	0	0	0	0	0	0	0	0	0	0	0	0.0132092	0	0	0	0	0	0	0	0	0	0	0	0	0	0	0	0	0	0	0	0	0	0	0	0	0	0	0	0	0	0	0
			Pseudonocardiaceae_1(100) Total		0	0	0	0	0	0	0	0	0	0	0	0	0	0.0132092	0	0	0	0	0	0	0	0	0	0	0	0	0	0	0	0	0	0	0	0	0	0	0	0	0	0	0	0	0	0	0
		Pseudonocardiales_1(100) Total			0	0	0	0	0	0	0	0	0	0	0	0	0	0.0132092	0	0	0	0	0	0	0	0	0	0	0	0	0	0	0	0	0	0	0	0	0	0	0	0	0	0	0	0	0	0	0
Actinobacteria(100)	Actinobacteria(100)	Micrococcales_1(100)	Micrococcaceae(100)	Micrococcus_1(100)	0	0	0	0	0	0	0	0	0	0	0	0	0	0	0	0	0	0	0	0	0	0	0	0	0	0	0	0	0	0	0	0	0	0	0	0	0	0	0	0	0	0	0	0	0
Actinobacteria(100)	Actinobacteria(100)	Micrococcales_1(100)	Micrococcaceae(100)	Micrococcus_1(100)	0	0	0	0	0	0	0	0	0	0	0	0	0	0	0	0	0	0	0	0	0	0	0	0	0	0	0	0	0	0	0	0	0	0	0	0	0	0	0	0	0	0	0	0	0
				Micrococcus_1(100) Total	0	0	0	0	0	0	0	0	0	0	0	0	0	0	0	0	0	0	0	0	0	0	0	0	0	0	0	0	0	0	0	0	0	0	0	0	0	0	0	0	0	0	0	0	0
			Micrococcaceae(100) Total		0	0	0	0	0	0	0	0	0	0	0	0	0	0	0	0	0	0	0	0	0	0	0	0	0	0	0	0	0	0	0	0	0	0	0	0	0	0	0	0	0	0	0	0	0
		Micrococcales_1(100) Total			0	0	0	0	0	0	0	0	0	0	0	0	0	0	0	0	0	0	0	0	0	0	0	0	0	0	0	0	0	0	0	0	0	0	0	0	0	0	0	0	0	0	0	0	0
Actinobacteria(100)	Actinobacteria(100)	Propionibacteriales(100)	Nocardioidaceae(100)	Nocardioides(100)	0	0	0	0	0	0	0	0	0	0	0	0	0	0	0	0	0	0	0	0	0	0	0	0	0	0	0	0	0	0	0	0	0	0	0	0	0	0	0	0	0	0	0	0	0
				Nocardioides(100) Total	0	0	0	0	0	0	0	0	0	0	0	0	0	0	0	0	0	0	0	0	0	0	0	0	0	0	0	0	0	0	0	0	0	0	0	0	0	0	0	0	0	0	0	0	0
			Nocardioidaceae(100) Total		0	0	0	0	0	0	0	0	0	0	0	0	0	0	0	0	0	0	0	0	0	0	0	0	0	0	0	0	0	0	0	0	0	0	0	0	0	0	0	0	0	0	0	0	0
		Propionibacteriales(100) Total			0	0	0	0	0	0	0	0	0	0	0	0	0	0	0	0	0	0	0	0	0	0	0	0	0	0	0	0	0	0	0	0	0	0	0	0	0	0	0	0	0	0	0	0	0
Actinobacteria(100)	Actinobacteria(100)	Corynebacteriales(100)	Corynebacteriaceae(100)	Corynebacterium_1(100)	0	0	0	0	0	0	0	0	0	0	0	0	0	0	0	0	0	0	0	0	0	0	0	0	0	0	0	0	0	0	0	0	0	0	0.0070927	0	0	0	0	0	0	0	0	0	0
Actinobacteria(100)	Actinobacteria(100)	Corynebacteriales(100)	Corynebacteriaceae(100)	Corynebacterium_1(100)	0	0	0	0	0	0	0	0	0	0	0	0	0	0	0	0	0	0	0	0	0	0.00989218	0	0	0	0	0	0	0	0	0	0	0	0	0	0	0	0	0	0	0	0	0	0	0
Actinobacteria(100)	Actinobacteria(100)	Corynebacteriales(100)	Corynebacteriaceae(100)	Corynebacterium_1(100)	0	0	0	0	0	0	0	0	0	0	0	0	0.00781922	0	0	0	0	0	0	0	0	0	0	0	0	0	0	0	0	0	0	0	0	0	0	0	0	0	0	0	0	0	0	0	0
Actinobacteria(100)	Actinobacteria(100)	Corynebacteriales(100)	Corynebacteriaceae(100)	Corynebacterium_1(100)	0	0	0	0	0	0	0	0	0	0	0	0	0	0	0	0	0	0	0	0	0	0	0	0	0	0	0	0.00770772	0	0	0	0	0	0	0	0	0	0	0	0	0	0	0	0	0
Actinobacteria(100)	Actinobacteria(100)	Corynebacteriales(100)	Corynebacteriaceae(100)	Corynebacterium_1(100)	0	0	0	0	0	0	0	0	0	0	0	0	0	0	0	0	0	0	0	0	0	0	0	0	0	0	0	0	0.00856751	0	0	0	0	0	0	0	0	0	0	0	0	0	0	0	0
Actinobacteria(100)	Actinobacteria(100)	Corynebacteriales(100)	Corynebacteriaceae(100)	Corynebacterium_1(100)	0	0	0	0	0	0	0	0	0	0	0	0	0	0	0	0	0	0	0	0	0	0.00989218	0	0	0	0	0	0	0	0	0	0	0	0	0	0	0	0	0	0	0	0	0	0	0
				Corynebacterium_1(100) Total	0	0	0	0	0	0	0	0	0	0	0	0	0.00781922	0	0	0	0	0	0	0	0	0.0197844	0	0	0	0	0	0.00770772	0.00856751	0	0	0	0	0	0.0070927	0	0	0	0	0	0	0	0	0	0
			Corynebacteriaceae(100) Total		0	0	0	0	0	0	0	0	0	0	0	0	0.00781922	0	0	0	0	0	0	0	0	0.0197844	0	0	0	0	0	0.00770772	0.00856751	0	0	0	0	0	0.0070927	0	0	0	0	0	0	0	0	0	0
		Corynebacteriales(100) Total			0	0	0	0	0	0	0	0	0	0	0	0	0.00781922	0	0	0	0	0	0	0	0	0.0197844	0	0	0	0	0	0.00770772	0.00856751	0	0	0	0	0	0.0070927	0	0	0	0	0	0	0	0	0	0
Actinobacteria(100)	Actinobacteria(100)	Propionibacteriales(100)	Nocardioidaceae(100)	Nocardioides(100)	0	0	0	0	0	0	0	0	0	0	0	0	0	0	0	0	0	0	0	0	0	0	0	0	0	0	0	0	0	0	0	0	0	0	0	0	0	0	0	0	0	0	0	0	0
Actinobacteria(100)	Actinobacteria(100)	Propionibacteriales(100)	Nocardioidaceae(100)	Nocardioides(100)	0	0	0	0	0	0	0	0	0	0	0	0	0	0	0	0	0	0	0	0	0	0	0	0	0	0	0	0	0	0	0	0	0	0	0	0	0	0	0	0	0	0	0	0	0
Actinobacteria(100)	Actinobacteria(100)	Propionibacteriales(100)	Nocardioidaceae(100)	Nocardioides(100)	0	0	0	0	0	0	0	0	0	0	0	0	0	0	0	0	0	0	0	0	0	0	0	0	0	0	0	0	0	0	0	0	0	0	0	0	0	0	0	0	0	0	0	0	0
Actinobacteria(100)	Actinobacteria(100)	Propionibacteriales(100)	Nocardioidaceae(100)	Nocardioides(100)	0	0	0	0	0	0	0	0	0	0	0	0	0	0	0	0	0	0	0	0.0172354	0	0	0	0	0	0	0	0	0	0	0	0	0	0	0	0	0	0	0	0	0	0	0	0	0
Actinobacteria(100)	Actinobacteria(100)	Propionibacteriales(100)	Nocardioidaceae(100)	Nocardioides(100)	0	0	0	0	0	0	0	0	0	0	0	0	0	0	0	0	0	0	0	0	0	0	0	0	0	0	0	0	0	0	0	0	0	0	0	0	0	0	0	0	0	0	0	0	0
				Nocardioides(100) Total	0	0	0	0	0	0	0	0	0	0	0	0	0	0	0	0	0	0	0	0.0172354	0	0	0	0	0	0	0	0	0	0	0	0	0	0	0	0	0	0	0	0	0	0	0	0	0
			Nocardioidaceae(100) Total		0	0	0	0	0	0	0	0	0	0	0	0	0	0	0	0	0	0	0	0.0172354	0	0	0	0	0	0	0	0	0	0	0	0	0	0	0	0	0	0	0	0	0	0	0	0	0
		Propionibacteriales(100) Total			0	0	0	0	0	0	0	0	0	0	0	0	0	0	0	0	0	0	0	0.0172354	0	0	0	0	0	0	0	0	0	0	0	0	0	0	0	0	0	0	0	0	0	0	0	0	0
Actinobacteria(100)	Actinobacteria(100)	Acidimicrobiales(100)	marine_group_1(100)	unclassified(100)	0	0	0.0104745	0	0	0	0	0	0	0	0	0	0	0	0	0	0	0	0	0	0	0	0	0	0	0	0	0	0	0	0	0	0	0	0	0	0	0	0	0	0	0	0	0	0
				unclassified(100) Total	0	0	0.0104745	0	0	0	0	0	0	0	0	0	0	0	0	0	0	0	0	0	0	0	0	0	0	0	0	0	0	0	0	0	0	0	0	0	0	0	0	0	0	0	0	0	0
			marine_group_1(100) Total		0	0	0.0104745	0	0	0	0	0	0	0	0	0	0	0	0	0	0	0	0	0	0	0	0	0	0	0	0	0	0	0	0	0	0	0	0	0	0	0	0	0	0	0	0	0	0
		Acidimicrobiales(100) Total			0	0	0.0104745	0	0	0	0	0	0	0	0	0	0	0	0	0	0	0	0	0	0	0	0	0	0	0	0	0	0	0	0	0	0	0	0	0	0	0	0	0	0	0	0	0	0
Actinobacteria(100)	Actinobacteria(100)	Propionibacteriales(100)	Nocardioidaceae(100)	Nocardioides(100)	0	0	0	0	0	0	0	0	0	0	0	0	0	0	0	0	0	0	0	0	0	0	0	0	0	0	0	0.00770772	0	0	0	0	0	0	0	0	0	0	0	0	0	0	0	0	0
				Nocardioides(100) Total	0	0	0	0	0	0	0	0	0	0	0	0	0	0	0	0	0	0	0	0	0	0	0	0	0	0	0	0.00770772	0	0	0	0	0	0	0	0	0	0	0	0	0	0	0	0	0
			Nocardioidaceae(100) Total		0	0	0	0	0	0	0	0	0	0	0	0	0	0	0	0	0	0	0	0	0	0	0	0	0	0	0	0.00770772	0	0	0	0	0	0	0	0	0	0	0	0	0	0	0	0	0
		Propionibacteriales(100) Total			0	0	0	0	0	0	0	0	0	0	0	0	0	0	0	0	0	0	0	0	0	0	0	0	0	0	0	0.00770772	0	0	0	0	0	0	0	0	0	0	0	0	0	0	0	0	0
Actinobacteria(100)	Actinobacteria(100)	Coriobacteriales(100)	Coriobacteriaceae(100)	unclassified(100)	0	0	0	0	0	0	0	0	0	0	0	0	0	0	0	0	0	0	0	0	0	0	0	0	0	0	0	0	0	0	0	0	0	0	0	0	0	0	0	0	0	0	0	0	0
				unclassified(100) Total	0	0	0	0	0	0	0	0	0	0	0	0	0	0	0	0	0	0	0	0	0	0	0	0	0	0	0	0	0	0	0	0	0	0	0	0	0	0	0	0	0	0	0	0	0
			Coriobacteriaceae(100) Total		0	0	0	0	0	0	0	0	0	0	0	0	0	0	0	0	0	0	0	0	0	0	0	0	0	0	0	0	0	0	0	0	0	0	0	0	0	0	0	0	0	0	0	0	0
		Coriobacteriales(100) Total			0	0	0	0	0	0	0	0	0	0	0	0	0	0	0	0	0	0	0	0	0	0	0	0	0	0	0	0	0	0	0	0	0	0	0	0	0	0	0	0	0	0	0	0	0
Actinobacteria(100)	Actinobacteria(100)	Propionibacteriales(100)	Propionibacteriaceae(100)	unclassified(100)	0	0	0	0	0	0	0	0	0	0	0	0	0	0	0	0	0	0	0	0	0	0	0	0	0	0	0	0	0	0	0	0	0	0	0	0	0	0	0	0	0	0	0	0	0
				unclassified(100) Total	0	0	0	0	0	0	0	0	0	0	0	0	0	0	0	0	0	0	0	0	0	0	0	0	0	0	0	0	0	0	0	0	0	0	0	0	0	0	0	0	0	0	0	0	0
			Propionibacteriaceae(100) Total		0	0	0	0	0	0	0	0	0	0	0	0	0	0	0	0	0	0	0	0	0	0	0	0	0	0	0	0	0	0	0	0	0	0	0	0	0	0	0	0	0	0	0	0	0
		Propionibacteriales(100) Total			0	0	0	0	0	0	0	0	0	0	0	0	0	0	0	0	0	0	0	0	0	0	0	0	0	0	0	0	0	0	0	0	0	0	0	0	0	0	0	0	0	0	0	0	0
Actinobacteria(100)	Actinobacteria(100)	Actinomycetales(100)	Actinomycetaceae_2(100)	unclassified(100)	0	0	0	0	0	0	0	0	0	0	0	0	0	0	0	0	0	0	0	0	0	0	0	0.00795482	0	0	0	0	0	0	0	0	0	0	0	0	0	0	0	0	0	0	0	0	0
				unclassified(100) Total	0	0	0	0	0	0	0	0	0	0	0	0	0	0	0	0	0	0	0	0	0	0	0	0.00795482	0	0	0	0	0	0	0	0	0	0	0	0	0	0	0	0	0	0	0	0	0
			Actinomycetaceae_2(100) Total		0	0	0	0	0	0	0	0	0	0	0	0	0	0	0	0	0	0	0	0	0	0	0	0.00795482	0	0	0	0	0	0	0	0	0	0	0	0	0	0	0	0	0	0	0	0	0
		Actinomycetales(100) Total			0	0	0	0	0	0	0	0	0	0	0	0	0	0	0	0	0	0	0	0	0	0	0	0.00795482	0	0	0	0	0	0	0	0	0	0	0	0	0	0	0	0	0	0	0	0	0
Actinobacteria(100)	Actinobacteria(100)	Propionibacteriales(100)	Propionibacteriaceae(100)	unclassified(100)	0	0	0	0	0	0	0	0	0	0	0	0	0	0	0	0	0	0	0	0	0	0	0	0	0	0	0	0	0	0	0	0	0	0	0	0	0	0	0	0	0	0	0	0	0
Actinobacteria(100)	Actinobacteria(100)	Propionibacteriales(100)	Propionibacteriaceae(100)	unclassified(100)	0	0	0	0	0	0	0	0	0	0	0	0	0	0	0	0	0	0	0	0	0	0	0	0	0	0	0	0	0	0	0	0	0	0	0	0	0	0	0	0	0	0	0	0	0
Actinobacteria(100)	Actinobacteria(100)	Propionibacteriales(100)	Propionibacteriaceae(100)	unclassified(100)	0	0	0	0	0	0	0	0	0	0	0	0	0	0	0	0	0	0	0	0	0	0	0	0	0	0	0	0	0	0	0	0	0	0	0	0	0	0	0	0	0	0	0	0	0
Actinobacteria(100)	Actinobacteria(100)	Propionibacteriales(100)	Propionibacteriaceae(100)	unclassified(100)	0	0	0	0	0	0	0	0	0	0	0	0	0	0	0	0	0	0	0	0	0	0	0	0	0	0	0	0	0	0	0	0	0	0	0	0	0	0	0	0	0	0	0	0	0
Actinobacteria(100)	Actinobacteria(100)	Propionibacteriales(100)	Propionibacteriaceae(100)	unclassified(100)	0	0	0	0	0	0	0	0	0	0	0	0	0	0	0	0	0	0	0	0	0	0	0	0	0	0	0	0	0	0	0	0	0	0	0	0	0	0	0	0	0	0	0	0	0
Actinobacteria(100)	Actinobacteria(100)	Propionibacteriales(100)	Propionibacteriaceae(100)	unclassified(100)	0	0	0	0	0	0	0	0	0	0	0	0	0	0	0	0	0	0	0	0	0	0	0	0	0	0	0	0	0	0	0	0	0	0	0	0	0	0	0	0	0	0	0	0	0
Actinobacteria(100)	Actinobacteria(100)	Propionibacteriales(100)	Propionibacteriaceae(100)	unclassified(100)	0	0	0	0	0	0	0	0	0	0	0	0	0	0	0	0	0	0	0	0	0	0	0	0	0	0	0	0	0	0	0	0	0	0	0	0	0	0	0	0	0	0	0	0	0
Actinobacteria(100)	Actinobacteria(100)	Propionibacteriales(100)	Propionibacteriaceae(100)	unclassified(100)	0	0	0	0	0	0	0	0	0	0	0	0	0	0	0	0	0	0	0	0	0	0	0	0	0	0	0	0	0	0	0	0	0	0	0	0	0	0	0	0	0	0	0	0	0
Actinobacteria(100)	Actinobacteria(100)	Propionibacteriales(100)	Propionibacteriaceae(100)	unclassified(100)	0	0	0	0	0	0	0	0	0	0	0	0	0	0	0	0	0	0	0	0	0	0	0	0	0	0	0	0	0	0	0	0	0	0	0	0	0	0	0	0	0	0	0	0	0
Actinobacteria(100)	Actinobacteria(100)	Propionibacteriales(100)	Propionibacteriaceae(100)	unclassified(100)	0	0	0	0	0	0	0	0	0	0	0	0	0	0	0	0	0	0	0	0	0	0	0	0	0	0	0	0	0	0	0	0	0	0	0	0	0	0	0	0	0	0	0	0	0
Actinobacteria(100)	Actinobacteria(100)	Propionibacteriales(100)	Propionibacteriaceae(100)	unclassified(100)	0	0	0	0	0	0	0	0	0	0	0	0	0	0	0	0	0	0	0	0	0	0	0	0	0	0	0	0	0	0	0	0	0	0	0	0	0	0	0	0	0	0	0	0	0
Actinobacteria(100)	Actinobacteria(100)	Propionibacteriales(100)	Propionibacteriaceae(100)	unclassified(100)	0	0	0	0	0	0	0	0	0	0	0	0	0	0	0	0	0	0	0	0	0	0	0	0	0	0	0	0	0	0	0	0	0	0	0	0	0	0	0	0	0	0	0	0	0
Actinobacteria(100)	Actinobacteria(100)	Propionibacteriales(100)	Propionibacteriaceae(100)	unclassified(100)	0	0	0	0	0	0	0	0	0	0	0	0	0	0	0	0	0	0	0	0	0	0	0	0	0	0	0	0	0	0	0	0	0	0	0	0	0	0	0	0	0	0	0	0	0
Actinobacteria(100)	Actinobacteria(100)	Propionibacteriales(100)	Propionibacteriaceae(100)	unclassified(100)	0	0	0	0	0	0	0	0	0	0	0	0	0	0	0	0	0	0	0	0	0	0	0	0	0	0	0	0	0	0	0	0	0	0	0	0	0	0	0	0	0	0	0	0	0
Actinobacteria(100)	Actinobacteria(100)	Propionibacteriales(100)	Propionibacteriaceae(100)	unclassified(100)	0	0	0	0	0	0	0	0	0	0	0	0	0	0	0	0	0	0	0	0	0	0	0	0	0	0	0	0	0	0	0	0	0	0	0	0	0	0	0	0	0	0	0	0	0
Actinobacteria(100)	Actinobacteria(100)	Propionibacteriales(100)	Propionibacteriaceae(100)	unclassified(100)	0	0	0	0	0	0	0	0	0	0	0	0	0	0	0	0	0	0	0	0	0	0	0	0	0	0	0	0	0	0	0	0	0	0	0	0	0	0	0	0	0	0	0	0	0
				unclassified(100) Total	0	0	0	0	0	0	0	0	0	0	0	0	0	0	0	0	0	0	0	0	0	0	0	0	0	0	0	0	0	0	0	0	0	0	0	0	0	0	0	0	0	0	0	0	0
			Propionibacteriaceae(100) Total		0	0	0	0	0	0	0	0	0	0	0	0	0	0	0	0	0	0	0	0	0	0	0	0	0	0	0	0	0	0	0	0	0	0	0	0	0	0	0	0	0	0	0	0	0
		Propionibacteriales(100) Total			0	0	0	0	0	0	0	0	0	0	0	0	0	0	0	0	0	0	0	0	0	0	0	0	0	0	0	0	0	0	0	0	0	0	0	0	0	0	0	0	0	0	0	0	0
Actinobacteria(100)	Actinobacteria(100)	Micrococcales_1(100)	Micrococcaceae(100)	Micrococcus_1(100)	0	0	0	0	0	0	0	0	0	0	0	0	0	0	0	0	0	0	0	0	0	0	0	0	0	0	0	0	0	0	0	0	0	0	0	0	0	0	0	0	0	0	0	0	0
Actinobacteria(100)	Actinobacteria(100)	Micrococcales_1(100)	Micrococcaceae(100)	Micrococcus_1(100)	0	0	0	0	0	0	0	0	0	0	0	0	0	0	0	0	0	0	0	0	0	0	0	0	0	0	0	0	0	0	0	0	0	0	0	0	0	0	0	0	0	0	0	0	0
Actinobacteria(100)	Actinobacteria(100)	Micrococcales_1(100)	Micrococcaceae(100)	Micrococcus_1(100)	0	0	0	0	0	0	0	0	0	0	0	0	0	0	0	0	0	0	0	0	0	0	0	0	0	0	0	0	0	0	0	0	0	0	0	0	0	0	0	0	0	0	0	0	0
				Micrococcus_1(100) Total	0	0	0	0	0	0	0	0	0	0	0	0	0	0	0	0	0	0	0	0	0	0	0	0	0	0	0	0	0	0	0	0	0	0	0	0	0	0	0	0	0	0	0	0	0
Actinobacteria(100)	Actinobacteria(100)	Micrococcales_1(100)	Micrococcaceae(100)	Arthrobacter_14(100)	0	0	0	0	0	0	0	0	0	0	0	0	0	0	0	0	0	0	0	0	0	0.00989218	0	0	0	0	0	0	0	0	0	0	0	0	0	0	0	0	0	0	0	0	0	0	0
				Arthrobacter_14(100) Total	0	0	0	0	0	0	0	0	0	0	0	0	0	0	0	0	0	0	0	0	0	0.00989218	0	0	0	0	0	0	0	0	0	0	0	0	0	0	0	0	0	0	0	0	0	0	0
Actinobacteria(100)	Actinobacteria(100)	Micrococcales_1(100)	Micrococcaceae(100)	Micrococcus_1(100)	0	0	0	0	0	0	0	0	0	0	0	0	0	0	0	0	0	0	0	0	0	0	0	0	0	0	0	0	0	0	0	0	0	0	0	0	0	0	0	0	0	0	0	0	0
Actinobacteria(100)	Actinobacteria(100)	Micrococcales_1(100)	Micrococcaceae(100)	Micrococcus_1(100)	0	0	0	0	0	0	0	0	0	0	0	0	0	0	0	0	0	0	0	0	0	0	0	0	0	0	0	0	0	0	0	0	0	0	0	0	0	0	0	0	0	0	0	0	0
Actinobacteria(100)	Actinobacteria(100)	Micrococcales_1(100)	Micrococcaceae(100)	Micrococcus_1(100)	0	0	0	0	0	0	0	0	0	0	0	0	0	0	0	0	0	0	0	0	0	0	0	0	0	0	0	0	0	0	0	0	0	0	0	0	0	0	0	0	0	0	0	0	0
				Micrococcus_1(100) Total	0	0	0	0	0	0	0	0	0	0	0	0	0	0	0	0	0	0	0	0	0	0	0	0	0	0	0	0	0	0	0	0	0	0	0	0	0	0	0	0	0	0	0	0	0
			Micrococcaceae(100) Total		0	0	0	0	0	0	0	0	0	0	0	0	0	0	0	0	0	0	0	0	0	0.00989218	0	0	0	0	0	0	0	0	0	0	0	0	0	0	0	0	0	0	0	0	0	0	0
		Micrococcales_1(100) Total			0	0	0	0	0	0	0	0	0	0	0	0	0	0	0	0	0	0	0	0	0	0.00989218	0	0	0	0	0	0	0	0	0	0	0	0	0	0	0	0	0	0	0	0	0	0	0
Actinobacteria(100)	Actinobacteria(100)	Corynebacteriales(100)	Dietziaceae(100)	Dietzia(100)	0	0	0	0	0	0	0	0	0	0	0	0	0	0	0	0	0	0	0	0	0	0	0	0	0	0	0	0	0	0	0	0	0	0	0	0	0	0	0	0	0	0	0	0	0
				Dietzia(100) Total	0	0	0	0	0	0	0	0	0	0	0	0	0	0	0	0	0	0	0	0	0	0	0	0	0	0	0	0	0	0	0	0	0	0	0	0	0	0	0	0	0	0	0	0	0
			Dietziaceae(100) Total		0	0	0	0	0	0	0	0	0	0	0	0	0	0	0	0	0	0	0	0	0	0	0	0	0	0	0	0	0	0	0	0	0	0	0	0	0	0	0	0	0	0	0	0	0
		Corynebacteriales(100) Total			0	0	0	0	0	0	0	0	0	0	0	0	0	0	0	0	0	0	0	0	0	0	0	0	0	0	0	0	0	0	0	0	0	0	0	0	0	0	0	0	0	0	0	0	0
Actinobacteria(100)	Actinobacteria(100)	Acidimicrobiales(100)	Candidatus_Microthrix(100)	Candidatus_Microthrix(100)	0	0	0	0	0	0	0	0	0	0	0	0	0	0	0	0	0	0	0.00972195	0	0	0	0	0	0	0	0	0	0	0	0	0	0	0	0	0	0	0	0	0	0	0	0	0	0
				Candidatus_Microthrix(100) Total	0	0	0	0	0	0	0	0	0	0	0	0	0	0	0	0	0	0	0.00972195	0	0	0	0	0	0	0	0	0	0	0	0	0	0	0	0	0	0	0	0	0	0	0	0	0	0
			Candidatus_Microthrix(100) Total		0	0	0	0	0	0	0	0	0	0	0	0	0	0	0	0	0	0	0.00972195	0	0	0	0	0	0	0	0	0	0	0	0	0	0	0	0	0	0	0	0	0	0	0	0	0	0
		Acidimicrobiales(100) Total			0	0	0	0	0	0	0	0	0	0	0	0	0	0	0	0	0	0	0.00972195	0	0	0	0	0	0	0	0	0	0	0	0	0	0	0	0	0	0	0	0	0	0	0	0	0	0
Actinobacteria(100)	Actinobacteria(100)	Coriobacteriales(100)	Coriobacteriaceae(100)	unclassified(100)	0	0	0	0	0	0	0	0	0	0	0	0	0	0	0	0	0	0	0	0	0	0	0	0	0	0	0	0	0	0	0	0	0	0	0	0	0	0	0	0	0	0	0	0	0
				unclassified(100) Total	0	0	0	0	0	0	0	0	0	0	0	0	0	0	0	0	0	0	0	0	0	0	0	0	0	0	0	0	0	0	0	0	0	0	0	0	0	0	0	0	0	0	0	0	0
Actinobacteria(100)	Actinobacteria(100)	Coriobacteriales(100)	Coriobacteriaceae(100)	Uncultured_10(100)	0	0	0	0	0	0	0	0	0	0	0	0	0	0	0	0	0	0	0	0	0	0	0	0	0	0	0	0	0	0	0	0	0	0	0	0	0	0	0	0	0	0	0	0	0
				Uncultured_10(100) Total	0	0	0	0	0	0	0	0	0	0	0	0	0	0	0	0	0	0	0	0	0	0	0	0	0	0	0	0	0	0	0	0	0	0	0	0	0	0	0	0	0	0	0	0	0
Actinobacteria(100)	Actinobacteria(100)	Coriobacteriales(100)	Coriobacteriaceae(100)	unclassified(100)	0	0	0	0	0	0	0	0	0	0	0	0	0	0	0	0	0	0	0	0	0	0	0	0	0	0	0	0	0	0	0	0	0	0	0	0	0	0	0	0	0	0	0	0	0
Actinobacteria(100)	Actinobacteria(100)	Coriobacteriales(100)	Coriobacteriaceae(100)	unclassified(100)	0	0	0	0	0	0	0	0	0	0	0	0	0	0	0	0	0	0	0	0	0	0	0	0	0	0	0	0	0	0	0	0	0	0	0	0	0	0	0	0	0	0	0	0	0
Actinobacteria(100)	Actinobacteria(100)	Coriobacteriales(100)	Coriobacteriaceae(100)	unclassified(100)	0	0	0	0	0	0	0	0	0	0	0	0	0	0	0	0	0	0	0	0	0	0	0	0	0	0	0	0	0	0	0	0	0	0	0	0	0	0	0	0	0	0	0	0	0
				unclassified(100) Total	0	0	0	0	0	0	0	0	0	0	0	0	0	0	0	0	0	0	0	0	0	0	0	0	0	0	0	0	0	0	0	0	0	0	0	0	0	0	0	0	0	0	0	0	0
			Coriobacteriaceae(100) Total		0	0	0	0	0	0	0	0	0	0	0	0	0	0	0	0	0	0	0	0	0	0	0	0	0	0	0	0	0	0	0	0	0	0	0	0	0	0	0	0	0	0	0	0	0
		Coriobacteriales(100) Total			0	0	0	0	0	0	0	0	0	0	0	0	0	0	0	0	0	0	0	0	0	0	0	0	0	0	0	0	0	0	0	0	0	0	0	0	0	0	0	0	0	0	0	0	0
Actinobacteria(100)	Actinobacteria(100)	Frankiales(100)	unclassified(100)	unclassified(100)	0	0	0	0	0	0	0	0	0	0	0	0	0	0	0	0	0	0	0	0	0	0	0	0	0	0	0	0	0	0	0	0	0	0	0.0070927	0	0	0	0	0	0	0	0	0	0
Actinobacteria(100)	Actinobacteria(100)	Frankiales(100)	unclassified(100)	unclassified(100)	0	0	0	0	0	0	0	0	0	0	0	0	0	0	0	0	0	0	0	0	0	0	0	0	0	0	0	0	0	0	0	0	0	0.00659109	0	0	0	0	0	0	0	0	0	0	0
Actinobacteria(100)	Actinobacteria(100)	Frankiales(100)	unclassified(100)	unclassified(100)	0	0	0	0	0	0	0	0	0	0	0	0	0	0	0	0	0	0	0	0	0	0	0	0	0	0	0	0	0	0	0	0	0	0.00659109	0	0	0	0	0	0	0	0	0	0	0
				unclassified(100) Total	0	0	0	0	0	0	0	0	0	0	0	0	0	0	0	0	0	0	0	0	0	0	0	0	0	0	0	0	0	0	0	0	0	0.0131822	0.0070927	0	0	0	0	0	0	0	0	0	0
			unclassified(100) Total		0	0	0	0	0	0	0	0	0	0	0	0	0	0	0	0	0	0	0	0	0	0	0	0	0	0	0	0	0	0	0	0	0	0.0131822	0.0070927	0	0	0	0	0	0	0	0	0	0
		Frankiales(100) Total			0	0	0	0	0	0	0	0	0	0	0	0	0	0	0	0	0	0	0	0	0	0	0	0	0	0	0	0	0	0	0	0	0	0.0131822	0.0070927	0	0	0	0	0	0	0	0	0	0
Actinobacteria(100)	Actinobacteria(100)	Coriobacteriales(100)	Coriobacteriaceae(100)	unclassified(100)	0	0	0	0	0	0	0	0	0	0	0	0	0	0	0	0	0	0	0	0	0	0	0	0	0	0	0	0	0	0	0.00736431	0	0	0	0	0	0	0	0	0	0	0	0	0	0
Actinobacteria(100)	Actinobacteria(100)	Coriobacteriales(100)	Coriobacteriaceae(100)	unclassified(100)	0	0	0	0	0	0	0	0	0	0	0	0	0	0	0	0	0	0	0	0	0	0	0	0	0	0	0	0	0	0	0.00736431	0	0	0	0	0	0	0	0	0	0	0	0	0	0
Actinobacteria(100)	Actinobacteria(100)	Coriobacteriales(100)	Coriobacteriaceae(100)	unclassified(100)	0	0	0	0	0	0	0	0	0	0	0	0	0	0	0	0	0	0	0	0	0	0	0	0	0	0	0	0	0	0	0	0	0	0	0	0	0	0	0	0	0	0	0	0	0
Actinobacteria(100)	Actinobacteria(100)	Coriobacteriales(100)	Coriobacteriaceae(100)	unclassified(100)	0	0	0	0	0	0	0	0	0	0	0	0	0	0	0	0	0	0	0	0	0	0	0	0	0	0	0	0	0	0	0	0	0	0	0	0	0	0	0	0	0	0	0	0	0
Actinobacteria(100)	Actinobacteria(100)	Coriobacteriales(100)	Coriobacteriaceae(100)	unclassified(100)	0	0	0	0	0	0	0	0	0	0	0	0	0	0	0	0	0	0	0	0	0	0	0	0	0	0	0	0	0	0	0	0	0	0	0	0	0	0	0	0	0	0	0	0	0
Actinobacteria(100)	Actinobacteria(100)	Coriobacteriales(100)	Coriobacteriaceae(100)	unclassified(100)	0	0	0	0	0	0	0	0	0	0	0	0	0	0	0	0	0	0	0	0	0	0	0	0	0	0	0	0	0	0	0	0	0	0	0	0	0	0	0	0	0	0	0	0	0
				unclassified(100) Total	0	0	0	0	0	0	0	0	0	0	0	0	0	0	0	0	0	0	0	0	0	0	0	0	0	0	0	0	0	0	0.0147286	0	0	0	0	0	0	0	0	0	0	0	0	0	0
			Coriobacteriaceae(100) Total		0	0	0	0	0	0	0	0	0	0	0	0	0	0	0	0	0	0	0	0	0	0	0	0	0	0	0	0	0	0	0.0147286	0	0	0	0	0	0	0	0	0	0	0	0	0	0
		Coriobacteriales(100) Total			0	0	0	0	0	0	0	0	0	0	0	0	0	0	0	0	0	0	0	0	0	0	0	0	0	0	0	0	0	0	0.0147286	0	0	0	0	0	0	0	0	0	0	0	0	0	0
Actinobacteria(100)	Actinobacteria(100)	Corynebacteriales(100)	Nocardiaceae(100)	Rhodococcus_2(100)	0	0	0	0	0	0	0	0	0	0	0	0	0	0	0	0	0	0	0	0	0	0	0	0.00795482	0	0	0	0	0	0	0	0	0	0	0	0	0	0	0	0	0	0	0	0	0
				Rhodococcus_2(100) Total	0	0	0	0	0	0	0	0	0	0	0	0	0	0	0	0	0	0	0	0	0	0	0	0.00795482	0	0	0	0	0	0	0	0	0	0	0	0	0	0	0	0	0	0	0	0	0
			Nocardiaceae(100) Total		0	0	0	0	0	0	0	0	0	0	0	0	0	0	0	0	0	0	0	0	0	0	0	0.00795482	0	0	0	0	0	0	0	0	0	0	0	0	0	0	0	0	0	0	0	0	0
		Corynebacteriales(100) Total			0	0	0	0	0	0	0	0	0	0	0	0	0	0	0	0	0	0	0	0	0	0	0	0.00795482	0	0	0	0	0	0	0	0	0	0	0	0	0	0	0	0	0	0	0	0	0
Actinobacteria(100)	Actinobacteria(100)	Propionibacteriales(100)	Nocardioidaceae(100)	unclassified(100)	0	0	0.0104745	0	0	0	0	0	0	0	0	0	0	0	0	0	0	0	0	0	0	0	0	0	0	0	0	0	0	0	0	0	0	0	0	0	0	0	0	0	0	0	0	0	0
				unclassified(100) Total	0	0	0.0104745	0	0	0	0	0	0	0	0	0	0	0	0	0	0	0	0	0	0	0	0	0	0	0	0	0	0	0	0	0	0	0	0	0	0	0	0	0	0	0	0	0	0
			Nocardioidaceae(100) Total		0	0	0.0104745	0	0	0	0	0	0	0	0	0	0	0	0	0	0	0	0	0	0	0	0	0	0	0	0	0	0	0	0	0	0	0	0	0	0	0	0	0	0	0	0	0	0
		Propionibacteriales(100) Total			0	0	0.0104745	0	0	0	0	0	0	0	0	0	0	0	0	0	0	0	0	0	0	0	0	0	0	0	0	0	0	0	0	0	0	0	0	0	0	0	0	0	0	0	0	0	0
Actinobacteria(100)	Actinobacteria(100)	Actinomycetales(100)	Actinomycetaceae_2(100)	Actinomyces_3(100)	0	0	0	0	0	0	0	0	0	0	0	0	0	0	0	0	0	0	0	0	0	0	0	0	0	0	0	0	0	0	0	0	0	0	0.0070927	0	0	0	0	0	0	0	0	0	0
Actinobacteria(100)	Actinobacteria(100)	Actinomycetales(100)	Actinomycetaceae_2(100)	Actinomyces_3(100)	0	0	0	0	0	0	0	0	0	0	0	0	0	0.00660458	0	0	0	0	0	0	0	0	0	0	0	0	0	0	0	0	0	0	0	0	0	0	0	0	0	0	0	0	0	0	0
Actinobacteria(100)	Actinobacteria(100)	Actinomycetales(100)	Actinomycetaceae_2(100)	Actinomyces_3(100)	0	0	0	0	0	0	0	0	0	0	0	0	0	0.00660458	0	0	0	0	0	0	0	0	0	0	0	0	0	0	0	0	0	0	0	0	0	0	0	0	0	0	0	0	0	0	0
Actinobacteria(100)	Actinobacteria(100)	Actinomycetales(100)	Actinomycetaceae_2(100)	Actinomyces_3(100)	0	0	0	0	0	0	0	0	0	0	0	0	0	0	0	0	0	0	0	0	0.0114943	0	0	0	0	0	0	0	0	0	0	0	0	0	0	0	0	0	0	0	0	0	0	0	0
				Actinomyces_3(100) Total	0	0	0	0	0	0	0	0	0	0	0	0	0	0.0132092	0	0	0	0	0	0	0.0114943	0	0	0	0	0	0	0	0	0	0	0	0	0	0.0070927	0	0	0	0	0	0	0	0	0	0
			Actinomycetaceae_2(100) Total		0	0	0	0	0	0	0	0	0	0	0	0	0	0.0132092	0	0	0	0	0	0	0.0114943	0	0	0	0	0	0	0	0	0	0	0	0	0	0.0070927	0	0	0	0	0	0	0	0	0	0
		Actinomycetales(100) Total			0	0	0	0	0	0	0	0	0	0	0	0	0	0.0132092	0	0	0	0	0	0	0.0114943	0	0	0	0	0	0	0	0	0	0	0	0	0	0.0070927	0	0	0	0	0	0	0	0	0	0
Actinobacteria(100)	Actinobacteria(100)	Solirubrobacterales(100)	Cluster_480-2(100)	unclassified(100)	0	0	0	0	0	0	0	0	0	0	0	0	0	0	0	0	0	0	0	0	0	0	0	0	0	0	0	0	0	0	0	0.00859328	0	0	0	0	0	0	0	0	0	0	0	0	0
Actinobacteria(100)	Actinobacteria(100)	Solirubrobacterales(100)	Cluster_480-2(100)	unclassified(100)	0	0	0	0	0	0	0	0	0	0	0	0	0	0	0	0	0	0	0	0	0	0	0	0	0	0	0	0	0	0	0	0.00859328	0	0	0	0	0	0	0	0	0	0	0	0	0
				unclassified(100) Total	0	0	0	0	0	0	0	0	0	0	0	0	0	0	0	0	0	0	0	0	0	0	0	0	0	0	0	0	0	0	0	0.0171866	0	0	0	0	0	0	0	0	0	0	0	0	0
			Cluster_480-2(100) Total		0	0	0	0	0	0	0	0	0	0	0	0	0	0	0	0	0	0	0	0	0	0	0	0	0	0	0	0	0	0	0	0.0171866	0	0	0	0	0	0	0	0	0	0	0	0	0
		Solirubrobacterales(100) Total			0	0	0	0	0	0	0	0	0	0	0	0	0	0	0	0	0	0	0	0	0	0	0	0	0	0	0	0	0	0	0	0.0171866	0	0	0	0	0	0	0	0	0	0	0	0	0
Actinobacteria(100)	Actinobacteria(100)	AKIW543(100)	unclassified(100)	unclassified(100)	0	0	0	0	0	0	0	0	0	0	0	0	0	0	0	0	0	0	0	0	0	0	0	0	0	0	0	0	0	0	0	0	0	0	0	0.009243	0	0	0	0	0	0	0	0	0
Actinobacteria(100)	Actinobacteria(100)	AKIW543(100)	unclassified(100)	unclassified(100)	0	0	0	0	0	0	0	0	0	0	0	0	0	0	0	0	0	0	0	0	0	0	0	0	0	0	0	0	0	0	0	0	0	0	0	0	0	0	0.00924129	0	0	0	0	0	0
Actinobacteria(100)	Actinobacteria(100)	AKIW543(100)	unclassified(100)	unclassified(100)	0	0	0	0	0	0	0	0	0	0	0	0	0	0	0	0	0	0	0	0	0	0	0	0	0	0	0	0	0	0	0	0	0	0	0	0	0	0	0	0	0	0	0	0	0
Actinobacteria(100)	Actinobacteria(100)	AKIW543(100)	unclassified(100)	unclassified(100)	0	0	0	0	0	0	0	0	0	0	0	0	0	0	0	0	0	0	0	0	0	0	0	0	0	0	0	0	0	0	0	0	0	0	0	0	0	0	0	0	0	0	0	0	0
Actinobacteria(100)	Actinobacteria(100)	AKIW543(100)	unclassified(100)	unclassified(100)	0	0	0	0	0	0	0	0	0	0	0	0	0	0	0	0	0	0	0	0	0	0	0	0	0	0	0	0	0	0	0	0	0	0	0.0070927	0	0	0	0	0	0	0	0	0	0
				unclassified(100) Total	0	0	0	0	0	0	0	0	0	0	0	0	0	0	0	0	0	0	0	0	0	0	0	0	0	0	0	0	0	0	0	0	0	0	0.0070927	0.009243	0	0	0.00924129	0	0	0	0	0	0
			unclassified(100) Total		0	0	0	0	0	0	0	0	0	0	0	0	0	0	0	0	0	0	0	0	0	0	0	0	0	0	0	0	0	0	0	0	0	0	0.0070927	0.009243	0	0	0.00924129	0	0	0	0	0	0
		AKIW543(100) Total			0	0	0	0	0	0	0	0	0	0	0	0	0	0	0	0	0	0	0	0	0	0	0	0	0	0	0	0	0	0	0	0	0	0	0.0070927	0.009243	0	0	0.00924129	0	0	0	0	0	0
Actinobacteria(100)	Actinobacteria(100)	Actinomycetales_1(100)	Streptomycetaceae(100)	Streptomyces_1(100)	0	0	0	0	0	0	0	0	0	0	0	0	0	0	0	0	0	0	0	0	0	0	0	0	0	0	0	0	0	0	0	0	0	0	0	0	0	0	0	0	0	0	0	0	0
				Streptomyces_1(100) Total	0	0	0	0	0	0	0	0	0	0	0	0	0	0	0	0	0	0	0	0	0	0	0	0	0	0	0	0	0	0	0	0	0	0	0	0	0	0	0	0	0	0	0	0	0
			Streptomycetaceae(100) Total		0	0	0	0	0	0	0	0	0	0	0	0	0	0	0	0	0	0	0	0	0	0	0	0	0	0	0	0	0	0	0	0	0	0	0	0	0	0	0	0	0	0	0	0	0
		Actinomycetales_1(100) Total			0	0	0	0	0	0	0	0	0	0	0	0	0	0	0	0	0	0	0	0	0	0	0	0	0	0	0	0	0	0	0	0	0	0	0	0	0	0	0	0	0	0	0	0	0
Actinobacteria(100)	Actinobacteria(100)	Solirubrobacterales(100)	Cluster_480-2(100)	unclassified(100)	0	0	0	0	0	0	0	0	0	0	0	0	0	0	0	0	0	0	0	0	0	0	0	0	0	0	0	0	0	0	0	0	0	0	0	0	0	0	0	0	0	0	0	0	0
Actinobacteria(100)	Actinobacteria(100)	Solirubrobacterales(100)	Cluster_480-2(100)	unclassified(100)	0	0	0	0	0	0	0	0	0	0	0	0	0	0	0	0	0	0	0	0	0	0	0	0	0	0	0	0	0	0	0	0	0	0	0	0	0	0	0	0	0	0	0	0	0
Actinobacteria(100)	Actinobacteria(100)	Solirubrobacterales(100)	Cluster_480-2(100)	unclassified(100)	0	0	0	0	0	0	0	0	0	0	0.00710379	0	0	0	0	0	0	0	0	0	0	0	0	0	0	0	0	0	0	0	0	0	0	0	0	0	0	0	0	0	0	0	0	0	0
Actinobacteria(100)	Actinobacteria(100)	Solirubrobacterales(100)	Cluster_480-2(100)	unclassified(100)	0	0	0	0	0	0	0	0	0	0	0	0	0	0	0	0	0	0	0	0	0	0	0	0	0	0	0	0	0	0	0	0.00859328	0	0	0	0	0	0	0	0	0	0	0	0	0
Actinobacteria(100)	Actinobacteria(100)	Solirubrobacterales(100)	Cluster_480-2(100)	unclassified(100)	0	0	0	0	0	0	0	0	0	0	0	0	0	0	0	0	0	0	0	0	0	0	0	0	0	0	0	0	0	0	0	0.00859328	0	0	0	0	0	0	0	0	0	0	0	0	0
Actinobacteria(100)	Actinobacteria(100)	Solirubrobacterales(100)	Cluster_480-2(100)	unclassified(100)	0	0	0	0	0	0	0	0	0	0	0	0	0	0	0	0	0	0	0	0	0	0	0	0	0	0	0	0	0	0	0	0.00859328	0	0	0	0	0	0	0	0	0	0	0	0	0
Actinobacteria(100)	Actinobacteria(100)	Solirubrobacterales(100)	Cluster_480-2(100)	unclassified(100)	0	0	0	0	0	0	0	0	0	0	0	0	0	0	0	0	0	0	0	0	0	0	0	0	0	0	0	0	0	0	0	0.00859328	0	0	0	0	0	0	0	0	0	0	0	0	0
Actinobacteria(100)	Actinobacteria(100)	Solirubrobacterales(100)	Cluster_480-2(100)	unclassified(100)	0	0	0	0	0	0	0	0	0	0	0	0	0	0	0	0	0	0	0	0	0	0	0	0	0	0	0	0	0	0	0	0.00859328	0	0	0	0	0	0	0	0	0	0	0	0	0
Actinobacteria(100)	Actinobacteria(100)	Solirubrobacterales(100)	Cluster_480-2(100)	unclassified(100)	0	0	0	0	0	0	0	0	0	0	0	0	0	0	0	0	0	0	0	0	0	0	0	0	0	0	0	0	0	0	0	0.00859328	0	0	0	0	0	0	0	0	0	0	0	0	0
				unclassified(100) Total	0	0	0	0	0	0	0	0	0	0	0.00710379	0	0	0	0	0	0	0	0	0	0	0	0	0	0	0	0	0	0	0	0	0.0515597	0	0	0	0	0	0	0	0	0	0	0	0	0
			Cluster_480-2(100) Total		0	0	0	0	0	0	0	0	0	0	0.00710379	0	0	0	0	0	0	0	0	0	0	0	0	0	0	0	0	0	0	0	0	0.0515597	0	0	0	0	0	0	0	0	0	0	0	0	0
		Solirubrobacterales(100) Total			0	0	0	0	0	0	0	0	0	0	0.00710379	0	0	0	0	0	0	0	0	0	0	0	0	0	0	0	0	0	0	0	0	0.0515597	0	0	0	0	0	0	0	0	0	0	0	0	0
Actinobacteria(100)	Actinobacteria(100)	Micrococcales_4(100)	unclassified(100)	unclassified(100)	0	0	0	0	0	0	0	0	0	0	0	0	0	0	0	0	0	0	0	0	0	0	0	0	0	0	0	0	0	0	0	0	0	0	0	0	0	0	0	0	0	0	0	0	0
				unclassified(100) Total	0	0	0	0	0	0	0	0	0	0	0	0	0	0	0	0	0	0	0	0	0	0	0	0	0	0	0	0	0	0	0	0	0	0	0	0	0	0	0	0	0	0	0	0	0
			unclassified(100) Total		0	0	0	0	0	0	0	0	0	0	0	0	0	0	0	0	0	0	0	0	0	0	0	0	0	0	0	0	0	0	0	0	0	0	0	0	0	0	0	0	0	0	0	0	0
		Micrococcales_4(100) Total			0	0	0	0	0	0	0	0	0	0	0	0	0	0	0	0	0	0	0	0	0	0	0	0	0	0	0	0	0	0	0	0	0	0	0	0	0	0	0	0	0	0	0	0	0
Actinobacteria(100)	Actinobacteria(100)	Frankiales(100)	Geodermatophilaceae(100)	Uncultured(100)	0	0	0	0	0	0	0	0	0	0	0	0	0	0	0	0	0	0	0	0	0	0	0	0	0	0	0	0	0	0	0	0	0	0	0	0	0	0	0	0	0	0	0	0.00626488	0
				Uncultured(100) Total	0	0	0	0	0	0	0	0	0	0	0	0	0	0	0	0	0	0	0	0	0	0	0	0	0	0	0	0	0	0	0	0	0	0	0	0	0	0	0	0	0	0	0	0.00626488	0
			Geodermatophilaceae(100) Total		0	0	0	0	0	0	0	0	0	0	0	0	0	0	0	0	0	0	0	0	0	0	0	0	0	0	0	0	0	0	0	0	0	0	0	0	0	0	0	0	0	0	0	0.00626488	0
		Frankiales(100) Total			0	0	0	0	0	0	0	0	0	0	0	0	0	0	0	0	0	0	0	0	0	0	0	0	0	0	0	0	0	0	0	0	0	0	0	0	0	0	0	0	0	0	0	0.00626488	0
Actinobacteria(100)	Actinobacteria(100)	Actinomycetales_1(100)	Streptomycetaceae(100)	unclassified(100)	0	0	0	0	0	0	0	0	0	0	0	0	0	0	0	0	0	0	0	0	0	0	0	0	0	0	0	0	0	0	0	0	0	0	0	0	0	0	0	0	0	0	0	0	0
				unclassified(100) Total	0	0	0	0	0	0	0	0	0	0	0	0	0	0	0	0	0	0	0	0	0	0	0	0	0	0	0	0	0	0	0	0	0	0	0	0	0	0	0	0	0	0	0	0	0
			Streptomycetaceae(100) Total		0	0	0	0	0	0	0	0	0	0	0	0	0	0	0	0	0	0	0	0	0	0	0	0	0	0	0	0	0	0	0	0	0	0	0	0	0	0	0	0	0	0	0	0	0
		Actinomycetales_1(100) Total			0	0	0	0	0	0	0	0	0	0	0	0	0	0	0	0	0	0	0	0	0	0	0	0	0	0	0	0	0	0	0	0	0	0	0	0	0	0	0	0	0	0	0	0	0
Actinobacteria(100)	Actinobacteria(100)	Acidimicrobiales(100)	Acidimicrobiaceae_1(100)	Uncultured_3(100)	0	0	0	0	0	0	0	0	0	0	0	0	0	0	0	0	0	0	0	0	0	0	0	0	0	0	0	0	0	0	0	0	0	0	0	0	0	0	0	0	0	0	0	0	0
				Uncultured_3(100) Total	0	0	0	0	0	0	0	0	0	0	0	0	0	0	0	0	0	0	0	0	0	0	0	0	0	0	0	0	0	0	0	0	0	0	0	0	0	0	0	0	0	0	0	0	0
			Acidimicrobiaceae_1(100) Total		0	0	0	0	0	0	0	0	0	0	0	0	0	0	0	0	0	0	0	0	0	0	0	0	0	0	0	0	0	0	0	0	0	0	0	0	0	0	0	0	0	0	0	0	0
		Acidimicrobiales(100) Total			0	0	0	0	0	0	0	0	0	0	0	0	0	0	0	0	0	0	0	0	0	0	0	0	0	0	0	0	0	0	0	0	0	0	0	0	0	0	0	0	0	0	0	0	0
Actinobacteria(100)	Actinobacteria(100)	Solirubrobacterales(100)	Elev-16S-1332(100)	unclassified(100)	0	0	0	0	0	0	0	0	0	0	0	0	0	0	0	0	0	0	0	0	0	0	0	0	0	0	0	0	0	0	0	0	0	0	0	0	0	0	0	0	0	0	0	0	0
				unclassified(100) Total	0	0	0	0	0	0	0	0	0	0	0	0	0	0	0	0	0	0	0	0	0	0	0	0	0	0	0	0	0	0	0	0	0	0	0	0	0	0	0	0	0	0	0	0	0
			Elev-16S-1332(100) Total		0	0	0	0	0	0	0	0	0	0	0	0	0	0	0	0	0	0	0	0	0	0	0	0	0	0	0	0	0	0	0	0	0	0	0	0	0	0	0	0	0	0	0	0	0
		Solirubrobacterales(100) Total			0	0	0	0	0	0	0	0	0	0	0	0	0	0	0	0	0	0	0	0	0	0	0	0	0	0	0	0	0	0	0	0	0	0	0	0	0	0	0	0	0	0	0	0	0
Actinobacteria(100)	Actinobacteria(100)	Micrococcales_1(100)	Micrococcaceae(100)	unclassified(100)	0	0	0	0	0	0	0	0	0	0	0	0	0	0	0	0	0	0	0	0	0	0	0	0	0	0	0	0	0	0	0	0	0	0	0	0	0	0	0	0	0	0	0	0	0
Actinobacteria(100)	Actinobacteria(100)	Micrococcales_1(100)	Micrococcaceae(100)	unclassified(100)	0	0	0	0	0	0	0	0	0	0	0	0	0	0	0	0	0	0	0	0	0	0	0	0.00795482	0	0	0	0	0	0	0	0	0	0	0	0	0	0	0	0	0	0	0	0	0
Actinobacteria(100)	Actinobacteria(100)	Micrococcales_1(100)	Micrococcaceae(100)	unclassified(100)	0	0	0	0	0	0	0	0	0	0	0	0	0	0	0	0	0	0	0	0	0	0	0.00858885	0	0	0	0	0	0	0	0	0	0	0	0	0	0	0	0	0	0	0	0	0	0
Actinobacteria(100)	Actinobacteria(100)	Micrococcales_1(100)	Micrococcaceae(100)	unclassified(100)	0	0	0	0	0	0	0	0	0	0	0	0	0	0	0	0	0	0	0	0	0	0	0.00858885	0	0	0	0	0	0	0	0	0	0	0	0	0	0	0	0	0	0	0	0	0	0
Actinobacteria(100)	Actinobacteria(100)	Micrococcales_1(100)	Micrococcaceae(100)	unclassified(100)	0	0	0	0	0	0	0	0	0	0	0	0	0	0	0	0	0	0	0	0	0	0.00989218	0	0	0	0	0	0	0	0	0	0	0	0	0	0	0	0	0	0	0	0	0	0	0
Actinobacteria(100)	Actinobacteria(100)	Micrococcales_1(100)	Micrococcaceae(100)	unclassified(100)	0	0	0	0	0	0	0	0	0	0	0	0	0	0	0	0	0	0	0	0	0	0	0	0	0	0	0	0	0	0	0	0	0	0	0	0	0	0	0	0	0	0	0	0	0
Actinobacteria(100)	Actinobacteria(100)	Micrococcales_1(100)	Micrococcaceae(100)	unclassified(100)	0	0.00768994	0	0	0	0	0	0	0	0	0	0	0	0	0	0	0	0	0	0	0	0	0	0	0	0	0	0	0	0	0	0	0	0	0	0	0	0	0	0	0	0	0	0	0
Actinobacteria(100)	Actinobacteria(100)	Micrococcales_1(100)	Micrococcaceae(100)	unclassified(100)	0	0	0	0	0	0	0	0	0	0	0	0	0	0	0	0	0	0	0	0	0	0	0	0	0	0	0	0	0	0	0	0	0	0	0	0	0	0	0	0	0	0	0	0	0
Actinobacteria(100)	Actinobacteria(100)	Micrococcales_1(100)	Micrococcaceae(100)	unclassified(100)	0	0	0	0	0	0	0	0	0	0	0	0	0	0	0	0	0	0	0	0	0	0	0	0	0	0	0	0	0	0	0	0	0	0	0	0	0	0	0	0	0	0	0	0	0
Actinobacteria(100)	Actinobacteria(100)	Micrococcales_1(100)	Micrococcaceae(100)	unclassified(100)	0	0	0	0	0	0	0	0	0	0	0	0	0	0	0	0	0	0	0	0	0	0	0	0	0	0	0	0	0	0	0	0	0	0	0	0	0	0	0	0	0	0	0	0	0
Actinobacteria(100)	Actinobacteria(100)	Micrococcales_1(100)	Micrococcaceae(100)	unclassified(100)	0	0	0	0	0	0	0	0	0	0	0	0	0	0	0	0	0	0	0	0	0	0	0	0	0	0	0	0	0	0	0	0	0	0	0	0	0	0	0	0	0	0	0	0	0
				unclassified(100) Total	0	0.00768994	0	0	0	0	0	0	0	0	0	0	0	0	0	0	0	0	0	0	0	0.00989218	0.0171777	0.00795482	0	0	0	0	0	0	0	0	0	0	0	0	0	0	0	0	0	0	0	0	0
			Micrococcaceae(100) Total		0	0.00768994	0	0	0	0	0	0	0	0	0	0	0	0	0	0	0	0	0	0	0	0.00989218	0.0171777	0.00795482	0	0	0	0	0	0	0	0	0	0	0	0	0	0	0	0	0	0	0	0	0
		Micrococcales_1(100) Total			0	0.00768994	0	0	0	0	0	0	0	0	0	0	0	0	0	0	0	0	0	0	0	0.00989218	0.0171777	0.00795482	0	0	0	0	0	0	0	0	0	0	0	0	0	0	0	0	0	0	0	0	0
Actinobacteria(100)	Actinobacteria(100)	Micrococcales_3(100)	Microbacteriaceae(100)	Curtobacterium(100)	0	0	0	0	0	0	0	0	0	0	0	0	0	0	0	0	0	0	0	0	0	0	0	0	0	0	0	0	0	0	0	0	0	0	0	0	0	0	0	0	0	0	0	0	0
				Curtobacterium(100) Total	0	0	0	0	0	0	0	0	0	0	0	0	0	0	0	0	0	0	0	0	0	0	0	0	0	0	0	0	0	0	0	0	0	0	0	0	0	0	0	0	0	0	0	0	0
			Microbacteriaceae(100) Total		0	0	0	0	0	0	0	0	0	0	0	0	0	0	0	0	0	0	0	0	0	0	0	0	0	0	0	0	0	0	0	0	0	0	0	0	0	0	0	0	0	0	0	0	0
		Micrococcales_3(100) Total			0	0	0	0	0	0	0	0	0	0	0	0	0	0	0	0	0	0	0	0	0	0	0	0	0	0	0	0	0	0	0	0	0	0	0	0	0	0	0	0	0	0	0	0	0
Actinobacteria(100)	Actinobacteria(100)	Micromonosporales(100)	Micromonosporaceae(100)	unclassified(100)	0	0	0	0	0	0	0	0	0	0	0	0	0	0	0	0	0	0	0	0	0	0	0	0	0	0	0	0	0	0	0	0	0	0	0.0070927	0	0	0	0	0	0	0	0	0	0
Actinobacteria(100)	Actinobacteria(100)	Micromonosporales(100)	Micromonosporaceae(100)	unclassified(100)	0	0	0	0	0	0	0	0	0	0	0	0	0	0	0	0	0	0	0	0	0	0	0	0	0	0	0	0	0	0	0	0	0	0	0	0	0	0	0	0	0	0	0	0	0.0048158
Actinobacteria(100)	Actinobacteria(100)	Micromonosporales(100)	Micromonosporaceae(100)	unclassified(100)	0	0	0	0	0	0	0	0	0	0	0	0	0	0	0	0	0	0	0	0	0	0	0	0	0	0	0	0	0	0	0	0	0	0	0	0	0	0	0	0	0	0	0	0	0.0048158
				unclassified(100) Total	0	0	0	0	0	0	0	0	0	0	0	0	0	0	0	0	0	0	0	0	0	0	0	0	0	0	0	0	0	0	0	0	0	0	0.0070927	0	0	0	0	0	0	0	0	0	0.00963159
			Micromonosporaceae(100) Total		0	0	0	0	0	0	0	0	0	0	0	0	0	0	0	0	0	0	0	0	0	0	0	0	0	0	0	0	0	0	0	0	0	0	0.0070927	0	0	0	0	0	0	0	0	0	0.00963159
		Micromonosporales(100) Total			0	0	0	0	0	0	0	0	0	0	0	0	0	0	0	0	0	0	0	0	0	0	0	0	0	0	0	0	0	0	0	0	0	0	0.0070927	0	0	0	0	0	0	0	0	0	0.00963159
Actinobacteria(100)	Actinobacteria(100)	Propionibacteriales(100)	Propionibacteriaceae(100)	Propionicicella(100)	0	0	0	0	0	0	0	0	0	0	0	0	0	0	0	0	0	0	0	0	0	0	0	0	0	0	0	0	0	0	0	0	0	0	0	0	0	0	0	0	0	0	0	0	0
				Propionicicella(100) Total	0	0	0	0	0	0	0	0	0	0	0	0	0	0	0	0	0	0	0	0	0	0	0	0	0	0	0	0	0	0	0	0	0	0	0	0	0	0	0	0	0	0	0	0	0
			Propionibacteriaceae(100) Total		0	0	0	0	0	0	0	0	0	0	0	0	0	0	0	0	0	0	0	0	0	0	0	0	0	0	0	0	0	0	0	0	0	0	0	0	0	0	0	0	0	0	0	0	0
		Propionibacteriales(100) Total			0	0	0	0	0	0	0	0	0	0	0	0	0	0	0	0	0	0	0	0	0	0	0	0	0	0	0	0	0	0	0	0	0	0	0	0	0	0	0	0	0	0	0	0	0
Actinobacteria(100)	Actinobacteria(100)	Corynebacteriales(100)	Corynebacteriaceae(100)	Uncultured_2(100)	0	0	0	0	0	0	0	0	0	0	0	0	0	0	0	0	0	0	0	0	0	0	0	0.00795482	0	0	0	0	0	0	0	0	0	0	0	0	0	0	0	0	0	0	0	0	0
				Uncultured_2(100) Total	0	0	0	0	0	0	0	0	0	0	0	0	0	0	0	0	0	0	0	0	0	0	0	0.00795482	0	0	0	0	0	0	0	0	0	0	0	0	0	0	0	0	0	0	0	0	0
			Corynebacteriaceae(100) Total		0	0	0	0	0	0	0	0	0	0	0	0	0	0	0	0	0	0	0	0	0	0	0	0.00795482	0	0	0	0	0	0	0	0	0	0	0	0	0	0	0	0	0	0	0	0	0
		Corynebacteriales(100) Total			0	0	0	0	0	0	0	0	0	0	0	0	0	0	0	0	0	0	0	0	0	0	0	0.00795482	0	0	0	0	0	0	0	0	0	0	0	0	0	0	0	0	0	0	0	0	0
Actinobacteria(100)	Actinobacteria(100)	Coriobacteriales(100)	Coriobacteriaceae(100)	Uncultured_10(100)	0	0.00768994	0	0	0	0	0	0	0	0	0	0	0	0	0	0	0	0	0	0	0	0	0	0	0	0	0	0	0	0	0	0	0	0	0	0	0	0	0	0	0	0	0	0	0
Actinobacteria(100)	Actinobacteria(100)	Coriobacteriales(100)	Coriobacteriaceae(100)	Uncultured_10(100)	0	0	0	0	0	0	0	0	0	0	0	0	0	0	0	0	0	0	0	0	0	0	0	0	0	0	0	0	0	0	0	0	0	0	0	0	0	0	0	0	0	0	0	0	0
Actinobacteria(100)	Actinobacteria(100)	Coriobacteriales(100)	Coriobacteriaceae(100)	Uncultured_10(100)	0	0	0	0	0	0	0	0	0	0	0	0	0	0	0	0	0	0	0	0	0	0	0	0	0	0	0	0	0	0	0	0	0	0	0	0	0	0	0	0	0	0	0	0	0
Actinobacteria(100)	Actinobacteria(100)	Coriobacteriales(100)	Coriobacteriaceae(100)	Uncultured_10(100)	0	0	0	0	0	0	0	0	0	0	0	0	0	0	0	0	0	0	0	0	0	0	0	0	0	0	0	0	0	0	0	0	0	0	0	0	0	0	0	0	0	0	0	0	0
Actinobacteria(100)	Actinobacteria(100)	Coriobacteriales(100)	Coriobacteriaceae(100)	Uncultured_10(100)	0	0	0	0	0	0	0	0	0	0	0	0	0	0	0	0	0	0	0	0	0	0	0	0	0	0	0	0	0	0	0	0	0	0	0	0	0	0	0	0	0	0	0	0	0
				Uncultured_10(100) Total	0	0.00768994	0	0	0	0	0	0	0	0	0	0	0	0	0	0	0	0	0	0	0	0	0	0	0	0	0	0	0	0	0	0	0	0	0	0	0	0	0	0	0	0	0	0	0
			Coriobacteriaceae(100) Total		0	0.00768994	0	0	0	0	0	0	0	0	0	0	0	0	0	0	0	0	0	0	0	0	0	0	0	0	0	0	0	0	0	0	0	0	0	0	0	0	0	0	0	0	0	0	0
		Coriobacteriales(100) Total			0	0.00768994	0	0	0	0	0	0	0	0	0	0	0	0	0	0	0	0	0	0	0	0	0	0	0	0	0	0	0	0	0	0	0	0	0	0	0	0	0	0	0	0	0	0	0
Actinobacteria(100)	Actinobacteria(100)	Micrococcales_3(100)	Microbacteriaceae(100)	Uncultured_1(100)	0	0	0	0	0	0	0	0	0	0	0	0	0	0	0	0	0	0	0	0	0	0	0	0	0	0	0	0	0	0	0	0	0	0	0.0070927	0	0	0	0	0	0	0	0	0	0
				Uncultured_1(100) Total	0	0	0	0	0	0	0	0	0	0	0	0	0	0	0	0	0	0	0	0	0	0	0	0	0	0	0	0	0	0	0	0	0	0	0.0070927	0	0	0	0	0	0	0	0	0	0
			Microbacteriaceae(100) Total		0	0	0	0	0	0	0	0	0	0	0	0	0	0	0	0	0	0	0	0	0	0	0	0	0	0	0	0	0	0	0	0	0	0	0.0070927	0	0	0	0	0	0	0	0	0	0
		Micrococcales_3(100) Total			0	0	0	0	0	0	0	0	0	0	0	0	0	0	0	0	0	0	0	0	0	0	0	0	0	0	0	0	0	0	0	0	0	0	0.0070927	0	0	0	0	0	0	0	0	0	0
Actinobacteria(100)	Actinobacteria(100)	Coriobacteriales(100)	Coriobacteriaceae(100)	Uncultured_8(100)	0	0	0	0	0	0	0	0	0	0	0	0	0	0	0	0	0	0.00653424	0	0	0	0	0	0	0	0	0	0	0	0	0	0	0	0	0	0	0	0	0	0	0	0	0	0	0
				Uncultured_8(100) Total	0	0	0	0	0	0	0	0	0	0	0	0	0	0	0	0	0	0.00653424	0	0	0	0	0	0	0	0	0	0	0	0	0	0	0	0	0	0	0	0	0	0	0	0	0	0	0
			Coriobacteriaceae(100) Total		0	0	0	0	0	0	0	0	0	0	0	0	0	0	0	0	0	0.00653424	0	0	0	0	0	0	0	0	0	0	0	0	0	0	0	0	0	0	0	0	0	0	0	0	0	0	0
		Coriobacteriales(100) Total			0	0	0	0	0	0	0	0	0	0	0	0	0	0	0	0	0	0.00653424	0	0	0	0	0	0	0	0	0	0	0	0	0	0	0	0	0	0	0	0	0	0	0	0	0	0	0
Actinobacteria(100)	Actinobacteria(100)	Actinomycetales(100)	Kineosporiaceae(100)	Kineococcus(100)	0	0	0	0	0	0	0	0	0	0	0	0	0	0	0	0	0	0	0	0	0	0	0	0	0	0	0	0	0	0	0	0	0	0	0.0070927	0	0	0	0	0	0	0	0	0	0
				Kineococcus(100) Total	0	0	0	0	0	0	0	0	0	0	0	0	0	0	0	0	0	0	0	0	0	0	0	0	0	0	0	0	0	0	0	0	0	0	0.0070927	0	0	0	0	0	0	0	0	0	0
			Kineosporiaceae(100) Total		0	0	0	0	0	0	0	0	0	0	0	0	0	0	0	0	0	0	0	0	0	0	0	0	0	0	0	0	0	0	0	0	0	0	0.0070927	0	0	0	0	0	0	0	0	0	0
		Actinomycetales(100) Total			0	0	0	0	0	0	0	0	0	0	0	0	0	0	0	0	0	0	0	0	0	0	0	0	0	0	0	0	0	0	0	0	0	0	0.0070927	0	0	0	0	0	0	0	0	0	0
Actinobacteria(100)	Actinobacteria(100)	Coriobacteriales(100)	Coriobacteriaceae(100)	Uncultured_10(100)	0	0	0	0	0	0	0	0	0	0	0	0	0	0	0	0	0	0	0	0	0	0	0	0	0	0	0	0	0	0	0	0	0	0	0	0	0	0	0	0	0	0	0	0	0
Actinobacteria(100)	Actinobacteria(100)	Coriobacteriales(100)	Coriobacteriaceae(100)	Uncultured_10(100)	0	0	0	0	0	0	0	0	0	0	0	0	0	0	0	0	0	0	0	0	0	0	0	0	0	0	0	0	0	0	0	0	0	0	0	0	0	0	0	0	0	0	0	0	0
Actinobacteria(100)	Actinobacteria(100)	Coriobacteriales(100)	Coriobacteriaceae(100)	Uncultured_10(100)	0	0	0	0	0	0	0	0	0	0	0	0	0	0	0	0	0	0	0	0	0	0	0	0	0	0	0	0	0	0	0.00736431	0	0	0	0	0	0	0	0	0	0	0	0	0	0
Actinobacteria(100)	Actinobacteria(100)	Coriobacteriales(100)	Coriobacteriaceae(100)	Uncultured_10(100)	0	0	0	0	0	0	0	0	0	0	0	0	0	0	0	0	0	0	0	0	0	0	0	0	0	0	0	0	0	0	0	0	0	0	0	0	0	0	0	0	0	0	0	0	0
Actinobacteria(100)	Actinobacteria(100)	Coriobacteriales(100)	Coriobacteriaceae(100)	Uncultured_10(100)	0	0	0	0	0	0	0	0	0	0	0	0	0	0	0	0	0	0	0	0	0	0	0	0	0	0	0	0	0	0	0	0	0	0	0	0	0	0	0	0	0	0	0	0	0
Actinobacteria(100)	Actinobacteria(100)	Coriobacteriales(100)	Coriobacteriaceae(100)	Uncultured_10(100)	0	0	0	0	0	0	0	0	0	0	0	0	0	0	0	0	0	0	0	0	0	0	0	0	0	0	0	0	0	0	0	0	0	0	0	0	0	0	0	0	0	0	0	0	0
Actinobacteria(100)	Actinobacteria(100)	Coriobacteriales(100)	Coriobacteriaceae(100)	Uncultured_10(100)	0	0	0	0	0	0	0	0	0	0	0	0	0	0	0	0	0	0	0	0	0	0	0	0	0	0	0	0	0	0	0	0	0	0	0	0	0	0	0	0	0	0	0	0	0
Actinobacteria(100)	Actinobacteria(100)	Coriobacteriales(100)	Coriobacteriaceae(100)	Uncultured_10(100)	0	0	0	0	0	0	0	0	0	0	0	0	0	0	0	0	0	0	0	0	0	0	0	0	0	0	0	0	0	0	0	0	0	0	0	0	0	0	0	0	0	0	0	0	0
Actinobacteria(100)	Actinobacteria(100)	Coriobacteriales(100)	Coriobacteriaceae(100)	Uncultured_10(100)	0	0	0	0	0	0	0	0	0	0	0	0	0	0	0	0	0	0	0	0	0	0	0	0	0	0	0	0	0	0	0.00736431	0	0	0	0	0	0	0	0	0	0	0	0	0	0
				Uncultured_10(100) Total	0	0	0	0	0	0	0	0	0	0	0	0	0	0	0	0	0	0	0	0	0	0	0	0	0	0	0	0	0	0	0.0147286	0	0	0	0	0	0	0	0	0	0	0	0	0	0
			Coriobacteriaceae(100) Total		0	0	0	0	0	0	0	0	0	0	0	0	0	0	0	0	0	0	0	0	0	0	0	0	0	0	0	0	0	0	0.0147286	0	0	0	0	0	0	0	0	0	0	0	0	0	0
		Coriobacteriales(100) Total			0	0	0	0	0	0	0	0	0	0	0	0	0	0	0	0	0	0	0	0	0	0	0	0	0	0	0	0	0	0	0.0147286	0	0	0	0	0	0	0	0	0	0	0	0	0	0
Actinobacteria(100)	Actinobacteria(100)	Frankiales_2(100)	Sporichthyaceae(100)	hgcI_clade(100)	0	0	0	0	0	0	0	0	0	0	0	0	0	0	0	0	0	0	0	0	0	0	0	0	0	0	0	0	0	0	0	0	0	0	0	0	0	0	0	0	0	0	0	0	0
Actinobacteria(100)	Actinobacteria(100)	Frankiales_2(100)	Sporichthyaceae(100)	hgcI_clade(100)	0.00717566	0	0	0	0	0	0	0	0	0	0	0	0	0	0	0	0	0	0	0	0	0	0	0	0	0	0	0	0	0	0	0	0	0	0	0	0	0	0	0	0	0	0	0	0
				hgcI_clade(100) Total	0.00717566	0	0	0	0	0	0	0	0	0	0	0	0	0	0	0	0	0	0	0	0	0	0	0	0	0	0	0	0	0	0	0	0	0	0	0	0	0	0	0	0	0	0	0	0
			Sporichthyaceae(100) Total		0.00717566	0	0	0	0	0	0	0	0	0	0	0	0	0	0	0	0	0	0	0	0	0	0	0	0	0	0	0	0	0	0	0	0	0	0	0	0	0	0	0	0	0	0	0	0
		Frankiales_2(100) Total			0.00717566	0	0	0	0	0	0	0	0	0	0	0	0	0	0	0	0	0	0	0	0	0	0	0	0	0	0	0	0	0	0	0	0	0	0	0	0	0	0	0	0	0	0	0	0
Actinobacteria(100)	Actinobacteria(100)	Actinomycetales(100)	Actinomycetaceae_2(100)	Actinobaculum(100)	0	0	0	0	0.00705368	0	0	0	0	0	0	0	0	0	0	0	0	0	0	0	0	0	0	0	0	0	0	0	0	0	0	0	0	0	0	0	0	0	0	0	0	0	0	0	0
				Actinobaculum(100) Total	0	0	0	0	0.00705368	0	0	0	0	0	0	0	0	0	0	0	0	0	0	0	0	0	0	0	0	0	0	0	0	0	0	0	0	0	0	0	0	0	0	0	0	0	0	0	0
			Actinomycetaceae_2(100) Total		0	0	0	0	0.00705368	0	0	0	0	0	0	0	0	0	0	0	0	0	0	0	0	0	0	0	0	0	0	0	0	0	0	0	0	0	0	0	0	0	0	0	0	0	0	0	0
		Actinomycetales(100) Total			0	0	0	0	0.00705368	0	0	0	0	0	0	0	0	0	0	0	0	0	0	0	0	0	0	0	0	0	0	0	0	0	0	0	0	0	0	0	0	0	0	0	0	0	0	0	0
Actinobacteria(100)	Actinobacteria(100)	Corynebacteriales(100)	unclassified(100)	unclassified(100)	0	0	0	0	0	0	0	0	0	0	0	0	0	0	0	0	0	0	0	0	0	0	0	0	0	0	0	0	0	0	0	0	0	0	0	0	0	0	0	0	0	0	0	0	0
				unclassified(100) Total	0	0	0	0	0	0	0	0	0	0	0	0	0	0	0	0	0	0	0	0	0	0	0	0	0	0	0	0	0	0	0	0	0	0	0	0	0	0	0	0	0	0	0	0	0
			unclassified(100) Total		0	0	0	0	0	0	0	0	0	0	0	0	0	0	0	0	0	0	0	0	0	0	0	0	0	0	0	0	0	0	0	0	0	0	0	0	0	0	0	0	0	0	0	0	0
		Corynebacteriales(100) Total			0	0	0	0	0	0	0	0	0	0	0	0	0	0	0	0	0	0	0	0	0	0	0	0	0	0	0	0	0	0	0	0	0	0	0	0	0	0	0	0	0	0	0	0	0
Actinobacteria(100)	Actinobacteria(100)	unclassified(100)	unclassified(100)	unclassified(100)	0	0	0	0	0	0	0	0	0	0	0	0	0	0	0	0	0	0	0	0	0	0	0	0	0	0	0	0	0	0	0	0	0	0	0	0.009243	0	0	0	0	0	0	0	0	0
				unclassified(100) Total	0	0	0	0	0	0	0	0	0	0	0	0	0	0	0	0	0	0	0	0	0	0	0	0	0	0	0	0	0	0	0	0	0	0	0	0.009243	0	0	0	0	0	0	0	0	0
			unclassified(100) Total		0	0	0	0	0	0	0	0	0	0	0	0	0	0	0	0	0	0	0	0	0	0	0	0	0	0	0	0	0	0	0	0	0	0	0	0.009243	0	0	0	0	0	0	0	0	0
		unclassified(100) Total			0	0	0	0	0	0	0	0	0	0	0	0	0	0	0	0	0	0	0	0	0	0	0	0	0	0	0	0	0	0	0	0	0	0	0	0.009243	0	0	0	0	0	0	0	0	0
Actinobacteria(100)	Actinobacteria(100)	Streptosporangiales(100)	Streptosporangiaceae(100)	Nonomuraea_11(100)	0	0	0	0	0	0	0	0	0	0	0	0	0	0	0	0	0	0	0	0	0	0	0	0	0	0	0	0	0	0	0	0	0	0	0	0	0	0	0	0	0	0	0	0	0
				Nonomuraea_11(100) Total	0	0	0	0	0	0	0	0	0	0	0	0	0	0	0	0	0	0	0	0	0	0	0	0	0	0	0	0	0	0	0	0	0	0	0	0	0	0	0	0	0	0	0	0	0
			Streptosporangiaceae(100) Total		0	0	0	0	0	0	0	0	0	0	0	0	0	0	0	0	0	0	0	0	0	0	0	0	0	0	0	0	0	0	0	0	0	0	0	0	0	0	0	0	0	0	0	0	0
		Streptosporangiales(100) Total			0	0	0	0	0	0	0	0	0	0	0	0	0	0	0	0	0	0	0	0	0	0	0	0	0	0	0	0	0	0	0	0	0	0	0	0	0	0	0	0	0	0	0	0	0
Actinobacteria(100)	Actinobacteria(100)	unclassified(100)	unclassified(100)	unclassified(100)	0	0	0	0	0	0	0	0	0	0	0	0	0	0	0	0	0	0	0	0	0	0	0	0	0	0	0	0	0	0	0	0	0	0	0	0.009243	0	0	0	0	0	0	0	0	0
Actinobacteria(100)	Actinobacteria(100)	unclassified(100)	unclassified(100)	unclassified(100)	0	0.00768994	0	0	0	0	0	0	0	0	0	0	0	0	0	0	0	0	0	0	0	0	0	0	0	0	0	0	0	0	0	0	0	0	0	0	0	0	0	0	0	0	0	0	0
Actinobacteria(100)	Actinobacteria(100)	unclassified(100)	unclassified(100)	unclassified(100)	0	0	0	0	0	0	0	0	0	0	0	0	0	0	0	0	0	0	0	0	0	0	0	0	0	0	0	0	0	0	0	0	0	0.00659109	0	0	0	0	0	0	0	0	0	0	0
Actinobacteria(100)	Actinobacteria(100)	unclassified(100)	unclassified(100)	unclassified(100)	0	0	0	0	0	0	0	0	0	0	0	0	0	0	0	0	0	0	0	0	0	0	0	0	0	0	0	0	0	0	0	0	0	0	0	0	0	0	0	0	0	0	0	0	0
Actinobacteria(100)	Actinobacteria(100)	unclassified(100)	unclassified(100)	unclassified(100)	0	0	0	0	0	0	0	0	0	0	0	0	0	0	0	0	0	0	0	0	0	0	0	0	0	0	0	0	0	0	0	0	0	0	0.0070927	0	0	0	0	0	0	0	0	0	0
Actinobacteria(100)	Actinobacteria(100)	unclassified(100)	unclassified(100)	unclassified(100)	0.00717566	0	0	0	0	0	0	0	0	0	0	0	0	0	0	0	0	0	0	0	0	0	0	0	0	0	0	0	0	0	0	0	0	0	0	0	0	0	0	0	0	0	0	0	0
Actinobacteria(100)	Actinobacteria(100)	unclassified(100)	unclassified(100)	unclassified(100)	0	0	0	0	0	0	0	0	0	0	0	0	0	0	0	0	0	0	0	0	0	0	0	0	0	0	0	0	0	0	0	0	0	0	0	0.009243	0	0	0	0	0	0	0	0	0
Actinobacteria(100)	Actinobacteria(100)	unclassified(100)	unclassified(100)	unclassified(100)	0	0	0	0	0	0	0	0	0	0	0	0	0	0	0	0	0	0	0	0	0	0	0	0	0	0	0	0	0	0	0	0	0	0	0	0.009243	0	0	0	0	0	0	0	0	0
Actinobacteria(100)	Actinobacteria(100)	unclassified(100)	unclassified(100)	unclassified(100)	0	0	0	0	0	0	0	0	0	0	0	0	0	0	0	0	0	0	0	0	0	0	0	0	0	0	0	0	0	0	0	0	0	0	0	0	0	0	0	0	0	0	0	0	0.0048158
Actinobacteria(100)	Actinobacteria(100)	unclassified(100)	unclassified(100)	unclassified(100)	0	0	0	0	0	0	0	0	0	0	0	0	0	0	0	0	0	0	0	0	0	0	0	0	0	0	0	0	0	0	0	0	0	0	0	0	0	0	0	0	0	0	0	0	0
Actinobacteria(100)	Actinobacteria(100)	unclassified(100)	unclassified(100)	unclassified(100)	0	0	0	0	0	0	0	0	0	0	0	0	0	0	0	0	0	0	0	0	0	0	0	0	0	0	0	0	0	0	0	0	0	0	0	0	0	0	0	0	0	0	0	0	0
Actinobacteria(100)	Actinobacteria(100)	unclassified(100)	unclassified(100)	unclassified(100)	0	0	0	0	0	0	0	0	0	0	0	0	0	0	0	0.0086192	0	0	0	0	0	0	0	0	0	0	0	0	0	0	0	0	0	0	0	0	0	0	0	0	0	0	0	0	0
				unclassified(100) Total	0.00717566	0.00768994	0	0	0	0	0	0	0	0	0	0	0	0	0	0.0086192	0	0	0	0	0	0	0	0	0	0	0	0	0	0	0	0	0	0.00659109	0.0070927	0.027729	0	0	0	0	0	0	0	0	0.0048158
			unclassified(100) Total		0.00717566	0.00768994	0	0	0	0	0	0	0	0	0	0	0	0	0	0.0086192	0	0	0	0	0	0	0	0	0	0	0	0	0	0	0	0	0	0.00659109	0.0070927	0.027729	0	0	0	0	0	0	0	0	0.0048158
		unclassified(100) Total			0.00717566	0.00768994	0	0	0	0	0	0	0	0	0	0	0	0	0	0.0086192	0	0	0	0	0	0	0	0	0	0	0	0	0	0	0	0	0	0.00659109	0.0070927	0.027729	0	0	0	0	0	0	0	0	0.0048158
Actinobacteria(100)	Actinobacteria(100)	Frankiales(100)	Frankiaceae(100)	Frankia(100)	0	0	0	0	0	0	0	0	0	0	0	0	0	0	0	0	0	0	0	0	0	0	0	0	0	0	0	0	0	0	0	0	0	0.00659109	0	0	0	0	0	0	0	0	0	0	0
Actinobacteria(100)	Actinobacteria(100)	Frankiales(100)	Frankiaceae(100)	Frankia(100)	0	0	0	0	0	0	0	0	0	0	0	0	0	0	0	0	0	0	0	0	0	0	0	0	0	0	0	0	0	0	0	0	0	0	0.0070927	0	0	0	0	0	0	0	0	0	0
Actinobacteria(100)	Actinobacteria(100)	Frankiales(100)	Frankiaceae(100)	Frankia(100)	0	0	0	0	0	0	0	0	0	0	0	0	0	0	0	0	0	0	0	0	0	0	0	0	0	0	0	0	0	0	0	0	0	0	0	0.009243	0	0	0	0	0	0	0	0	0
				Frankia(100) Total	0	0	0	0	0	0	0	0	0	0	0	0	0	0	0	0	0	0	0	0	0	0	0	0	0	0	0	0	0	0	0	0	0	0.00659109	0.0070927	0.009243	0	0	0	0	0	0	0	0	0
			Frankiaceae(100) Total		0	0	0	0	0	0	0	0	0	0	0	0	0	0	0	0	0	0	0	0	0	0	0	0	0	0	0	0	0	0	0	0	0	0.00659109	0.0070927	0.009243	0	0	0	0	0	0	0	0	0
		Frankiales(100) Total			0	0	0	0	0	0	0	0	0	0	0	0	0	0	0	0	0	0	0	0	0	0	0	0	0	0	0	0	0	0	0	0	0	0.00659109	0.0070927	0.009243	0	0	0	0	0	0	0	0	0
Actinobacteria(100)	Actinobacteria(100)	Solirubrobacterales(100)	unclassified(100)	unclassified(100)	0	0	0	0	0	0	0	0	0	0	0	0	0	0	0	0	0	0	0	0	0	0	0	0	0	0	0	0	0	0	0	0	0	0	0.0070927	0	0	0	0	0	0	0	0	0	0
Actinobacteria(100)	Actinobacteria(100)	Solirubrobacterales(100)	unclassified(100)	unclassified(100)	0	0	0	0	0	0	0	0	0	0	0	0	0	0	0	0	0	0	0	0	0	0	0	0	0	0	0	0	0	0	0	0	0	0.00659109	0	0	0	0	0	0	0	0	0	0	0
Actinobacteria(100)	Actinobacteria(100)	Solirubrobacterales(100)	unclassified(100)	unclassified(100)	0	0	0	0	0	0	0	0	0	0	0	0	0	0	0	0	0	0	0	0	0	0	0	0	0.00597872	0	0	0	0	0	0	0	0	0	0	0	0	0	0	0	0	0	0	0	0
Actinobacteria(100)	Actinobacteria(100)	Solirubrobacterales(100)	unclassified(100)	unclassified(100)	0	0	0	0	0	0	0	0	0	0	0	0	0	0	0	0	0	0	0	0	0	0	0	0	0	0	0	0	0	0	0	0	0	0	0	0	0	0	0	0	0	0	0	0	0
				unclassified(100) Total	0	0	0	0	0	0	0	0	0	0	0	0	0	0	0	0	0	0	0	0	0	0	0	0	0.00597872	0	0	0	0	0	0	0	0	0.00659109	0.0070927	0	0	0	0	0	0	0	0	0	0
			unclassified(100) Total		0	0	0	0	0	0	0	0	0	0	0	0	0	0	0	0	0	0	0	0	0	0	0	0	0.00597872	0	0	0	0	0	0	0	0	0.00659109	0.0070927	0	0	0	0	0	0	0	0	0	0
		Solirubrobacterales(100) Total			0	0	0	0	0	0	0	0	0	0	0	0	0	0	0	0	0	0	0	0	0	0	0	0	0.00597872	0	0	0	0	0	0	0	0	0.00659109	0.0070927	0	0	0	0	0	0	0	0	0	0
Actinobacteria(100)	Actinobacteria(100)	Bifidobacteriales(100)	Bifidobacteriaceae(100)	Bifidibacterium(100)	0	0	0	0	0	0	0	0	0	0	0	0	0	0	0	0	0	0	0	0	0	0	0	0	0	0	0	0	0	0	0	0	0	0	0	0	0	0	0	0	0	0.0109242	0	0	0
				Bifidibacterium(100) Total	0	0	0	0	0	0	0	0	0	0	0	0	0	0	0	0	0	0	0	0	0	0	0	0	0	0	0	0	0	0	0	0	0	0	0	0	0	0	0	0	0	0.0109242	0	0	0
			Bifidobacteriaceae(100) Total		0	0	0	0	0	0	0	0	0	0	0	0	0	0	0	0	0	0	0	0	0	0	0	0	0	0	0	0	0	0	0	0	0	0	0	0	0	0	0	0	0	0.0109242	0	0	0
		Bifidobacteriales(100) Total			0	0	0	0	0	0	0	0	0	0	0	0	0	0	0	0	0	0	0	0	0	0	0	0	0	0	0	0	0	0	0	0	0	0	0	0	0	0	0	0	0	0.0109242	0	0	0
Actinobacteria(100)	Actinobacteria(100)	Acidimicrobiales(100)	Uncultured_6(100)	unclassified(100)	0	0	0	0	0	0	0	0	0	0.00860956	0	0	0	0	0	0	0	0	0	0	0	0	0	0	0	0	0	0	0	0	0	0	0	0	0	0	0	0	0	0	0	0	0	0	0
Actinobacteria(100)	Actinobacteria(100)	Acidimicrobiales(100)	Uncultured_6(100)	unclassified(100)	0	0	0	0	0	0	0	0	0	0	0	0	0	0	0	0	0	0	0	0	0	0	0	0	0	0	0	0	0	0	0	0	0	0	0	0	0	0	0	0	0	0	0	0	0
				unclassified(100) Total	0	0	0	0	0	0	0	0	0	0.00860956	0	0	0	0	0	0	0	0	0	0	0	0	0	0	0	0	0	0	0	0	0	0	0	0	0	0	0	0	0	0	0	0	0	0	0
			Uncultured_6(100) Total		0	0	0	0	0	0	0	0	0	0.00860956	0	0	0	0	0	0	0	0	0	0	0	0	0	0	0	0	0	0	0	0	0	0	0	0	0	0	0	0	0	0	0	0	0	0	0
		Acidimicrobiales(100) Total			0	0	0	0	0	0	0	0	0	0.00860956	0	0	0	0	0	0	0	0	0	0	0	0	0	0	0	0	0	0	0	0	0	0	0	0	0	0	0	0	0	0	0	0	0	0	0
Actinobacteria(100)	Actinobacteria(100)	Propionibacteriales(100)	Propionibacteriaceae(100)	Aestuariimicrobium(100)	0	0	0	0	0	0	0	0	0	0	0	0	0	0	0	0	0	0	0	0	0	0	0	0	0	0	0	0	0	0	0	0	0	0	0	0	0	0	0	0	0	0	0	0	0
Actinobacteria(100)	Actinobacteria(100)	Propionibacteriales(100)	Propionibacteriaceae(100)	Aestuariimicrobium(100)	0	0	0	0	0	0	0	0	0	0	0	0	0	0	0	0	0	0	0	0	0	0	0	0	0	0	0	0	0	0	0	0	0	0	0	0	0	0	0	0	0	0	0	0	0
Actinobacteria(100)	Actinobacteria(100)	Propionibacteriales(100)	Propionibacteriaceae(100)	Aestuariimicrobium(100)	0	0	0	0	0	0	0	0	0	0	0	0	0	0	0	0	0	0	0	0	0	0	0	0	0	0	0	0	0	0	0	0	0	0	0	0	0	0	0	0	0	0	0	0	0
Actinobacteria(100)	Actinobacteria(100)	Propionibacteriales(100)	Propionibacteriaceae(100)	Aestuariimicrobium(100)	0	0	0	0	0	0	0	0	0	0	0	0	0	0	0	0	0	0	0	0	0	0	0	0	0	0	0	0	0	0	0	0	0	0	0	0	0	0	0	0	0	0	0	0	0
Actinobacteria(100)	Actinobacteria(100)	Propionibacteriales(100)	Propionibacteriaceae(100)	Aestuariimicrobium(100)	0	0	0	0	0	0	0	0	0	0	0	0	0	0	0	0	0	0	0	0	0	0	0	0	0	0	0	0	0	0	0	0	0	0	0	0	0	0	0	0	0	0	0	0	0
				Aestuariimicrobium(100) Total	0	0	0	0	0	0	0	0	0	0	0	0	0	0	0	0	0	0	0	0	0	0	0	0	0	0	0	0	0	0	0	0	0	0	0	0	0	0	0	0	0	0	0	0	0
			Propionibacteriaceae(100) Total		0	0	0	0	0	0	0	0	0	0	0	0	0	0	0	0	0	0	0	0	0	0	0	0	0	0	0	0	0	0	0	0	0	0	0	0	0	0	0	0	0	0	0	0	0
		Propionibacteriales(100) Total			0	0	0	0	0	0	0	0	0	0	0	0	0	0	0	0	0	0	0	0	0	0	0	0	0	0	0	0	0	0	0	0	0	0	0	0	0	0	0	0	0	0	0	0	0
Actinobacteria(100)	Actinobacteria(100)	Acidimicrobiales(100)	Uncultured_6(100)	unclassified(100)	0	0	0	0	0	0	0	0	0	0	0	0	0	0	0	0	0	0	0	0	0	0	0	0	0	0	0	0	0	0	0	0	0	0	0	0	0	0	0	0	0	0	0	0	0
				unclassified(100) Total	0	0	0	0	0	0	0	0	0	0	0	0	0	0	0	0	0	0	0	0	0	0	0	0	0	0	0	0	0	0	0	0	0	0	0	0	0	0	0	0	0	0	0	0	0
			Uncultured_6(100) Total		0	0	0	0	0	0	0	0	0	0	0	0	0	0	0	0	0	0	0	0	0	0	0	0	0	0	0	0	0	0	0	0	0	0	0	0	0	0	0	0	0	0	0	0	0
		Acidimicrobiales(100) Total			0	0	0	0	0	0	0	0	0	0	0	0	0	0	0	0	0	0	0	0	0	0	0	0	0	0	0	0	0	0	0	0	0	0	0	0	0	0	0	0	0	0	0	0	0
Actinobacteria(100)	Actinobacteria(100)	Propionibacteriales(100)	Nocardioidaceae(100)	Aeromicrobium(100)	0	0	0	0	0	0	0	0	0	0	0	0	0	0	0	0	0	0	0	0	0	0	0	0	0	0	0	0	0	0	0	0	0	0	0	0	0	0.0119204	0	0	0	0	0	0	0
				Aeromicrobium(100) Total	0	0	0	0	0	0	0	0	0	0	0	0	0	0	0	0	0	0	0	0	0	0	0	0	0	0	0	0	0	0	0	0	0	0	0	0	0	0.0119204	0	0	0	0	0	0	0
			Nocardioidaceae(100) Total		0	0	0	0	0	0	0	0	0	0	0	0	0	0	0	0	0	0	0	0	0	0	0	0	0	0	0	0	0	0	0	0	0	0	0	0	0	0.0119204	0	0	0	0	0	0	0
		Propionibacteriales(100) Total			0	0	0	0	0	0	0	0	0	0	0	0	0	0	0	0	0	0	0	0	0	0	0	0	0	0	0	0	0	0	0	0	0	0	0	0	0	0.0119204	0	0	0	0	0	0	0
Actinobacteria(100)	Actinobacteria(100)	Acidimicrobiales(100)	Uncultured_6(100)	unclassified(100)	0	0	0	0	0	0	0	0	0	0	0	0	0	0	0	0	0	0	0	0	0	0	0	0	0	0	0	0	0	0	0	0	0	0	0	0	0	0	0	0.00779545	0	0	0	0	0
				unclassified(100) Total	0	0	0	0	0	0	0	0	0	0	0	0	0	0	0	0	0	0	0	0	0	0	0	0	0	0	0	0	0	0	0	0	0	0	0	0	0	0	0	0.00779545	0	0	0	0	0
			Uncultured_6(100) Total		0	0	0	0	0	0	0	0	0	0	0	0	0	0	0	0	0	0	0	0	0	0	0	0	0	0	0	0	0	0	0	0	0	0	0	0	0	0	0	0.00779545	0	0	0	0	0
		Acidimicrobiales(100) Total			0	0	0	0	0	0	0	0	0	0	0	0	0	0	0	0	0	0	0	0	0	0	0	0	0	0	0	0	0	0	0	0	0	0	0	0	0	0	0	0.00779545	0	0	0	0	0
Actinobacteria(100)	Actinobacteria(100)	Propionibacteriales(100)	Propionibacteriaceae(100)	Aestuariimicrobium(100)	0	0	0	0	0	0	0	0	0	0	0	0	0	0	0	0	0	0	0	0	0	0	0	0	0	0	0	0	0	0	0	0	0	0	0	0	0	0	0	0	0	0	0	0	0
				Aestuariimicrobium(100) Total	0	0	0	0	0	0	0	0	0	0	0	0	0	0	0	0	0	0	0	0	0	0	0	0	0	0	0	0	0	0	0	0	0	0	0	0	0	0	0	0	0	0	0	0	0
			Propionibacteriaceae(100) Total		0	0	0	0	0	0	0	0	0	0	0	0	0	0	0	0	0	0	0	0	0	0	0	0	0	0	0	0	0	0	0	0	0	0	0	0	0	0	0	0	0	0	0	0	0
		Propionibacteriales(100) Total			0	0	0	0	0	0	0	0	0	0	0	0	0	0	0	0	0	0	0	0	0	0	0	0	0	0	0	0	0	0	0	0	0	0	0	0	0	0	0	0	0	0	0	0	0
Actinobacteria(100)	Actinobacteria(100)	Acidimicrobiales(100)	unclassified(100)	unclassified(100)	0	0	0	0	0	0	0	0	0	0	0	0	0	0	0	0	0	0	0	0	0	0	0	0	0	0	0	0	0	0	0	0	0	0	0	0	0	0	0.00924129	0	0	0	0	0	0
				unclassified(100) Total	0	0	0	0	0	0	0	0	0	0	0	0	0	0	0	0	0	0	0	0	0	0	0	0	0	0	0	0	0	0	0	0	0	0	0	0	0	0	0.00924129	0	0	0	0	0	0
			unclassified(100) Total		0	0	0	0	0	0	0	0	0	0	0	0	0	0	0	0	0	0	0	0	0	0	0	0	0	0	0	0	0	0	0	0	0	0	0	0	0	0	0.00924129	0	0	0	0	0	0
		Acidimicrobiales(100) Total			0	0	0	0	0	0	0	0	0	0	0	0	0	0	0	0	0	0	0	0	0	0	0	0	0	0	0	0	0	0	0	0	0	0	0	0	0	0	0.00924129	0	0	0	0	0	0
Actinobacteria(100)	Actinobacteria(100)	Micrococcales_4(100)	Intrasporangiaceae_1(100)	unclassified(100)	0	0	0	0	0	0	0	0	0	0	0	0	0	0	0	0	0	0	0	0	0	0	0	0	0	0	0	0	0	0	0	0	0	0	0	0	0	0	0	0	0	0	0	0	0
				unclassified(100) Total	0	0	0	0	0	0	0	0	0	0	0	0	0	0	0	0	0	0	0	0	0	0	0	0	0	0	0	0	0	0	0	0	0	0	0	0	0	0	0	0	0	0	0	0	0
			Intrasporangiaceae_1(100) Total		0	0	0	0	0	0	0	0	0	0	0	0	0	0	0	0	0	0	0	0	0	0	0	0	0	0	0	0	0	0	0	0	0	0	0	0	0	0	0	0	0	0	0	0	0
		Micrococcales_4(100) Total			0	0	0	0	0	0	0	0	0	0	0	0	0	0	0	0	0	0	0	0	0	0	0	0	0	0	0	0	0	0	0	0	0	0	0	0	0	0	0	0	0	0	0	0	0
Actinobacteria(100)	Actinobacteria(100)	Corynebacteriales(100)	Corynebacteriaceae(100)	unclassified(100)	0	0	0	0	0	0	0	0	0	0	0	0	0	0	0	0	0	0	0	0	0	0	0	0	0	0	0	0.00770772	0	0	0	0	0	0	0	0	0	0	0	0	0	0	0	0	0
Actinobacteria(100)	Actinobacteria(100)	Corynebacteriales(100)	Corynebacteriaceae(100)	unclassified(100)	0	0	0	0	0	0	0	0	0	0	0	0	0	0	0	0	0	0	0	0	0	0	0	0	0	0	0	0	0	0	0	0	0	0	0	0	0	0	0	0	0	0	0	0	0
Actinobacteria(100)	Actinobacteria(100)	Corynebacteriales(100)	Corynebacteriaceae(100)	unclassified(100)	0	0	0	0	0	0	0	0	0	0	0	0	0	0	0	0	0	0	0	0	0	0	0	0	0	0	0	0	0	0	0	0	0	0	0	0	0	0	0	0	0	0	0	0	0
				unclassified(100) Total	0	0	0	0	0	0	0	0	0	0	0	0	0	0	0	0	0	0	0	0	0	0	0	0	0	0	0	0.00770772	0	0	0	0	0	0	0	0	0	0	0	0	0	0	0	0	0
			Corynebacteriaceae(100) Total		0	0	0	0	0	0	0	0	0	0	0	0	0	0	0	0	0	0	0	0	0	0	0	0	0	0	0	0.00770772	0	0	0	0	0	0	0	0	0	0	0	0	0	0	0	0	0
		Corynebacteriales(100) Total			0	0	0	0	0	0	0	0	0	0	0	0	0	0	0	0	0	0	0	0	0	0	0	0	0	0	0	0.00770772	0	0	0	0	0	0	0	0	0	0	0	0	0	0	0	0	0
Actinobacteria(100)	Actinobacteria(100)	Pseudonocardiales_2(100)	Pseudonocardiaceae_2(100)	Pseudonocardia(100)	0	0	0	0	0	0	0	0	0	0	0	0	0	0	0	0	0	0	0	0	0	0	0	0	0	0	0	0	0	0	0	0	0	0	0.0070927	0	0	0	0	0	0	0	0	0	0
				Pseudonocardia(100) Total	0	0	0	0	0	0	0	0	0	0	0	0	0	0	0	0	0	0	0	0	0	0	0	0	0	0	0	0	0	0	0	0	0	0	0.0070927	0	0	0	0	0	0	0	0	0	0
			Pseudonocardiaceae_2(100) Total		0	0	0	0	0	0	0	0	0	0	0	0	0	0	0	0	0	0	0	0	0	0	0	0	0	0	0	0	0	0	0	0	0	0	0.0070927	0	0	0	0	0	0	0	0	0	0
		Pseudonocardiales_2(100) Total			0	0	0	0	0	0	0	0	0	0	0	0	0	0	0	0	0	0	0	0	0	0	0	0	0	0	0	0	0	0	0	0	0	0	0.0070927	0	0	0	0	0	0	0	0	0	0
Actinobacteria(100)	Actinobacteria(100)	Propionibacteriales(100)	Propionibacteriaceae(100)	Aestuariimicrobium(100)	0	0	0	0	0	0	0	0	0	0	0	0	0	0	0	0	0	0	0	0	0	0	0	0	0	0	0	0	0	0	0	0	0	0	0	0	0	0	0	0	0	0	0	0	0
Actinobacteria(100)	Actinobacteria(100)	Propionibacteriales(100)	Propionibacteriaceae(100)	Aestuariimicrobium(100)	0	0	0	0	0	0	0	0	0	0	0	0	0	0	0	0	0	0	0	0	0	0	0	0	0	0	0	0	0	0	0	0	0	0	0	0	0	0	0	0	0	0	0	0	0
				Aestuariimicrobium(100) Total	0	0	0	0	0	0	0	0	0	0	0	0	0	0	0	0	0	0	0	0	0	0	0	0	0	0	0	0	0	0	0	0	0	0	0	0	0	0	0	0	0	0	0	0	0
			Propionibacteriaceae(100) Total		0	0	0	0	0	0	0	0	0	0	0	0	0	0	0	0	0	0	0	0	0	0	0	0	0	0	0	0	0	0	0	0	0	0	0	0	0	0	0	0	0	0	0	0	0
		Propionibacteriales(100) Total			0	0	0	0	0	0	0	0	0	0	0	0	0	0	0	0	0	0	0	0	0	0	0	0	0	0	0	0	0	0	0	0	0	0	0	0	0	0	0	0	0	0	0	0	0
Actinobacteria(100)	Actinobacteria(100)	Micrococcales_3(100)	Microbacteriaceae(100)	unclassified(100)	0	0	0	0	0	0	0	0	0	0	0	0	0	0	0	0	0	0	0	0	0	0	0	0	0	0	0	0	0	0	0	0	0	0	0	0	0	0	0	0	0	0	0	0	0
Actinobacteria(100)	Actinobacteria(100)	Micrococcales_3(100)	Microbacteriaceae(100)	unclassified(100)	0	0	0.0104745	0	0	0	0	0	0	0	0	0	0	0	0	0	0	0	0	0	0	0	0	0	0	0	0	0	0	0	0	0	0	0	0	0	0	0	0	0	0	0	0	0	0
Actinobacteria(100)	Actinobacteria(100)	Micrococcales_3(100)	Microbacteriaceae(100)	unclassified(100)	0	0	0	0	0	0	0	0	0	0	0	0	0.00781922	0	0	0	0	0	0	0	0	0	0	0	0	0	0	0	0	0	0	0	0	0	0	0	0	0	0	0	0	0	0	0	0
				unclassified(100) Total	0	0	0.0104745	0	0	0	0	0	0	0	0	0	0.00781922	0	0	0	0	0	0	0	0	0	0	0	0	0	0	0	0	0	0	0	0	0	0	0	0	0	0	0	0	0	0	0	0
			Microbacteriaceae(100) Total		0	0	0.0104745	0	0	0	0	0	0	0	0	0	0.00781922	0	0	0	0	0	0	0	0	0	0	0	0	0	0	0	0	0	0	0	0	0	0	0	0	0	0	0	0	0	0	0	0
		Micrococcales_3(100) Total			0	0	0.0104745	0	0	0	0	0	0	0	0	0	0.00781922	0	0	0	0	0	0	0	0	0	0	0	0	0	0	0	0	0	0	0	0	0	0	0	0	0	0	0	0	0	0	0	0
Actinobacteria(100)	Actinobacteria(100)	Micromonosporales(100)	Micromonosporaceae(100)	Planosporangium(100)	0	0	0	0	0	0	0	0	0	0	0	0	0	0	0	0	0	0	0	0	0	0	0	0	0	0	0	0	0	0	0	0	0	0	0	0	0	0	0	0	0	0	0	0	0
				Planosporangium(100) Total	0	0	0	0	0	0	0	0	0	0	0	0	0	0	0	0	0	0	0	0	0	0	0	0	0	0	0	0	0	0	0	0	0	0	0	0	0	0	0	0	0	0	0	0	0
			Micromonosporaceae(100) Total		0	0	0	0	0	0	0	0	0	0	0	0	0	0	0	0	0	0	0	0	0	0	0	0	0	0	0	0	0	0	0	0	0	0	0	0	0	0	0	0	0	0	0	0	0
		Micromonosporales(100) Total			0	0	0	0	0	0	0	0	0	0	0	0	0	0	0	0	0	0	0	0	0	0	0	0	0	0	0	0	0	0	0	0	0	0	0	0	0	0	0	0	0	0	0	0	0
	Actinobacteria(100) Total				0.0789323	0.269148	0.136168	0.007818	0.0846441	0.144928	0	0	0	0.0688765	0.0923492	0.0313218	0.860114	1.41338	27.3039	0.0086192	0.0458873	1.05201	0.0874976	0.103413	0.114943	2.92808	6.86249	3.89786	0.00597872	0.040032	0.0216638	0.346848	1.6621	0.267702	7.79881	3.00765	4.24934	15.8054	6.04298	12.5705	0.0203128	0.0596019	0.0924129	0.366386	0.0824931	1.73695	0.104065	0.0250595	0.862027
Actinobacteria(100) Total					0.0789323	0.269148	0.136168	0.007818	0.0846441	0.144928	0	0	0	0.0688765	0.0923492	0.0313218	0.860114	1.41338	27.3039	0.0086192	0.0458873	1.05201	0.0874976	0.103413	0.114943	2.92808	6.86249	3.89786	0.00597872	0.040032	0.0216638	0.346848	1.6621	0.267702	7.79881	3.00765	4.24934	15.8054	6.04298	12.5705	0.0203128	0.0596019	0.0924129	0.366386	0.0824931	1.73695	0.104065	0.0250595	0.862027
Armatimonadetes(100)	unclassified(100)	unclassified(100)	unclassified(100)	unclassified(100)	0	0	0	0	0	0	0	0	0	0.0516573	0	0	0	0	0	0	0	0	0	0	0	0	0	0	0	0	0	0	0	0	0	0	0	0	0	0	0	0	0	0	0	0	0	0	0
Armatimonadetes(100)	unclassified(100)	unclassified(100)	unclassified(100)	unclassified(100)	0	0	0	0	0	0	0	0	0	0	0	0	0	0	0	0	0	0	0	0	0	0	0	0	0	0	0	0	0	0	0	0	0	0	0	0	0	0	0	0	0	0	0	0	0.0192632
Armatimonadetes(100)	unclassified(100)	unclassified(100)	unclassified(100)	unclassified(100)	0	0	0	0	0	0	0	0	0	0	0	0	0	0	0	0	0	0	0	0	0	0	0	0	0	0	0	0	0	0	0	0	0	0	0.0070927	0	0	0	0	0	0	0	0	0	0
Armatimonadetes(100)	unclassified(100)	unclassified(100)	unclassified(100)	unclassified(100)	0	0	0	0	0	0	0	0	0	0	0	0	0	0.00660458	0	0	0	0	0	0	0	0	0	0	0	0	0	0	0	0	0	0	0	0	0	0	0	0	0	0	0	0	0	0	0
				unclassified(100) Total	0	0	0	0	0	0	0	0	0	0.0516573	0	0	0	0.00660458	0	0	0	0	0	0	0	0	0	0	0	0	0	0	0	0	0	0	0	0	0.0070927	0	0	0	0	0	0	0	0	0	0.0192632
			unclassified(100) Total		0	0	0	0	0	0	0	0	0	0.0516573	0	0	0	0.00660458	0	0	0	0	0	0	0	0	0	0	0	0	0	0	0	0	0	0	0	0	0.0070927	0	0	0	0	0	0	0	0	0	0.0192632
		unclassified(100) Total			0	0	0	0	0	0	0	0	0	0.0516573	0	0	0	0.00660458	0	0	0	0	0	0	0	0	0	0	0	0	0	0	0	0	0	0	0	0	0.0070927	0	0	0	0	0	0	0	0	0	0.0192632
	unclassified(100) Total				0	0	0	0	0	0	0	0	0	0.0516573	0	0	0	0.00660458	0	0	0	0	0	0	0	0	0	0	0	0	0	0	0	0	0	0	0	0	0.0070927	0	0	0	0	0	0	0	0	0	0.0192632
Armatimonadetes(100) Total					0	0	0	0	0	0	0	0	0	0.0516573	0	0	0	0.00660458	0	0	0	0	0	0	0	0	0	0	0	0	0	0	0	0	0	0	0	0	0.0070927	0	0	0	0	0	0	0	0	0	0.0192632
Bacteroidetes(100)	Bacteroidia(100)	Bacteroidales(100)	unclassified(100)	unclassified(100)	0	0	0	0	0	0	0	0	0	0	0	0	0	0	0	0	0	0	0	0	0	0	0	0	0	0	0	53.2064	0	0	0	0	0	0	0	0	0	0	0	0	0	0	0	0	0
				unclassified(100) Total	0	0	0	0	0	0	0	0	0	0	0	0	0	0	0	0	0	0	0	0	0	0	0	0	0	0	0	53.2064	0	0	0	0	0	0	0	0	0	0	0	0	0	0	0	0	0
			unclassified(100) Total		0	0	0	0	0	0	0	0	0	0	0	0	0	0	0	0	0	0	0	0	0	0	0	0	0	0	0	53.2064	0	0	0	0	0	0	0	0	0	0	0	0	0	0	0	0	0
Bacteroidetes(100)	Bacteroidia(100)	Bacteroidales(100)	Prevotellaceae(100)	Prevotella_1(100)	0	0	0	0	0	0	0	0	0	0.00860956	0	0	0	0	0	0	0	0	0	0	0.0114943	0	0	0	0	0	0	0	0	0	0	0	0	0	0	0	0	0	0	0	0	0	0	0	0
				Prevotella_1(100) Total	0	0	0	0	0	0	0	0	0	0.00860956	0	0	0	0	0	0	0	0	0	0	0.0114943	0	0	0	0	0	0	0	0	0	0	0	0	0	0	0	0	0	0	0	0	0	0	0	0
			Prevotellaceae(100) Total		0	0	0	0	0	0	0	0	0	0.00860956	0	0	0	0	0	0	0	0	0	0	0.0114943	0	0	0	0	0	0	0	0	0	0	0	0	0	0	0	0	0	0	0	0	0	0	0	0
Bacteroidetes(100)	Bacteroidia(100)	Bacteroidales(100)	Porphyromonadaceae_2(100)	Termite_cluster_2(100)	0	0	0	0	0	0	0	0	0	0	0	0	0	0	0	0	0	0	0	0	0.252874	0	0	0	0	0	0	0	0	0	12.2395	0	0	25.2702	0	0	0	0	0	0	0	0	0	0	0
				Termite_cluster_2(100) Total	0	0	0	0	0	0	0	0	0	0	0	0	0	0	0	0	0	0	0	0	0.252874	0	0	0	0	0	0	0	0	0	12.2395	0	0	25.2702	0	0	0	0	0	0	0	0	0	0	0
			Porphyromonadaceae_2(100) Total		0	0	0	0	0	0	0	0	0	0	0	0	0	0	0	0	0	0	0	0	0.252874	0	0	0	0	0	0	0	0	0	12.2395	0	0	25.2702	0	0	0	0	0	0	0	0	0	0	0
Bacteroidetes(100)	Bacteroidia(100)	Bacteroidales(100)	Rikenellaceae(100)	Alistipes_II(100)	0	0	0	0	0	0	0	0	0	0	0	0	0	0	0	0	0	0	0.0486098	0.0517063	0.0344828	0	0	0	0	0	0	0	7.4109	0	0	0	0	0	30.3922	0	0	0	0	0	0	0	0	0	0
				Alistipes_II(100) Total	0	0	0	0	0	0	0	0	0	0	0	0	0	0	0	0	0	0	0.0486098	0.0517063	0.0344828	0	0	0	0	0	0	0	7.4109	0	0	0	0	0	30.3922	0	0	0	0	0	0	0	0	0	0
Bacteroidetes(100)	Bacteroidia(100)	Bacteroidales(100)	Rikenellaceae(100)	Alisitpes_IV(100)	0	0	0	0	0	0	0	0	0	0	0	0	0	0	0	0	0	0	0.0388878	0	0	0	0	0	0	0	0	39.6177	0	0	0	0	0	0	0	0	0	0	0	0	0	0	0	0	0
Bacteroidetes(100)	Bacteroidia(100)	Bacteroidales(100)	Rikenellaceae(100)	Alisitpes_IV(100)	0	0	0	0	0	0	0	0	0	0	0	0	0	19.5826	0	0	0	0	0.106941	0.0172354	0	0	8.69192	0	0	0	0	0	9.21008	0	0	0	0	0	0	0	0	0	0	0	0	0	0	0	0
				Alisitpes_IV(100) Total	0	0	0	0	0	0	0	0	0	0	0	0	0	19.5826	0	0	0	0	0.145829	0.0172354	0	0	8.69192	0	0	0	0	39.6177	9.21008	0	0	0	0	0	0	0	0	0	0	0	0	0	0	0	0
			Rikenellaceae(100) Total		0	0	0	0	0	0	0	0	0	0	0	0	0	19.5826	0	0	0	0	0.194439	0.0689417	0.0344828	0	8.69192	0	0	0	0	39.6177	16.621	0	0	0	0	0	30.3922	0	0	0	0	0	0	0	0	0	0
Bacteroidetes(100)	Bacteroidia(100)	Bacteroidales(100)	Porphyromonadaceae_Cluster_V(100)	unclassified(100)	0	0	0	0	0	0	0	0	0	0	0	0	0	23.9284	0	0	0	0	0	0	0	0	0	0	0	0	0	0	0	0	0	0	0	0	0	0	0	0	0	0	0	0	0	0	0
				unclassified(100) Total	0	0	0	0	0	0	0	0	0	0	0	0	0	23.9284	0	0	0	0	0	0	0	0	0	0	0	0	0	0	0	0	0	0	0	0	0	0	0	0	0	0	0	0	0	0	0
			Porphyromonadaceae_Cluster_V(100) Total		0	0	0	0	0	0	0	0	0	0	0	0	0	23.9284	0	0	0	0	0	0	0	0	0	0	0	0	0	0	0	0	0	0	0	0	0	0	0	0	0	0	0	0	0	0	0
Bacteroidetes(100)	Bacteroidia(100)	Bacteroidales(100)	Bacteroidaceae(100)	Bacteroides(100)	0	0	0	0	0	0	0	0	0	0	0	0	0	0	0	0	0	0	0	0	0	0	0	0	0	0	0	0	0	0	0	0	0	0	0	0	0	0	0	0	0	0	0	0	0
				Bacteroides(100) Total	0	0	0	0	0	0	0	0	0	0	0	0	0	0	0	0	0	0	0	0	0	0	0	0	0	0	0	0	0	0	0	0	0	0	0	0	0	0	0	0	0	0	0	0	0
			Bacteroidaceae(100) Total		0	0	0	0	0	0	0	0	0	0	0	0	0	0	0	0	0	0	0	0	0	0	0	0	0	0	0	0	0	0	0	0	0	0	0	0	0	0	0	0	0	0	0	0	0
Bacteroidetes(100)	Bacteroidia(100)	Bacteroidales(100)	Rikenellaceae(100)	Alistipes_II(100)	0	0	0	0	0	0	0	0	0	0	0	0	0	0	0	0	0	0	0.0874976	0	0.0344828	0	0.00858885	22.178	0	0	0	0	0	0	0	0	0	0	0	0	0	0	0	0	0	0	0	0	0
				Alistipes_II(100) Total	0	0	0	0	0	0	0	0	0	0	0	0	0	0	0	0	0	0	0.0874976	0	0.0344828	0	0.00858885	22.178	0	0	0	0	0	0	0	0	0	0	0	0	0	0	0	0	0	0	0	0	0
			Rikenellaceae(100) Total		0	0	0	0	0	0	0	0	0	0	0	0	0	0	0	0	0	0	0.0874976	0	0.0344828	0	0.00858885	22.178	0	0	0	0	0	0	0	0	0	0	0	0	0	0	0	0	0	0	0	0	0
		Bacteroidales(100) Total			0	0	0	0	0	0	0	0	0	0.00860956	0	0	0	43.511	0	0	0	0	0.281937	0.0689417	0.333333	0	8.70051	22.178	0	0	0	92.8241	16.621	0	12.2395	0	0	25.2702	30.3922	0	0	0	0	0	0	0	0	0	0
	Bacteroidia(100) Total				0	0	0	0	0	0	0	0	0	0.00860956	0	0	0	43.511	0	0	0	0	0.281937	0.0689417	0.333333	0	8.70051	22.178	0	0	0	92.8241	16.621	0	12.2395	0	0	25.2702	30.3922	0	0	0	0	0	0	0	0	0	0
Bacteroidetes(100)	Sphingobacteria(100)	Sphingobacteriales_3(100)	Cytophagaceae_1(100)	Arcicella_1(100)	0	0	0.0314235	0	0	0	0	0	0	0	0	0	0	0	0	0	0	0	0	0	0.0344828	0	0	0	0	0	0	0	0	0	0	0	0	0	0	0	0	0	0	0	0.0091659	0	0.0277508	0	0
				Arcicella_1(100) Total	0	0	0.0314235	0	0	0	0	0	0	0	0	0	0	0	0	0	0	0	0	0	0.0344828	0	0	0	0	0	0	0	0	0	0	0	0	0	0	0	0	0	0	0	0.0091659	0	0.0277508	0	0
			Cytophagaceae_1(100) Total		0	0	0.0314235	0	0	0	0	0	0	0	0	0	0	0	0	0	0	0	0	0	0.0344828	0	0	0	0	0	0	0	0	0	0	0	0	0	0	0	0	0	0	0	0.0091659	0	0.0277508	0	0
		Sphingobacteriales_3(100) Total			0	0	0.0314235	0	0	0	0	0	0	0	0	0	0	0	0	0	0	0	0	0	0.0344828	0	0	0	0	0	0	0	0	0	0	0	0	0	0	0	0	0	0	0	0.0091659	0	0.0277508	0	0
	Sphingobacteria(100) Total				0	0	0.0314235	0	0	0	0	0	0	0	0	0	0	0	0	0	0	0	0	0	0.0344828	0	0	0	0	0	0	0	0	0	0	0	0	0	0	0	0	0	0	0	0.0091659	0	0.0277508	0	0
Bacteroidetes(100)	unclassified(100)	unclassified(100)	unclassified(100)	unclassified(100)	0	0	0	0	0	0	0	0	0	0	0	0	0	0	0	0	0	0	0	0	0	0	0	0	0	0	0	0	0	0	0	0	0	0	0	0	0	0	0	0	0	0	0	0	0
				unclassified(100) Total	0	0	0	0	0	0	0	0	0	0	0	0	0	0	0	0	0	0	0	0	0	0	0	0	0	0	0	0	0	0	0	0	0	0	0	0	0	0	0	0	0	0	0	0	0
			unclassified(100) Total		0	0	0	0	0	0	0	0	0	0	0	0	0	0	0	0	0	0	0	0	0	0	0	0	0	0	0	0	0	0	0	0	0	0	0	0	0	0	0	0	0	0	0	0	0
		unclassified(100) Total			0	0	0	0	0	0	0	0	0	0	0	0	0	0	0	0	0	0	0	0	0	0	0	0	0	0	0	0	0	0	0	0	0	0	0	0	0	0	0	0	0	0	0	0	0
	unclassified(100) Total				0	0	0	0	0	0	0	0	0	0	0	0	0	0	0	0	0	0	0	0	0	0	0	0	0	0	0	0	0	0	0	0	0	0	0	0	0	0	0	0	0	0	0	0	0
Bacteroidetes(100)	Bacteroidia(100)	Bacteroidales(100)	Bacteroidaceae(100)	Bacteroides(100)	0	0	0	0	0	0	0	0	0	0	0	0	0	0	0	0	0	0	0	0	0	0	0	0	0	0	0	0	0	0	0	0	0	0	0	0	0	0	0	0	0	0	0	0	0
				Bacteroides(100) Total	0	0	0	0	0	0	0	0	0	0	0	0	0	0	0	0	0	0	0	0	0	0	0	0	0	0	0	0	0	0	0	0	0	0	0	0	0	0	0	0	0	0	0	0	0
			Bacteroidaceae(100) Total		0	0	0	0	0	0	0	0	0	0	0	0	0	0	0	0	0	0	0	0	0	0	0	0	0	0	0	0	0	0	0	0	0	0	0	0	0	0	0	0	0	0	0	0	0
Bacteroidetes(100)	Bacteroidia(100)	Bacteroidales(100)	Rikenellaceae(100)	Alisitpes_IV(100)	0	0	0	0	0	0	0	0	0	0	0	0	0	14.0546	0	0	0	0	0	0	0	0	0	0	0	0	0	0	0	0	0	0	0	0	0	0	0	0	0	0	0	0	0	0	0
				Alisitpes_IV(100) Total	0	0	0	0	0	0	0	0	0	0	0	0	0	14.0546	0	0	0	0	0	0	0	0	0	0	0	0	0	0	0	0	0	0	0	0	0	0	0	0	0	0	0	0	0	0	0
Bacteroidetes(100)	Bacteroidia(100)	Bacteroidales(100)	Rikenellaceae(100)	Alistipes_II(100)	0	0	0	0	0	0	0	0	0	0	0	0	0	0	0	0	0	0	0	0	0	0	0	0	0	0	0	0	0	0	0	0	0	0	0	18.3104	0	0	0	0	0	0	0	0	0
				Alistipes_II(100) Total	0	0	0	0	0	0	0	0	0	0	0	0	0	0	0	0	0	0	0	0	0	0	0	0	0	0	0	0	0	0	0	0	0	0	0	18.3104	0	0	0	0	0	0	0	0	0
			Rikenellaceae(100) Total		0	0	0	0	0	0	0	0	0	0	0	0	0	14.0546	0	0	0	0	0	0	0	0	0	0	0	0	0	0	0	0	0	0	0	0	0	18.3104	0	0	0	0	0	0	0	0	0
Bacteroidetes(100)	Bacteroidia(100)	Bacteroidales(100)	Prevotellaceae(100)	Prevotella_1(100)	0	0	0	0	0	0	0	0	0	0	0	0	0	0	0	0	0	0	0	0	0	0	0	0	0	0	0.108319	0	15.1988	0	0	0	0	0	0	0	0	0	0.00924129	0	0	0	0	0	0
				Prevotella_1(100) Total	0	0	0	0	0	0	0	0	0	0	0	0	0	0	0	0	0	0	0	0	0	0	0	0	0	0	0.108319	0	15.1988	0	0	0	0	0	0	0	0	0	0.00924129	0	0	0	0	0	0
			Prevotellaceae(100) Total		0	0	0	0	0	0	0	0	0	0	0	0	0	0	0	0	0	0	0	0	0	0	0	0	0	0	0.108319	0	15.1988	0	0	0	0	0	0	0	0	0	0.00924129	0	0	0	0	0	0
Bacteroidetes(100)	Bacteroidia(100)	Bacteroidales(100)	Porphyromonadaceae_1(100)	Dysgonomonas(100)	0	0	0	0	0	0	0	0	0	0	0	0	0	0	0	0	0	0	0	0	0	0	0	0	0	0	0	0	0	0	0	15.0211	0	0	0	0	0	0	0	0	0	0	0	0	0
				Dysgonomonas(100) Total	0	0	0	0	0	0	0	0	0	0	0	0	0	0	0	0	0	0	0	0	0	0	0	0	0	0	0	0	0	0	0	15.0211	0	0	0	0	0	0	0	0	0	0	0	0	0
			Porphyromonadaceae_1(100) Total		0	0	0	0	0	0	0	0	0	0	0	0	0	0	0	0	0	0	0	0	0	0	0	0	0	0	0	0	0	0	0	15.0211	0	0	0	0	0	0	0	0	0	0	0	0	0
Bacteroidetes(100)	Bacteroidia(100)	Bacteroidales(100)	Porphyromonadaceae_Gut_group(100)	Termite_cluster_II(100)	0	0	0	0	0	0	0	0	0	0	0	0	0	0	0	0	0	0	0	0	0	0	0	0	0	0	0	0	0	0	12.7255	0	0	0	0	0	0	0	0	0	0	0	0	0	0
				Termite_cluster_II(100) Total	0	0	0	0	0	0	0	0	0	0	0	0	0	0	0	0	0	0	0	0	0	0	0	0	0	0	0	0	0	0	12.7255	0	0	0	0	0	0	0	0	0	0	0	0	0	0
			Porphyromonadaceae_Gut_group(100) Total		0	0	0	0	0	0	0	0	0	0	0	0	0	0	0	0	0	0	0	0	0	0	0	0	0	0	0	0	0	0	12.7255	0	0	0	0	0	0	0	0	0	0	0	0	0	0
Bacteroidetes(100)	Bacteroidia(100)	Bacteroidales(100)	Rikenellaceae(100)	Alistipes_II(100)	0	0	0	0	0	0	0	0	0	0	0	0	0	0	0	0	0	0	0	0	0	0	0	0	0	0	0	0	0	0	12.1806	0	0	0	0	0	0	0	0	0	0	0	0	0	0
				Alistipes_II(100) Total	0	0	0	0	0	0	0	0	0	0	0	0	0	0	0	0	0	0	0	0	0	0	0	0	0	0	0	0	0	0	12.1806	0	0	0	0	0	0	0	0	0	0	0	0	0	0
Bacteroidetes(100)	Bacteroidia(100)	Bacteroidales(100)	Rikenellaceae(100)	Alistipes_III(100)	0	0	0	0	0	0	0	0	0	0.120534	0	0	0	0	0	0	0	0	0.0486098	0.0689417	0.114943	0	0	8.30483	0	0	0	0	0	0	0	0	0	0	0	0	0	0	0	0	0	0	0	0	0
				Alistipes_III(100) Total	0	0	0	0	0	0	0	0	0	0.120534	0	0	0	0	0	0	0	0	0.0486098	0.0689417	0.114943	0	0	8.30483	0	0	0	0	0	0	0	0	0	0	0	0	0	0	0	0	0	0	0	0	0
Bacteroidetes(100)	Bacteroidia(100)	Bacteroidales(100)	Rikenellaceae(100)	Alisitpes_IV(100)	0	0	0	0	0	0	0	0	0	0	0	0	0	0	0	0	0	0	0	0	0	0	0	0	0	0	0	0	8.01062	0	0	0	0	0	0	0	0	0	0	0	0	0	0	0	0
				Alisitpes_IV(100) Total	0	0	0	0	0	0	0	0	0	0	0	0	0	0	0	0	0	0	0	0	0	0	0	0	0	0	0	0	8.01062	0	0	0	0	0	0	0	0	0	0	0	0	0	0	0	0
Bacteroidetes(100)	Bacteroidia(100)	Bacteroidales(100)	Rikenellaceae(100)	Alistipes_II(100)	0	0	0	0	0	0	0	0	0	0	0	0	0	0	0	0	0	0	0	0	0	0	0.0343554	2.3069	0	0	0	0	0	0	0	0	0	0	0	0.064701	0	0	0	0	0	0	0	0	0
				Alistipes_II(100) Total	0	0	0	0	0	0	0	0	0	0	0	0	0	0	0	0	0	0	0	0	0	0	0.0343554	2.3069	0	0	0	0	0	0	0	0	0	0	0	0.064701	0	0	0	0	0	0	0	0	0
			Rikenellaceae(100) Total		0	0	0	0	0	0	0	0	0	0.120534	0	0	0	0	0	0	0	0	0.0486098	0.0689417	0.114943	0	0.0343554	10.6117	0	0	0	0	8.01062	0	12.1806	0	0	0	0	0.064701	0	0	0	0	0	0	0	0	0
		Bacteroidales(100) Total			0	0	0	0	0	0	0	0	0	0.120534	0	0	0	14.0546	0	0	0	0	0.0486098	0.0689417	0.114943	0	0.0343554	10.6117	0	0	0.108319	0	23.2094	0	24.9061	15.0211	0	0	0	18.3751	0	0	0.00924129	0	0	0	0	0	0
	Bacteroidia(100) Total				0	0	0	0	0	0	0	0	0	0.120534	0	0	0	14.0546	0	0	0	0	0.0486098	0.0689417	0.114943	0	0.0343554	10.6117	0	0	0.108319	0	23.2094	0	24.9061	15.0211	0	0	0	18.3751	0	0	0.00924129	0	0	0	0	0	0
Bacteroidetes(100)	Flavobacteria(100)	Flavobacteriales(100)	Flavobacteriaceae_1(100)	Flavobacterium_1(100)	0.043054	0.0768994	0.0104745	0	0.324469	0.167811	0.789107	0	0	0	0.00710379	0	0	0	0	0	0	0	0	0	0	0.0791374	0	0	0	0	0	0	0	0	0	0	0	0	0	0	0	0	0	0.116932	0.0091659	0.251256	0.0277508	0.00626488	0.293764
				Flavobacterium_1(100) Total	0.043054	0.0768994	0.0104745	0	0.324469	0.167811	0.789107	0	0	0	0.00710379	0	0	0	0	0	0	0	0	0	0	0.0791374	0	0	0	0	0	0	0	0	0	0	0	0	0	0	0	0	0	0.116932	0.0091659	0.251256	0.0277508	0.00626488	0.293764
			Flavobacteriaceae_1(100) Total		0.043054	0.0768994	0.0104745	0	0.324469	0.167811	0.789107	0	0	0	0.00710379	0	0	0	0	0	0	0	0	0	0	0.0791374	0	0	0	0	0	0	0	0	0	0	0	0	0	0	0	0	0	0.116932	0.0091659	0.251256	0.0277508	0.00626488	0.293764
		Flavobacteriales(100) Total			0.043054	0.0768994	0.0104745	0	0.324469	0.167811	0.789107	0	0	0	0.00710379	0	0	0	0	0	0	0	0	0	0	0.0791374	0	0	0	0	0	0	0	0	0	0	0	0	0	0	0	0	0	0.116932	0.0091659	0.251256	0.0277508	0.00626488	0.293764
	Flavobacteria(100) Total				0.043054	0.0768994	0.0104745	0	0.324469	0.167811	0.789107	0	0	0	0.00710379	0	0	0	0	0	0	0	0	0	0	0.0791374	0	0	0	0	0	0	0	0	0	0	0	0	0	0	0	0	0	0.116932	0.0091659	0.251256	0.0277508	0.00626488	0.293764
Bacteroidetes(100)	Bacteroidia(100)	Bacteroidales(100)	Rikenellaceae(100)	Alisitpes_IV(100)	0	0	0	0	0	0	0	0	0	0	0	0	0.00781922	0	0	0	0	0	0	0	0	7.05312	0	0	0	0	0	0	0	0	0	0	0	0	0	0	0	0	0	0	0	0	0	0	0
				Alisitpes_IV(100) Total	0	0	0	0	0	0	0	0	0	0	0	0	0.00781922	0	0	0	0	0	0	0	0	7.05312	0	0	0	0	0	0	0	0	0	0	0	0	0	0	0	0	0	0	0	0	0	0	0
			Rikenellaceae(100) Total		0	0	0	0	0	0	0	0	0	0	0	0	0.00781922	0	0	0	0	0	0	0	0	7.05312	0	0	0	0	0	0	0	0	0	0	0	0	0	0	0	0	0	0	0	0	0	0	0
Bacteroidetes(100)	Bacteroidia(100)	Bacteroidales(100)	S24_7(100)	Cluster_I(100)	0	0	0	0	0	0	0	0	0	0	0	0	0	0	0	0	0	0	0	0	0	0	0	0	0	0	0	0	0	0	0	0	0	0	0	0	0	0	0	0	0	0	0	0	0
				Cluster_I(100) Total	0	0	0	0	0	0	0	0	0	0	0	0	0	0	0	0	0	0	0	0	0	0	0	0	0	0	0	0	0	0	0	0	0	0	0	0	0	0	0	0	0	0	0	0	0
			S24_7(100) Total		0	0	0	0	0	0	0	0	0	0	0	0	0	0	0	0	0	0	0	0	0	0	0	0	0	0	0	0	0	0	0	0	0	0	0	0	0	0	0	0	0	0	0	0	0
		Bacteroidales(100) Total			0	0	0	0	0	0	0	0	0	0	0	0	0.00781922	0	0	0	0	0	0	0	0	7.05312	0	0	0	0	0	0	0	0	0	0	0	0	0	0	0	0	0	0	0	0	0	0	0
	Bacteroidia(100) Total				0	0	0	0	0	0	0	0	0	0	0	0	0.00781922	0	0	0	0	0	0	0	0	7.05312	0	0	0	0	0	0	0	0	0	0	0	0	0	0	0	0	0	0	0	0	0	0	0
Bacteroidetes(100)	Flavobacteria(100)	Flavobacteriales(100)	Flavobacteriaceae_2(100)	Elizabethkingia(100)	0	0	0	0	0	0.0152555	0	0	0	0	0	0	0	0	0	0	0	0	0	0	0	0	0	0	0	0	0	0	0	0	0	0	0	0	0	0	0	0	0	0	0	0	0	0	0
				Elizabethkingia(100) Total	0	0	0	0	0	0.0152555	0	0	0	0	0	0	0	0	0	0	0	0	0	0	0	0	0	0	0	0	0	0	0	0	0	0	0	0	0	0	0	0	0	0	0	0	0	0	0
			Flavobacteriaceae_2(100) Total		0	0	0	0	0	0.0152555	0	0	0	0	0	0	0	0	0	0	0	0	0	0	0	0	0	0	0	0	0	0	0	0	0	0	0	0	0	0	0	0	0	0	0	0	0	0	0
		Flavobacteriales(100) Total			0	0	0	0	0	0.0152555	0	0	0	0	0	0	0	0	0	0	0	0	0	0	0	0	0	0	0	0	0	0	0	0	0	0	0	0	0	0	0	0	0	0	0	0	0	0	0
	Flavobacteria(100) Total				0	0	0	0	0	0.0152555	0	0	0	0	0	0	0	0	0	0	0	0	0	0	0	0	0	0	0	0	0	0	0	0	0	0	0	0	0	0	0	0	0	0	0	0	0	0	0
Bacteroidetes(100)	Sphingobacteria(100)	Sphingobacteriales_1(100)	NS11-12_marine_group(100)	unclassified(100)	0	0	0	0	0	0	0	0	0	0	0	0	0	0	0	0	0	0	0	0	0	0	0	0	0	0	0	0	0	0	0	0	0	0	0	0	0	0	0	0	0	0	0	0	0
				unclassified(100) Total	0	0	0	0	0	0	0	0	0	0	0	0	0	0	0	0	0	0	0	0	0	0	0	0	0	0	0	0	0	0	0	0	0	0	0	0	0	0	0	0	0	0	0	0	0
			NS11-12_marine_group(100) Total		0	0	0	0	0	0	0	0	0	0	0	0	0	0	0	0	0	0	0	0	0	0	0	0	0	0	0	0	0	0	0	0	0	0	0	0	0	0	0	0	0	0	0	0	0
		Sphingobacteriales_1(100) Total			0	0	0	0	0	0	0	0	0	0	0	0	0	0	0	0	0	0	0	0	0	0	0	0	0	0	0	0	0	0	0	0	0	0	0	0	0	0	0	0	0	0	0	0	0
Bacteroidetes(100)	Sphingobacteria(100)	unclassified(100)	unclassified(100)	unclassified(100)	0	0	0	0	0	0	0	0	0	0	0	0	0	0	0	0	0	0	0	0	0	0	0	0	0	0	0	0	0	0	0	0	0	0	0	0	0	0	0	0	0	0	0	0	0
				unclassified(100) Total	0	0	0	0	0	0	0	0	0	0	0	0	0	0	0	0	0	0	0	0	0	0	0	0	0	0	0	0	0	0	0	0	0	0	0	0	0	0	0	0	0	0	0	0	0
			unclassified(100) Total		0	0	0	0	0	0	0	0	0	0	0	0	0	0	0	0	0	0	0	0	0	0	0	0	0	0	0	0	0	0	0	0	0	0	0	0	0	0	0	0	0	0	0	0	0
		unclassified(100) Total			0	0	0	0	0	0	0	0	0	0	0	0	0	0	0	0	0	0	0	0	0	0	0	0	0	0	0	0	0	0	0	0	0	0	0	0	0	0	0	0	0	0	0	0	0
	Sphingobacteria(100) Total				0	0	0	0	0	0	0	0	0	0	0	0	0	0	0	0	0	0	0	0	0	0	0	0	0	0	0	0	0	0	0	0	0	0	0	0	0	0	0	0	0	0	0	0	0
Bacteroidetes(100)	unclassified(100)	unclassified(100)	unclassified(100)	unclassified(100)	0	0	0	0	0	0	0	0	0	0	0	0	0	0	0	0	0	0	0	0	0	0	0	0	0	0	0	0	0	0	0	0	0	0	0	0	0	0	0	0	0	0	0	0	0
				unclassified(100) Total	0	0	0	0	0	0	0	0	0	0	0	0	0	0	0	0	0	0	0	0	0	0	0	0	0	0	0	0	0	0	0	0	0	0	0	0	0	0	0	0	0	0	0	0	0
			unclassified(100) Total		0	0	0	0	0	0	0	0	0	0	0	0	0	0	0	0	0	0	0	0	0	0	0	0	0	0	0	0	0	0	0	0	0	0	0	0	0	0	0	0	0	0	0	0	0
		unclassified(100) Total			0	0	0	0	0	0	0	0	0	0	0	0	0	0	0	0	0	0	0	0	0	0	0	0	0	0	0	0	0	0	0	0	0	0	0	0	0	0	0	0	0	0	0	0	0
	unclassified(100) Total				0	0	0	0	0	0	0	0	0	0	0	0	0	0	0	0	0	0	0	0	0	0	0	0	0	0	0	0	0	0	0	0	0	0	0	0	0	0	0	0	0	0	0	0	0
Bacteroidetes(100)	Bacteroidia(100)	Bacteroidales(100)	Rikenellaceae(100)	unclassified(100)	0	0	0	0	0	0	0	0	0	0	0	0	0	0	0	0	0	0	0	0	0	4.86695	0	0	0	0	0	0	0	0	0	0	0	0	0	0	0	0	0	0	0	0	0	0	0
				unclassified(100) Total	0	0	0	0	0	0	0	0	0	0	0	0	0	0	0	0	0	0	0	0	0	4.86695	0	0	0	0	0	0	0	0	0	0	0	0	0	0	0	0	0	0	0	0	0	0	0
Bacteroidetes(100)	Bacteroidia(100)	Bacteroidales(100)	Rikenellaceae(100)	Alistipes_II(100)	0	0	0	0	0	0	0	0	0	0	0	0	0	0	0	0	0	0	0	0	0	4.679	0	0	0	0	0	0	0	0	0	0	0	0	0	0	0	0	0	0	0	0	0	0	0
				Alistipes_II(100) Total	0	0	0	0	0	0	0	0	0	0	0	0	0	0	0	0	0	0	0	0	0	4.679	0	0	0	0	0	0	0	0	0	0	0	0	0	0	0	0	0	0	0	0	0	0	0
			Rikenellaceae(100) Total		0	0	0	0	0	0	0	0	0	0	0	0	0	0	0	0	0	0	0	0	0	9.54595	0	0	0	0	0	0	0	0	0	0	0	0	0	0	0	0	0	0	0	0	0	0	0
		Bacteroidales(100) Total			0	0	0	0	0	0	0	0	0	0	0	0	0	0	0	0	0	0	0	0	0	9.54595	0	0	0	0	0	0	0	0	0	0	0	0	0	0	0	0	0	0	0	0	0	0	0
	Bacteroidia(100) Total				0	0	0	0	0	0	0	0	0	0	0	0	0	0	0	0	0	0	0	0	0	9.54595	0	0	0	0	0	0	0	0	0	0	0	0	0	0	0	0	0	0	0	0	0	0	0
Bacteroidetes(100)	Flavobacteria(100)	Flavobacteriales(100)	Flavobacteriaceae_1(100)	Flavobacterium_1(100)	0	0	0	0	0.0423221	0	0	0	0	0	0	0	0	0	0	0	0	0	0	0	0	0	0	0	0	0	0	0	0	0	0	0	0	0	0	0	0	0	0	0.0233863	0	0.0109242	0	0	0
				Flavobacterium_1(100) Total	0	0	0	0	0.0423221	0	0	0	0	0	0	0	0	0	0	0	0	0	0	0	0	0	0	0	0	0	0	0	0	0	0	0	0	0	0	0	0	0	0	0.0233863	0	0.0109242	0	0	0
			Flavobacteriaceae_1(100) Total		0	0	0	0	0.0423221	0	0	0	0	0	0	0	0	0	0	0	0	0	0	0	0	0	0	0	0	0	0	0	0	0	0	0	0	0	0	0	0	0	0	0.0233863	0	0.0109242	0	0	0
		Flavobacteriales(100) Total			0	0	0	0	0.0423221	0	0	0	0	0	0	0	0	0	0	0	0	0	0	0	0	0	0	0	0	0	0	0	0	0	0	0	0	0	0	0	0	0	0	0.0233863	0	0.0109242	0	0	0
	Flavobacteria(100) Total				0	0	0	0	0.0423221	0	0	0	0	0	0	0	0	0	0	0	0	0	0	0	0	0	0	0	0	0	0	0	0	0	0	0	0	0	0	0	0	0	0	0.0233863	0	0.0109242	0	0	0
Bacteroidetes(100)	Bacteroidia(100)	Bacteroidales(100)	Porphyromonadaceae_2(100)	unclassified(100)	0	0	0	0	0	0	0	0	0	0	0	0	0	0	0	0	0	0	0	0	0	0	0	0	0	2.65012	0	0	0	0	0	0	0	0	0	0	0	0	0	0	0	0	0	0	0
				unclassified(100) Total	0	0	0	0	0	0	0	0	0	0	0	0	0	0	0	0	0	0	0	0	0	0	0	0	0	2.65012	0	0	0	0	0	0	0	0	0	0	0	0	0	0	0	0	0	0	0
			Porphyromonadaceae_2(100) Total		0	0	0	0	0	0	0	0	0	0	0	0	0	0	0	0	0	0	0	0	0	0	0	0	0	2.65012	0	0	0	0	0	0	0	0	0	0	0	0	0	0	0	0	0	0	0
Bacteroidetes(100)	Bacteroidia(100)	Bacteroidales(100)	Rikenellaceae(100)	Alistipes_III(100)	0	0	0	0	0	0	0	0	0	0	0	0	0	0	0	0	0	0	0	0	0.0114943	0	1.34845	0	0	0	0	0	0	0	0	0	0	0	0	0	0	0	0	0	0	0	0	0	0
				Alistipes_III(100) Total	0	0	0	0	0	0	0	0	0	0	0	0	0	0	0	0	0	0	0	0	0.0114943	0	1.34845	0	0	0	0	0	0	0	0	0	0	0	0	0	0	0	0	0	0	0	0	0	0
			Rikenellaceae(100) Total		0	0	0	0	0	0	0	0	0	0	0	0	0	0	0	0	0	0	0	0	0.0114943	0	1.34845	0	0	0	0	0	0	0	0	0	0	0	0	0	0	0	0	0	0	0	0	0	0
Bacteroidetes(100)	Bacteroidia(100)	Bacteroidales(100)	ratAN060301C(100)	unclassified(100)	0	0	0	0	0	0	0	0	0	0	0	0	0	0	0	0	0	0	0	0	0	0	0	0	1.6561	0	0	0.00770772	0.00856751	0	0	0.0171866	0	0	0	0	0	0	0	0	0	0	0	0	0
				unclassified(100) Total	0	0	0	0	0	0	0	0	0	0	0	0	0	0	0	0	0	0	0	0	0	0	0	0	1.6561	0	0	0.00770772	0.00856751	0	0	0.0171866	0	0	0	0	0	0	0	0	0	0	0	0	0
			ratAN060301C(100) Total		0	0	0	0	0	0	0	0	0	0	0	0	0	0	0	0	0	0	0	0	0	0	0	0	1.6561	0	0	0.00770772	0.00856751	0	0	0.0171866	0	0	0	0	0	0	0	0	0	0	0	0	0
		Bacteroidales(100) Total			0	0	0	0	0	0	0	0	0	0	0	0	0	0	0	0	0	0	0	0	0.0114943	0	1.34845	0	1.6561	2.65012	0	0.00770772	0.00856751	0	0	0.0171866	0	0	0	0	0	0	0	0	0	0	0	0	0
	Bacteroidia(100) Total				0	0	0	0	0	0	0	0	0	0	0	0	0	0	0	0	0	0	0	0	0.0114943	0	1.34845	0	1.6561	2.65012	0	0.00770772	0.00856751	0	0	0.0171866	0	0	0	0	0	0	0	0	0	0	0	0	0
Bacteroidetes(100)	Flavobacteria(100)	Flavobacteriales(100)	Flavobacteriaceae_2(100)	Uncultured_a(100)	0	0	0	0	0	0	0	0	0	0	0	0	0	0	0	0	0	0	0	0	0	0	0	0	0	0	0	0	0	0	0	0	0	0	0	0	0	0	0	0	0	0	0	0	0
				Uncultured_a(100) Total	0	0	0	0	0	0	0	0	0	0	0	0	0	0	0	0	0	0	0	0	0	0	0	0	0	0	0	0	0	0	0	0	0	0	0	0	0	0	0	0	0	0	0	0	0
			Flavobacteriaceae_2(100) Total		0	0	0	0	0	0	0	0	0	0	0	0	0	0	0	0	0	0	0	0	0	0	0	0	0	0	0	0	0	0	0	0	0	0	0	0	0	0	0	0	0	0	0	0	0
		Flavobacteriales(100) Total			0	0	0	0	0	0	0	0	0	0	0	0	0	0	0	0	0	0	0	0	0	0	0	0	0	0	0	0	0	0	0	0	0	0	0	0	0	0	0	0	0	0	0	0	0
	Flavobacteria(100) Total				0	0	0	0	0	0	0	0	0	0	0	0	0	0	0	0	0	0	0	0	0	0	0	0	0	0	0	0	0	0	0	0	0	0	0	0	0	0	0	0	0	0	0	0	0
Bacteroidetes(100)	Bacteroidia(100)	Bacteroidales(100)	Porphyromonadaceae_1(100)	Dysgonomonas(100)	0	0	0	0	0	0	0	0	0	0	0	0	0	0	0	0	0	0	0	0	0	2.75992	0	0	0	0	0	0	0	0	0	0	0	0	0	0	0	0	0	0	0	0	0	0	0
				Dysgonomonas(100) Total	0	0	0	0	0	0	0	0	0	0	0	0	0	0	0	0	0	0	0	0	0	2.75992	0	0	0	0	0	0	0	0	0	0	0	0	0	0	0	0	0	0	0	0	0	0	0
			Porphyromonadaceae_1(100) Total		0	0	0	0	0	0	0	0	0	0	0	0	0	0	0	0	0	0	0	0	0	2.75992	0	0	0	0	0	0	0	0	0	0	0	0	0	0	0	0	0	0	0	0	0	0	0
Bacteroidetes(100)	Bacteroidia(100)	Bacteroidales(100)	Rikenellaceae(100)	Alistipes_III(100)	0	0	0	0	0	0	0	0	0	0	0	0	0	0	0	0	0	0	0	0.103413	0	0	0	0	0	2.15372	0	0	0	0	0	0	0	0	0	0	0	0	0	0	0	0	0	0	0
				Alistipes_III(100) Total	0	0	0	0	0	0	0	0	0	0	0	0	0	0	0	0	0	0	0	0.103413	0	0	0	0	0	2.15372	0	0	0	0	0	0	0	0	0	0	0	0	0	0	0	0	0	0	0
			Rikenellaceae(100) Total		0	0	0	0	0	0	0	0	0	0	0	0	0	0	0	0	0	0	0	0.103413	0	0	0	0	0	2.15372	0	0	0	0	0	0	0	0	0	0	0	0	0	0	0	0	0	0	0
		Bacteroidales(100) Total			0	0	0	0	0	0	0	0	0	0	0	0	0	0	0	0	0	0	0	0.103413	0	2.75992	0	0	0	2.15372	0	0	0	0	0	0	0	0	0	0	0	0	0	0	0	0	0	0	0
	Bacteroidia(100) Total				0	0	0	0	0	0	0	0	0	0	0	0	0	0	0	0	0	0	0	0.103413	0	2.75992	0	0	0	2.15372	0	0	0	0	0	0	0	0	0	0	0	0	0	0	0	0	0	0	0
Bacteroidetes(100)	Flavobacteria(100)	Flavobacteriales(100)	Cryomorphaceae_2(100)	Fluviicola(100)	0	0	0	0	0	0	0	0	0	0	0	0	0	0	0	0	0	0	0	0	0	0	0	0	0	0	0	0	0	0	0	0	0	0	0	0	0	0	0	0	0	0	0	0	0
				Fluviicola(100) Total	0	0	0	0	0	0	0	0	0	0	0	0	0	0	0	0	0	0	0	0	0	0	0	0	0	0	0	0	0	0	0	0	0	0	0	0	0	0	0	0	0	0	0	0	0
			Cryomorphaceae_2(100) Total		0	0	0	0	0	0	0	0	0	0	0	0	0	0	0	0	0	0	0	0	0	0	0	0	0	0	0	0	0	0	0	0	0	0	0	0	0	0	0	0	0	0	0	0	0
		Flavobacteriales(100) Total			0	0	0	0	0	0	0	0	0	0	0	0	0	0	0	0	0	0	0	0	0	0	0	0	0	0	0	0	0	0	0	0	0	0	0	0	0	0	0	0	0	0	0	0	0
	Flavobacteria(100) Total				0	0	0	0	0	0	0	0	0	0	0	0	0	0	0	0	0	0	0	0	0	0	0	0	0	0	0	0	0	0	0	0	0	0	0	0	0	0	0	0	0	0	0	0	0
Bacteroidetes(100)	Bacteroidia(100)	Bacteroidales(100)	Rikenellaceae(100)	Alistipes_II(100)	0	0	0	0	0	0	0	0	0	0	0	0	0	0	0	0	0	0	0	0	0	0	1.03066	0.604566	0	0	0	0	0	0	0	0	0	0	0	0	0	0	0	0	0	0	0	0	0
				Alistipes_II(100) Total	0	0	0	0	0	0	0	0	0	0	0	0	0	0	0	0	0	0	0	0	0	0	1.03066	0.604566	0	0	0	0	0	0	0	0	0	0	0	0	0	0	0	0	0	0	0	0	0
			Rikenellaceae(100) Total		0	0	0	0	0	0	0	0	0	0	0	0	0	0	0	0	0	0	0	0	0	0	1.03066	0.604566	0	0	0	0	0	0	0	0	0	0	0	0	0	0	0	0	0	0	0	0	0
		Bacteroidales(100) Total			0	0	0	0	0	0	0	0	0	0	0	0	0	0	0	0	0	0	0	0	0	0	1.03066	0.604566	0	0	0	0	0	0	0	0	0	0	0	0	0	0	0	0	0	0	0	0	0
	Bacteroidia(100) Total				0	0	0	0	0	0	0	0	0	0	0	0	0	0	0	0	0	0	0	0	0	0	1.03066	0.604566	0	0	0	0	0	0	0	0	0	0	0	0	0	0	0	0	0	0	0	0	0
Bacteroidetes(100)	Flavobacteria(100)	Flavobacteriales(100)	Flavobacteriaceae_2(100)	Chryseobacterium_1(100)	0	0	0	0.179814	0.0634831	0.861937	0.301717	0	0	0	0	0	0	0	0	0	0	0	0	0	0	0	0	0	0	0	0	0	0	0	0	0	0	0	0	0	0	0	0	0	0	0	0	0	0
				Chryseobacterium_1(100) Total	0	0	0	0.179814	0.0634831	0.861937	0.301717	0	0	0	0	0	0	0	0	0	0	0	0	0	0	0	0	0	0	0	0	0	0	0	0	0	0	0	0	0	0	0	0	0	0	0	0	0	0
Bacteroidetes(100)	Flavobacteria(100)	Flavobacteriales(100)	Flavobacteriaceae_2(100)	unclassified(100)	0	0	0	0	0	0	0	0	0	0.318554	0.184698	0.469827	0	0	0	0	0	0	0.0486098	0	0.0574713	0	0	0	0	0	0	0	0	0	0	0	0	0	0	0	0.213285	0.0834426	0.138619	0	0	0	0	0	0
				unclassified(100) Total	0	0	0	0	0	0	0	0	0	0.318554	0.184698	0.469827	0	0	0	0	0	0	0.0486098	0	0.0574713	0	0	0	0	0	0	0	0	0	0	0	0	0	0	0	0.213285	0.0834426	0.138619	0	0	0	0	0	0
			Flavobacteriaceae_2(100) Total		0	0	0	0.179814	0.0634831	0.861937	0.301717	0	0	0.318554	0.184698	0.469827	0	0	0	0	0	0	0.0486098	0	0.0574713	0	0	0	0	0	0	0	0	0	0	0	0	0	0	0	0.213285	0.0834426	0.138619	0	0	0	0	0	0
Bacteroidetes(100)	Flavobacteria(100)	Flavobacteriales(100)	Flavobacteriaceae_1(100)	Capnocytophaga(100)	0	0	0	0	0	0	0	0	0	0	0	0	0	0	0	0	0	0	0	0	0	0	0	0	0	0	0	0	0	1.7936	0	0	0	0	0	0	0	0	0	0	0	0	0	0	0
				Capnocytophaga(100) Total	0	0	0	0	0	0	0	0	0	0	0	0	0	0	0	0	0	0	0	0	0	0	0	0	0	0	0	0	0	1.7936	0	0	0	0	0	0	0	0	0	0	0	0	0	0	0
			Flavobacteriaceae_1(100) Total		0	0	0	0	0	0	0	0	0	0	0	0	0	0	0	0	0	0	0	0	0	0	0	0	0	0	0	0	0	1.7936	0	0	0	0	0	0	0	0	0	0	0	0	0	0	0
		Flavobacteriales(100) Total			0	0	0	0.179814	0.0634831	0.861937	0.301717	0	0	0.318554	0.184698	0.469827	0	0	0	0	0	0	0.0486098	0	0.0574713	0	0	0	0	0	0	0	0	1.7936	0	0	0	0	0	0	0.213285	0.0834426	0.138619	0	0	0	0	0	0
	Flavobacteria(100) Total				0	0	0	0.179814	0.0634831	0.861937	0.301717	0	0	0.318554	0.184698	0.469827	0	0	0	0	0	0	0.0486098	0	0.0574713	0	0	0	0	0	0	0	0	1.7936	0	0	0	0	0	0	0.213285	0.0834426	0.138619	0	0	0	0	0	0
Bacteroidetes(100)	Bacteroidia(100)	Bacteroidales(100)	Porphyromonadaceae_Cluster_V(100)	unclassified(100)	0	0	0	0	0	0	0	0	0	0	0	0	0	0	0	0	0	0	0	0	0	0	1.06502	0.0238644	0	0	0	0	0	0	0	0	0	0	0	0	0	0	0	0	0	0	0	0	0
				unclassified(100) Total	0	0	0	0	0	0	0	0	0	0	0	0	0	0	0	0	0	0	0	0	0	0	1.06502	0.0238644	0	0	0	0	0	0	0	0	0	0	0	0	0	0	0	0	0	0	0	0	0
			Porphyromonadaceae_Cluster_V(100) Total		0	0	0	0	0	0	0	0	0	0	0	0	0	0	0	0	0	0	0	0	0	0	1.06502	0.0238644	0	0	0	0	0	0	0	0	0	0	0	0	0	0	0	0	0	0	0	0	0
Bacteroidetes(100)	Bacteroidia(100)	Bacteroidales(100)	Rikenellaceae(100)	Alistipes_II(100)	0	0	0	0	0	0	0	0	0	0	0	0	0	0	0	0	0	0	0	0	0	0	0	0	0	0	0	0	0.162783	0	0	0	0	0	0.659621	0	0	0	0	0	0	0	0	0	0
				Alistipes_II(100) Total	0	0	0	0	0	0	0	0	0	0	0	0	0	0	0	0	0	0	0	0	0	0	0	0	0	0	0	0	0.162783	0	0	0	0	0	0.659621	0	0	0	0	0	0	0	0	0	0
			Rikenellaceae(100) Total		0	0	0	0	0	0	0	0	0	0	0	0	0	0	0	0	0	0	0	0	0	0	0	0	0	0	0	0	0.162783	0	0	0	0	0	0.659621	0	0	0	0	0	0	0	0	0	0
Bacteroidetes(100)	Bacteroidia(100)	Bacteroidales(100)	Porphyromonadaceae_2(100)	Paludibacter(100)	0	0	0	0	0	0	0.734953	0	0	0	0	0	0	0	0	0	0	0	0	0	0	0	0	0	0	0	0	0	0	0	0	0	0	0	0	0	0	0	0	0	0	0	0	0	0.0288948
				Paludibacter(100) Total	0	0	0	0	0	0	0.734953	0	0	0	0	0	0	0	0	0	0	0	0	0	0	0	0	0	0	0	0	0	0	0	0	0	0	0	0	0	0	0	0	0	0	0	0	0	0.0288948
			Porphyromonadaceae_2(100) Total		0	0	0	0	0	0	0.734953	0	0	0	0	0	0	0	0	0	0	0	0	0	0	0	0	0	0	0	0	0	0	0	0	0	0	0	0	0	0	0	0	0	0	0	0	0	0.0288948
		Bacteroidales(100) Total			0	0	0	0	0	0	0.734953	0	0	0	0	0	0	0	0	0	0	0	0	0	0	0	1.06502	0.0238644	0	0	0	0	0.162783	0	0	0	0	0	0.659621	0	0	0	0	0	0	0	0	0	0.0288948
	Bacteroidia(100) Total				0	0	0	0	0	0	0.734953	0	0	0	0	0	0	0	0	0	0	0	0	0	0	0	1.06502	0.0238644	0	0	0	0	0.162783	0	0	0	0	0	0.659621	0	0	0	0	0	0	0	0	0	0.0288948
Bacteroidetes(100)	Sphingobacteria(100)	Sphingobacteriales_1(100)	Sphingobacteriaceae(100)	Sphingobacterium_1(100)	0	0	0	0.492534	0.21161	0.0533944	0	0	0	0	0	0	0	0	0	0	0	0	0	0	0	0	0	0	0	0	0	0	0	0	0	0	0	0	0	0	0	0	0	0	0	0	0	0	0
				Sphingobacterium_1(100) Total	0	0	0	0.492534	0.21161	0.0533944	0	0	0	0	0	0	0	0	0	0	0	0	0	0	0	0	0	0	0	0	0	0	0	0	0	0	0	0	0	0	0	0	0	0	0	0	0	0	0
			Sphingobacteriaceae(100) Total		0	0	0	0.492534	0.21161	0.0533944	0	0	0	0	0	0	0	0	0	0	0	0	0	0	0	0	0	0	0	0	0	0	0	0	0	0	0	0	0	0	0	0	0	0	0	0	0	0	0
		Sphingobacteriales_1(100) Total			0	0	0	0.492534	0.21161	0.0533944	0	0	0	0	0	0	0	0	0	0	0	0	0	0	0	0	0	0	0	0	0	0	0	0	0	0	0	0	0	0	0	0	0	0	0	0	0	0	0
	Sphingobacteria(100) Total				0	0	0	0.492534	0.21161	0.0533944	0	0	0	0	0	0	0	0	0	0	0	0	0	0	0	0	0	0	0	0	0	0	0	0	0	0	0	0	0	0	0	0	0	0	0	0	0	0	0
Bacteroidetes(100)	Bacteroidia(100)	Bacteroidales(100)	Rikenellaceae(100)	Alistipes_II(100)	0	0	0	0	0	0	0	0	0	0	0	0	0	0	0	0	0	0	0	0	0	0	0	0	0	0	0	0	0.119945	0	0	0	0	0	0.574509	0	0	0	0	0	0	0	0	0	0
				Alistipes_II(100) Total	0	0	0	0	0	0	0	0	0	0	0	0	0	0	0	0	0	0	0	0	0	0	0	0	0	0	0	0	0.119945	0	0	0	0	0	0.574509	0	0	0	0	0	0	0	0	0	0
			Rikenellaceae(100) Total		0	0	0	0	0	0	0	0	0	0	0	0	0	0	0	0	0	0	0	0	0	0	0	0	0	0	0	0	0.119945	0	0	0	0	0	0.574509	0	0	0	0	0	0	0	0	0	0
Bacteroidetes(100)	Bacteroidia(100)	Bacteroidales(100)	Porphyromonadaceae_Gut_group(100)	Termite_cluster_II(100)	0	0	0	0	0	0	0	0	0	0	0	0	0	0	0	0	0	0	0	0	0.126437	0	0	0	0	0	0	0	0	0	0	0	0	0.507514	0	0	0	0	0	0	0	0	0	0	0
				Termite_cluster_II(100) Total	0	0	0	0	0	0	0	0	0	0	0	0	0	0	0	0	0	0	0	0	0.126437	0	0	0	0	0	0	0	0	0	0	0	0	0.507514	0	0	0	0	0	0	0	0	0	0	0
			Porphyromonadaceae_Gut_group(100) Total		0	0	0	0	0	0	0	0	0	0	0	0	0	0	0	0	0	0	0	0	0.126437	0	0	0	0	0	0	0	0	0	0	0	0	0.507514	0	0	0	0	0	0	0	0	0	0	0
Bacteroidetes(100)	Bacteroidia(100)	Bacteroidales(100)	Rikenellaceae(100)	Alistipes_I(100)	0	0	0	0	0	0	0	0	0	0	0	0	0	0	0	0	0	0	0	0	0	0	0	0	0	0	0	0	0	0	0	0	0	0	0	0	0	0	0	0	0	0	0	0	0
Bacteroidetes(100)	Bacteroidia(100)	Bacteroidales(100)	Rikenellaceae(100)	Alistipes_I(100)	0	0	0	0	0	0	0	0	0	0	0	0	0	0	0	0	0	0	0	0	0	0	0.60122	0	0	0	0	0	0	0	0	0	0	0	0	0	0	0	0	0	0	0	0	0	0
				Alistipes_I(100) Total	0	0	0	0	0	0	0	0	0	0	0	0	0	0	0	0	0	0	0	0	0	0	0.60122	0	0	0	0	0	0	0	0	0	0	0	0	0	0	0	0	0	0	0	0	0	0
Bacteroidetes(100)	Bacteroidia(100)	Bacteroidales(100)	Rikenellaceae(100)	Alistipes_II(100)	0	0	0	0	0	0	0	0	0	0	0	0	0	0	0	0	0	0	0	0	0	0	0	0	0	0	0	0	0.0514051	0	0	0	0	0	0.411377	0	0	0	0	0	0	0	0	0	0
Bacteroidetes(100)	Bacteroidia(100)	Bacteroidales(100)	Rikenellaceae(100)	Alistipes_II(100)	0	0	0	0	0	0	0	0	0	0	0	0	0	0	0	0	0	0	0	0	0	0	0	0	0	0	0	0	0.111378	0	0	0	0	0	0.361728	0	0	0	0	0	0	0	0	0	0
Bacteroidetes(100)	Bacteroidia(100)	Bacteroidales(100)	Rikenellaceae(100)	Alistipes_II(100)	0	0	0	0	0	0	0	0	0	0	0	0	0	0	0	0	0	0	0	0	0	0	0	0	0	0	0	0	0.0942426	0	0	0	0	0	0.375913	0	0	0	0	0	0	0	0	0	0
				Alistipes_II(100) Total	0	0	0	0	0	0	0	0	0	0	0	0	0	0	0	0	0	0	0	0	0	0	0	0	0	0	0	0	0.257025	0	0	0	0	0	1.14902	0	0	0	0	0	0	0	0	0	0
			Rikenellaceae(100) Total		0	0	0	0	0	0	0	0	0	0	0	0	0	0	0	0	0	0	0	0	0	0	0.60122	0	0	0	0	0	0.257025	0	0	0	0	0	1.14902	0	0	0	0	0	0	0	0	0	0
Bacteroidetes(100)	Bacteroidia(100)	Bacteroidales(100)	Porphyromonadaceae_1(100)	Dysgonomonas(100)	0	0	0	0	0	0	0	0	0	0	0	0	0	0	0	0	0	0	0	0	0	0	0	0	0	0	0	0	0	0	0	0	0	0	0	0	0	0	0	0	0	0	0	0	0
				Dysgonomonas(100) Total	0	0	0	0	0	0	0	0	0	0	0	0	0	0	0	0	0	0	0	0	0	0	0	0	0	0	0	0	0	0	0	0	0	0	0	0	0	0	0	0	0	0	0	0	0
			Porphyromonadaceae_1(100) Total		0	0	0	0	0	0	0	0	0	0	0	0	0	0	0	0	0	0	0	0	0	0	0	0	0	0	0	0	0	0	0	0	0	0	0	0	0	0	0	0	0	0	0	0	0
Bacteroidetes(100)	Bacteroidia(100)	Bacteroidales(100)	Rikenellaceae(100)	Alisitpes_IV(100)	0	0	0	0	0	0	0	0	0	0	0	0	0	0	0	0	0	0	0	0	0	0	0	0.477289	0	0	0	0	0	0	0	0	0	0	0	0	0	0	0	0	0	0	0	0	0
				Alisitpes_IV(100) Total	0	0	0	0	0	0	0	0	0	0	0	0	0	0	0	0	0	0	0	0	0	0	0	0.477289	0	0	0	0	0	0	0	0	0	0	0	0	0	0	0	0	0	0	0	0	0
			Rikenellaceae(100) Total		0	0	0	0	0	0	0	0	0	0	0	0	0	0	0	0	0	0	0	0	0	0	0	0.477289	0	0	0	0	0	0	0	0	0	0	0	0	0	0	0	0	0	0	0	0	0
		Bacteroidales(100) Total			0	0	0	0	0	0	0	0	0	0	0	0	0	0	0	0	0	0	0	0	0.126437	0	0.60122	0.477289	0	0	0	0	0.376971	0	0	0	0	0.507514	1.72353	0	0	0	0	0	0	0	0	0	0
	Bacteroidia(100) Total				0	0	0	0	0	0	0	0	0	0	0	0	0	0	0	0	0	0	0	0	0.126437	0	0.60122	0.477289	0	0	0	0	0.376971	0	0	0	0	0.507514	1.72353	0	0	0	0	0	0	0	0	0	0
Bacteroidetes(100)	Sphingobacteria(100)	Sphingobacteriales_2(100)	Chitinophagaceae(100)	Sediminibacterium(100)	0	0	0	0	0	0	0	0	0	0	0	0	0	0	0	0	0	0	0	0	0	0	0	0	0	0	0	0	0	0	0	0	0	0	0	0	0	0	0	0	0	0	0	0	0
				Sediminibacterium(100) Total	0	0	0	0	0	0	0	0	0	0	0	0	0	0	0	0	0	0	0	0	0	0	0	0	0	0	0	0	0	0	0	0	0	0	0	0	0	0	0	0	0	0	0	0	0
			Chitinophagaceae(100) Total		0	0	0	0	0	0	0	0	0	0	0	0	0	0	0	0	0	0	0	0	0	0	0	0	0	0	0	0	0	0	0	0	0	0	0	0	0	0	0	0	0	0	0	0	0
		Sphingobacteriales_2(100) Total			0	0	0	0	0	0	0	0	0	0	0	0	0	0	0	0	0	0	0	0	0	0	0	0	0	0	0	0	0	0	0	0	0	0	0	0	0	0	0	0	0	0	0	0	0
	Sphingobacteria(100) Total				0	0	0	0	0	0	0	0	0	0	0	0	0	0	0	0	0	0	0	0	0	0	0	0	0	0	0	0	0	0	0	0	0	0	0	0	0	0	0	0	0	0	0	0	0
Bacteroidetes(100)	Bacteroidia(100)	Bacteroidales(100)	S24_7(100)	Cluster_I(100)	0	0	0	0	0	0	0	0	0	0	0	0	0	0	0	0	0	0	0	0	0	0	0	0	0	0	0	0	0	0	0	0	0	0	0	0	0	0	0	0	0	0	0	0	0
				Cluster_I(100) Total	0	0	0	0	0	0	0	0	0	0	0	0	0	0	0	0	0	0	0	0	0	0	0	0	0	0	0	0	0	0	0	0	0	0	0	0	0	0	0	0	0	0	0	0	0
			S24_7(100) Total		0	0	0	0	0	0	0	0	0	0	0	0	0	0	0	0	0	0	0	0	0	0	0	0	0	0	0	0	0	0	0	0	0	0	0	0	0	0	0	0	0	0	0	0	0
Bacteroidetes(100)	Bacteroidia(100)	Bacteroidales(100)	Rikenellaceae(100)	Alistipes_II(100)	0	0	0	0	0	0	0	0	0	0	0	0	0	0	0	0	0	0	0	0	0	0	0	0.405696	0	0	0	0	0	0	0	0	0	0	0	0	0	0	0	0	0	0	0	0	0
				Alistipes_II(100) Total	0	0	0	0	0	0	0	0	0	0	0	0	0	0	0	0	0	0	0	0	0	0	0	0.405696	0	0	0	0	0	0	0	0	0	0	0	0	0	0	0	0	0	0	0	0	0
Bacteroidetes(100)	Bacteroidia(100)	Bacteroidales(100)	Rikenellaceae(100)	Alistipes_III(100)	0	0	0	0	0	0	0	0	0	0	0	0	0	0	0	0	0	0	0	0	0	0	0	0.389786	0	0	0	0	0	0	0	0	0	0	0	0	0	0	0	0	0	0	0	0	0
				Alistipes_III(100) Total	0	0	0	0	0	0	0	0	0	0	0	0	0	0	0	0	0	0	0	0	0	0	0	0.389786	0	0	0	0	0	0	0	0	0	0	0	0	0	0	0	0	0	0	0	0	0
			Rikenellaceae(100) Total		0	0	0	0	0	0	0	0	0	0	0	0	0	0	0	0	0	0	0	0	0	0	0	0.795482	0	0	0	0	0	0	0	0	0	0	0	0	0	0	0	0	0	0	0	0	0
		Bacteroidales(100) Total			0	0	0	0	0	0	0	0	0	0	0	0	0	0	0	0	0	0	0	0	0	0	0	0.795482	0	0	0	0	0	0	0	0	0	0	0	0	0	0	0	0	0	0	0	0	0
	Bacteroidia(100) Total				0	0	0	0	0	0	0	0	0	0	0	0	0	0	0	0	0	0	0	0	0	0	0	0.795482	0	0	0	0	0	0	0	0	0	0	0	0	0	0	0	0	0	0	0	0	0
Bacteroidetes(100)	Flavobacteria(100)	Flavobacteriales(100)	Flavobacteriaceae_2(100)	Chryseobacterium_2(100)	0	0	0	0	0	0	0	0	0	0	0	0	0	0	0	0	0	0	0	0	0	0	0	0	0	0	0	0	0	0	0	0	0	0	0	0	0	0	0	0	0	0	0	0.0751785	0
				Chryseobacterium_2(100) Total	0	0	0	0	0	0	0	0	0	0	0	0	0	0	0	0	0	0	0	0	0	0	0	0	0	0	0	0	0	0	0	0	0	0	0	0	0	0	0	0	0	0	0	0.0751785	0
			Flavobacteriaceae_2(100) Total		0	0	0	0	0	0	0	0	0	0	0	0	0	0	0	0	0	0	0	0	0	0	0	0	0	0	0	0	0	0	0	0	0	0	0	0	0	0	0	0	0	0	0	0.0751785	0
		Flavobacteriales(100) Total			0	0	0	0	0	0	0	0	0	0	0	0	0	0	0	0	0	0	0	0	0	0	0	0	0	0	0	0	0	0	0	0	0	0	0	0	0	0	0	0	0	0	0	0.0751785	0
	Flavobacteria(100) Total				0	0	0	0	0	0	0	0	0	0	0	0	0	0	0	0	0	0	0	0	0	0	0	0	0	0	0	0	0	0	0	0	0	0	0	0	0	0	0	0	0	0	0	0.0751785	0
Bacteroidetes(100)	Bacteroidia(100)	Bacteroidales(100)	S24_7(100)	Cluster_I(100)	0	0	0	0	0	0	0	0	0	0	0	0	0	0	0	0	0	0	0	0	0	0	0	0	0	0	0	0	0	0	0	0	0	0	0	0	0	0	0	0	0	0	0	0	0
				Cluster_I(100) Total	0	0	0	0	0	0	0	0	0	0	0	0	0	0	0	0	0	0	0	0	0	0	0	0	0	0	0	0	0	0	0	0	0	0	0	0	0	0	0	0	0	0	0	0	0
			S24_7(100) Total		0	0	0	0	0	0	0	0	0	0	0	0	0	0	0	0	0	0	0	0	0	0	0	0	0	0	0	0	0	0	0	0	0	0	0	0	0	0	0	0	0	0	0	0	0
Bacteroidetes(100)	Bacteroidia(100)	Bacteroidales(100)	Rikenellaceae(100)	unclassified(100)	0	0	0	0	0	0	0	0	0	0	0	0	0	0	0	0	0	0	0	0	0	0	0	0	0	0	0	0	0	0	0	0	0	0.30319	0	0	0	0	0	0	0	0	0	0	0
				unclassified(100) Total	0	0	0	0	0	0	0	0	0	0	0	0	0	0	0	0	0	0	0	0	0	0	0	0	0	0	0	0	0	0	0	0	0	0.30319	0	0	0	0	0	0	0	0	0	0	0
			Rikenellaceae(100) Total		0	0	0	0	0	0	0	0	0	0	0	0	0	0	0	0	0	0	0	0	0	0	0	0	0	0	0	0	0	0	0	0	0	0.30319	0	0	0	0	0	0	0	0	0	0	0
		Bacteroidales(100) Total			0	0	0	0	0	0	0	0	0	0	0	0	0	0	0	0	0	0	0	0	0	0	0	0	0	0	0	0	0	0	0	0	0	0.30319	0	0	0	0	0	0	0	0	0	0	0
	Bacteroidia(100) Total				0	0	0	0	0	0	0	0	0	0	0	0	0	0	0	0	0	0	0	0	0	0	0	0	0	0	0	0	0	0	0	0	0	0.30319	0	0	0	0	0	0	0	0	0	0	0
Bacteroidetes(100)	unclassified(100)	unclassified(100)	unclassified(100)	unclassified(100)	0	0	0	0	0	0	0	0	0	0	0	0	0	0	0	0	0	0	0	0	0	0	0	0	0	0	0	0	0	0	0	0	0	0	0	0	0	0	0	0	0	0	0.208131	0	0
				unclassified(100) Total	0	0	0	0	0	0	0	0	0	0	0	0	0	0	0	0	0	0	0	0	0	0	0	0	0	0	0	0	0	0	0	0	0	0	0	0	0	0	0	0	0	0	0.208131	0	0
			unclassified(100) Total		0	0	0	0	0	0	0	0	0	0	0	0	0	0	0	0	0	0	0	0	0	0	0	0	0	0	0	0	0	0	0	0	0	0	0	0	0	0	0	0	0	0	0.208131	0	0
		unclassified(100) Total			0	0	0	0	0	0	0	0	0	0	0	0	0	0	0	0	0	0	0	0	0	0	0	0	0	0	0	0	0	0	0	0	0	0	0	0	0	0	0	0	0	0	0.208131	0	0
	unclassified(100) Total				0	0	0	0	0	0	0	0	0	0	0	0	0	0	0	0	0	0	0	0	0	0	0	0	0	0	0	0	0	0	0	0	0	0	0	0	0	0	0	0	0	0	0.208131	0	0
Bacteroidetes(100)	Bacteroidia(100)	Bacteroidales(100)	Prevotellaceae(100)	Prevotella_1(100)	0	0	0	0	0	0	0	0	0	0	0	0	0	0	0	0	0	0	0	0	0	0	0	0	0	0	0	0	0	0	0	0	0	0	0	0	0	0	0	0	0	0	0	0	0
				Prevotella_1(100) Total	0	0	0	0	0	0	0	0	0	0	0	0	0	0	0	0	0	0	0	0	0	0	0	0	0	0	0	0	0	0	0	0	0	0	0	0	0	0	0	0	0	0	0	0	0
			Prevotellaceae(100) Total		0	0	0	0	0	0	0	0	0	0	0	0	0	0	0	0	0	0	0	0	0	0	0	0	0	0	0	0	0	0	0	0	0	0	0	0	0	0	0	0	0	0	0	0	0
		Bacteroidales(100) Total			0	0	0	0	0	0	0	0	0	0	0	0	0	0	0	0	0	0	0	0	0	0	0	0	0	0	0	0	0	0	0	0	0	0	0	0	0	0	0	0	0	0	0	0	0
	Bacteroidia(100) Total				0	0	0	0	0	0	0	0	0	0	0	0	0	0	0	0	0	0	0	0	0	0	0	0	0	0	0	0	0	0	0	0	0	0	0	0	0	0	0	0	0	0	0	0	0
Bacteroidetes(100)	Flavobacteria(100)	Flavobacteriales(100)	Flavobacteriaceae_1(100)	Flavobacterium_1(100)	0	0.0153799	0	0	0	0.282227	0	0	0	0	0	0	0	0	0	0	0	0	0	0	0	0	0	0	0	0	0	0	0	0	0	0	0	0	0	0	0	0	0	0	0	0	0	0	0
				Flavobacterium_1(100) Total	0	0.0153799	0	0	0	0.282227	0	0	0	0	0	0	0	0	0	0	0	0	0	0	0	0	0	0	0	0	0	0	0	0	0	0	0	0	0	0	0	0	0	0	0	0	0	0	0
			Flavobacteriaceae_1(100) Total		0	0.0153799	0	0	0	0.282227	0	0	0	0	0	0	0	0	0	0	0	0	0	0	0	0	0	0	0	0	0	0	0	0	0	0	0	0	0	0	0	0	0	0	0	0	0	0	0
		Flavobacteriales(100) Total			0	0.0153799	0	0	0	0.282227	0	0	0	0	0	0	0	0	0	0	0	0	0	0	0	0	0	0	0	0	0	0	0	0	0	0	0	0	0	0	0	0	0	0	0	0	0	0	0
	Flavobacteria(100) Total				0	0.0153799	0	0	0	0.282227	0	0	0	0	0	0	0	0	0	0	0	0	0	0	0	0	0	0	0	0	0	0	0	0	0	0	0	0	0	0	0	0	0	0	0	0	0	0	0
Bacteroidetes(100)	Bacteroidia(100)	Bacteroidales(100)	Porphyromonadaceae_1(100)	Dysgonomonas(100)	0	0	0	0	0	0	0	0	0	0	0	0	0	0	0	0	0	0	0	0	0	0	0	0	0.041851	0	0	0	0	0	0	0	0	0	0	0	0	0	0	0	0	0	0	0	0
				Dysgonomonas(100) Total	0	0	0	0	0	0	0	0	0	0	0	0	0	0	0	0	0	0	0	0	0	0	0	0	0.041851	0	0	0	0	0	0	0	0	0	0	0	0	0	0	0	0	0	0	0	0
			Porphyromonadaceae_1(100) Total		0	0	0	0	0	0	0	0	0	0	0	0	0	0	0	0	0	0	0	0	0	0	0	0	0.041851	0	0	0	0	0	0	0	0	0	0	0	0	0	0	0	0	0	0	0	0
Bacteroidetes(100)	Bacteroidia(100)	Bacteroidales(100)	S24_7(100)	Cluster_I(100)	0	0	0	0	0	0	0	0	0	0	0	0	0	0	0	0	0	0	0	0	0	0	0	0	0	0	0	0	0	0	0	0	0	0	0	0	0	0	0	0	0	0	0	0	0
				Cluster_I(100) Total	0	0	0	0	0	0	0	0	0	0	0	0	0	0	0	0	0	0	0	0	0	0	0	0	0	0	0	0	0	0	0	0	0	0	0	0	0	0	0	0	0	0	0	0	0
			S24_7(100) Total		0	0	0	0	0	0	0	0	0	0	0	0	0	0	0	0	0	0	0	0	0	0	0	0	0	0	0	0	0	0	0	0	0	0	0	0	0	0	0	0	0	0	0	0	0
Bacteroidetes(100)	Bacteroidia(100)	Bacteroidales(100)	Porphyromonadaceae_2(100)	unclassified(100)	0	0	0	0	0	0	0	0	0	0	0	0	0	0	0	0	0	0	0	0	0	0	0	0	0	0	0	0	0	0	0	0	0	0	0.241152	0	0	0	0	0	0	0	0	0	0
				unclassified(100) Total	0	0	0	0	0	0	0	0	0	0	0	0	0	0	0	0	0	0	0	0	0	0	0	0	0	0	0	0	0	0	0	0	0	0	0.241152	0	0	0	0	0	0	0	0	0	0
			Porphyromonadaceae_2(100) Total		0	0	0	0	0	0	0	0	0	0	0	0	0	0	0	0	0	0	0	0	0	0	0	0	0	0	0	0	0	0	0	0	0	0	0.241152	0	0	0	0	0	0	0	0	0	0
Bacteroidetes(100)	Bacteroidia(100)	Bacteroidales(100)	Rikenellaceae(100)	Alistipes_II(100)	0	0	0	0	0	0	0	0	0	0	0.0284151	0	0	0	0	0	0	0	0	0	0	0	0	0	0	0	0	0	0	0	0	0.0515597	0	0.158186	0	0	0	0	0	0	0	0	0	0	0
Bacteroidetes(100)	Bacteroidia(100)	Bacteroidales(100)	Rikenellaceae(100)	Alistipes_II(100)	0	0	0	0	0	0	0	0	0	0	0	0	0	0	0	0	0	0	0	0	0	0	0	0	0	0	0	0	0	0	0	0	0	0	0	0	0	0	0	0	0	0	0	0	0
				Alistipes_II(100) Total	0	0	0	0	0	0	0	0	0	0	0.0284151	0	0	0	0	0	0	0	0	0	0	0	0	0	0	0	0	0	0	0	0	0.0515597	0	0.158186	0	0	0	0	0	0	0	0	0	0	0
			Rikenellaceae(100) Total		0	0	0	0	0	0	0	0	0	0	0.0284151	0	0	0	0	0	0	0	0	0	0	0	0	0	0	0	0	0	0	0	0	0.0515597	0	0.158186	0	0	0	0	0	0	0	0	0	0	0
Bacteroidetes(100)	Bacteroidia(100)	Bacteroidales(100)	Prevotellaceae(100)	Prevotella_1(100)	0	0	0	0	0	0	0	0	0	0	0	0	0	0	0	0	0	0	0	0	0	0	0	0	0	0	0	0	0	0	0	0	0	0	0	0	0	0	0	0	0	0	0	0	0
				Prevotella_1(100) Total	0	0	0	0	0	0	0	0	0	0	0	0	0	0	0	0	0	0	0	0	0	0	0	0	0	0	0	0	0	0	0	0	0	0	0	0	0	0	0	0	0	0	0	0	0
			Prevotellaceae(100) Total		0	0	0	0	0	0	0	0	0	0	0	0	0	0	0	0	0	0	0	0	0	0	0	0	0	0	0	0	0	0	0	0	0	0	0	0	0	0	0	0	0	0	0	0	0
Bacteroidetes(100)	Bacteroidia(100)	Bacteroidales(100)	Rikenellaceae(100)	Alistipes_II(100)	0	0	0	0	0	0	0	0	0	0	0	0	0	0	0	0	0	0	0	0	0	0	0	0	0	0	0	0	0.0599726	0	0	0	0	0	0.177318	0	0	0	0	0	0	0	0	0	0
				Alistipes_II(100) Total	0	0	0	0	0	0	0	0	0	0	0	0	0	0	0	0	0	0	0	0	0	0	0	0	0	0	0	0	0.0599726	0	0	0	0	0	0.177318	0	0	0	0	0	0	0	0	0	0
			Rikenellaceae(100) Total		0	0	0	0	0	0	0	0	0	0	0	0	0	0	0	0	0	0	0	0	0	0	0	0	0	0	0	0	0.0599726	0	0	0	0	0	0.177318	0	0	0	0	0	0	0	0	0	0
Bacteroidetes(100)	Bacteroidia(100)	Bacteroidales(100)	S24_7(100)	Cluster_I(100)	0	0	0	0	0	0	0	0	0	0	0	0	0	0	0	0	0	0	0	0	0	0	0	0	0	0	0	0	0	0	0	0	0	0	0	0	0	0	0	0	0	0	0	0	0
				Cluster_I(100) Total	0	0	0	0	0	0	0	0	0	0	0	0	0	0	0	0	0	0	0	0	0	0	0	0	0	0	0	0	0	0	0	0	0	0	0	0	0	0	0	0	0	0	0	0	0
			S24_7(100) Total		0	0	0	0	0	0	0	0	0	0	0	0	0	0	0	0	0	0	0	0	0	0	0	0	0	0	0	0	0	0	0	0	0	0	0	0	0	0	0	0	0	0	0	0	0
		Bacteroidales(100) Total			0	0	0	0	0	0	0	0	0	0	0.0284151	0	0	0	0	0	0	0	0	0	0	0	0	0	0.041851	0	0	0	0.0599726	0	0	0.0515597	0	0.158186	0.418469	0	0	0	0	0	0	0	0	0	0
	Bacteroidia(100) Total				0	0	0	0	0	0	0	0	0	0	0.0284151	0	0	0	0	0	0	0	0	0	0	0	0	0	0.041851	0	0	0	0.0599726	0	0	0.0515597	0	0.158186	0.418469	0	0	0	0	0	0	0	0	0	0
Bacteroidetes(100)	Flavobacteria(100)	Flavobacteriales(100)	Flavobacteriaceae_2(100)	unclassified(100)	0	0	0	0.242358	0	0	0	0	0	0	0	0	0	0	0	0	0	0	0	0	0	0	0	0	0	0	0	0	0	0	0	0	0	0	0	0	0	0	0	0	0	0	0	0	0
				unclassified(100) Total	0	0	0	0.242358	0	0	0	0	0	0	0	0	0	0	0	0	0	0	0	0	0	0	0	0	0	0	0	0	0	0	0	0	0	0	0	0	0	0	0	0	0	0	0	0	0
			Flavobacteriaceae_2(100) Total		0	0	0	0.242358	0	0	0	0	0	0	0	0	0	0	0	0	0	0	0	0	0	0	0	0	0	0	0	0	0	0	0	0	0	0	0	0	0	0	0	0	0	0	0	0	0
		Flavobacteriales(100) Total			0	0	0	0.242358	0	0	0	0	0	0	0	0	0	0	0	0	0	0	0	0	0	0	0	0	0	0	0	0	0	0	0	0	0	0	0	0	0	0	0	0	0	0	0	0	0
	Flavobacteria(100) Total				0	0	0	0.242358	0	0	0	0	0	0	0	0	0	0	0	0	0	0	0	0	0	0	0	0	0	0	0	0	0	0	0	0	0	0	0	0	0	0	0	0	0	0	0	0	0
Bacteroidetes(100)	Bacteroidia(100)	Bacteroidales(100)	Rikenellaceae(100)	Alistipes_II(100)	0	0	0	0	0	0	0	0	0	0	0	0	0	0	0	0	0	0	0	0	0	0	0	0	0	0	0	0	0.0428376	0	0	0	0	0	0.18441	0	0	0	0	0	0	0	0	0	0
				Alistipes_II(100) Total	0	0	0	0	0	0	0	0	0	0	0	0	0	0	0	0	0	0	0	0	0	0	0	0	0	0	0	0	0.0428376	0	0	0	0	0	0.18441	0	0	0	0	0	0	0	0	0	0
			Rikenellaceae(100) Total		0	0	0	0	0	0	0	0	0	0	0	0	0	0	0	0	0	0	0	0	0	0	0	0	0	0	0	0	0.0428376	0	0	0	0	0	0.18441	0	0	0	0	0	0	0	0	0	0
Bacteroidetes(100)	Bacteroidia(100)	Bacteroidales(100)	Porphyromonadaceae_2(100)	unclassified(100)	0	0	0	0	0	0	0	0	0	0	0	0	0	0	0	0	0	0	0.0194439	0	0	0	0	0	0	0	0	0	0	0	0	0	0	0.0790931	0	0.157131	0	0	0	0	0	0	0	0	0
				unclassified(100) Total	0	0	0	0	0	0	0	0	0	0	0	0	0	0	0	0	0	0	0.0194439	0	0	0	0	0	0	0	0	0	0	0	0	0	0	0.0790931	0	0.157131	0	0	0	0	0	0	0	0	0
			Porphyromonadaceae_2(100) Total		0	0	0	0	0	0	0	0	0	0	0	0	0	0	0	0	0	0	0.0194439	0	0	0	0	0	0	0	0	0	0	0	0	0	0	0.0790931	0	0.157131	0	0	0	0	0	0	0	0	0
Bacteroidetes(100)	Bacteroidia(100)	Bacteroidales(100)	Rikenellaceae(100)	Alistipes_II(100)	0	0	0	0	0	0	0	0	0	0	0	0	0	0	0	0	0	0	0	0	0	0	0	0	0	0	0	0	0.0514051	0	0	0	0	0	0.170225	0	0	0	0	0	0	0	0	0	0
				Alistipes_II(100) Total	0	0	0	0	0	0	0	0	0	0	0	0	0	0	0	0	0	0	0	0	0	0	0	0	0	0	0	0	0.0514051	0	0	0	0	0	0.170225	0	0	0	0	0	0	0	0	0	0
			Rikenellaceae(100) Total		0	0	0	0	0	0	0	0	0	0	0	0	0	0	0	0	0	0	0	0	0	0	0	0	0	0	0	0	0.0514051	0	0	0	0	0	0.170225	0	0	0	0	0	0	0	0	0	0
Bacteroidetes(100)	Bacteroidia(100)	Bacteroidales(100)	Porphyromonadaceae_2(100)	Termite_cluster_1(100)	0	0	0	0	0	0	0	0	0	0	0.191802	0	0	0	0	0	0	0	0	0	0.0344828	0	0	0	0	0	0	0	0	0	0	0	0	0	0	0	0	0	0	0	0	0	0	0	0
				Termite_cluster_1(100) Total	0	0	0	0	0	0	0	0	0	0	0.191802	0	0	0	0	0	0	0	0	0	0.0344828	0	0	0	0	0	0	0	0	0	0	0	0	0	0	0	0	0	0	0	0	0	0	0	0
			Porphyromonadaceae_2(100) Total		0	0	0	0	0	0	0	0	0	0	0.191802	0	0	0	0	0	0	0	0	0	0.0344828	0	0	0	0	0	0	0	0	0	0	0	0	0	0	0	0	0	0	0	0	0	0	0	0
		Bacteroidales(100) Total			0	0	0	0	0	0	0	0	0	0	0.191802	0	0	0	0	0	0	0	0.0194439	0	0.0344828	0	0	0	0	0	0	0	0.0942426	0	0	0	0	0.0790931	0.354635	0.157131	0	0	0	0	0	0	0	0	0
	Bacteroidia(100) Total				0	0	0	0	0	0	0	0	0	0	0.191802	0	0	0	0	0	0	0	0.0194439	0	0.0344828	0	0	0	0	0	0	0	0.0942426	0	0	0	0	0.0790931	0.354635	0.157131	0	0	0	0	0	0	0	0	0
Bacteroidetes(100)	Sphingobacteria(100)	Sphingobacteriales_1(100)	env_OPS_17(100)	unclassified(100)	0	0	0	0	0	0	0	0	0	0	0	0	0	0	0	0	0	0	0	0	0	0	0	0	0	0	0	0	0	0	0	0	0	0	0	0	0	0	0	0	0	0.273105	0	0	0
				unclassified(100) Total	0	0	0	0	0	0	0	0	0	0	0	0	0	0	0	0	0	0	0	0	0	0	0	0	0	0	0	0	0	0	0	0	0	0	0	0	0	0	0	0	0	0.273105	0	0	0
			env_OPS_17(100) Total		0	0	0	0	0	0	0	0	0	0	0	0	0	0	0	0	0	0	0	0	0	0	0	0	0	0	0	0	0	0	0	0	0	0	0	0	0	0	0	0	0	0.273105	0	0	0
		Sphingobacteriales_1(100) Total			0	0	0	0	0	0	0	0	0	0	0	0	0	0	0	0	0	0	0	0	0	0	0	0	0	0	0	0	0	0	0	0	0	0	0	0	0	0	0	0	0	0.273105	0	0	0
	Sphingobacteria(100) Total				0	0	0	0	0	0	0	0	0	0	0	0	0	0	0	0	0	0	0	0	0	0	0	0	0	0	0	0	0	0	0	0	0	0	0	0	0	0	0	0	0	0.273105	0	0	0
Bacteroidetes(100)	Bacteroidia(100)	Bacteroidales(100)	Porphyromonadaceae_2(100)	Termite_cluster_2(100)	0	0	0	0	0	0	0	0	0	0	0	0	0	0	0	0	0	0	0	0	0.0344828	0	0	0	0	0	0	0	0	0	0	0	0	0	0.18441	0	0	0	0	0	0	0	0	0	0
				Termite_cluster_2(100) Total	0	0	0	0	0	0	0	0	0	0	0	0	0	0	0	0	0	0	0	0	0.0344828	0	0	0	0	0	0	0	0	0	0	0	0	0	0.18441	0	0	0	0	0	0	0	0	0	0
			Porphyromonadaceae_2(100) Total		0	0	0	0	0	0	0	0	0	0	0	0	0	0	0	0	0	0	0	0	0.0344828	0	0	0	0	0	0	0	0	0	0	0	0	0	0.18441	0	0	0	0	0	0	0	0	0	0
		Bacteroidales(100) Total			0	0	0	0	0	0	0	0	0	0	0	0	0	0	0	0	0	0	0	0	0.0344828	0	0	0	0	0	0	0	0	0	0	0	0	0	0.18441	0	0	0	0	0	0	0	0	0	0
	Bacteroidia(100) Total				0	0	0	0	0	0	0	0	0	0	0	0	0	0	0	0	0	0	0	0	0.0344828	0	0	0	0	0	0	0	0	0	0	0	0	0	0.18441	0	0	0	0	0	0	0	0	0	0
Bacteroidetes(100)	Sphingobacteria(100)	Sphingobacteriales_1(100)	Sphingobacteriaceae(100)	unclassified(100)	0	0	0	0	0	0	0	0	0	0	0	0	0	0	0	0	0	0	0	0	0	0	0	0	0	0	0	0	0	0	0	0	0	0	0	0	0	0	0	0	0	0	0	0	0
				unclassified(100) Total	0	0	0	0	0	0	0	0	0	0	0	0	0	0	0	0	0	0	0	0	0	0	0	0	0	0	0	0	0	0	0	0	0	0	0	0	0	0	0	0	0	0	0	0	0
			Sphingobacteriaceae(100) Total		0	0	0	0	0	0	0	0	0	0	0	0	0	0	0	0	0	0	0	0	0	0	0	0	0	0	0	0	0	0	0	0	0	0	0	0	0	0	0	0	0	0	0	0	0
		Sphingobacteriales_1(100) Total			0	0	0	0	0	0	0	0	0	0	0	0	0	0	0	0	0	0	0	0	0	0	0	0	0	0	0	0	0	0	0	0	0	0	0	0	0	0	0	0	0	0	0	0	0
	Sphingobacteria(100) Total				0	0	0	0	0	0	0	0	0	0	0	0	0	0	0	0	0	0	0	0	0	0	0	0	0	0	0	0	0	0	0	0	0	0	0	0	0	0	0	0	0	0	0	0	0
Bacteroidetes(100)	Bacteroidia(100)	Bacteroidales(100)	Rikenellaceae(100)	Alisitpes_IV(100)	0	0	0	0	0	0	0	0	0	0	0	0	0	0	0	0	0	0	0	0	0	0	0	0	0	0	0	0	0	0	0	0	0	0	0	0	0	0	0	0	0	0	0	0	0
				Alisitpes_IV(100) Total	0	0	0	0	0	0	0	0	0	0	0	0	0	0	0	0	0	0	0	0	0	0	0	0	0	0	0	0	0	0	0	0	0	0	0	0	0	0	0	0	0	0	0	0	0
			Rikenellaceae(100) Total		0	0	0	0	0	0	0	0	0	0	0	0	0	0	0	0	0	0	0	0	0	0	0	0	0	0	0	0	0	0	0	0	0	0	0	0	0	0	0	0	0	0	0	0	0
Bacteroidetes(100)	Bacteroidia(100)	Bacteroidales(100)	S24_7(100)	Cluster_I(100)	0	0	0	0	0	0	0	0	0	0	0	0	0	0	0	0	0	0	0	0	0	0	0	0	0	0	0	0	0	0	0	0	0	0	0	0	0	0	0	0	0	0	0	0	0
Bacteroidetes(100)	Bacteroidia(100)	Bacteroidales(100)	S24_7(100)	Cluster_I(100)	0	0	0	0	0	0	0	0	0	0	0	0	0	0	0	0	0	0	0	0	0	0	0	0	0	0	0	0	0	0	0	0	0	0	0	0	0	0	0	0	0	0	0	0	0
				Cluster_I(100) Total	0	0	0	0	0	0	0	0	0	0	0	0	0	0	0	0	0	0	0	0	0	0	0	0	0	0	0	0	0	0	0	0	0	0	0	0	0	0	0	0	0	0	0	0	0
			S24_7(100) Total		0	0	0	0	0	0	0	0	0	0	0	0	0	0	0	0	0	0	0	0	0	0	0	0	0	0	0	0	0	0	0	0	0	0	0	0	0	0	0	0	0	0	0	0	0
		Bacteroidales(100) Total			0	0	0	0	0	0	0	0	0	0	0	0	0	0	0	0	0	0	0	0	0	0	0	0	0	0	0	0	0	0	0	0	0	0	0	0	0	0	0	0	0	0	0	0	0
	Bacteroidia(100) Total				0	0	0	0	0	0	0	0	0	0	0	0	0	0	0	0	0	0	0	0	0	0	0	0	0	0	0	0	0	0	0	0	0	0	0	0	0	0	0	0	0	0	0	0	0
Bacteroidetes(100)	Flavobacteria(100)	Flavobacteriales(100)	Flavobacteriaceae_1(100)	Flavobacterium_1(100)	0	0	0	0	0	0	0	0	0	0	0	0	0	0	0	0	0	0	0	0	0	0	0	0.167051	0	0	0	0	0	0	0	0	0	0	0	0	0	0	0	0	0	0	0	0	0
				Flavobacterium_1(100) Total	0	0	0	0	0	0	0	0	0	0	0	0	0	0	0	0	0	0	0	0	0	0	0	0.167051	0	0	0	0	0	0	0	0	0	0	0	0	0	0	0	0	0	0	0	0	0
			Flavobacteriaceae_1(100) Total		0	0	0	0	0	0	0	0	0	0	0	0	0	0	0	0	0	0	0	0	0	0	0	0.167051	0	0	0	0	0	0	0	0	0	0	0	0	0	0	0	0	0	0	0	0	0
Bacteroidetes(100)	Flavobacteria(100)	Flavobacteriales(100)	Flavobacteriaceae_2(100)	unclassified(100)	0	0	0	0.125088	0	0.0305111	0	0	0	0	0	0	0	0	0	0	0	0	0	0	0	0	0	0	0	0	0	0	0	0	0	0	0	0	0	0	0	0	0	0	0	0	0	0	0
				unclassified(100) Total	0	0	0	0.125088	0	0.0305111	0	0	0	0	0	0	0	0	0	0	0	0	0	0	0	0	0	0	0	0	0	0	0	0	0	0	0	0	0	0	0	0	0	0	0	0	0	0	0
			Flavobacteriaceae_2(100) Total		0	0	0	0.125088	0	0.0305111	0	0	0	0	0	0	0	0	0	0	0	0	0	0	0	0	0	0	0	0	0	0	0	0	0	0	0	0	0	0	0	0	0	0	0	0	0	0	0
		Flavobacteriales(100) Total			0	0	0	0.125088	0	0.0305111	0	0	0	0	0	0	0	0	0	0	0	0	0	0	0	0	0	0.167051	0	0	0	0	0	0	0	0	0	0	0	0	0	0	0	0	0	0	0	0	0
	Flavobacteria(100) Total				0	0	0	0.125088	0	0.0305111	0	0	0	0	0	0	0	0	0	0	0	0	0	0	0	0	0	0.167051	0	0	0	0	0	0	0	0	0	0	0	0	0	0	0	0	0	0	0	0	0
Bacteroidetes(100)	Bacteroidia(100)	Bacteroidales(100)	Prevotellaceae(100)	Prevotella_1(100)	0	0	0	0	0	0	0	0	0	0	0	0	0	0	0	0	0	0	0	0	0	0	0	0	0	0	0	0	0.17135	0	0	0	0	0	0	0	0	0	0	0	0	0	0	0	0
				Prevotella_1(100) Total	0	0	0	0	0	0	0	0	0	0	0	0	0	0	0	0	0	0	0	0	0	0	0	0	0	0	0	0	0.17135	0	0	0	0	0	0	0	0	0	0	0	0	0	0	0	0
			Prevotellaceae(100) Total		0	0	0	0	0	0	0	0	0	0	0	0	0	0	0	0	0	0	0	0	0	0	0	0	0	0	0	0	0.17135	0	0	0	0	0	0	0	0	0	0	0	0	0	0	0	0
		Bacteroidales(100) Total			0	0	0	0	0	0	0	0	0	0	0	0	0	0	0	0	0	0	0	0	0	0	0	0	0	0	0	0	0.17135	0	0	0	0	0	0	0	0	0	0	0	0	0	0	0	0
	Bacteroidia(100) Total				0	0	0	0	0	0	0	0	0	0	0	0	0	0	0	0	0	0	0	0	0	0	0	0	0	0	0	0	0.17135	0	0	0	0	0	0	0	0	0	0	0	0	0	0	0	0
Bacteroidetes(100)	unclassified(100)	unclassified(100)	unclassified(100)	unclassified(100)	0	0	0	0	0	0	0	0	0	0	0	0	0	0	0	0	0	0	0	0	0	0	0	0	0	0	0	0	0	0	0	0	0	0	0	0	0	0	0	0	0	0	0	0	0
				unclassified(100) Total	0	0	0	0	0	0	0	0	0	0	0	0	0	0	0	0	0	0	0	0	0	0	0	0	0	0	0	0	0	0	0	0	0	0	0	0	0	0	0	0	0	0	0	0	0
			unclassified(100) Total		0	0	0	0	0	0	0	0	0	0	0	0	0	0	0	0	0	0	0	0	0	0	0	0	0	0	0	0	0	0	0	0	0	0	0	0	0	0	0	0	0	0	0	0	0
		unclassified(100) Total			0	0	0	0	0	0	0	0	0	0	0	0	0	0	0	0	0	0	0	0	0	0	0	0	0	0	0	0	0	0	0	0	0	0	0	0	0	0	0	0	0	0	0	0	0
	unclassified(100) Total				0	0	0	0	0	0	0	0	0	0	0	0	0	0	0	0	0	0	0	0	0	0	0	0	0	0	0	0	0	0	0	0	0	0	0	0	0	0	0	0	0	0	0	0	0
Bacteroidetes(100)	Bacteroidia(100)	Bacteroidales(100)	Rikenellaceae(100)	Alistipes_II(100)	0	0	0	0	0	0	0	0	0	0	0	0	0	0	0	0	0	0	0	0	0	0	0	0	0	0	0	0	0.0257025	0	0	0	0	0	0.113483	0	0	0	0	0	0	0	0	0	0
				Alistipes_II(100) Total	0	0	0	0	0	0	0	0	0	0	0	0	0	0	0	0	0	0	0	0	0	0	0	0	0	0	0	0	0.0257025	0	0	0	0	0	0.113483	0	0	0	0	0	0	0	0	0	0
			Rikenellaceae(100) Total		0	0	0	0	0	0	0	0	0	0	0	0	0	0	0	0	0	0	0	0	0	0	0	0	0	0	0	0	0.0257025	0	0	0	0	0	0.113483	0	0	0	0	0	0	0	0	0	0
		Bacteroidales(100) Total			0	0	0	0	0	0	0	0	0	0	0	0	0	0	0	0	0	0	0	0	0	0	0	0	0	0	0	0	0.0257025	0	0	0	0	0	0.113483	0	0	0	0	0	0	0	0	0	0
	Bacteroidia(100) Total				0	0	0	0	0	0	0	0	0	0	0	0	0	0	0	0	0	0	0	0	0	0	0	0	0	0	0	0	0.0257025	0	0	0	0	0	0.113483	0	0	0	0	0	0	0	0	0	0
Bacteroidetes(100)	Flavobacteria(100)	Flavobacteriales(100)	NS9_marine_group(100)	unclassified(100)	0	0	0	0	0	0	0	0	0	0	0	0	0	0	0	0	0	0	0	0	0	0	0	0	0	0	0	0	0	0	0	0	0	0	0	0	0	0	0	0	0	0	0	0	0
				unclassified(100) Total	0	0	0	0	0	0	0	0	0	0	0	0	0	0	0	0	0	0	0	0	0	0	0	0	0	0	0	0	0	0	0	0	0	0	0	0	0	0	0	0	0	0	0	0	0
			NS9_marine_group(100) Total		0	0	0	0	0	0	0	0	0	0	0	0	0	0	0	0	0	0	0	0	0	0	0	0	0	0	0	0	0	0	0	0	0	0	0	0	0	0	0	0	0	0	0	0	0
		Flavobacteriales(100) Total			0	0	0	0	0	0	0	0	0	0	0	0	0	0	0	0	0	0	0	0	0	0	0	0	0	0	0	0	0	0	0	0	0	0	0	0	0	0	0	0	0	0	0	0	0
	Flavobacteria(100) Total				0	0	0	0	0	0	0	0	0	0	0	0	0	0	0	0	0	0	0	0	0	0	0	0	0	0	0	0	0	0	0	0	0	0	0	0	0	0	0	0	0	0	0	0	0
Bacteroidetes(100)	Bacteroidia(100)	Bacteroidales(100)	unclassified(100)	unclassified(100)	0	0	0	0	0	0	0	0	0	0	0	0	0	0	0	0	0	0	0	0	0	0	0	0	0	0	0	0	0	0	0	0.154679	0	0	0	0	0	0	0	0	0	0	0	0	0
				unclassified(100) Total	0	0	0	0	0	0	0	0	0	0	0	0	0	0	0	0	0	0	0	0	0	0	0	0	0	0	0	0	0	0	0	0.154679	0	0	0	0	0	0	0	0	0	0	0	0	0
			unclassified(100) Total		0	0	0	0	0	0	0	0	0	0	0	0	0	0	0	0	0	0	0	0	0	0	0	0	0	0	0	0	0	0	0	0.154679	0	0	0	0	0	0	0	0	0	0	0	0	0
		Bacteroidales(100) Total			0	0	0	0	0	0	0	0	0	0	0	0	0	0	0	0	0	0	0	0	0	0	0	0	0	0	0	0	0	0	0	0.154679	0	0	0	0	0	0	0	0	0	0	0	0	0
	Bacteroidia(100) Total				0	0	0	0	0	0	0	0	0	0	0	0	0	0	0	0	0	0	0	0	0	0	0	0	0	0	0	0	0	0	0	0.154679	0	0	0	0	0	0	0	0	0	0	0	0	0
Bacteroidetes(100)	Sphingobacteria(100)	Sphingobacteriales_2(100)	Chitinophagaceae(100)	unclassified(100)	0	0	0	0	0	0	0	0	0	0	0	0	0	0	0	0	0	0	0	0	0	0	0	0	0	0	0	0	0	0	0	0	0	0	0	0	0	0	0	0	0	0	0	0	0.0866843
				unclassified(100) Total	0	0	0	0	0	0	0	0	0	0	0	0	0	0	0	0	0	0	0	0	0	0	0	0	0	0	0	0	0	0	0	0	0	0	0	0	0	0	0	0	0	0	0	0	0.0866843
			Chitinophagaceae(100) Total		0	0	0	0	0	0	0	0	0	0	0	0	0	0	0	0	0	0	0	0	0	0	0	0	0	0	0	0	0	0	0	0	0	0	0	0	0	0	0	0	0	0	0	0	0.0866843
		Sphingobacteriales_2(100) Total			0	0	0	0	0	0	0	0	0	0	0	0	0	0	0	0	0	0	0	0	0	0	0	0	0	0	0	0	0	0	0	0	0	0	0	0	0	0	0	0	0	0	0	0	0.0866843
	Sphingobacteria(100) Total				0	0	0	0	0	0	0	0	0	0	0	0	0	0	0	0	0	0	0	0	0	0	0	0	0	0	0	0	0	0	0	0	0	0	0	0	0	0	0	0	0	0	0	0	0.0866843
Bacteroidetes(100)	unclassified(100)	unclassified(100)	unclassified(100)	unclassified(100)	0.121986	0	0	0	0	0	0	0	0	0	0	0	0	0	0	0	0	0	0	0	0	0	0	0	0	0	0	0	0	0	0	0	0	0	0	0	0	0	0	0	0	0	0	0	0
				unclassified(100) Total	0.121986	0	0	0	0	0	0	0	0	0	0	0	0	0	0	0	0	0	0	0	0	0	0	0	0	0	0	0	0	0	0	0	0	0	0	0	0	0	0	0	0	0	0	0	0
			unclassified(100) Total		0.121986	0	0	0	0	0	0	0	0	0	0	0	0	0	0	0	0	0	0	0	0	0	0	0	0	0	0	0	0	0	0	0	0	0	0	0	0	0	0	0	0	0	0	0	0
		unclassified(100) Total			0.121986	0	0	0	0	0	0	0	0	0	0	0	0	0	0	0	0	0	0	0	0	0	0	0	0	0	0	0	0	0	0	0	0	0	0	0	0	0	0	0	0	0	0	0	0
	unclassified(100) Total				0.121986	0	0	0	0	0	0	0	0	0	0	0	0	0	0	0	0	0	0	0	0	0	0	0	0	0	0	0	0	0	0	0	0	0	0	0	0	0	0	0	0	0	0	0	0
Bacteroidetes(100)	Bacteroidia(100)	Bacteroidales(100)	S24_7(100)	Cluster_I(100)	0	0	0	0	0	0	0	0	0	0	0	0	0	0	0	0	0	0	0	0	0	0	0	0	0	0	0	0	0	0	0	0	0	0	0	0	0	0	0	0	0	0	0	0	0
				Cluster_I(100) Total	0	0	0	0	0	0	0	0	0	0	0	0	0	0	0	0	0	0	0	0	0	0	0	0	0	0	0	0	0	0	0	0	0	0	0	0	0	0	0	0	0	0	0	0	0
			S24_7(100) Total		0	0	0	0	0	0	0	0	0	0	0	0	0	0	0	0	0	0	0	0	0	0	0	0	0	0	0	0	0	0	0	0	0	0	0	0	0	0	0	0	0	0	0	0	0
		Bacteroidales(100) Total			0	0	0	0	0	0	0	0	0	0	0	0	0	0	0	0	0	0	0	0	0	0	0	0	0	0	0	0	0	0	0	0	0	0	0	0	0	0	0	0	0	0	0	0	0
	Bacteroidia(100) Total				0	0	0	0	0	0	0	0	0	0	0	0	0	0	0	0	0	0	0	0	0	0	0	0	0	0	0	0	0	0	0	0	0	0	0	0	0	0	0	0	0	0	0	0	0
Bacteroidetes(100)	Sphingobacteria(100)	Sphingobacteriales_1(100)	Sphingobacteriaceae(100)	unclassified(100)	0	0	0	0	0	0	0	0	0	0	0	0	0	0	0	0	0	0	0	0	0	0	0	0	0	0	0	0	0	0	0	0	0	0	0	0	0	0	0	0	0.15582	0	0	0	0
				unclassified(100) Total	0	0	0	0	0	0	0	0	0	0	0	0	0	0	0	0	0	0	0	0	0	0	0	0	0	0	0	0	0	0	0	0	0	0	0	0	0	0	0	0	0.15582	0	0	0	0
			Sphingobacteriaceae(100) Total		0	0	0	0	0	0	0	0	0	0	0	0	0	0	0	0	0	0	0	0	0	0	0	0	0	0	0	0	0	0	0	0	0	0	0	0	0	0	0	0	0.15582	0	0	0	0
		Sphingobacteriales_1(100) Total			0	0	0	0	0	0	0	0	0	0	0	0	0	0	0	0	0	0	0	0	0	0	0	0	0	0	0	0	0	0	0	0	0	0	0	0	0	0	0	0	0.15582	0	0	0	0
	Sphingobacteria(100) Total				0	0	0	0	0	0	0	0	0	0	0	0	0	0	0	0	0	0	0	0	0	0	0	0	0	0	0	0	0	0	0	0	0	0	0	0	0	0	0	0	0.15582	0	0	0	0
Bacteroidetes(100)	Bacteroidia(100)	Bacteroidales(100)	Prevotellaceae(100)	Prevotella_1(100)	0	0	0	0	0	0	0	0	0	0	0	0	0	0	0	0	0	0	0	0	0	0	0	0	0	0	0	0	0	0	0	0	0	0	0	0	0	0	0	0	0	0	0	0	0
				Prevotella_1(100) Total	0	0	0	0	0	0	0	0	0	0	0	0	0	0	0	0	0	0	0	0	0	0	0	0	0	0	0	0	0	0	0	0	0	0	0	0	0	0	0	0	0	0	0	0	0
			Prevotellaceae(100) Total		0	0	0	0	0	0	0	0	0	0	0	0	0	0	0	0	0	0	0	0	0	0	0	0	0	0	0	0	0	0	0	0	0	0	0	0	0	0	0	0	0	0	0	0	0
Bacteroidetes(100)	Bacteroidia(100)	Bacteroidales(100)	unclassified(100)	unclassified(100)	0	0	0	0	0	0	0	0	0	0	0	0	0	0	0	0	0	0	0	0	0	0	0	0	0	0	0	0	0	0	0	0	0	0	0	0	0	0	0	0.132523	0	0	0	0	0
				unclassified(100) Total	0	0	0	0	0	0	0	0	0	0	0	0	0	0	0	0	0	0	0	0	0	0	0	0	0	0	0	0	0	0	0	0	0	0	0	0	0	0	0	0.132523	0	0	0	0	0
			unclassified(100) Total		0	0	0	0	0	0	0	0	0	0	0	0	0	0	0	0	0	0	0	0	0	0	0	0	0	0	0	0	0	0	0	0	0	0	0	0	0	0	0	0.132523	0	0	0	0	0
		Bacteroidales(100) Total			0	0	0	0	0	0	0	0	0	0	0	0	0	0	0	0	0	0	0	0	0	0	0	0	0	0	0	0	0	0	0	0	0	0	0	0	0	0	0	0.132523	0	0	0	0	0
	Bacteroidia(100) Total				0	0	0	0	0	0	0	0	0	0	0	0	0	0	0	0	0	0	0	0	0	0	0	0	0	0	0	0	0	0	0	0	0	0	0	0	0	0	0	0.132523	0	0	0	0	0
Bacteroidetes(100)	unclassified(100)	unclassified(100)	unclassified(100)	unclassified(100)	0	0	0	0	0	0	0.0618908	0	0	0	0	0	0	0	0	0	0	0	0	0	0	0	0	0	0	0	0	0	0	0	0	0	0	0	0	0	0	0	0	0	0	0	0.0208131	0	0
				unclassified(100) Total	0	0	0	0	0	0	0.0618908	0	0	0	0	0	0	0	0	0	0	0	0	0	0	0	0	0	0	0	0	0	0	0	0	0	0	0	0	0	0	0	0	0	0	0	0.0208131	0	0
			unclassified(100) Total		0	0	0	0	0	0	0.0618908	0	0	0	0	0	0	0	0	0	0	0	0	0	0	0	0	0	0	0	0	0	0	0	0	0	0	0	0	0	0	0	0	0	0	0	0.0208131	0	0
		unclassified(100) Total			0	0	0	0	0	0	0.0618908	0	0	0	0	0	0	0	0	0	0	0	0	0	0	0	0	0	0	0	0	0	0	0	0	0	0	0	0	0	0	0	0	0	0	0	0.0208131	0	0
	unclassified(100) Total				0	0	0	0	0	0	0.0618908	0	0	0	0	0	0	0	0	0	0	0	0	0	0	0	0	0	0	0	0	0	0	0	0	0	0	0	0	0	0	0	0	0	0	0	0.0208131	0	0
Bacteroidetes(100)	Bacteroidia(100)	Bacteroidales(100)	Porphyromonadaceae_2(100)	Termite_cluster_2(100)	0	0	0	0	0	0	0	0	0	0	0	0	0	0	0	0	0	0	0	0	0	0	0	0	0	0	0	0	0	0	0	0	0	0	0	0	0	0	0	0	0	0	0	0	0
Bacteroidetes(100)	Bacteroidia(100)	Bacteroidales(100)	Porphyromonadaceae_2(100)	Termite_cluster_2(100)	0	0	0	0	0	0	0	0	0	0	0	0	0	0	0	0	0	0	0.0291659	0	0	0	0	0	0	0	0	0	0	0	0	0	0	0.0856842	0	0	0	0	0	0	0	0	0	0	0
				Termite_cluster_2(100) Total	0	0	0	0	0	0	0	0	0	0	0	0	0	0	0	0	0	0	0.0291659	0	0	0	0	0	0	0	0	0	0	0	0	0	0	0.0856842	0	0	0	0	0	0	0	0	0	0	0
			Porphyromonadaceae_2(100) Total		0	0	0	0	0	0	0	0	0	0	0	0	0	0	0	0	0	0	0.0291659	0	0	0	0	0	0	0	0	0	0	0	0	0	0	0.0856842	0	0	0	0	0	0	0	0	0	0	0
Bacteroidetes(100)	Bacteroidia(100)	Bacteroidales(100)	S24_7(100)	Cluster_I(100)	0	0	0	0	0	0	0	0	0	0	0	0	0	0	0	0	0	0	0	0	0	0	0	0	0	0	0	0	0	0	0	0	0	0	0	0	0	0	0	0	0	0	0	0	0
				Cluster_I(100) Total	0	0	0	0	0	0	0	0	0	0	0	0	0	0	0	0	0	0	0	0	0	0	0	0	0	0	0	0	0	0	0	0	0	0	0	0	0	0	0	0	0	0	0	0	0
			S24_7(100) Total		0	0	0	0	0	0	0	0	0	0	0	0	0	0	0	0	0	0	0	0	0	0	0	0	0	0	0	0	0	0	0	0	0	0	0	0	0	0	0	0	0	0	0	0	0
Bacteroidetes(100)	Bacteroidia(100)	Bacteroidales(100)	Porphyromonadaceae_Cluster_V(100)	unclassified(100)	0	0	0	0	0	0	0	0	0	0	0	0	0	0.105673	0	0	0	0	0	0	0	0	0	0	0	0	0	0	0	0	0	0	0	0	0	0	0	0	0	0	0	0	0	0	0
				unclassified(100) Total	0	0	0	0	0	0	0	0	0	0	0	0	0	0.105673	0	0	0	0	0	0	0	0	0	0	0	0	0	0	0	0	0	0	0	0	0	0	0	0	0	0	0	0	0	0	0
			Porphyromonadaceae_Cluster_V(100) Total		0	0	0	0	0	0	0	0	0	0	0	0	0	0.105673	0	0	0	0	0	0	0	0	0	0	0	0	0	0	0	0	0	0	0	0	0	0	0	0	0	0	0	0	0	0	0
Bacteroidetes(100)	Bacteroidia(100)	Bacteroidales(100)	unclassified(100)	unclassified(100)	0	0	0	0	0	0	0	0	0	0	0	0	0	0	0	0	0	0	0	0	0	0	0	0	0	0	0	0	0	0	0	0.128899	0	0	0	0	0	0	0	0	0	0	0	0	0
				unclassified(100) Total	0	0	0	0	0	0	0	0	0	0	0	0	0	0	0	0	0	0	0	0	0	0	0	0	0	0	0	0	0	0	0	0.128899	0	0	0	0	0	0	0	0	0	0	0	0	0
			unclassified(100) Total		0	0	0	0	0	0	0	0	0	0	0	0	0	0	0	0	0	0	0	0	0	0	0	0	0	0	0	0	0	0	0	0.128899	0	0	0	0	0	0	0	0	0	0	0	0	0
		Bacteroidales(100) Total			0	0	0	0	0	0	0	0	0	0	0	0	0	0.105673	0	0	0	0	0.0291659	0	0	0	0	0	0	0	0	0	0	0	0	0.128899	0	0.0856842	0	0	0	0	0	0	0	0	0	0	0
	Bacteroidia(100) Total				0	0	0	0	0	0	0	0	0	0	0	0	0	0.105673	0	0	0	0	0.0291659	0	0	0	0	0	0	0	0	0	0	0	0	0.128899	0	0.0856842	0	0	0	0	0	0	0	0	0	0	0
Bacteroidetes(100)	Flavobacteria(100)	Flavobacteriales(100)	Flavobacteriaceae_2(100)	Chryseobacterium_2(100)	0	0	0.0314235	0	0	0	0	0	0	0	0	0	0	0	0	0	0	0	0	0	0	0	0	0	0	0	0	0	0	0	0	0	0	0	0	0	0	0	0	0	0	0	0	0	0.0048158
				Chryseobacterium_2(100) Total	0	0	0.0314235	0	0	0	0	0	0	0	0	0	0	0	0	0	0	0	0	0	0	0	0	0	0	0	0	0	0	0	0	0	0	0	0	0	0	0	0	0	0	0	0	0	0.0048158
			Flavobacteriaceae_2(100) Total		0	0	0.0314235	0	0	0	0	0	0	0	0	0	0	0	0	0	0	0	0	0	0	0	0	0	0	0	0	0	0	0	0	0	0	0	0	0	0	0	0	0	0	0	0	0	0.0048158
		Flavobacteriales(100) Total			0	0	0.0314235	0	0	0	0	0	0	0	0	0	0	0	0	0	0	0	0	0	0	0	0	0	0	0	0	0	0	0	0	0	0	0	0	0	0	0	0	0	0	0	0	0	0.0048158
	Flavobacteria(100) Total				0	0	0.0314235	0	0	0	0	0	0	0	0	0	0	0	0	0	0	0	0	0	0	0	0	0	0	0	0	0	0	0	0	0	0	0	0	0	0	0	0	0	0	0	0	0	0.0048158
Bacteroidetes(100)	Bacteroidia(100)	Bacteroidales(100)	S24_7(100)	Cluster_I(100)	0	0	0	0	0	0	0	0	0	0	0	0	0	0	0	0	0	0	0	0	0	0	0	0	0	0	0	0	0	0	0	0	0	0	0	0	0	0	0	0	0	0	0	0	0
				Cluster_I(100) Total	0	0	0	0	0	0	0	0	0	0	0	0	0	0	0	0	0	0	0	0	0	0	0	0	0	0	0	0	0	0	0	0	0	0	0	0	0	0	0	0	0	0	0	0	0
			S24_7(100) Total		0	0	0	0	0	0	0	0	0	0	0	0	0	0	0	0	0	0	0	0	0	0	0	0	0	0	0	0	0	0	0	0	0	0	0	0	0	0	0	0	0	0	0	0	0
Bacteroidetes(100)	Bacteroidia(100)	Bacteroidales(100)	Rikenellaceae(100)	Alisitpes_IV(100)	0	0	0	0	0	0	0	0	0	0	0	0	0	0	0	0	0	0	0	0	0	0.128598	0	0	0	0.00800641	0	0	0	0	0	0	0	0	0	0	0	0	0	0	0	0	0	0	0
				Alisitpes_IV(100) Total	0	0	0	0	0	0	0	0	0	0	0	0	0	0	0	0	0	0	0	0	0	0.128598	0	0	0	0.00800641	0	0	0	0	0	0	0	0	0	0	0	0	0	0	0	0	0	0	0
			Rikenellaceae(100) Total		0	0	0	0	0	0	0	0	0	0	0	0	0	0	0	0	0	0	0	0	0	0.128598	0	0	0	0.00800641	0	0	0	0	0	0	0	0	0	0	0	0	0	0	0	0	0	0	0
		Bacteroidales(100) Total			0	0	0	0	0	0	0	0	0	0	0	0	0	0	0	0	0	0	0	0	0	0.128598	0	0	0	0.00800641	0	0	0	0	0	0	0	0	0	0	0	0	0	0	0	0	0	0	0
	Bacteroidia(100) Total				0	0	0	0	0	0	0	0	0	0	0	0	0	0	0	0	0	0	0	0	0	0.128598	0	0	0	0.00800641	0	0	0	0	0	0	0	0	0	0	0	0	0	0	0	0	0	0	0
Bacteroidetes(100)	Flavobacteria(100)	Flavobacteriales(100)	Flavobacteriaceae_2(100)	Chryseobacterium_12(100)	0	0	0	0	0	0	0	0	0	0	0	0	0	0	0	0	0	0	0	0	0	0	0.111655	0	0	0	0	0	0	0	0	0	0	0	0	0	0	0	0	0	0	0	0	0	0
				Chryseobacterium_12(100) Total	0	0	0	0	0	0	0	0	0	0	0	0	0	0	0	0	0	0	0	0	0	0	0.111655	0	0	0	0	0	0	0	0	0	0	0	0	0	0	0	0	0	0	0	0	0	0
			Flavobacteriaceae_2(100) Total		0	0	0	0	0	0	0	0	0	0	0	0	0	0	0	0	0	0	0	0	0	0	0.111655	0	0	0	0	0	0	0	0	0	0	0	0	0	0	0	0	0	0	0	0	0	0
		Flavobacteriales(100) Total			0	0	0	0	0	0	0	0	0	0	0	0	0	0	0	0	0	0	0	0	0	0	0.111655	0	0	0	0	0	0	0	0	0	0	0	0	0	0	0	0	0	0	0	0	0	0
	Flavobacteria(100) Total				0	0	0	0	0	0	0	0	0	0	0	0	0	0	0	0	0	0	0	0	0	0	0.111655	0	0	0	0	0	0	0	0	0	0	0	0	0	0	0	0	0	0	0	0	0	0
Bacteroidetes(100)	unclassified(100)	unclassified(100)	unclassified(100)	unclassified(100)	0	0	0	0	0	0	0	0	0	0	0	0	0	0	0	0	0	0	0	0	0	0	0	0	0	0	0	0	0	0	0	0	0	0	0	0	0	0	0	0	0	0	0	0	0
				unclassified(100) Total	0	0	0	0	0	0	0	0	0	0	0	0	0	0	0	0	0	0	0	0	0	0	0	0	0	0	0	0	0	0	0	0	0	0	0	0	0	0	0	0	0	0	0	0	0
			unclassified(100) Total		0	0	0	0	0	0	0	0	0	0	0	0	0	0	0	0	0	0	0	0	0	0	0	0	0	0	0	0	0	0	0	0	0	0	0	0	0	0	0	0	0	0	0	0	0
		unclassified(100) Total			0	0	0	0	0	0	0	0	0	0	0	0	0	0	0	0	0	0	0	0	0	0	0	0	0	0	0	0	0	0	0	0	0	0	0	0	0	0	0	0	0	0	0	0	0
	unclassified(100) Total				0	0	0	0	0	0	0	0	0	0	0	0	0	0	0	0	0	0	0	0	0	0	0	0	0	0	0	0	0	0	0	0	0	0	0	0	0	0	0	0	0	0	0	0	0
Bacteroidetes(100)	Bacteroidia(100)	Bacteroidales(100)	Porphyromonadaceae_2(100)	unclassified(100)	0	0	0	0	0	0	0	0	0	0	0	0	0	0	0	0	0	0	0	0	0.137931	0	0	0	0	0	0	0	0	0	0	0	0	0	0	0	0	0	0	0	0	0	0	0	0
				unclassified(100) Total	0	0	0	0	0	0	0	0	0	0	0	0	0	0	0	0	0	0	0	0	0.137931	0	0	0	0	0	0	0	0	0	0	0	0	0	0	0	0	0	0	0	0	0	0	0	0
			Porphyromonadaceae_2(100) Total		0	0	0	0	0	0	0	0	0	0	0	0	0	0	0	0	0	0	0	0	0.137931	0	0	0	0	0	0	0	0	0	0	0	0	0	0	0	0	0	0	0	0	0	0	0	0
		Bacteroidales(100) Total			0	0	0	0	0	0	0	0	0	0	0	0	0	0	0	0	0	0	0	0	0.137931	0	0	0	0	0	0	0	0	0	0	0	0	0	0	0	0	0	0	0	0	0	0	0	0
	Bacteroidia(100) Total				0	0	0	0	0	0	0	0	0	0	0	0	0	0	0	0	0	0	0	0	0.137931	0	0	0	0	0	0	0	0	0	0	0	0	0	0	0	0	0	0	0	0	0	0	0	0
Bacteroidetes(100)	Sphingobacteria(100)	Sphingobacteriales_1(100)	env_OPS_17(100)	unclassified(100)	0	0	0	0	0	0	0	0	0	0	0	0	0	0	0	0	0	0	0	0	0	0	0	0	0	0	0	0	0	0	0	0	0	0	0	0	0	0	0	0	0	0	0.0832524	0	0
				unclassified(100) Total	0	0	0	0	0	0	0	0	0	0	0	0	0	0	0	0	0	0	0	0	0	0	0	0	0	0	0	0	0	0	0	0	0	0	0	0	0	0	0	0	0	0	0.0832524	0	0
			env_OPS_17(100) Total		0	0	0	0	0	0	0	0	0	0	0	0	0	0	0	0	0	0	0	0	0	0	0	0	0	0	0	0	0	0	0	0	0	0	0	0	0	0	0	0	0	0	0.0832524	0	0
		Sphingobacteriales_1(100) Total			0	0	0	0	0	0	0	0	0	0	0	0	0	0	0	0	0	0	0	0	0	0	0	0	0	0	0	0	0	0	0	0	0	0	0	0	0	0	0	0	0	0	0.0832524	0	0
	Sphingobacteria(100) Total				0	0	0	0	0	0	0	0	0	0	0	0	0	0	0	0	0	0	0	0	0	0	0	0	0	0	0	0	0	0	0	0	0	0	0	0	0	0	0	0	0	0	0.0832524	0	0
Bacteroidetes(100)	Flavobacteria(100)	Flavobacteriales(100)	Flavobacteriaceae_2(100)	unclassified(100)	0	0	0	0.015636	0	0	0	0	0	0	0	0	0	0	0	0	0	0	0	0	0	0	0.0772997	0	0	0	0	0	0	0	0	0	0	0	0	0	0	0	0	0	0	0	0	0.00626488	0
				unclassified(100) Total	0	0	0	0.015636	0	0	0	0	0	0	0	0	0	0	0	0	0	0	0	0	0	0	0.0772997	0	0	0	0	0	0	0	0	0	0	0	0	0	0	0	0	0	0	0	0	0.00626488	0
			Flavobacteriaceae_2(100) Total		0	0	0	0.015636	0	0	0	0	0	0	0	0	0	0	0	0	0	0	0	0	0	0	0.0772997	0	0	0	0	0	0	0	0	0	0	0	0	0	0	0	0	0	0	0	0	0.00626488	0
		Flavobacteriales(100) Total			0	0	0	0.015636	0	0	0	0	0	0	0	0	0	0	0	0	0	0	0	0	0	0	0.0772997	0	0	0	0	0	0	0	0	0	0	0	0	0	0	0	0	0	0	0	0	0.00626488	0
	Flavobacteria(100) Total				0	0	0	0.015636	0	0	0	0	0	0	0	0	0	0	0	0	0	0	0	0	0	0	0.0772997	0	0	0	0	0	0	0	0	0	0	0	0	0	0	0	0	0	0	0	0	0.00626488	0
Bacteroidetes(100)	Bacteroidia(100)	Bacteroidales(100)	Rikenellaceae(100)	Alistipes_II(100)	0	0	0	0	0	0	0	0	0	0	0	0	0	0	0	0	0	0	0	0	0	0.0890296	0	0	0	0	0	0	0	0	0	0	0	0	0	0	0	0	0	0	0	0	0	0	0
				Alistipes_II(100) Total	0	0	0	0	0	0	0	0	0	0	0	0	0	0	0	0	0	0	0	0	0	0.0890296	0	0	0	0	0	0	0	0	0	0	0	0	0	0	0	0	0	0	0	0	0	0	0
Bacteroidetes(100)	Bacteroidia(100)	Bacteroidales(100)	Rikenellaceae(100)	Alisitpes_IV(100)	0	0	0	0	0	0	0	0	0	0	0	0	0	0	0	0	0	0	0	0	0	0	0	0	0	0	0	0	0	0	0	0.0945261	0	0.00659109	0	0	0	0	0	0	0	0	0	0	0
				Alisitpes_IV(100) Total	0	0	0	0	0	0	0	0	0	0	0	0	0	0	0	0	0	0	0	0	0	0	0	0	0	0	0	0	0	0	0	0.0945261	0	0.00659109	0	0	0	0	0	0	0	0	0	0	0
			Rikenellaceae(100) Total		0	0	0	0	0	0	0	0	0	0	0	0	0	0	0	0	0	0	0	0	0	0.0890296	0	0	0	0	0	0	0	0	0	0.0945261	0	0.00659109	0	0	0	0	0	0	0	0	0	0	0
		Bacteroidales(100) Total			0	0	0	0	0	0	0	0	0	0	0	0	0	0	0	0	0	0	0	0	0	0.0890296	0	0	0	0	0	0	0	0	0	0.0945261	0	0.00659109	0	0	0	0	0	0	0	0	0	0	0
	Bacteroidia(100) Total				0	0	0	0	0	0	0	0	0	0	0	0	0	0	0	0	0	0	0	0	0	0.0890296	0	0	0	0	0	0	0	0	0	0.0945261	0	0.00659109	0	0	0	0	0	0	0	0	0	0	0
Bacteroidetes(100)	unclassified(100)	unclassified(100)	unclassified(100)	unclassified(100)	0	0	0	0	0	0	0	0	0	0	0	0	0	0	0	0	0	0	0	0	0	0	0	0	0	0	0	0	0	0	0	0	0	0	0	0	0	0	0	0	0	0	0	0	0
				unclassified(100) Total	0	0	0	0	0	0	0	0	0	0	0	0	0	0	0	0	0	0	0	0	0	0	0	0	0	0	0	0	0	0	0	0	0	0	0	0	0	0	0	0	0	0	0	0	0
			unclassified(100) Total		0	0	0	0	0	0	0	0	0	0	0	0	0	0	0	0	0	0	0	0	0	0	0	0	0	0	0	0	0	0	0	0	0	0	0	0	0	0	0	0	0	0	0	0	0
		unclassified(100) Total			0	0	0	0	0	0	0	0	0	0	0	0	0	0	0	0	0	0	0	0	0	0	0	0	0	0	0	0	0	0	0	0	0	0	0	0	0	0	0	0	0	0	0	0	0
	unclassified(100) Total				0	0	0	0	0	0	0	0	0	0	0	0	0	0	0	0	0	0	0	0	0	0	0	0	0	0	0	0	0	0	0	0	0	0	0	0	0	0	0	0	0	0	0	0	0
Bacteroidetes(100)	Bacteroidia(100)	Bacteroidales(100)	Rikenellaceae(100)	Alisitpes_IV(100)	0	0	0	0	0	0	0	0	0	0	0	0	0	0.0660458	0	0	0	0	0	0	0	0	0	0	0	0	0	0	0.00856751	0	0	0	0	0	0	0	0	0	0	0	0	0	0	0	0
Bacteroidetes(100)	Bacteroidia(100)	Bacteroidales(100)	Rikenellaceae(100)	Alisitpes_IV(100)	0	0	0	0	0	0	0	0	0	0	0	0	0	0.0726504	0	0	0	0	0	0	0	0	0	0	0	0	0	0	0	0	0	0	0	0	0	0	0	0	0	0	0	0	0	0	0
				Alisitpes_IV(100) Total	0	0	0	0	0	0	0	0	0	0	0	0	0	0.138696	0	0	0	0	0	0	0	0	0	0	0	0	0	0	0.00856751	0	0	0	0	0	0	0	0	0	0	0	0	0	0	0	0
Bacteroidetes(100)	Bacteroidia(100)	Bacteroidales(100)	Rikenellaceae(100)	Alistipes_II(100)	0	0	0	0	0	0	0	0	0	0	0	0	0	0	0	0	0	0	0	0	0	0	0	0	0	0	0	0	0	0	0	0	0	0	0.0780197	0	0	0	0	0	0	0	0	0	0
Bacteroidetes(100)	Bacteroidia(100)	Bacteroidales(100)	Rikenellaceae(100)	Alistipes_II(100)	0	0	0	0	0	0	0	0	0	0	0	0	0	0	0	0	0	0	0	0	0	0	0	0	0	0	0	0	0	0	0	0	0	0	0	0	0	0	0	0	0	0	0	0	0
				Alistipes_II(100) Total	0	0	0	0	0	0	0	0	0	0	0	0	0	0	0	0	0	0	0	0	0	0	0	0	0	0	0	0	0	0	0	0	0	0	0.0780197	0	0	0	0	0	0	0	0	0	0
			Rikenellaceae(100) Total		0	0	0	0	0	0	0	0	0	0	0	0	0	0.138696	0	0	0	0	0	0	0	0	0	0	0	0	0	0	0.00856751	0	0	0	0	0	0.0780197	0	0	0	0	0	0	0	0	0	0
Bacteroidetes(100)	Bacteroidia(100)	Bacteroidales(100)	Bacteroidaceae(100)	Bacteroides(100)	0	0	0	0	0	0	0	0	0	0	0	0	0	0	0	0	0	0	0	0	0	0	0	0	0	0	0	0	0	0	0.0220929	0	0.0453022	0.0131822	0	0	0	0	0	0	0	0	0	0	0
				Bacteroides(100) Total	0	0	0	0	0	0	0	0	0	0	0	0	0	0	0	0	0	0	0	0	0	0	0	0	0	0	0	0	0	0	0.0220929	0	0.0453022	0.0131822	0	0	0	0	0	0	0	0	0	0	0
			Bacteroidaceae(100) Total		0	0	0	0	0	0	0	0	0	0	0	0	0	0	0	0	0	0	0	0	0	0	0	0	0	0	0	0	0	0	0.0220929	0	0.0453022	0.0131822	0	0	0	0	0	0	0	0	0	0	0
Bacteroidetes(100)	Bacteroidia(100)	Bacteroidales(100)	Rikenellaceae(100)	Alistipes_II(100)	0	0	0	0	0	0	0	0	0	0	0	0	0	0	0	0	0	0	0	0	0	0	0	0	0	0	0	0	0.00856751	0	0	0	0	0	0.0638343	0	0	0	0	0	0	0	0	0	0
				Alistipes_II(100) Total	0	0	0	0	0	0	0	0	0	0	0	0	0	0	0	0	0	0	0	0	0	0	0	0	0	0	0	0	0.00856751	0	0	0	0	0	0.0638343	0	0	0	0	0	0	0	0	0	0
			Rikenellaceae(100) Total		0	0	0	0	0	0	0	0	0	0	0	0	0	0	0	0	0	0	0	0	0	0	0	0	0	0	0	0	0.00856751	0	0	0	0	0	0.0638343	0	0	0	0	0	0	0	0	0	0
		Bacteroidales(100) Total			0	0	0	0	0	0	0	0	0	0	0	0	0	0.138696	0	0	0	0	0	0	0	0	0	0	0	0	0	0	0.017135	0	0.0220929	0	0.0453022	0.0131822	0.141854	0	0	0	0	0	0	0	0	0	0
	Bacteroidia(100) Total				0	0	0	0	0	0	0	0	0	0	0	0	0	0.138696	0	0	0	0	0	0	0	0	0	0	0	0	0	0	0.017135	0	0.0220929	0	0.0453022	0.0131822	0.141854	0	0	0	0	0	0	0	0	0	0
Bacteroidetes(100)	unclassified(100)	unclassified(100)	unclassified(100)	unclassified(100)	0	0	0	0	0	0	0	0	0	0	0	0	0	0	0	0	0	0	0	0	0	0	0	0	0	0	0	0	0	0	0	0	0	0	0	0	0	0	0	0	0	0	0	0	0.048158
				unclassified(100) Total	0	0	0	0	0	0	0	0	0	0	0	0	0	0	0	0	0	0	0	0	0	0	0	0	0	0	0	0	0	0	0	0	0	0	0	0	0	0	0	0	0	0	0	0	0.048158
			unclassified(100) Total		0	0	0	0	0	0	0	0	0	0	0	0	0	0	0	0	0	0	0	0	0	0	0	0	0	0	0	0	0	0	0	0	0	0	0	0	0	0	0	0	0	0	0	0	0.048158
		unclassified(100) Total			0	0	0	0	0	0	0	0	0	0	0	0	0	0	0	0	0	0	0	0	0	0	0	0	0	0	0	0	0	0	0	0	0	0	0	0	0	0	0	0	0	0	0	0	0.048158
	unclassified(100) Total				0	0	0	0	0	0	0	0	0	0	0	0	0	0	0	0	0	0	0	0	0	0	0	0	0	0	0	0	0	0	0	0	0	0	0	0	0	0	0	0	0	0	0	0	0.048158
Bacteroidetes(100)	Bacteroidia(100)	Bacteroidales(100)	S24_7(100)	Cluster_I(100)	0	0	0	0	0	0	0	0	0	0	0	0	0	0	0	0	0	0	0	0	0	0	0	0	0	0	0	0	0	0	0	0	0	0	0	0	0	0	0	0	0	0	0	0	0
				Cluster_I(100) Total	0	0	0	0	0	0	0	0	0	0	0	0	0	0	0	0	0	0	0	0	0	0	0	0	0	0	0	0	0	0	0	0	0	0	0	0	0	0	0	0	0	0	0	0	0
			S24_7(100) Total		0	0	0	0	0	0	0	0	0	0	0	0	0	0	0	0	0	0	0	0	0	0	0	0	0	0	0	0	0	0	0	0	0	0	0	0	0	0	0	0	0	0	0	0	0
Bacteroidetes(100)	Bacteroidia(100)	Bacteroidales(100)	Rikenellaceae(100)	Alistipes_II(100)	0	0	0	0	0	0	0	0	0	0	0	0	0	0	0	0	0	0	0.0972195	0	0	0	0	0	0	0	0	0	0	0	0	0	0	0	0	0	0	0	0	0	0	0	0	0	0
				Alistipes_II(100) Total	0	0	0	0	0	0	0	0	0	0	0	0	0	0	0	0	0	0	0.0972195	0	0	0	0	0	0	0	0	0	0	0	0	0	0	0	0	0	0	0	0	0	0	0	0	0	0
Bacteroidetes(100)	Bacteroidia(100)	Bacteroidales(100)	Rikenellaceae(100)	Alistipes_III(100)	0	0	0	0	0	0	0	0	0	0	0	0	0	0	0	0	0	0	0	0	0	0	0	0	0	0.0800641	0	0	0	0	0	0	0	0	0	0	0	0	0	0	0	0	0	0	0
				Alistipes_III(100) Total	0	0	0	0	0	0	0	0	0	0	0	0	0	0	0	0	0	0	0	0	0	0	0	0	0	0.0800641	0	0	0	0	0	0	0	0	0	0	0	0	0	0	0	0	0	0	0
Bacteroidetes(100)	Bacteroidia(100)	Bacteroidales(100)	Rikenellaceae(100)	Alistipes_II(100)	0	0	0	0	0	0	0	0	0	0	0	0	0	0	0	0	0	0	0	0	0	0	0.0858885	0	0	0	0	0	0	0	0	0	0	0	0	0	0	0	0	0	0	0	0	0	0
Bacteroidetes(100)	Bacteroidia(100)	Bacteroidales(100)	Rikenellaceae(100)	Alistipes_II(100)	0	0	0	0	0	0	0	0	0	0	0	0	0	0	0	0	0	0	0	0	0	0	0	0	0	0	0	0	0	0	0	0	0	0	0	0	0	0	0	0	0	0	0	0	0
				Alistipes_II(100) Total	0	0	0	0	0	0	0	0	0	0	0	0	0	0	0	0	0	0	0	0	0	0	0.0858885	0	0	0	0	0	0	0	0	0	0	0	0	0	0	0	0	0	0	0	0	0	0
			Rikenellaceae(100) Total		0	0	0	0	0	0	0	0	0	0	0	0	0	0	0	0	0	0	0.0972195	0	0	0	0.0858885	0	0	0.0800641	0	0	0	0	0	0	0	0	0	0	0	0	0	0	0	0	0	0	0
Bacteroidetes(100)	Bacteroidia(100)	Bacteroidales(100)	unclassified(100)	unclassified(100)	0	0	0	0	0	0	0	0	0	0	0	0	0	0	0	0	0	0	0	0	0	0	0	0	0	0	0	0.0693695	0	0	0	0	0	0	0	0	0	0	0	0	0	0	0	0	0
				unclassified(100) Total	0	0	0	0	0	0	0	0	0	0	0	0	0	0	0	0	0	0	0	0	0	0	0	0	0	0	0	0.0693695	0	0	0	0	0	0	0	0	0	0	0	0	0	0	0	0	0
			unclassified(100) Total		0	0	0	0	0	0	0	0	0	0	0	0	0	0	0	0	0	0	0	0	0	0	0	0	0	0	0	0.0693695	0	0	0	0	0	0	0	0	0	0	0	0	0	0	0	0	0
		Bacteroidales(100) Total			0	0	0	0	0	0	0	0	0	0	0	0	0	0	0	0	0	0	0.0972195	0	0	0	0.0858885	0	0	0.0800641	0	0.0693695	0	0	0	0	0	0	0	0	0	0	0	0	0	0	0	0	0
	Bacteroidia(100) Total				0	0	0	0	0	0	0	0	0	0	0	0	0	0	0	0	0	0	0.0972195	0	0	0	0.0858885	0	0	0.0800641	0	0.0693695	0	0	0	0	0	0	0	0	0	0	0	0	0	0	0	0	0
Bacteroidetes(100)	unclassified(100)	unclassified(100)	unclassified(100)	unclassified(100)	0	0	0	0	0	0	0	0	0	0.0344382	0	0	0	0	0	0	0	0	0	0	0	0	0	0	0	0	0	0	0	0	0	0	0	0	0.0354635	0	0	0	0	0	0	0	0	0	0
				unclassified(100) Total	0	0	0	0	0	0	0	0	0	0.0344382	0	0	0	0	0	0	0	0	0	0	0	0	0	0	0	0	0	0	0	0	0	0	0	0	0.0354635	0	0	0	0	0	0	0	0	0	0
			unclassified(100) Total		0	0	0	0	0	0	0	0	0	0.0344382	0	0	0	0	0	0	0	0	0	0	0	0	0	0	0	0	0	0	0	0	0	0	0	0	0.0354635	0	0	0	0	0	0	0	0	0	0
		unclassified(100) Total			0	0	0	0	0	0	0	0	0	0.0344382	0	0	0	0	0	0	0	0	0	0	0	0	0	0	0	0	0	0	0	0	0	0	0	0	0.0354635	0	0	0	0	0	0	0	0	0	0
	unclassified(100) Total				0	0	0	0	0	0	0	0	0	0.0344382	0	0	0	0	0	0	0	0	0	0	0	0	0	0	0	0	0	0	0	0	0	0	0	0	0.0354635	0	0	0	0	0	0	0	0	0	0
Bacteroidetes(100)	Bacteroidia(100)	Bacteroidales(100)	Rikenellaceae(100)	Alisitpes_IV(100)	0	0	0	0	0	0	0	0	0	0	0	0	0	0	0	0	0	0	0	0	0	0	0	0	0	0	0	0	0	0	0	0	0	0	0	0	0	0	0	0	0	0	0	0	0
				Alisitpes_IV(100) Total	0	0	0	0	0	0	0	0	0	0	0	0	0	0	0	0	0	0	0	0	0	0	0	0	0	0	0	0	0	0	0	0	0	0	0	0	0	0	0	0	0	0	0	0	0
			Rikenellaceae(100) Total		0	0	0	0	0	0	0	0	0	0	0	0	0	0	0	0	0	0	0	0	0	0	0	0	0	0	0	0	0	0	0	0	0	0	0	0	0	0	0	0	0	0	0	0	0
Bacteroidetes(100)	Bacteroidia(100)	Bacteroidales(100)	Porphyromonadaceae_2(100)	unclassified(100)	0	0	0	0	0	0	0	0	0	0	0	0	0	0	0	0	0	0	0	0	0	0	0	0	0	0.0720576	0	0	0	0	0	0	0	0	0	0	0	0	0	0	0	0	0	0	0
				unclassified(100) Total	0	0	0	0	0	0	0	0	0	0	0	0	0	0	0	0	0	0	0	0	0	0	0	0	0	0.0720576	0	0	0	0	0	0	0	0	0	0	0	0	0	0	0	0	0	0	0
			Porphyromonadaceae_2(100) Total		0	0	0	0	0	0	0	0	0	0	0	0	0	0	0	0	0	0	0	0	0	0	0	0	0	0.0720576	0	0	0	0	0	0	0	0	0	0	0	0	0	0	0	0	0	0	0
		Bacteroidales(100) Total			0	0	0	0	0	0	0	0	0	0	0	0	0	0	0	0	0	0	0	0	0	0	0	0	0	0.0720576	0	0	0	0	0	0	0	0	0	0	0	0	0	0	0	0	0	0	0
	Bacteroidia(100) Total				0	0	0	0	0	0	0	0	0	0	0	0	0	0	0	0	0	0	0	0	0	0	0	0	0	0.0720576	0	0	0	0	0	0	0	0	0	0	0	0	0	0	0	0	0	0	0
Bacteroidetes(100)	Sphingobacteria(100)	unclassified(100)	unclassified(100)	unclassified(100)	0	0	0	0	0	0	0	0	0	0	0	0	0	0	0	0	0	0	0	0	0	0	0	0	0	0	0	0	0	0	0	0	0	0	0	0	0	0	0	0	0	0	0	0	0
				unclassified(100) Total	0	0	0	0	0	0	0	0	0	0	0	0	0	0	0	0	0	0	0	0	0	0	0	0	0	0	0	0	0	0	0	0	0	0	0	0	0	0	0	0	0	0	0	0	0
			unclassified(100) Total		0	0	0	0	0	0	0	0	0	0	0	0	0	0	0	0	0	0	0	0	0	0	0	0	0	0	0	0	0	0	0	0	0	0	0	0	0	0	0	0	0	0	0	0	0
		unclassified(100) Total			0	0	0	0	0	0	0	0	0	0	0	0	0	0	0	0	0	0	0	0	0	0	0	0	0	0	0	0	0	0	0	0	0	0	0	0	0	0	0	0	0	0	0	0	0
	Sphingobacteria(100) Total				0	0	0	0	0	0	0	0	0	0	0	0	0	0	0	0	0	0	0	0	0	0	0	0	0	0	0	0	0	0	0	0	0	0	0	0	0	0	0	0	0	0	0	0	0
Bacteroidetes(100)	Bacteroidia(100)	Bacteroidales(100)	unclassified(100)	unclassified(100)	0	0	0	0	0	0	0	0	0	0	0	0	0	0	0	0	0	0	0	0	0	0	0	0	0	0	0	0	0	0	0	0.0773395	0	0	0	0	0	0	0	0	0	0	0	0	0
				unclassified(100) Total	0	0	0	0	0	0	0	0	0	0	0	0	0	0	0	0	0	0	0	0	0	0	0	0	0	0	0	0	0	0	0	0.0773395	0	0	0	0	0	0	0	0	0	0	0	0	0
			unclassified(100) Total		0	0	0	0	0	0	0	0	0	0	0	0	0	0	0	0	0	0	0	0	0	0	0	0	0	0	0	0	0	0	0	0.0773395	0	0	0	0	0	0	0	0	0	0	0	0	0
		Bacteroidales(100) Total			0	0	0	0	0	0	0	0	0	0	0	0	0	0	0	0	0	0	0	0	0	0	0	0	0	0	0	0	0	0	0	0.0773395	0	0	0	0	0	0	0	0	0	0	0	0	0
	Bacteroidia(100) Total				0	0	0	0	0	0	0	0	0	0	0	0	0	0	0	0	0	0	0	0	0	0	0	0	0	0	0	0	0	0	0	0.0773395	0	0	0	0	0	0	0	0	0	0	0	0	0
Bacteroidetes(100)	Sphingobacteria(100)	Sphingobacteriales_2(100)	Saprospiraceae(100)	Uncultured_1(100)	0	0	0	0	0	0	0	0	0	0	0	0	0	0	0	0	0	0	0	0	0	0	0.0687108	0	0	0	0	0	0	0	0	0	0	0	0	0	0	0	0	0	0	0	0	0	0
				Uncultured_1(100) Total	0	0	0	0	0	0	0	0	0	0	0	0	0	0	0	0	0	0	0	0	0	0	0.0687108	0	0	0	0	0	0	0	0	0	0	0	0	0	0	0	0	0	0	0	0	0	0
			Saprospiraceae(100) Total		0	0	0	0	0	0	0	0	0	0	0	0	0	0	0	0	0	0	0	0	0	0	0.0687108	0	0	0	0	0	0	0	0	0	0	0	0	0	0	0	0	0	0	0	0	0	0
		Sphingobacteriales_2(100) Total			0	0	0	0	0	0	0	0	0	0	0	0	0	0	0	0	0	0	0	0	0	0	0.0687108	0	0	0	0	0	0	0	0	0	0	0	0	0	0	0	0	0	0	0	0	0	0
	Sphingobacteria(100) Total				0	0	0	0	0	0	0	0	0	0	0	0	0	0	0	0	0	0	0	0	0	0	0.0687108	0	0	0	0	0	0	0	0	0	0	0	0	0	0	0	0	0	0	0	0	0	0
Bacteroidetes(100)	Flavobacteria(100)	Flavobacteriales(100)	Flavobacteriaceae_2(100)	Cloacibacterium(100)	0	0	0	0	0	0	0	0	0	0	0	0	0	0	0	0	0	0	0	0	0	0	0	0	0	0	0	0	0	0	0	0	0	0	0	0	0	0	0	0	0	0	0	0	0
				Cloacibacterium(100) Total	0	0	0	0	0	0	0	0	0	0	0	0	0	0	0	0	0	0	0	0	0	0	0	0	0	0	0	0	0	0	0	0	0	0	0	0	0	0	0	0	0	0	0	0	0
			Flavobacteriaceae_2(100) Total		0	0	0	0	0	0	0	0	0	0	0	0	0	0	0	0	0	0	0	0	0	0	0	0	0	0	0	0	0	0	0	0	0	0	0	0	0	0	0	0	0	0	0	0	0
		Flavobacteriales(100) Total			0	0	0	0	0	0	0	0	0	0	0	0	0	0	0	0	0	0	0	0	0	0	0	0	0	0	0	0	0	0	0	0	0	0	0	0	0	0	0	0	0	0	0	0	0
	Flavobacteria(100) Total				0	0	0	0	0	0	0	0	0	0	0	0	0	0	0	0	0	0	0	0	0	0	0	0	0	0	0	0	0	0	0	0	0	0	0	0	0	0	0	0	0	0	0	0	0
Bacteroidetes(100)	Bacteroidia(100)	Bacteroidales(100)	Rikenellaceae(100)	Alisitpes_IV(100)	0	0	0	0	0	0	0	0	0	0	0	0	0	0	0	0	0	0	0	0	0	0	0	0	0	0	0	0.0616618	0	0	0	0	0	0	0	0	0	0	0	0	0	0	0	0	0
				Alisitpes_IV(100) Total	0	0	0	0	0	0	0	0	0	0	0	0	0	0	0	0	0	0	0	0	0	0	0	0	0	0	0	0.0616618	0	0	0	0	0	0	0	0	0	0	0	0	0	0	0	0	0
			Rikenellaceae(100) Total		0	0	0	0	0	0	0	0	0	0	0	0	0	0	0	0	0	0	0	0	0	0	0	0	0	0	0	0.0616618	0	0	0	0	0	0	0	0	0	0	0	0	0	0	0	0	0
		Bacteroidales(100) Total			0	0	0	0	0	0	0	0	0	0	0	0	0	0	0	0	0	0	0	0	0	0	0	0	0	0	0	0.0616618	0	0	0	0	0	0	0	0	0	0	0	0	0	0	0	0	0
	Bacteroidia(100) Total				0	0	0	0	0	0	0	0	0	0	0	0	0	0	0	0	0	0	0	0	0	0	0	0	0	0	0	0.0616618	0	0	0	0	0	0	0	0	0	0	0	0	0	0	0	0	0
Bacteroidetes(100)	Flavobacteria(100)	Flavobacteriales(100)	Flavobacteriaceae_2(100)	unclassified(100)	0	0	0	0	0	0	0	0	0	0	0	0.0730842	0	0	0	0	0	0	0	0	0	0	0	0	0	0	0	0	0	0	0	0	0	0	0	0	0	0.0119204	0	0	0	0	0	0	0
				unclassified(100) Total	0	0	0	0	0	0	0	0	0	0	0	0.0730842	0	0	0	0	0	0	0	0	0	0	0	0	0	0	0	0	0	0	0	0	0	0	0	0	0	0.0119204	0	0	0	0	0	0	0
			Flavobacteriaceae_2(100) Total		0	0	0	0	0	0	0	0	0	0	0	0.0730842	0	0	0	0	0	0	0	0	0	0	0	0	0	0	0	0	0	0	0	0	0	0	0	0	0	0.0119204	0	0	0	0	0	0	0
		Flavobacteriales(100) Total			0	0	0	0	0	0	0	0	0	0	0	0.0730842	0	0	0	0	0	0	0	0	0	0	0	0	0	0	0	0	0	0	0	0	0	0	0	0	0	0.0119204	0	0	0	0	0	0	0
	Flavobacteria(100) Total				0	0	0	0	0	0	0	0	0	0	0	0.0730842	0	0	0	0	0	0	0	0	0	0	0	0	0	0	0	0	0	0	0	0	0	0	0	0	0	0.0119204	0	0	0	0	0	0	0
Bacteroidetes(100)	Bacteroidia(100)	Bacteroidales(100)	Rikenellaceae(100)	Alisitpes_IV(100)	0	0	0	0	0	0	0	0	0	0	0	0	0	0.0528367	0	0	0	0	0	0	0	0	0	0	0	0	0	0	0	0	0	0	0	0	0	0	0	0	0	0	0	0	0	0	0
				Alisitpes_IV(100) Total	0	0	0	0	0	0	0	0	0	0	0	0	0	0.0528367	0	0	0	0	0	0	0	0	0	0	0	0	0	0	0	0	0	0	0	0	0	0	0	0	0	0	0	0	0	0	0
			Rikenellaceae(100) Total		0	0	0	0	0	0	0	0	0	0	0	0	0	0.0528367	0	0	0	0	0	0	0	0	0	0	0	0	0	0	0	0	0	0	0	0	0	0	0	0	0	0	0	0	0	0	0
		Bacteroidales(100) Total			0	0	0	0	0	0	0	0	0	0	0	0	0	0.0528367	0	0	0	0	0	0	0	0	0	0	0	0	0	0	0	0	0	0	0	0	0	0	0	0	0	0	0	0	0	0	0
	Bacteroidia(100) Total				0	0	0	0	0	0	0	0	0	0	0	0	0	0.0528367	0	0	0	0	0	0	0	0	0	0	0	0	0	0	0	0	0	0	0	0	0	0	0	0	0	0	0	0	0	0	0
Bacteroidetes(100)	Flavobacteria(100)	Flavobacteriales(100)	Flavobacteriaceae_1(100)	Flavobacterium_1(100)	0	0	0	0	0	0	0	0	0	0	0	0	0	0	0	0.0086192	0	0	0	0	0	0	0	0	0	0	0	0	0	0	0	0	0	0	0	0	0	0	0	0	0	0	0	0	0.0337106
				Flavobacterium_1(100) Total	0	0	0	0	0	0	0	0	0	0	0	0	0	0	0	0.0086192	0	0	0	0	0	0	0	0	0	0	0	0	0	0	0	0	0	0	0	0	0	0	0	0	0	0	0	0	0.0337106
			Flavobacteriaceae_1(100) Total		0	0	0	0	0	0	0	0	0	0	0	0	0	0	0	0.0086192	0	0	0	0	0	0	0	0	0	0	0	0	0	0	0	0	0	0	0	0	0	0	0	0	0	0	0	0	0.0337106
		Flavobacteriales(100) Total			0	0	0	0	0	0	0	0	0	0	0	0	0	0	0	0.0086192	0	0	0	0	0	0	0	0	0	0	0	0	0	0	0	0	0	0	0	0	0	0	0	0	0	0	0	0	0.0337106
	Flavobacteria(100) Total				0	0	0	0	0	0	0	0	0	0	0	0	0	0	0	0.0086192	0	0	0	0	0	0	0	0	0	0	0	0	0	0	0	0	0	0	0	0	0	0	0	0	0	0	0	0	0.0337106
Bacteroidetes(100)	Bacteroidia(100)	Bacteroidales(100)	Porphyromonadaceae_Cluster_V(100)	Termite_Cockroach_cluster(100)	0	0	0	0	0	0	0	0	0	0	0	0	0	0	0	0	0	0	0	0	0	0	0.0687108	0	0	0	0	0	0	0	0	0	0	0	0	0	0	0	0	0	0	0	0	0	0
				Termite_Cockroach_cluster(100) Total	0	0	0	0	0	0	0	0	0	0	0	0	0	0	0	0	0	0	0	0	0	0	0.0687108	0	0	0	0	0	0	0	0	0	0	0	0	0	0	0	0	0	0	0	0	0	0
			Porphyromonadaceae_Cluster_V(100) Total		0	0	0	0	0	0	0	0	0	0	0	0	0	0	0	0	0	0	0	0	0	0	0.0687108	0	0	0	0	0	0	0	0	0	0	0	0	0	0	0	0	0	0	0	0	0	0
Bacteroidetes(100)	Bacteroidia(100)	Bacteroidales(100)	S24_7(100)	Cluster_I(100)	0	0	0	0	0	0	0	0	0	0	0	0	0	0	0	0	0	0	0	0	0	0	0	0	0	0	0	0	0	0	0	0	0	0	0	0	0	0	0	0	0	0	0	0	0
				Cluster_I(100) Total	0	0	0	0	0	0	0	0	0	0	0	0	0	0	0	0	0	0	0	0	0	0	0	0	0	0	0	0	0	0	0	0	0	0	0	0	0	0	0	0	0	0	0	0	0
			S24_7(100) Total		0	0	0	0	0	0	0	0	0	0	0	0	0	0	0	0	0	0	0	0	0	0	0	0	0	0	0	0	0	0	0	0	0	0	0	0	0	0	0	0	0	0	0	0	0
Bacteroidetes(100)	Bacteroidia(100)	Bacteroidales(100)	unclassified(100)	unclassified(100)	0	0	0	0	0	0	0	0	0	0	0	0	0	0	0	0	0	0	0	0	0	0	0	0	0	0	0	0	0	0	0	0.0687462	0	0	0	0	0	0	0	0	0	0	0	0	0
				unclassified(100) Total	0	0	0	0	0	0	0	0	0	0	0	0	0	0	0	0	0	0	0	0	0	0	0	0	0	0	0	0	0	0	0	0.0687462	0	0	0	0	0	0	0	0	0	0	0	0	0
			unclassified(100) Total		0	0	0	0	0	0	0	0	0	0	0	0	0	0	0	0	0	0	0	0	0	0	0	0	0	0	0	0	0	0	0	0.0687462	0	0	0	0	0	0	0	0	0	0	0	0	0
Bacteroidetes(100)	Bacteroidia(100)	Bacteroidales(100)	Porphyromonadaceae_3(100)	Tannerella(100)	0	0	0	0	0	0	0	0	0	0	0	0	0	0	0	0	0	0	0	0	0	0.0791374	0	0	0	0	0	0	0	0	0	0	0	0	0	0	0	0	0	0	0	0	0	0	0
				Tannerella(100) Total	0	0	0	0	0	0	0	0	0	0	0	0	0	0	0	0	0	0	0	0	0	0.0791374	0	0	0	0	0	0	0	0	0	0	0	0	0	0	0	0	0	0	0	0	0	0	0
			Porphyromonadaceae_3(100) Total		0	0	0	0	0	0	0	0	0	0	0	0	0	0	0	0	0	0	0	0	0	0.0791374	0	0	0	0	0	0	0	0	0	0	0	0	0	0	0	0	0	0	0	0	0	0	0
Bacteroidetes(100)	Bacteroidia(100)	Bacteroidales(100)	Rikenellaceae(100)	Alisitpes_IV(100)	0	0	0	0	0	0	0	0	0	0	0	0	0	0	0	0	0	0	0	0	0.0804598	0	0	0	0	0	0	0	0	0	0	0	0	0	0	0	0	0	0	0	0	0	0	0	0
				Alisitpes_IV(100) Total	0	0	0	0	0	0	0	0	0	0	0	0	0	0	0	0	0	0	0	0	0.0804598	0	0	0	0	0	0	0	0	0	0	0	0	0	0	0	0	0	0	0	0	0	0	0	0
			Rikenellaceae(100) Total		0	0	0	0	0	0	0	0	0	0	0	0	0	0	0	0	0	0	0	0	0.0804598	0	0	0	0	0	0	0	0	0	0	0	0	0	0	0	0	0	0	0	0	0	0	0	0
Bacteroidetes(100)	Bacteroidia(100)	Bacteroidales(100)	Porphyromonadaceae(100)	Porphyromonas(100)	0	0	0	0	0	0	0	0	0	0.0172191	0	0.0104406	0	0	0	0	0	0	0	0	0	0	0	0	0	0	0.00722126	0	0	0	0	0	0	0	0	0	0	0	0	0	0	0	0	0	0
				Porphyromonas(100) Total	0	0	0	0	0	0	0	0	0	0.0172191	0	0.0104406	0	0	0	0	0	0	0	0	0	0	0	0	0	0	0.00722126	0	0	0	0	0	0	0	0	0	0	0	0	0	0	0	0	0	0
			Porphyromonadaceae(100) Total		0	0	0	0	0	0	0	0	0	0.0172191	0	0.0104406	0	0	0	0	0	0	0	0	0	0	0	0	0	0	0.00722126	0	0	0	0	0	0	0	0	0	0	0	0	0	0	0	0	0	0
		Bacteroidales(100) Total			0	0	0	0	0	0	0	0	0	0.0172191	0	0.0104406	0	0	0	0	0	0	0	0	0.0804598	0.0791374	0.0687108	0	0	0	0.00722126	0	0	0	0	0.0687462	0	0	0	0	0	0	0	0	0	0	0	0	0
	Bacteroidia(100) Total				0	0	0	0	0	0	0	0	0	0.0172191	0	0.0104406	0	0	0	0	0	0	0	0	0.0804598	0.0791374	0.0687108	0	0	0	0.00722126	0	0	0	0	0.0687462	0	0	0	0	0	0	0	0	0	0	0	0	0
Bacteroidetes(100)	Sphingobacteria(100)	Sphingobacteriales_3(100)	Cytophagaceae_3(100)	Hymenobacter(100)	0	0	0	0	0	0	0	0	0	0	0	0	0	0	0	0	0	0	0	0	0	0.0692452	0	0	0	0	0	0	0	0	0	0	0	0	0	0	0	0	0	0	0	0	0	0	0
				Hymenobacter(100) Total	0	0	0	0	0	0	0	0	0	0	0	0	0	0	0	0	0	0	0	0	0	0.0692452	0	0	0	0	0	0	0	0	0	0	0	0	0	0	0	0	0	0	0	0	0	0	0
			Cytophagaceae_3(100) Total		0	0	0	0	0	0	0	0	0	0	0	0	0	0	0	0	0	0	0	0	0	0.0692452	0	0	0	0	0	0	0	0	0	0	0	0	0	0	0	0	0	0	0	0	0	0	0
		Sphingobacteriales_3(100) Total			0	0	0	0	0	0	0	0	0	0	0	0	0	0	0	0	0	0	0	0	0	0.0692452	0	0	0	0	0	0	0	0	0	0	0	0	0	0	0	0	0	0	0	0	0	0	0
	Sphingobacteria(100) Total				0	0	0	0	0	0	0	0	0	0	0	0	0	0	0	0	0	0	0	0	0	0.0692452	0	0	0	0	0	0	0	0	0	0	0	0	0	0	0	0	0	0	0	0	0	0	0
Bacteroidetes(100)	Bacteroidia(100)	Bacteroidales(100)	unclassified(100)	unclassified(100)	0	0	0	0	0	0	0	0	0	0	0	0	0	0	0	0	0	0	0	0	0	0	0	0	0	0	0	0.0539541	0	0	0	0	0	0	0	0	0	0	0	0	0	0	0	0	0
Bacteroidetes(100)	Bacteroidia(100)	Bacteroidales(100)	unclassified(100)	unclassified(100)	0	0	0	0	0	0	0	0	0	0	0	0	0	0	0	0	0	0	0	0	0	0	0	0	0	0	0	0	0	0	0	0.060153	0	0	0	0	0	0	0	0	0	0	0	0	0
				unclassified(100) Total	0	0	0	0	0	0	0	0	0	0	0	0	0	0	0	0	0	0	0	0	0	0	0	0	0	0	0	0.0539541	0	0	0	0.060153	0	0	0	0	0	0	0	0	0	0	0	0	0
			unclassified(100) Total		0	0	0	0	0	0	0	0	0	0	0	0	0	0	0	0	0	0	0	0	0	0	0	0	0	0	0	0.0539541	0	0	0	0.060153	0	0	0	0	0	0	0	0	0	0	0	0	0
Bacteroidetes(100)	Bacteroidia(100)	Bacteroidales(100)	Porphyromonadaceae_Cluster_V(100)	unclassified(100)	0	0	0	0	0	0	0	0	0	0	0	0	0	0.0462321	0	0	0	0	0	0	0	0	0	0	0	0	0	0	0	0	0	0	0	0	0	0	0	0	0	0	0	0	0	0	0
				unclassified(100) Total	0	0	0	0	0	0	0	0	0	0	0	0	0	0.0462321	0	0	0	0	0	0	0	0	0	0	0	0	0	0	0	0	0	0	0	0	0	0	0	0	0	0	0	0	0	0	0
Bacteroidetes(100)	Bacteroidia(100)	Bacteroidales(100)	Porphyromonadaceae_Cluster_V(100)	Mixed_gut_cluster(100)	0	0	0	0	0	0	0	0	0	0	0	0	0	0	0	0	0	0	0.0680537	0	0	0	0	0	0	0	0	0	0	0	0	0	0	0	0	0	0	0	0	0	0	0	0	0	0
				Mixed_gut_cluster(100) Total	0	0	0	0	0	0	0	0	0	0	0	0	0	0	0	0	0	0	0.0680537	0	0	0	0	0	0	0	0	0	0	0	0	0	0	0	0	0	0	0	0	0	0	0	0	0	0
			Porphyromonadaceae_Cluster_V(100) Total		0	0	0	0	0	0	0	0	0	0	0	0	0	0.0462321	0	0	0	0	0.0680537	0	0	0	0	0	0	0	0	0	0	0	0	0	0	0	0	0	0	0	0	0	0	0	0	0	0
Bacteroidetes(100)	Bacteroidia(100)	Bacteroidales(100)	Rikenellaceae(100)	Alistipes_II(100)	0	0	0	0	0	0	0	0	0	0	0	0	0	0	0	0	0	0	0	0.0172354	0.0689655	0	0	0	0	0	0	0	0	0	0	0	0	0	0	0	0	0	0	0	0	0	0	0	0
				Alistipes_II(100) Total	0	0	0	0	0	0	0	0	0	0	0	0	0	0	0	0	0	0	0	0.0172354	0.0689655	0	0	0	0	0	0	0	0	0	0	0	0	0	0	0	0	0	0	0	0	0	0	0	0
			Rikenellaceae(100) Total		0	0	0	0	0	0	0	0	0	0	0	0	0	0	0	0	0	0	0	0.0172354	0.0689655	0	0	0	0	0	0	0	0	0	0	0	0	0	0	0	0	0	0	0	0	0	0	0	0
		Bacteroidales(100) Total			0	0	0	0	0	0	0	0	0	0	0	0	0	0.0462321	0	0	0	0	0.0680537	0.0172354	0.0689655	0	0	0	0	0	0	0.0539541	0	0	0	0.060153	0	0	0	0	0	0	0	0	0	0	0	0	0
	Bacteroidia(100) Total				0	0	0	0	0	0	0	0	0	0	0	0	0	0.0462321	0	0	0	0	0.0680537	0.0172354	0.0689655	0	0	0	0	0	0	0.0539541	0	0	0	0.060153	0	0	0	0	0	0	0	0	0	0	0	0	0
Bacteroidetes(100)	Sphingobacteria(100)	Sphingobacteriales_3(100)	Cytophagaceae_2(100)	Cytophaga(100)	0	0	0	0	0	0	0	0	0	0	0	0	0	0	0	0	0	0	0	0	0	0	0	0	0	0	0	0	0	0	0	0	0	0	0	0	0	0	0	0	0	0	0	0	0
				Cytophaga(100) Total	0	0	0	0	0	0	0	0	0	0	0	0	0	0	0	0	0	0	0	0	0	0	0	0	0	0	0	0	0	0	0	0	0	0	0	0	0	0	0	0	0	0	0	0	0
			Cytophagaceae_2(100) Total		0	0	0	0	0	0	0	0	0	0	0	0	0	0	0	0	0	0	0	0	0	0	0	0	0	0	0	0	0	0	0	0	0	0	0	0	0	0	0	0	0	0	0	0	0
		Sphingobacteriales_3(100) Total			0	0	0	0	0	0	0	0	0	0	0	0	0	0	0	0	0	0	0	0	0	0	0	0	0	0	0	0	0	0	0	0	0	0	0	0	0	0	0	0	0	0	0	0	0
	Sphingobacteria(100) Total				0	0	0	0	0	0	0	0	0	0	0	0	0	0	0	0	0	0	0	0	0	0	0	0	0	0	0	0	0	0	0	0	0	0	0	0	0	0	0	0	0	0	0	0	0
Bacteroidetes(100)	Bacteroidia(100)	Bacteroidales(100)	Rikenellaceae(100)	Alistipes_I(100)	0	0	0	0	0	0	0	0	0	0	0	0	0	0	0	0	0	0	0	0	0	0	0.060122	0	0	0	0	0	0	0	0	0	0	0	0	0	0	0	0	0	0	0	0	0	0
				Alistipes_I(100) Total	0	0	0	0	0	0	0	0	0	0	0	0	0	0	0	0	0	0	0	0	0	0	0.060122	0	0	0	0	0	0	0	0	0	0	0	0	0	0	0	0	0	0	0	0	0	0
			Rikenellaceae(100) Total		0	0	0	0	0	0	0	0	0	0	0	0	0	0	0	0	0	0	0	0	0	0	0.060122	0	0	0	0	0	0	0	0	0	0	0	0	0	0	0	0	0	0	0	0	0	0
		Bacteroidales(100) Total			0	0	0	0	0	0	0	0	0	0	0	0	0	0	0	0	0	0	0	0	0	0	0.060122	0	0	0	0	0	0	0	0	0	0	0	0	0	0	0	0	0	0	0	0	0	0
	Bacteroidia(100) Total				0	0	0	0	0	0	0	0	0	0	0	0	0	0	0	0	0	0	0	0	0	0	0.060122	0	0	0	0	0	0	0	0	0	0	0	0	0	0	0	0	0	0	0	0	0	0
Bacteroidetes(100)	Sphingobacteria(100)	Sphingobacteriales_3(100)	Cytophagaceae_1(100)	Arcicella_1(100)	0	0	0	0	0	0	0	0	0	0	0	0	0	0	0	0	0	0	0	0	0	0	0	0	0	0	0	0	0	0	0	0	0	0	0	0	0	0	0	0	0	0	0	0	0
				Arcicella_1(100) Total	0	0	0	0	0	0	0	0	0	0	0	0	0	0	0	0	0	0	0	0	0	0	0	0	0	0	0	0	0	0	0	0	0	0	0	0	0	0	0	0	0	0	0	0	0
			Cytophagaceae_1(100) Total		0	0	0	0	0	0	0	0	0	0	0	0	0	0	0	0	0	0	0	0	0	0	0	0	0	0	0	0	0	0	0	0	0	0	0	0	0	0	0	0	0	0	0	0	0
		Sphingobacteriales_3(100) Total			0	0	0	0	0	0	0	0	0	0	0	0	0	0	0	0	0	0	0	0	0	0	0	0	0	0	0	0	0	0	0	0	0	0	0	0	0	0	0	0	0	0	0	0	0
	Sphingobacteria(100) Total				0	0	0	0	0	0	0	0	0	0	0	0	0	0	0	0	0	0	0	0	0	0	0	0	0	0	0	0	0	0	0	0	0	0	0	0	0	0	0	0	0	0	0	0	0
Bacteroidetes(100)	Bacteroidia(100)	Bacteroidales(100)	unclassified(100)	unclassified(100)	0	0	0	0	0	0	0	0	0	0	0	0	0	0	0	0	0	0	0	0	0	0	0	0	0	0	0	0	0	0	0	0	0	0	0	0	0	0	0	0	0	0	0	0	0
				unclassified(100) Total	0	0	0	0	0	0	0	0	0	0	0	0	0	0	0	0	0	0	0	0	0	0	0	0	0	0	0	0	0	0	0	0	0	0	0	0	0	0	0	0	0	0	0	0	0
			unclassified(100) Total		0	0	0	0	0	0	0	0	0	0	0	0	0	0	0	0	0	0	0	0	0	0	0	0	0	0	0	0	0	0	0	0	0	0	0	0	0	0	0	0	0	0	0	0	0
Bacteroidetes(100)	Bacteroidia(100)	Bacteroidales(100)	Prevotellaceae(100)	Prevotella_1(100)	0	0	0	0	0	0	0	0	0	0	0	0	0	0	0	0	0	0	0	0	0	0	0	0	0	0	0	0	0	0	0	0	0	0	0	0	0	0	0	0	0	0	0	0	0
				Prevotella_1(100) Total	0	0	0	0	0	0	0	0	0	0	0	0	0	0	0	0	0	0	0	0	0	0	0	0	0	0	0	0	0	0	0	0	0	0	0	0	0	0	0	0	0	0	0	0	0
			Prevotellaceae(100) Total		0	0	0	0	0	0	0	0	0	0	0	0	0	0	0	0	0	0	0	0	0	0	0	0	0	0	0	0	0	0	0	0	0	0	0	0	0	0	0	0	0	0	0	0	0
Bacteroidetes(100)	Bacteroidia(100)	Bacteroidales(100)	Rikenellaceae(100)	Alistipes_II(100)	0	0	0	0	0	0	0	0	0	0	0	0	0	0	0	0	0	0	0	0	0	0	0	0.0238644	0	0	0	0	0	0	0.0220929	0	0	0	0	0	0	0	0	0	0	0	0	0	0
Bacteroidetes(100)	Bacteroidia(100)	Bacteroidales(100)	Rikenellaceae(100)	Alistipes_II(100)	0	0	0	0	0	0	0	0	0	0	0	0	0	0	0	0	0	0	0	0	0	0.0593531	0	0	0	0	0	0	0	0	0	0	0	0	0	0	0	0	0	0	0	0	0	0	0
Bacteroidetes(100)	Bacteroidia(100)	Bacteroidales(100)	Rikenellaceae(100)	Alistipes_II(100)	0	0	0	0	0	0	0	0	0	0	0	0.0208812	0	0	0	0	0	0	0	0	0	0	0	0	0	0	0	0	0	0	0	0	0	0	0	0	0	0	0	0	0	0	0	0	0
				Alistipes_II(100) Total	0	0	0	0	0	0	0	0	0	0	0	0.0208812	0	0	0	0	0	0	0	0	0	0.0593531	0	0.0238644	0	0	0	0	0	0	0.0220929	0	0	0	0	0	0	0	0	0	0	0	0	0	0
Bacteroidetes(100)	Bacteroidia(100)	Bacteroidales(100)	Rikenellaceae(100)	Alisitpes_IV(100)	0	0	0	0	0	0	0	0	0	0	0	0	0	0	0	0	0	0	0	0	0.0689655	0	0	0	0	0	0	0	0	0	0	0	0	0	0	0	0	0	0	0	0	0	0	0	0
				Alisitpes_IV(100) Total	0	0	0	0	0	0	0	0	0	0	0	0	0	0	0	0	0	0	0	0	0.0689655	0	0	0	0	0	0	0	0	0	0	0	0	0	0	0	0	0	0	0	0	0	0	0	0
			Rikenellaceae(100) Total		0	0	0	0	0	0	0	0	0	0	0	0.0208812	0	0	0	0	0	0	0	0	0.0689655	0.0593531	0	0.0238644	0	0	0	0	0	0	0.0220929	0	0	0	0	0	0	0	0	0	0	0	0	0	0
Bacteroidetes(100)	Bacteroidia(100)	Bacteroidales(100)	Porphyromonadaceae_2(100)	Termite_cluster_3(100)	0	0	0	0	0	0	0	0	0	0	0	0	0	0	0	0	0	0	0	0	0	0	0.0515331	0	0	0	0	0	0	0	0	0	0	0	0	0	0	0	0	0	0	0	0	0	0
				Termite_cluster_3(100) Total	0	0	0	0	0	0	0	0	0	0	0	0	0	0	0	0	0	0	0	0	0	0	0.0515331	0	0	0	0	0	0	0	0	0	0	0	0	0	0	0	0	0	0	0	0	0	0
			Porphyromonadaceae_2(100) Total		0	0	0	0	0	0	0	0	0	0	0	0	0	0	0	0	0	0	0	0	0	0	0.0515331	0	0	0	0	0	0	0	0	0	0	0	0	0	0	0	0	0	0	0	0	0	0
Bacteroidetes(100)	Bacteroidia(100)	Bacteroidales(100)	Rikenellaceae(100)	Alistipes_II(100)	0	0	0	0	0	0	0	0	0	0	0	0	0	0	0	0	0	0	0	0	0.0574713	0	0	0	0	0	0	0	0	0	0	0	0	0	0	0	0	0	0	0	0	0	0	0	0
Bacteroidetes(100)	Bacteroidia(100)	Bacteroidales(100)	Rikenellaceae(100)	Alistipes_II(100)	0	0	0	0	0	0	0	0	0	0	0	0	0	0	0	0	0	0	0.0388878	0.0172354	0	0	0	0	0	0	0	0	0	0	0	0	0	0	0	0	0	0	0	0	0	0	0	0	0
				Alistipes_II(100) Total	0	0	0	0	0	0	0	0	0	0	0	0	0	0	0	0	0	0	0.0388878	0.0172354	0.0574713	0	0	0	0	0	0	0	0	0	0	0	0	0	0	0	0	0	0	0	0	0	0	0	0
Bacteroidetes(100)	Bacteroidia(100)	Bacteroidales(100)	Rikenellaceae(100)	Alisitpes_IV(100)	0	0	0	0	0	0	0	0	0	0	0	0	0	0	0	0	0	0	0	0	0	0	0	0	0	0	0	0.0385386	0	0	0	0	0	0	0	0	0	0	0	0	0	0	0	0	0
				Alisitpes_IV(100) Total	0	0	0	0	0	0	0	0	0	0	0	0	0	0	0	0	0	0	0	0	0	0	0	0	0	0	0	0.0385386	0	0	0	0	0	0	0	0	0	0	0	0	0	0	0	0	0
			Rikenellaceae(100) Total		0	0	0	0	0	0	0	0	0	0	0	0	0	0	0	0	0	0	0.0388878	0.0172354	0.0574713	0	0	0	0	0	0	0.0385386	0	0	0	0	0	0	0	0	0	0	0	0	0	0	0	0	0
Bacteroidetes(100)	Bacteroidia(100)	Bacteroidales(100)	Porphyromonadaceae_2(100)	Termite_cluster_2(100)	0	0	0	0	0	0	0	0	0	0	0	0	0	0	0	0	0	0	0	0	0	0	0	0	0	0	0	0	0	0	0.0220929	0	0	0.0131822	0	0	0	0	0	0	0	0	0	0	0
				Termite_cluster_2(100) Total	0	0	0	0	0	0	0	0	0	0	0	0	0	0	0	0	0	0	0	0	0	0	0	0	0	0	0	0	0	0	0.0220929	0	0	0.0131822	0	0	0	0	0	0	0	0	0	0	0
			Porphyromonadaceae_2(100) Total		0	0	0	0	0	0	0	0	0	0	0	0	0	0	0	0	0	0	0	0	0	0	0	0	0	0	0	0	0	0	0.0220929	0	0	0.0131822	0	0	0	0	0	0	0	0	0	0	0
Bacteroidetes(100)	Bacteroidia(100)	Bacteroidales(100)	Rikenellaceae(100)	Alistipes_II(100)	0	0	0	0	0	0	0	0	0	0	0	0	0	0	0	0	0	0	0	0	0	0	0	0	0	0	0	0	0	0	0	0	0	0	0	0.046215	0	0	0	0	0	0	0	0	0
				Alistipes_II(100) Total	0	0	0	0	0	0	0	0	0	0	0	0	0	0	0	0	0	0	0	0	0	0	0	0	0	0	0	0	0	0	0	0	0	0	0	0.046215	0	0	0	0	0	0	0	0	0
Bacteroidetes(100)	Bacteroidia(100)	Bacteroidales(100)	Rikenellaceae(100)	Alisitpes_IV(100)	0	0	0	0	0	0	0	0	0	0	0	0	0	0	0	0	0	0	0	0	0.0574713	0	0	0	0	0	0	0	0	0	0	0	0	0	0	0	0	0	0	0	0	0	0	0	0
				Alisitpes_IV(100) Total	0	0	0	0	0	0	0	0	0	0	0	0	0	0	0	0	0	0	0	0	0.0574713	0	0	0	0	0	0	0	0	0	0	0	0	0	0	0	0	0	0	0	0	0	0	0	0
Bacteroidetes(100)	Bacteroidia(100)	Bacteroidales(100)	Rikenellaceae(100)	Alistipes_II(100)	0	0	0	0	0	0	0	0	0	0	0	0	0	0	0	0	0	0	0	0	0	0	0	0	0	0	0	0	0	0	0	0	0	0	0	0.046215	0	0	0	0	0	0	0	0	0
				Alistipes_II(100) Total	0	0	0	0	0	0	0	0	0	0	0	0	0	0	0	0	0	0	0	0	0	0	0	0	0	0	0	0	0	0	0	0	0	0	0	0.046215	0	0	0	0	0	0	0	0	0
			Rikenellaceae(100) Total		0	0	0	0	0	0	0	0	0	0	0	0	0	0	0	0	0	0	0	0	0.0574713	0	0	0	0	0	0	0	0	0	0	0	0	0	0	0.09243	0	0	0	0	0	0	0	0	0
Bacteroidetes(100)	Bacteroidia(100)	Bacteroidales(100)	Bacteroidaceae(100)	Bacteroides(100)	0	0	0	0	0	0	0	0	0	0	0	0	0	0	0	0	0	0	0	0	0	0	0	0	0	0	0	0	0	0	0	0	0	0	0	0	0	0	0	0	0	0	0	0	0
				Bacteroides(100) Total	0	0	0	0	0	0	0	0	0	0	0	0	0	0	0	0	0	0	0	0	0	0	0	0	0	0	0	0	0	0	0	0	0	0	0	0	0	0	0	0	0	0	0	0	0
			Bacteroidaceae(100) Total		0	0	0	0	0	0	0	0	0	0	0	0	0	0	0	0	0	0	0	0	0	0	0	0	0	0	0	0	0	0	0	0	0	0	0	0	0	0	0	0	0	0	0	0	0
		Bacteroidales(100) Total			0	0	0	0	0	0	0	0	0	0	0	0.0208812	0	0	0	0	0	0	0.0388878	0.0172354	0.183908	0.0593531	0.0515331	0.0238644	0	0	0	0.0385386	0	0	0.0441859	0	0	0.0131822	0	0.09243	0	0	0	0	0	0	0	0	0
	Bacteroidia(100) Total				0	0	0	0	0	0	0	0	0	0	0	0.0208812	0	0	0	0	0	0	0.0388878	0.0172354	0.183908	0.0593531	0.0515331	0.0238644	0	0	0	0.0385386	0	0	0.0441859	0	0	0.0131822	0	0.09243	0	0	0	0	0	0	0	0	0
Bacteroidetes(100)	Sphingobacteria(100)	Sphingobacteriales_1(100)	Sphingobacteriaceae(100)	unclassified(100)	0	0	0	0	0	0	0	0	0	0	0	0	0	0	0	0	0	0	0	0	0.0574713	0	0	0	0	0	0	0	0	0	0	0	0	0	0	0	0	0	0	0	0	0	0	0	0
Bacteroidetes(100)	Sphingobacteria(100)	Sphingobacteriales_1(100)	Sphingobacteriaceae(100)	unclassified(100)	0	0	0	0	0	0	0	0	0	0	0	0	0	0.00660458	0	0	0	0	0	0.0517063	0.0114943	0	0	0	0	0	0	0	0	0	0	0	0	0	0	0	0	0	0	0	0	0	0	0	0
				unclassified(100) Total	0	0	0	0	0	0	0	0	0	0	0	0	0	0.00660458	0	0	0	0	0	0.0517063	0.0689655	0	0	0	0	0	0	0	0	0	0	0	0	0	0	0	0	0	0	0	0	0	0	0	0
			Sphingobacteriaceae(100) Total		0	0	0	0	0	0	0	0	0	0	0	0	0	0.00660458	0	0	0	0	0	0.0517063	0.0689655	0	0	0	0	0	0	0	0	0	0	0	0	0	0	0	0	0	0	0	0	0	0	0	0
		Sphingobacteriales_1(100) Total			0	0	0	0	0	0	0	0	0	0	0	0	0	0.00660458	0	0	0	0	0	0.0517063	0.0689655	0	0	0	0	0	0	0	0	0	0	0	0	0	0	0	0	0	0	0	0	0	0	0	0
	Sphingobacteria(100) Total				0	0	0	0	0	0	0	0	0	0	0	0	0	0.00660458	0	0	0	0	0	0.0517063	0.0689655	0	0	0	0	0	0	0	0	0	0	0	0	0	0	0	0	0	0	0	0	0	0	0	0
Bacteroidetes(100)	Bacteroidia(100)	Bacteroidales(100)	Rikenellaceae(100)	Alisitpes_IV(100)	0	0	0	0	0	0	0	0	0	0	0	0	0	0.0198138	0	0	0	0	0	0	0	0	0.0171777	0	0	0	0	0	0	0	0	0	0	0	0	0	0	0	0	0	0	0	0	0	0
				Alisitpes_IV(100) Total	0	0	0	0	0	0	0	0	0	0	0	0	0	0.0198138	0	0	0	0	0	0	0	0	0.0171777	0	0	0	0	0	0	0	0	0	0	0	0	0	0	0	0	0	0	0	0	0	0
Bacteroidetes(100)	Bacteroidia(100)	Bacteroidales(100)	Rikenellaceae(100)	Alistipes_II(100)	0	0	0	0	0	0	0	0	0	0	0.0355189	0	0	0	0	0	0	0	0	0	0	0	0	0	0	0	0	0	0	0	0	0	0	0	0	0	0	0	0	0	0	0	0	0	0
				Alistipes_II(100) Total	0	0	0	0	0	0	0	0	0	0	0.0355189	0	0	0	0	0	0	0	0	0	0	0	0	0	0	0	0	0	0	0	0	0	0	0	0	0	0	0	0	0	0	0	0	0	0
Bacteroidetes(100)	Bacteroidia(100)	Bacteroidales(100)	Rikenellaceae(100)	Alisitpes_IV(100)	0	0	0	0	0	0	0	0	0	0	0	0	0	0.0198138	0	0	0	0	0	0	0	0	0.00858885	0	0	0	0	0	0.00856751	0	0	0	0	0	0	0	0	0	0	0	0	0	0	0	0
				Alisitpes_IV(100) Total	0	0	0	0	0	0	0	0	0	0	0	0	0	0.0198138	0	0	0	0	0	0	0	0	0.00858885	0	0	0	0	0	0.00856751	0	0	0	0	0	0	0	0	0	0	0	0	0	0	0	0
			Rikenellaceae(100) Total		0	0	0	0	0	0	0	0	0	0	0.0355189	0	0	0.0396275	0	0	0	0	0	0	0	0	0.0257666	0	0	0	0	0	0.00856751	0	0	0	0	0	0	0	0	0	0	0	0	0	0	0	0
		Bacteroidales(100) Total			0	0	0	0	0	0	0	0	0	0	0.0355189	0	0	0.0396275	0	0	0	0	0	0	0	0	0.0257666	0	0	0	0	0	0.00856751	0	0	0	0	0	0	0	0	0	0	0	0	0	0	0	0
	Bacteroidia(100) Total				0	0	0	0	0	0	0	0	0	0	0.0355189	0	0	0.0396275	0	0	0	0	0	0	0	0	0.0257666	0	0	0	0	0	0.00856751	0	0	0	0	0	0	0	0	0	0	0	0	0	0	0	0
Bacteroidetes(100)	Sphingobacteria(100)	Sphingobacteriales_1(100)	Sphingobacteriaceae(100)	Mucilaginibacter_2(100)	0	0	0	0	0	0	0	0	0	0	0	0	0	0	0	0	0	0	0	0	0	0	0	0	0	0.0160128	0	0	0	0	0	0	0	0	0.0212781	0	0	0	0	0	0	0	0	0	0
				Mucilaginibacter_2(100) Total	0	0	0	0	0	0	0	0	0	0	0	0	0	0	0	0	0	0	0	0	0	0	0	0	0	0.0160128	0	0	0	0	0	0	0	0	0.0212781	0	0	0	0	0	0	0	0	0	0
			Sphingobacteriaceae(100) Total		0	0	0	0	0	0	0	0	0	0	0	0	0	0	0	0	0	0	0	0	0	0	0	0	0	0.0160128	0	0	0	0	0	0	0	0	0.0212781	0	0	0	0	0	0	0	0	0	0
		Sphingobacteriales_1(100) Total			0	0	0	0	0	0	0	0	0	0	0	0	0	0	0	0	0	0	0	0	0	0	0	0	0	0.0160128	0	0	0	0	0	0	0	0	0.0212781	0	0	0	0	0	0	0	0	0	0
	Sphingobacteria(100) Total				0	0	0	0	0	0	0	0	0	0	0	0	0	0	0	0	0	0	0	0	0	0	0	0	0	0.0160128	0	0	0	0	0	0	0	0	0.0212781	0	0	0	0	0	0	0	0	0	0
Bacteroidetes(100)	Bacteroidia(100)	Bacteroidales(100)	Prevotellaceae(100)	Prevotella_1(100)	0	0	0	0	0	0	0	0	0	0	0	0	0	0	0	0	0	0	0	0	0	0	0	0	0	0	0	0	0	0	0	0	0	0	0	0	0	0	0	0	0	0	0	0	0
				Prevotella_1(100) Total	0	0	0	0	0	0	0	0	0	0	0	0	0	0	0	0	0	0	0	0	0	0	0	0	0	0	0	0	0	0	0	0	0	0	0	0	0	0	0	0	0	0	0	0	0
			Prevotellaceae(100) Total		0	0	0	0	0	0	0	0	0	0	0	0	0	0	0	0	0	0	0	0	0	0	0	0	0	0	0	0	0	0	0	0	0	0	0	0	0	0	0	0	0	0	0	0	0
Bacteroidetes(100)	Bacteroidia(100)	Bacteroidales(100)	Bacteroidaceae(100)	Bacteroides(100)	0	0	0	0	0	0	0	0	0	0	0	0	0	0	0	0	0	0	0	0	0	0	0	0	0	0	0	0	0	0	0	0	0	0	0	0	0	0	0	0	0	0	0	0	0
				Bacteroides(100) Total	0	0	0	0	0	0	0	0	0	0	0	0	0	0	0	0	0	0	0	0	0	0	0	0	0	0	0	0	0	0	0	0	0	0	0	0	0	0	0	0	0	0	0	0	0
			Bacteroidaceae(100) Total		0	0	0	0	0	0	0	0	0	0	0	0	0	0	0	0	0	0	0	0	0	0	0	0	0	0	0	0	0	0	0	0	0	0	0	0	0	0	0	0	0	0	0	0	0
		Bacteroidales(100) Total			0	0	0	0	0	0	0	0	0	0	0	0	0	0	0	0	0	0	0	0	0	0	0	0	0	0	0	0	0	0	0	0	0	0	0	0	0	0	0	0	0	0	0	0	0
	Bacteroidia(100) Total				0	0	0	0	0	0	0	0	0	0	0	0	0	0	0	0	0	0	0	0	0	0	0	0	0	0	0	0	0	0	0	0	0	0	0	0	0	0	0	0	0	0	0	0	0
Bacteroidetes(100)	Sphingobacteria(100)	Sphingobacteriales_2(100)	Chitinophagaceae(100)	Uncultured_13(100)	0	0	0	0	0	0	0	0	0	0	0	0	0	0	0	0	0	0	0	0	0	0	0	0	0	0	0	0	0	0	0	0	0	0	0	0	0	0	0	0.00779545	0	0	0.0138754	0	0
				Uncultured_13(100) Total	0	0	0	0	0	0	0	0	0	0	0	0	0	0	0	0	0	0	0	0	0	0	0	0	0	0	0	0	0	0	0	0	0	0	0	0	0	0	0	0.00779545	0	0	0.0138754	0	0
			Chitinophagaceae(100) Total		0	0	0	0	0	0	0	0	0	0	0	0	0	0	0	0	0	0	0	0	0	0	0	0	0	0	0	0	0	0	0	0	0	0	0	0	0	0	0	0.00779545	0	0	0.0138754	0	0
		Sphingobacteriales_2(100) Total			0	0	0	0	0	0	0	0	0	0	0	0	0	0	0	0	0	0	0	0	0	0	0	0	0	0	0	0	0	0	0	0	0	0	0	0	0	0	0	0.00779545	0	0	0.0138754	0	0
Bacteroidetes(100)	Sphingobacteria(100)	Sphingobacteriales_3(100)	Cytophagaceae_1(100)	Arcicella_1(100)	0	0	0	0	0	0	0	0	0	0	0	0	0	0	0	0	0	0	0	0	0	0	0	0	0	0	0	0	0	0	0	0	0	0	0	0	0	0	0	0	0	0	0	0	0
				Arcicella_1(100) Total	0	0	0	0	0	0	0	0	0	0	0	0	0	0	0	0	0	0	0	0	0	0	0	0	0	0	0	0	0	0	0	0	0	0	0	0	0	0	0	0	0	0	0	0	0
			Cytophagaceae_1(100) Total		0	0	0	0	0	0	0	0	0	0	0	0	0	0	0	0	0	0	0	0	0	0	0	0	0	0	0	0	0	0	0	0	0	0	0	0	0	0	0	0	0	0	0	0	0
		Sphingobacteriales_3(100) Total			0	0	0	0	0	0	0	0	0	0	0	0	0	0	0	0	0	0	0	0	0	0	0	0	0	0	0	0	0	0	0	0	0	0	0	0	0	0	0	0	0	0	0	0	0
	Sphingobacteria(100) Total				0	0	0	0	0	0	0	0	0	0	0	0	0	0	0	0	0	0	0	0	0	0	0	0	0	0	0	0	0	0	0	0	0	0	0	0	0	0	0	0.00779545	0	0	0.0138754	0	0
Bacteroidetes(100)	Bacteroidia(100)	Bacteroidales(100)	Rikenellaceae(100)	unclassified(100)	0	0	0	0	0	0	0	0	0	0	0	0	0	0	0	0	0	0	0.0388878	0	0	0	0	0	0	0	0	0	0	0	0	0	0	0	0	0	0	0	0	0	0	0	0	0	0
				unclassified(100) Total	0	0	0	0	0	0	0	0	0	0	0	0	0	0	0	0	0	0	0.0388878	0	0	0	0	0	0	0	0	0	0	0	0	0	0	0	0	0	0	0	0	0	0	0	0	0	0
			Rikenellaceae(100) Total		0	0	0	0	0	0	0	0	0	0	0	0	0	0	0	0	0	0	0.0388878	0	0	0	0	0	0	0	0	0	0	0	0	0	0	0	0	0	0	0	0	0	0	0	0	0	0
		Bacteroidales(100) Total			0	0	0	0	0	0	0	0	0	0	0	0	0	0	0	0	0	0	0.0388878	0	0	0	0	0	0	0	0	0	0	0	0	0	0	0	0	0	0	0	0	0	0	0	0	0	0
	Bacteroidia(100) Total				0	0	0	0	0	0	0	0	0	0	0	0	0	0	0	0	0	0	0.0388878	0	0	0	0	0	0	0	0	0	0	0	0	0	0	0	0	0	0	0	0	0	0	0	0	0	0
Bacteroidetes(100)	Flavobacteria(100)	Flavobacteriales(100)	Flavobacteriaceae_2(100)	Elizabethkingia(100)	0	0	0	0	0	0	0	0	0	0	0	0	0	0	0	0	0	0	0	0	0	0	0	0	0	0	0	0	0	0	0	0	0	0	0	0	0	0	0	0	0	0	0	0	0
				Elizabethkingia(100) Total	0	0	0	0	0	0	0	0	0	0	0	0	0	0	0	0	0	0	0	0	0	0	0	0	0	0	0	0	0	0	0	0	0	0	0	0	0	0	0	0	0	0	0	0	0
			Flavobacteriaceae_2(100) Total		0	0	0	0	0	0	0	0	0	0	0	0	0	0	0	0	0	0	0	0	0	0	0	0	0	0	0	0	0	0	0	0	0	0	0	0	0	0	0	0	0	0	0	0	0
		Flavobacteriales(100) Total			0	0	0	0	0	0	0	0	0	0	0	0	0	0	0	0	0	0	0	0	0	0	0	0	0	0	0	0	0	0	0	0	0	0	0	0	0	0	0	0	0	0	0	0	0
	Flavobacteria(100) Total				0	0	0	0	0	0	0	0	0	0	0	0	0	0	0	0	0	0	0	0	0	0	0	0	0	0	0	0	0	0	0	0	0	0	0	0	0	0	0	0	0	0	0	0	0
Bacteroidetes(100)	Bacteroidia(100)	Bacteroidales(100)	unclassified(100)	unclassified(100)	0	0	0	0	0	0	0	0	0	0	0	0	0	0	0	0	0	0	0	0	0	0	0	0	0	0	0	0	0	0	0	0.0343731	0	0	0	0	0	0	0	0	0	0	0	0	0
				unclassified(100) Total	0	0	0	0	0	0	0	0	0	0	0	0	0	0	0	0	0	0	0	0	0	0	0	0	0	0	0	0	0	0	0	0.0343731	0	0	0	0	0	0	0	0	0	0	0	0	0
			unclassified(100) Total		0	0	0	0	0	0	0	0	0	0	0	0	0	0	0	0	0	0	0	0	0	0	0	0	0	0	0	0	0	0	0	0.0343731	0	0	0	0	0	0	0	0	0	0	0	0	0
Bacteroidetes(100)	Bacteroidia(100)	Bacteroidales(100)	Prevotellaceae(100)	Prevotella_1(100)	0	0	0	0	0	0	0	0	0	0	0	0	0	0	0	0	0	0	0	0	0	0	0	0	0	0	0	0	0	0	0	0	0	0	0	0	0	0	0	0	0	0	0	0	0
				Prevotella_1(100) Total	0	0	0	0	0	0	0	0	0	0	0	0	0	0	0	0	0	0	0	0	0	0	0	0	0	0	0	0	0	0	0	0	0	0	0	0	0	0	0	0	0	0	0	0	0
			Prevotellaceae(100) Total		0	0	0	0	0	0	0	0	0	0	0	0	0	0	0	0	0	0	0	0	0	0	0	0	0	0	0	0	0	0	0	0	0	0	0	0	0	0	0	0	0	0	0	0	0
Bacteroidetes(100)	Bacteroidia(100)	Bacteroidales(100)	Bacteroidaceae(100)	Bacteroides(100)	0	0	0	0	0	0	0	0	0	0	0	0	0	0	0	0	0	0	0	0	0	0	0	0	0	0	0	0	0	0	0	0	0	0	0	0	0	0	0	0	0	0	0	0	0
				Bacteroides(100) Total	0	0	0	0	0	0	0	0	0	0	0	0	0	0	0	0	0	0	0	0	0	0	0	0	0	0	0	0	0	0	0	0	0	0	0	0	0	0	0	0	0	0	0	0	0
			Bacteroidaceae(100) Total		0	0	0	0	0	0	0	0	0	0	0	0	0	0	0	0	0	0	0	0	0	0	0	0	0	0	0	0	0	0	0	0	0	0	0	0	0	0	0	0	0	0	0	0	0
		Bacteroidales(100) Total			0	0	0	0	0	0	0	0	0	0	0	0	0	0	0	0	0	0	0	0	0	0	0	0	0	0	0	0	0	0	0	0.0343731	0	0	0	0	0	0	0	0	0	0	0	0	0
	Bacteroidia(100) Total				0	0	0	0	0	0	0	0	0	0	0	0	0	0	0	0	0	0	0	0	0	0	0	0	0	0	0	0	0	0	0	0.0343731	0	0	0	0	0	0	0	0	0	0	0	0	0
Bacteroidetes(100)	Sphingobacteria(100)	Sphingobacteriales_2(100)	Chitinophagaceae(100)	Segetibacter(100)	0	0	0	0	0	0	0	0	0	0	0	0	0	0	0	0	0	0	0	0	0	0	0	0	0	0	0	0	0	0	0	0	0	0	0.0283708	0	0	0	0	0	0	0	0	0	0
				Segetibacter(100) Total	0	0	0	0	0	0	0	0	0	0	0	0	0	0	0	0	0	0	0	0	0	0	0	0	0	0	0	0	0	0	0	0	0	0	0.0283708	0	0	0	0	0	0	0	0	0	0
Bacteroidetes(100)	Sphingobacteria(100)	Sphingobacteriales_2(100)	Chitinophagaceae(100)	unclassified(100)	0	0	0	0	0	0	0	0	0	0	0	0	0	0	0	0	0	0	0	0	0	0	0	0	0	0	0	0	0	0	0	0	0	0	0	0	0	0	0	0	0	0	0	0	0
				unclassified(100) Total	0	0	0	0	0	0	0	0	0	0	0	0	0	0	0	0	0	0	0	0	0	0	0	0	0	0	0	0	0	0	0	0	0	0	0	0	0	0	0	0	0	0	0	0	0
			Chitinophagaceae(100) Total		0	0	0	0	0	0	0	0	0	0	0	0	0	0	0	0	0	0	0	0	0	0	0	0	0	0	0	0	0	0	0	0	0	0	0.0283708	0	0	0	0	0	0	0	0	0	0
		Sphingobacteriales_2(100) Total			0	0	0	0	0	0	0	0	0	0	0	0	0	0	0	0	0	0	0	0	0	0	0	0	0	0	0	0	0	0	0	0	0	0	0.0283708	0	0	0	0	0	0	0	0	0	0
	Sphingobacteria(100) Total				0	0	0	0	0	0	0	0	0	0	0	0	0	0	0	0	0	0	0	0	0	0	0	0	0	0	0	0	0	0	0	0	0	0	0.0283708	0	0	0	0	0	0	0	0	0	0
Bacteroidetes(100)	Bacteroidia(100)	Bacteroidales(100)	Rikenellaceae(100)	Alistipes_II(100)	0	0	0	0	0	0	0	0	0	0	0	0	0	0	0	0	0	0	0	0	0	0.0395687	0	0	0	0	0	0	0	0	0	0	0	0	0	0	0	0	0	0	0	0	0	0	0
				Alistipes_II(100) Total	0	0	0	0	0	0	0	0	0	0	0	0	0	0	0	0	0	0	0	0	0	0.0395687	0	0	0	0	0	0	0	0	0	0	0	0	0	0	0	0	0	0	0	0	0	0	0
Bacteroidetes(100)	Bacteroidia(100)	Bacteroidales(100)	Rikenellaceae(100)	Alisitpes_IV(100)	0	0	0	0	0	0	0	0	0	0	0	0	0	0.0264183	0	0	0	0	0	0	0	0	0	0	0	0	0	0	0	0	0	0	0	0	0	0	0	0	0	0	0	0	0	0	0
				Alisitpes_IV(100) Total	0	0	0	0	0	0	0	0	0	0	0	0	0	0.0264183	0	0	0	0	0	0	0	0	0	0	0	0	0	0	0	0	0	0	0	0	0	0	0	0	0	0	0	0	0	0	0
			Rikenellaceae(100) Total		0	0	0	0	0	0	0	0	0	0	0	0	0	0.0264183	0	0	0	0	0	0	0	0.0395687	0	0	0	0	0	0	0	0	0	0	0	0	0	0	0	0	0	0	0	0	0	0	0
Bacteroidetes(100)	Bacteroidia(100)	Bacteroidales(100)	Porphyromonadaceae(100)	Porphyromonas(100)	0	0	0	0	0	0	0	0	0	0	0	0	0	0	0	0	0	0	0	0	0	0	0	0	0	0	0	0	0.03427	0	0	0	0	0	0	0	0	0	0	0	0	0	0	0	0
				Porphyromonas(100) Total	0	0	0	0	0	0	0	0	0	0	0	0	0	0	0	0	0	0	0	0	0	0	0	0	0	0	0	0	0.03427	0	0	0	0	0	0	0	0	0	0	0	0	0	0	0	0
			Porphyromonadaceae(100) Total		0	0	0	0	0	0	0	0	0	0	0	0	0	0	0	0	0	0	0	0	0	0	0	0	0	0	0	0	0.03427	0	0	0	0	0	0	0	0	0	0	0	0	0	0	0	0
		Bacteroidales(100) Total			0	0	0	0	0	0	0	0	0	0	0	0	0	0.0264183	0	0	0	0	0	0	0	0.0395687	0	0	0	0	0	0	0.03427	0	0	0	0	0	0	0	0	0	0	0	0	0	0	0	0
	Bacteroidia(100) Total				0	0	0	0	0	0	0	0	0	0	0	0	0	0.0264183	0	0	0	0	0	0	0	0.0395687	0	0	0	0	0	0	0.03427	0	0	0	0	0	0	0	0	0	0	0	0	0	0	0	0
Bacteroidetes(100)	unclassified(100)	unclassified(100)	unclassified(100)	unclassified(100)	0	0	0	0	0	0	0	0	0	0	0	0	0	0	0	0	0	0	0	0	0	0	0	0	0	0	0	0	0	0	0	0	0	0	0	0	0	0	0	0	0	0	0	0	0
				unclassified(100) Total	0	0	0	0	0	0	0	0	0	0	0	0	0	0	0	0	0	0	0	0	0	0	0	0	0	0	0	0	0	0	0	0	0	0	0	0	0	0	0	0	0	0	0	0	0
			unclassified(100) Total		0	0	0	0	0	0	0	0	0	0	0	0	0	0	0	0	0	0	0	0	0	0	0	0	0	0	0	0	0	0	0	0	0	0	0	0	0	0	0	0	0	0	0	0	0
		unclassified(100) Total			0	0	0	0	0	0	0	0	0	0	0	0	0	0	0	0	0	0	0	0	0	0	0	0	0	0	0	0	0	0	0	0	0	0	0	0	0	0	0	0	0	0	0	0	0
	unclassified(100) Total				0	0	0	0	0	0	0	0	0	0	0	0	0	0	0	0	0	0	0	0	0	0	0	0	0	0	0	0	0	0	0	0	0	0	0	0	0	0	0	0	0	0	0	0	0
Bacteroidetes(100)	Bacteroidia(100)	Bacteroidales(100)	Porphyromonadaceae_2(100)	Termite_cluster_2(100)	0	0	0	0	0	0	0	0	0	0	0	0	0	0	0	0	0	0	0	0	0	0	0	0	0	0	0	0	0	0	0	0	0	0.0263644	0	0	0	0	0	0	0	0	0	0	0
Bacteroidetes(100)	Bacteroidia(100)	Bacteroidales(100)	Porphyromonadaceae_2(100)	Termite_cluster_2(100)	0	0	0	0	0	0	0	0	0	0	0	0	0	0	0	0	0	0	0	0	0	0	0	0	0	0	0	0	0	0	0.00736431	0	0	0.0197733	0	0	0	0	0	0	0	0	0	0	0
				Termite_cluster_2(100) Total	0	0	0	0	0	0	0	0	0	0	0	0	0	0	0	0	0	0	0	0	0	0	0	0	0	0	0	0	0	0	0.00736431	0	0	0.0461376	0	0	0	0	0	0	0	0	0	0	0
			Porphyromonadaceae_2(100) Total		0	0	0	0	0	0	0	0	0	0	0	0	0	0	0	0	0	0	0	0	0	0	0	0	0	0	0	0	0	0	0.00736431	0	0	0.0461376	0	0	0	0	0	0	0	0	0	0	0
Bacteroidetes(100)	Bacteroidia(100)	Bacteroidales(100)	Rikenellaceae(100)	Alistipes_III(100)	0	0	0	0	0	0	0	0	0	0	0	0	0	0	0	0	0	0	0	0	0	0	0	0.0318193	0	0	0	0	0	0	0	0	0	0	0	0	0	0	0	0	0	0	0	0	0
				Alistipes_III(100) Total	0	0	0	0	0	0	0	0	0	0	0	0	0	0	0	0	0	0	0	0	0	0	0	0.0318193	0	0	0	0	0	0	0	0	0	0	0	0	0	0	0	0	0	0	0	0	0
			Rikenellaceae(100) Total		0	0	0	0	0	0	0	0	0	0	0	0	0	0	0	0	0	0	0	0	0	0	0	0.0318193	0	0	0	0	0	0	0	0	0	0	0	0	0	0	0	0	0	0	0	0	0
		Bacteroidales(100) Total			0	0	0	0	0	0	0	0	0	0	0	0	0	0	0	0	0	0	0	0	0	0	0	0.0318193	0	0	0	0	0	0	0.00736431	0	0	0.0461376	0	0	0	0	0	0	0	0	0	0	0
	Bacteroidia(100) Total				0	0	0	0	0	0	0	0	0	0	0	0	0	0	0	0	0	0	0	0	0	0	0	0.0318193	0	0	0	0	0	0	0.00736431	0	0	0.0461376	0	0	0	0	0	0	0	0	0	0	0
Bacteroidetes(100)	Sphingobacteria(100)	Sphingobacteriales_1(100)	Sphingobacteriaceae(100)	Sphingobacterium_3(100)	0	0.00768994	0	0	0	0	0	0	0.0294782	0	0	0	0	0	0	0	0	0	0	0	0	0	0	0	0	0	0	0	0	0	0	0	0	0	0	0	0	0	0	0	0	0	0	0	0
				Sphingobacterium_3(100) Total	0	0.00768994	0	0	0	0	0	0	0.0294782	0	0	0	0	0	0	0	0	0	0	0	0	0	0	0	0	0	0	0	0	0	0	0	0	0	0	0	0	0	0	0	0	0	0	0	0
			Sphingobacteriaceae(100) Total		0	0.00768994	0	0	0	0	0	0	0.0294782	0	0	0	0	0	0	0	0	0	0	0	0	0	0	0	0	0	0	0	0	0	0	0	0	0	0	0	0	0	0	0	0	0	0	0	0
		Sphingobacteriales_1(100) Total			0	0.00768994	0	0	0	0	0	0	0.0294782	0	0	0	0	0	0	0	0	0	0	0	0	0	0	0	0	0	0	0	0	0	0	0	0	0	0	0	0	0	0	0	0	0	0	0	0
	Sphingobacteria(100) Total				0	0.00768994	0	0	0	0	0	0	0.0294782	0	0	0	0	0	0	0	0	0	0	0	0	0	0	0	0	0	0	0	0	0	0	0	0	0	0	0	0	0	0	0	0	0	0	0	0
Bacteroidetes(100)	Bacteroidia(100)	Bacteroidales(100)	Porphyromonadaceae_2(100)	Paludibacter(100)	0	0	0.041898	0	0	0	0	0	0	0	0	0	0	0	0	0	0	0	0	0	0	0	0	0	0	0	0	0	0	0	0	0	0	0	0	0	0	0	0	0	0	0	0	0	0
				Paludibacter(100) Total	0	0	0.041898	0	0	0	0	0	0	0	0	0	0	0	0	0	0	0	0	0	0	0	0	0	0	0	0	0	0	0	0	0	0	0	0	0	0	0	0	0	0	0	0	0	0
			Porphyromonadaceae_2(100) Total		0	0	0.041898	0	0	0	0	0	0	0	0	0	0	0	0	0	0	0	0	0	0	0	0	0	0	0	0	0	0	0	0	0	0	0	0	0	0	0	0	0	0	0	0	0	0
		Bacteroidales(100) Total			0	0	0.041898	0	0	0	0	0	0	0	0	0	0	0	0	0	0	0	0	0	0	0	0	0	0	0	0	0	0	0	0	0	0	0	0	0	0	0	0	0	0	0	0	0	0
	Bacteroidia(100) Total				0	0	0.041898	0	0	0	0	0	0	0	0	0	0	0	0	0	0	0	0	0	0	0	0	0	0	0	0	0	0	0	0	0	0	0	0	0	0	0	0	0	0	0	0	0	0
Bacteroidetes(100)	Flavobacteria(100)	Flavobacteriales(100)	unclassified(100)	unclassified(100)	0	0	0	0	0	0	0	0	0	0	0	0	0	0	0	0	0	0	0	0	0	0	0	0	0	0	0	0	0	0	0	0	0	0	0	0	0	0	0	0	0	0	0	0	0
				unclassified(100) Total	0	0	0	0	0	0	0	0	0	0	0	0	0	0	0	0	0	0	0	0	0	0	0	0	0	0	0	0	0	0	0	0	0	0	0	0	0	0	0	0	0	0	0	0	0
			unclassified(100) Total		0	0	0	0	0	0	0	0	0	0	0	0	0	0	0	0	0	0	0	0	0	0	0	0	0	0	0	0	0	0	0	0	0	0	0	0	0	0	0	0	0	0	0	0	0
Bacteroidetes(100)	Flavobacteria(100)	Flavobacteriales(100)	Cryomorphaceae_2(100)	Fluviicola(100)	0	0	0	0	0	0	0	0	0	0	0	0	0	0	0	0	0	0	0	0	0	0	0	0	0	0	0	0	0	0	0	0	0	0	0	0	0	0	0	0.00779545	0	0	0	0	0
				Fluviicola(100) Total	0	0	0	0	0	0	0	0	0	0	0	0	0	0	0	0	0	0	0	0	0	0	0	0	0	0	0	0	0	0	0	0	0	0	0	0	0	0	0	0.00779545	0	0	0	0	0
			Cryomorphaceae_2(100) Total		0	0	0	0	0	0	0	0	0	0	0	0	0	0	0	0	0	0	0	0	0	0	0	0	0	0	0	0	0	0	0	0	0	0	0	0	0	0	0	0.00779545	0	0	0	0	0
		Flavobacteriales(100) Total			0	0	0	0	0	0	0	0	0	0	0	0	0	0	0	0	0	0	0	0	0	0	0	0	0	0	0	0	0	0	0	0	0	0	0	0	0	0	0	0.00779545	0	0	0	0	0
	Flavobacteria(100) Total				0	0	0	0	0	0	0	0	0	0	0	0	0	0	0	0	0	0	0	0	0	0	0	0	0	0	0	0	0	0	0	0	0	0	0	0	0	0	0	0.00779545	0	0	0	0	0
Bacteroidetes(100)	Sphingobacteria(100)	Sphingobacteriales_1(100)	Sphingobacteriaceae(100)	Sphingobacterium_2(100)	0	0	0	0	0.00705368	0.0228833	0	0	0	0	0	0	0	0	0	0	0	0	0	0	0	0	0	0	0	0	0	0	0	0	0	0	0	0	0	0	0	0	0	0	0	0	0	0	0
				Sphingobacterium_2(100) Total	0	0	0	0	0.00705368	0.0228833	0	0	0	0	0	0	0	0	0	0	0	0	0	0	0	0	0	0	0	0	0	0	0	0	0	0	0	0	0	0	0	0	0	0	0	0	0	0	0
			Sphingobacteriaceae(100) Total		0	0	0	0	0.00705368	0.0228833	0	0	0	0	0	0	0	0	0	0	0	0	0	0	0	0	0	0	0	0	0	0	0	0	0	0	0	0	0	0	0	0	0	0	0	0	0	0	0
		Sphingobacteriales_1(100) Total			0	0	0	0	0.00705368	0.0228833	0	0	0	0	0	0	0	0	0	0	0	0	0	0	0	0	0	0	0	0	0	0	0	0	0	0	0	0	0	0	0	0	0	0	0	0	0	0	0
	Sphingobacteria(100) Total				0	0	0	0	0.00705368	0.0228833	0	0	0	0	0	0	0	0	0	0	0	0	0	0	0	0	0	0	0	0	0	0	0	0	0	0	0	0	0	0	0	0	0	0	0	0	0	0	0
Bacteroidetes(100)	Flavobacteria(100)	Flavobacteriales(100)	Blattabacteriaceae(100)	Blattabacterium(100)	0	0	0	0	0	0	0	0	0	0	0	0	0	0	0	0	0.00573592	0	0	0	0	0	0	0	0	0	0	0	0	0	0	0	0	0	0	0	0	0	0	0	0	0	0	0	0
				Blattabacterium(100) Total	0	0	0	0	0	0	0	0	0	0	0	0	0	0	0	0	0.00573592	0	0	0	0	0	0	0	0	0	0	0	0	0	0	0	0	0	0	0	0	0	0	0	0	0	0	0	0
			Blattabacteriaceae(100) Total		0	0	0	0	0	0	0	0	0	0	0	0	0	0	0	0	0.00573592	0	0	0	0	0	0	0	0	0	0	0	0	0	0	0	0	0	0	0	0	0	0	0	0	0	0	0	0
		Flavobacteriales(100) Total			0	0	0	0	0	0	0	0	0	0	0	0	0	0	0	0	0.00573592	0	0	0	0	0	0	0	0	0	0	0	0	0	0	0	0	0	0	0	0	0	0	0	0	0	0	0	0
	Flavobacteria(100) Total				0	0	0	0	0	0	0	0	0	0	0	0	0	0	0	0	0.00573592	0	0	0	0	0	0	0	0	0	0	0	0	0	0	0	0	0	0	0	0	0	0	0	0	0	0	0	0
Bacteroidetes(100)	Sphingobacteria(100)	Sphingobacteriales_3(100)	Cytophagaceae_1(100)	Arcicella_1(100)	0	0	0	0	0	0	0	0	0	0	0	0	0	0	0	0	0	0	0	0	0	0	0	0	0	0	0	0	0	0	0	0	0	0	0	0	0	0	0	0	0	0	0	0	0
				Arcicella_1(100) Total	0	0	0	0	0	0	0	0	0	0	0	0	0	0	0	0	0	0	0	0	0	0	0	0	0	0	0	0	0	0	0	0	0	0	0	0	0	0	0	0	0	0	0	0	0
			Cytophagaceae_1(100) Total		0	0	0	0	0	0	0	0	0	0	0	0	0	0	0	0	0	0	0	0	0	0	0	0	0	0	0	0	0	0	0	0	0	0	0	0	0	0	0	0	0	0	0	0	0
		Sphingobacteriales_3(100) Total			0	0	0	0	0	0	0	0	0	0	0	0	0	0	0	0	0	0	0	0	0	0	0	0	0	0	0	0	0	0	0	0	0	0	0	0	0	0	0	0	0	0	0	0	0
Bacteroidetes(100)	Sphingobacteria(100)	unclassified(100)	unclassified(100)	unclassified(100)	0	0	0	0	0	0	0	0	0	0	0	0	0	0	0	0	0	0	0	0	0	0	0	0	0	0	0	0	0	0	0	0	0	0	0	0	0	0	0	0	0	0	0	0	0
				unclassified(100) Total	0	0	0	0	0	0	0	0	0	0	0	0	0	0	0	0	0	0	0	0	0	0	0	0	0	0	0	0	0	0	0	0	0	0	0	0	0	0	0	0	0	0	0	0	0
			unclassified(100) Total		0	0	0	0	0	0	0	0	0	0	0	0	0	0	0	0	0	0	0	0	0	0	0	0	0	0	0	0	0	0	0	0	0	0	0	0	0	0	0	0	0	0	0	0	0
		unclassified(100) Total			0	0	0	0	0	0	0	0	0	0	0	0	0	0	0	0	0	0	0	0	0	0	0	0	0	0	0	0	0	0	0	0	0	0	0	0	0	0	0	0	0	0	0	0	0
	Sphingobacteria(100) Total				0	0	0	0	0	0	0	0	0	0	0	0	0	0	0	0	0	0	0	0	0	0	0	0	0	0	0	0	0	0	0	0	0	0	0	0	0	0	0	0	0	0	0	0	0
Bacteroidetes(100)	unclassified(100)	unclassified(100)	unclassified(100)	unclassified(100)	0	0	0	0	0	0	0	0	0	0	0	0	0	0	0	0	0	0	0	0	0	0	0	0	0	0	0	0	0	0	0	0	0	0	0	0	0	0	0	0	0	0	0	0	0
Bacteroidetes(100)	unclassified(100)	unclassified(100)	unclassified(100)	unclassified(100)	0	0	0	0	0	0	0	0	0.00982608	0	0	0	0	0	0	0	0	0	0	0	0	0	0	0	0	0	0	0	0	0	0	0	0	0	0	0	0	0	0	0	0	0	0	0	0
Bacteroidetes(100)	unclassified(100)	unclassified(100)	unclassified(100)	unclassified(100)	0	0	0	0	0	0	0	0	0	0	0	0	0	0	0	0	0	0	0	0	0	0	0	0	0	0	0	0	0	0	0	0	0	0	0	0	0	0	0	0	0	0	0	0	0
Bacteroidetes(100)	unclassified(100)	unclassified(100)	unclassified(100)	unclassified(100)	0	0	0	0	0	0	0	0	0	0	0	0	0	0	0	0	0	0	0	0	0	0	0	0	0	0	0	0	0	0	0	0	0	0	0	0	0	0	0	0	0	0	0	0	0
				unclassified(100) Total	0	0	0	0	0	0	0	0	0.00982608	0	0	0	0	0	0	0	0	0	0	0	0	0	0	0	0	0	0	0	0	0	0	0	0	0	0	0	0	0	0	0	0	0	0	0	0
			unclassified(100) Total		0	0	0	0	0	0	0	0	0.00982608	0	0	0	0	0	0	0	0	0	0	0	0	0	0	0	0	0	0	0	0	0	0	0	0	0	0	0	0	0	0	0	0	0	0	0	0
		unclassified(100) Total			0	0	0	0	0	0	0	0	0.00982608	0	0	0	0	0	0	0	0	0	0	0	0	0	0	0	0	0	0	0	0	0	0	0	0	0	0	0	0	0	0	0	0	0	0	0	0
	unclassified(100) Total				0	0	0	0	0	0	0	0	0.00982608	0	0	0	0	0	0	0	0	0	0	0	0	0	0	0	0	0	0	0	0	0	0	0	0	0	0	0	0	0	0	0	0	0	0	0	0
Bacteroidetes(100)	Bacteroidia(100)	Bacteroidales(100)	Rikenellaceae(100)	Alistipes_II(100)	0	0	0	0	0	0	0	0	0	0	0	0	0	0	0	0	0	0	0	0	0	0	0	0	0	0	0	0	0	0	0	0	0	0	0	0.027729	0	0	0	0	0	0	0	0	0
				Alistipes_II(100) Total	0	0	0	0	0	0	0	0	0	0	0	0	0	0	0	0	0	0	0	0	0	0	0	0	0	0	0	0	0	0	0	0	0	0	0	0.027729	0	0	0	0	0	0	0	0	0
			Rikenellaceae(100) Total		0	0	0	0	0	0	0	0	0	0	0	0	0	0	0	0	0	0	0	0	0	0	0	0	0	0	0	0	0	0	0	0	0	0	0	0.027729	0	0	0	0	0	0	0	0	0
		Bacteroidales(100) Total			0	0	0	0	0	0	0	0	0	0	0	0	0	0	0	0	0	0	0	0	0	0	0	0	0	0	0	0	0	0	0	0	0	0	0	0.027729	0	0	0	0	0	0	0	0	0
	Bacteroidia(100) Total				0	0	0	0	0	0	0	0	0	0	0	0	0	0	0	0	0	0	0	0	0	0	0	0	0	0	0	0	0	0	0	0	0	0	0	0.027729	0	0	0	0	0	0	0	0	0
Bacteroidetes(100)	Sphingobacteria(100)	Sphingobacteriales_1(100)	Sphingobacteriaceae(100)	Sphingobacterium_3(100)	0	0.00768994	0	0	0	0	0	0	0	0	0	0	0	0	0	0	0	0	0	0	0	0	0	0	0	0	0	0	0	0	0	0	0	0	0	0	0	0	0	0	0	0	0	0	0
				Sphingobacterium_3(100) Total	0	0.00768994	0	0	0	0	0	0	0	0	0	0	0	0	0	0	0	0	0	0	0	0	0	0	0	0	0	0	0	0	0	0	0	0	0	0	0	0	0	0	0	0	0	0	0
			Sphingobacteriaceae(100) Total		0	0.00768994	0	0	0	0	0	0	0	0	0	0	0	0	0	0	0	0	0	0	0	0	0	0	0	0	0	0	0	0	0	0	0	0	0	0	0	0	0	0	0	0	0	0	0
		Sphingobacteriales_1(100) Total			0	0.00768994	0	0	0	0	0	0	0	0	0	0	0	0	0	0	0	0	0	0	0	0	0	0	0	0	0	0	0	0	0	0	0	0	0	0	0	0	0	0	0	0	0	0	0
	Sphingobacteria(100) Total				0	0.00768994	0	0	0	0	0	0	0	0	0	0	0	0	0	0	0	0	0	0	0	0	0	0	0	0	0	0	0	0	0	0	0	0	0	0	0	0	0	0	0	0	0	0	0
Bacteroidetes(100)	Bacteroidia(100)	Bacteroidales(100)	Porphyromonadaceae_Cluster_V(100)	unclassified(100)	0	0	0	0	0	0	0	0	0	0	0	0	0	0	0	0	0	0	0	0	0	0	0.0257666	0	0	0	0	0	0	0	0	0	0	0	0	0	0	0	0	0	0	0	0	0	0
				unclassified(100) Total	0	0	0	0	0	0	0	0	0	0	0	0	0	0	0	0	0	0	0	0	0	0	0.0257666	0	0	0	0	0	0	0	0	0	0	0	0	0	0	0	0	0	0	0	0	0	0
			Porphyromonadaceae_Cluster_V(100) Total		0	0	0	0	0	0	0	0	0	0	0	0	0	0	0	0	0	0	0	0	0	0	0.0257666	0	0	0	0	0	0	0	0	0	0	0	0	0	0	0	0	0	0	0	0	0	0
Bacteroidetes(100)	Bacteroidia(100)	Bacteroidales(100)	Rikenellaceae(100)	Alisitpes_IV(100)	0	0	0	0	0	0	0	0	0	0	0	0	0	0	0	0	0	0	0	0	0	0	0	0	0	0	0	0	0.0257025	0	0	0	0	0	0	0	0	0	0	0	0	0	0	0	0
Bacteroidetes(100)	Bacteroidia(100)	Bacteroidales(100)	Rikenellaceae(100)	Alisitpes_IV(100)	0	0	0	0	0	0	0	0	0	0	0	0	0	0	0	0	0	0	0	0	0	0	0	0	0	0	0	0.0231232	0	0	0	0	0	0	0	0	0	0	0	0	0	0	0	0	0
Bacteroidetes(100)	Bacteroidia(100)	Bacteroidales(100)	Rikenellaceae(100)	Alisitpes_IV(100)	0	0	0	0	0	0	0	0	0	0	0	0	0	0.0198138	0	0	0	0	0	0	0	0	0	0	0	0	0	0	0	0	0	0	0	0	0	0	0	0	0	0	0	0	0	0	0
Bacteroidetes(100)	Bacteroidia(100)	Bacteroidales(100)	Rikenellaceae(100)	Alisitpes_IV(100)	0	0	0	0	0	0	0	0	0	0	0	0	0	0.0198138	0	0	0	0	0	0	0	0	0	0	0	0	0	0	0	0	0	0	0	0	0	0	0	0	0	0	0	0	0	0	0
				Alisitpes_IV(100) Total	0	0	0	0	0	0	0	0	0	0	0	0	0	0.0396275	0	0	0	0	0	0	0	0	0	0	0	0	0	0.0231232	0.0257025	0	0	0	0	0	0	0	0	0	0	0	0	0	0	0	0
			Rikenellaceae(100) Total		0	0	0	0	0	0	0	0	0	0	0	0	0	0.0396275	0	0	0	0	0	0	0	0	0	0	0	0	0	0.0231232	0.0257025	0	0	0	0	0	0	0	0	0	0	0	0	0	0	0	0
Bacteroidetes(100)	Bacteroidia(100)	Bacteroidales(100)	Bacteroidaceae(100)	Bacteroides(100)	0	0	0	0	0	0	0	0	0	0	0	0	0	0	0	0	0	0	0	0	0	0	0	0	0	0	0	0	0	0	0	0	0	0	0	0	0	0	0	0	0	0	0	0	0
				Bacteroides(100) Total	0	0	0	0	0	0	0	0	0	0	0	0	0	0	0	0	0	0	0	0	0	0	0	0	0	0	0	0	0	0	0	0	0	0	0	0	0	0	0	0	0	0	0	0	0
			Bacteroidaceae(100) Total		0	0	0	0	0	0	0	0	0	0	0	0	0	0	0	0	0	0	0	0	0	0	0	0	0	0	0	0	0	0	0	0	0	0	0	0	0	0	0	0	0	0	0	0	0
Bacteroidetes(100)	Bacteroidia(100)	Bacteroidales(100)	Porphyromonadaceae_Cluster_V(100)	unclassified(100)	0	0	0	0	0	0	0	0	0	0	0	0	0	0.0198138	0	0	0	0	0	0	0	0	0	0	0	0	0	0	0	0	0	0	0	0	0	0	0	0	0	0	0	0	0	0	0
				unclassified(100) Total	0	0	0	0	0	0	0	0	0	0	0	0	0	0.0198138	0	0	0	0	0	0	0	0	0	0	0	0	0	0	0	0	0	0	0	0	0	0	0	0	0	0	0	0	0	0	0
			Porphyromonadaceae_Cluster_V(100) Total		0	0	0	0	0	0	0	0	0	0	0	0	0	0.0198138	0	0	0	0	0	0	0	0	0	0	0	0	0	0	0	0	0	0	0	0	0	0	0	0	0	0	0	0	0	0	0
Bacteroidetes(100)	Bacteroidia(100)	Bacteroidales(100)	Rikenellaceae(100)	Alistipes_II(100)	0	0	0	0	0	0	0	0	0	0	0	0	0	0	0	0	0	0	0	0	0	0.0296765	0	0	0	0	0	0	0	0	0	0	0	0	0	0	0	0	0	0	0	0	0	0	0
				Alistipes_II(100) Total	0	0	0	0	0	0	0	0	0	0	0	0	0	0	0	0	0	0	0	0	0	0.0296765	0	0	0	0	0	0	0	0	0	0	0	0	0	0	0	0	0	0	0	0	0	0	0
			Rikenellaceae(100) Total		0	0	0	0	0	0	0	0	0	0	0	0	0	0	0	0	0	0	0	0	0	0.0296765	0	0	0	0	0	0	0	0	0	0	0	0	0	0	0	0	0	0	0	0	0	0	0
Bacteroidetes(100)	Bacteroidia(100)	Bacteroidales(100)	Porphyromonadaceae_2(100)	Termite_cluster_2(100)	0	0	0	0	0	0	0	0	0	0	0	0	0	0	0	0	0	0	0	0	0	0	0	0	0	0	0	0	0	0	0	0	0	0.0197733	0	0	0	0	0	0	0	0	0	0	0
Bacteroidetes(100)	Bacteroidia(100)	Bacteroidales(100)	Porphyromonadaceae_2(100)	Termite_cluster_2(100)	0	0	0	0	0	0	0	0	0	0	0	0	0	0	0	0	0	0	0	0	0	0	0	0	0	0	0	0	0	0	0	0	0	0.0197733	0	0	0	0	0	0	0	0	0	0	0
				Termite_cluster_2(100) Total	0	0	0	0	0	0	0	0	0	0	0	0	0	0	0	0	0	0	0	0	0	0	0	0	0	0	0	0	0	0	0	0	0	0.0395465	0	0	0	0	0	0	0	0	0	0	0
			Porphyromonadaceae_2(100) Total		0	0	0	0	0	0	0	0	0	0	0	0	0	0	0	0	0	0	0	0	0	0	0	0	0	0	0	0	0	0	0	0	0	0.0395465	0	0	0	0	0	0	0	0	0	0	0
Bacteroidetes(100)	Bacteroidia(100)	Bacteroidales(100)	S24_7(100)	Cluster_I(100)	0	0	0	0	0	0	0	0	0	0	0	0	0	0	0	0	0	0	0	0	0	0	0	0	0	0	0	0	0	0	0	0	0	0	0	0	0	0	0	0	0	0	0	0	0
Bacteroidetes(100)	Bacteroidia(100)	Bacteroidales(100)	S24_7(100)	Cluster_I(100)	0	0	0	0	0	0	0	0	0	0	0	0	0	0	0	0	0	0	0	0	0	0	0	0	0	0	0	0	0	0	0	0	0	0	0	0	0	0	0	0	0	0	0	0	0
Bacteroidetes(100)	Bacteroidia(100)	Bacteroidales(100)	S24_7(100)	Cluster_I(100)	0	0	0	0	0	0	0	0	0	0	0	0	0	0	0	0	0	0	0	0	0	0	0	0	0	0	0	0	0	0	0	0	0	0	0	0	0	0	0	0	0	0	0	0	0
				Cluster_I(100) Total	0	0	0	0	0	0	0	0	0	0	0	0	0	0	0	0	0	0	0	0	0	0	0	0	0	0	0	0	0	0	0	0	0	0	0	0	0	0	0	0	0	0	0	0	0
			S24_7(100) Total		0	0	0	0	0	0	0	0	0	0	0	0	0	0	0	0	0	0	0	0	0	0	0	0	0	0	0	0	0	0	0	0	0	0	0	0	0	0	0	0	0	0	0	0	0
Bacteroidetes(100)	Bacteroidia(100)	Bacteroidales(100)	Rikenellaceae(100)	Alistipes_II(100)	0	0	0	0	0	0	0	0	0	0	0	0	0	0	0	0	0	0	0	0	0	0	0	0	0	0	0	0	0.00856751	0	0	0	0	0	0.0141854	0	0	0	0	0	0	0	0	0	0
Bacteroidetes(100)	Bacteroidia(100)	Bacteroidales(100)	Rikenellaceae(100)	Alistipes_II(100)	0	0	0	0	0	0	0	0	0	0	0	0	0	0	0	0	0	0	0	0	0	0	0	0	0	0	0	0	0	0	0	0	0	0	0.0212781	0	0	0	0	0	0	0	0	0	0
Bacteroidetes(100)	Bacteroidia(100)	Bacteroidales(100)	Rikenellaceae(100)	Alistipes_II(100)	0	0	0	0	0	0	0	0	0	0	0	0	0	0	0	0	0	0	0	0	0	0	0	0	0	0	0	0	0.00856751	0	0	0	0	0	0.0141854	0	0	0	0	0	0	0	0	0	0
Bacteroidetes(100)	Bacteroidia(100)	Bacteroidales(100)	Rikenellaceae(100)	Alistipes_II(100)	0	0	0	0	0	0	0	0	0	0	0	0	0	0	0	0	0	0	0	0.0517063	0	0	0	0	0	0	0	0	0	0	0	0	0	0	0	0	0	0	0	0	0	0	0	0	0
Bacteroidetes(100)	Bacteroidia(100)	Bacteroidales(100)	Rikenellaceae(100)	Alistipes_II(100)	0	0	0	0	0	0	0	0	0	0	0	0	0	0	0	0	0	0	0	0	0	0	0	0	0	0	0	0	0	0	0	0	0	0	0.0212781	0	0	0	0	0	0	0	0	0	0
				Alistipes_II(100) Total	0	0	0	0	0	0	0	0	0	0	0	0	0	0	0	0	0	0	0	0.0517063	0	0	0	0	0	0	0	0	0.017135	0	0	0	0	0	0.070927	0	0	0	0	0	0	0	0	0	0
			Rikenellaceae(100) Total		0	0	0	0	0	0	0	0	0	0	0	0	0	0	0	0	0	0	0	0.0517063	0	0	0	0	0	0	0	0	0.017135	0	0	0	0	0	0.070927	0	0	0	0	0	0	0	0	0	0
		Bacteroidales(100) Total			0	0	0	0	0	0	0	0	0	0	0	0	0	0.0594413	0	0	0	0	0	0.0517063	0	0.0296765	0.0257666	0	0	0	0	0.0231232	0.0428376	0	0	0	0	0.0395465	0.070927	0	0	0	0	0	0	0	0	0	0
	Bacteroidia(100) Total				0	0	0	0	0	0	0	0	0	0	0	0	0	0.0594413	0	0	0	0	0	0.0517063	0	0.0296765	0.0257666	0	0	0	0	0.0231232	0.0428376	0	0	0	0	0.0395465	0.070927	0	0	0	0	0	0	0	0	0	0
Bacteroidetes(100)	Sphingobacteria(100)	Sphingobacteriales_2(100)	Chitinophagaceae(100)	unclassified(100)	0	0	0	0	0	0	0	0	0	0	0	0	0	0	0	0	0	0	0	0	0	0	0	0	0	0	0	0	0	0	0	0	0	0	0	0	0	0	0	0	0	0	0	0	0
Bacteroidetes(100)	Sphingobacteria(100)	Sphingobacteriales_2(100)	Chitinophagaceae(100)	unclassified(100)	0	0	0	0	0	0	0	0	0	0	0	0	0	0	0	0	0	0	0	0	0	0	0	0	0	0	0	0	0	0	0	0	0	0	0	0	0	0	0	0	0	0	0	0	0
Bacteroidetes(100)	Sphingobacteria(100)	Sphingobacteriales_2(100)	Chitinophagaceae(100)	unclassified(100)	0	0	0	0	0	0	0	0	0	0	0	0	0	0	0	0	0	0	0	0	0	0	0	0	0	0	0	0	0	0	0.00736431	0	0	0	0	0	0	0	0	0	0	0	0	0	0
				unclassified(100) Total	0	0	0	0	0	0	0	0	0	0	0	0	0	0	0	0	0	0	0	0	0	0	0	0	0	0	0	0	0	0	0.00736431	0	0	0	0	0	0	0	0	0	0	0	0	0	0
			Chitinophagaceae(100) Total		0	0	0	0	0	0	0	0	0	0	0	0	0	0	0	0	0	0	0	0	0	0	0	0	0	0	0	0	0	0	0.00736431	0	0	0	0	0	0	0	0	0	0	0	0	0	0
		Sphingobacteriales_2(100) Total			0	0	0	0	0	0	0	0	0	0	0	0	0	0	0	0	0	0	0	0	0	0	0	0	0	0	0	0	0	0	0.00736431	0	0	0	0	0	0	0	0	0	0	0	0	0	0
	Sphingobacteria(100) Total				0	0	0	0	0	0	0	0	0	0	0	0	0	0	0	0	0	0	0	0	0	0	0	0	0	0	0	0	0	0	0.00736431	0	0	0	0	0	0	0	0	0	0	0	0	0	0
Bacteroidetes(100)	Bacteroidia(100)	Bacteroidales(100)	Porphyromonadaceae_1(100)	Dysgonomonas(100)	0	0	0	0	0	0	0	0	0	0	0	0	0	0	0	0	0	0	0	0.0517063	0	0	0	0	0	0	0	0	0	0	0	0	0	0	0	0	0	0	0	0	0	0	0	0	0
				Dysgonomonas(100) Total	0	0	0	0	0	0	0	0	0	0	0	0	0	0	0	0	0	0	0	0.0517063	0	0	0	0	0	0	0	0	0	0	0	0	0	0	0	0	0	0	0	0	0	0	0	0	0
			Porphyromonadaceae_1(100) Total		0	0	0	0	0	0	0	0	0	0	0	0	0	0	0	0	0	0	0	0.0517063	0	0	0	0	0	0	0	0	0	0	0	0	0	0	0	0	0	0	0	0	0	0	0	0	0
Bacteroidetes(100)	Bacteroidia(100)	Bacteroidales(100)	unclassified(100)	unclassified(100)	0	0	0	0	0	0	0	0	0	0	0	0	0	0	0	0	0	0	0	0	0	0	0	0	0	0	0	0.0231232	0	0	0	0	0	0	0	0	0	0	0	0	0	0	0	0	0
Bacteroidetes(100)	Bacteroidia(100)	Bacteroidales(100)	unclassified(100)	unclassified(100)	0	0	0	0	0	0	0	0	0	0	0	0	0	0	0	0	0	0	0	0	0	0	0	0	0	0	0	0	0	0	0	0.0257798	0	0	0	0	0	0	0	0	0	0	0	0	0
Bacteroidetes(100)	Bacteroidia(100)	Bacteroidales(100)	unclassified(100)	unclassified(100)	0	0	0	0	0	0	0	0	0	0	0	0	0	0	0	0	0	0	0	0	0	0	0	0	0	0	0	0	0	0	0	0.0257798	0	0	0	0	0	0	0	0	0	0	0	0	0
				unclassified(100) Total	0	0	0	0	0	0	0	0	0	0	0	0	0	0	0	0	0	0	0	0	0	0	0	0	0	0	0	0.0231232	0	0	0	0.0515597	0	0	0	0	0	0	0	0	0	0	0	0	0
			unclassified(100) Total		0	0	0	0	0	0	0	0	0	0	0	0	0	0	0	0	0	0	0	0	0	0	0	0	0	0	0	0.0231232	0	0	0	0.0515597	0	0	0	0	0	0	0	0	0	0	0	0	0
		Bacteroidales(100) Total			0	0	0	0	0	0	0	0	0	0	0	0	0	0	0	0	0	0	0	0.0517063	0	0	0	0	0	0	0	0.0231232	0	0	0	0.0515597	0	0	0	0	0	0	0	0	0	0	0	0	0
	Bacteroidia(100) Total				0	0	0	0	0	0	0	0	0	0	0	0	0	0	0	0	0	0	0	0.0517063	0	0	0	0	0	0	0	0.0231232	0	0	0	0.0515597	0	0	0	0	0	0	0	0	0	0	0	0	0
Bacteroidetes(100)	Sphingobacteria(100)	Sphingobacteriales_1(100)	Sphingobacteriaceae(100)	Mucilaginibacter_1(100)	0	0	0	0	0	0	0	0	0	0	0	0	0	0	0	0	0	0	0	0	0	0	0	0	0	0	0	0	0	0	0	0	0	0	0	0	0	0	0	0	0	0.0327726	0	0	0
				Mucilaginibacter_1(100) Total	0	0	0	0	0	0	0	0	0	0	0	0	0	0	0	0	0	0	0	0	0	0	0	0	0	0	0	0	0	0	0	0	0	0	0	0	0	0	0	0	0	0.0327726	0	0	0
			Sphingobacteriaceae(100) Total		0	0	0	0	0	0	0	0	0	0	0	0	0	0	0	0	0	0	0	0	0	0	0	0	0	0	0	0	0	0	0	0	0	0	0	0	0	0	0	0	0	0.0327726	0	0	0
		Sphingobacteriales_1(100) Total			0	0	0	0	0	0	0	0	0	0	0	0	0	0	0	0	0	0	0	0	0	0	0	0	0	0	0	0	0	0	0	0	0	0	0	0	0	0	0	0	0	0.0327726	0	0	0
	Sphingobacteria(100) Total				0	0	0	0	0	0	0	0	0	0	0	0	0	0	0	0	0	0	0	0	0	0	0	0	0	0	0	0	0	0	0	0	0	0	0	0	0	0	0	0	0	0.0327726	0	0	0
Bacteroidetes(100)	Bacteroidia(100)	Bacteroidales(100)	unclassified(100)	unclassified(100)	0	0	0	0	0	0	0	0	0	0	0	0	0	0	0	0	0	0	0	0	0	0	0	0	0	0	0	0.0231232	0	0	0	0	0	0	0	0	0	0	0	0	0	0	0	0	0
				unclassified(100) Total	0	0	0	0	0	0	0	0	0	0	0	0	0	0	0	0	0	0	0	0	0	0	0	0	0	0	0	0.0231232	0	0	0	0	0	0	0	0	0	0	0	0	0	0	0	0	0
			unclassified(100) Total		0	0	0	0	0	0	0	0	0	0	0	0	0	0	0	0	0	0	0	0	0	0	0	0	0	0	0	0.0231232	0	0	0	0	0	0	0	0	0	0	0	0	0	0	0	0	0
Bacteroidetes(100)	Bacteroidia(100)	Bacteroidales(100)	Porphyromonadaceae_Gut_group(100)	Termite_cluster_II(100)	0	0	0	0	0	0	0	0	0	0	0	0	0	0	0	0	0	0	0	0	0	0	0	0	0	0	0	0	0	0	0.0220929	0	0	0	0	0	0	0	0	0	0	0	0	0	0
				Termite_cluster_II(100) Total	0	0	0	0	0	0	0	0	0	0	0	0	0	0	0	0	0	0	0	0	0	0	0	0	0	0	0	0	0	0	0.0220929	0	0	0	0	0	0	0	0	0	0	0	0	0	0
			Porphyromonadaceae_Gut_group(100) Total		0	0	0	0	0	0	0	0	0	0	0	0	0	0	0	0	0	0	0	0	0	0	0	0	0	0	0	0	0	0	0.0220929	0	0	0	0	0	0	0	0	0	0	0	0	0	0
		Bacteroidales(100) Total			0	0	0	0	0	0	0	0	0	0	0	0	0	0	0	0	0	0	0	0	0	0	0	0	0	0	0	0.0231232	0	0	0.0220929	0	0	0	0	0	0	0	0	0	0	0	0	0	0
	Bacteroidia(100) Total				0	0	0	0	0	0	0	0	0	0	0	0	0	0	0	0	0	0	0	0	0	0	0	0	0	0	0	0.0231232	0	0	0.0220929	0	0	0	0	0	0	0	0	0	0	0	0	0	0
Bacteroidetes(100)	Flavobacteria(100)	Flavobacteriales(100)	Flavobacteriaceae_1(100)	Flavobacterium_1(100)	0	0	0	0	0	0	0	0	0	0	0	0	0	0	0	0	0	0	0	0	0	0	0	0	0	0	0	0	0	0	0	0	0	0	0	0	0	0	0	0	0	0	0	0	0
				Flavobacterium_1(100) Total	0	0	0	0	0	0	0	0	0	0	0	0	0	0	0	0	0	0	0	0	0	0	0	0	0	0	0	0	0	0	0	0	0	0	0	0	0	0	0	0	0	0	0	0	0
			Flavobacteriaceae_1(100) Total		0	0	0	0	0	0	0	0	0	0	0	0	0	0	0	0	0	0	0	0	0	0	0	0	0	0	0	0	0	0	0	0	0	0	0	0	0	0	0	0	0	0	0	0	0
		Flavobacteriales(100) Total			0	0	0	0	0	0	0	0	0	0	0	0	0	0	0	0	0	0	0	0	0	0	0	0	0	0	0	0	0	0	0	0	0	0	0	0	0	0	0	0	0	0	0	0	0
	Flavobacteria(100) Total				0	0	0	0	0	0	0	0	0	0	0	0	0	0	0	0	0	0	0	0	0	0	0	0	0	0	0	0	0	0	0	0	0	0	0	0	0	0	0	0	0	0	0	0	0
Bacteroidetes(100)	Bacteroidia(100)	Bacteroidales(100)	Rikenellaceae(100)	gut_cluster_c(100)	0	0	0	0	0	0	0	0	0	0	0	0	0	0	0	0	0	0	0	0	0	0	0	0	0	0	0	0	0	0	0	0	0	0	0	0	0	0	0	0	0	0	0.0208131	0	0
				gut_cluster_c(100) Total	0	0	0	0	0	0	0	0	0	0	0	0	0	0	0	0	0	0	0	0	0	0	0	0	0	0	0	0	0	0	0	0	0	0	0	0	0	0	0	0	0	0	0.0208131	0	0
			Rikenellaceae(100) Total		0	0	0	0	0	0	0	0	0	0	0	0	0	0	0	0	0	0	0	0	0	0	0	0	0	0	0	0	0	0	0	0	0	0	0	0	0	0	0	0	0	0	0.0208131	0	0
		Bacteroidales(100) Total			0	0	0	0	0	0	0	0	0	0	0	0	0	0	0	0	0	0	0	0	0	0	0	0	0	0	0	0	0	0	0	0	0	0	0	0	0	0	0	0	0	0	0.0208131	0	0
	Bacteroidia(100) Total				0	0	0	0	0	0	0	0	0	0	0	0	0	0	0	0	0	0	0	0	0	0	0	0	0	0	0	0	0	0	0	0	0	0	0	0	0	0	0	0	0	0	0.0208131	0	0
Bacteroidetes(100)	Flavobacteria(100)	Flavobacteriales(100)	Flavobacteriaceae_1(100)	Flavobacterium_1(100)	0	0	0	0	0	0	0	0	0	0	0	0	0	0	0	0	0	0	0	0	0	0	0	0	0	0	0	0	0	0	0	0	0	0	0	0	0	0	0	0	0	0	0	0	0
				Flavobacterium_1(100) Total	0	0	0	0	0	0	0	0	0	0	0	0	0	0	0	0	0	0	0	0	0	0	0	0	0	0	0	0	0	0	0	0	0	0	0	0	0	0	0	0	0	0	0	0	0
			Flavobacteriaceae_1(100) Total		0	0	0	0	0	0	0	0	0	0	0	0	0	0	0	0	0	0	0	0	0	0	0	0	0	0	0	0	0	0	0	0	0	0	0	0	0	0	0	0	0	0	0	0	0
		Flavobacteriales(100) Total			0	0	0	0	0	0	0	0	0	0	0	0	0	0	0	0	0	0	0	0	0	0	0	0	0	0	0	0	0	0	0	0	0	0	0	0	0	0	0	0	0	0	0	0	0
	Flavobacteria(100) Total				0	0	0	0	0	0	0	0	0	0	0	0	0	0	0	0	0	0	0	0	0	0	0	0	0	0	0	0	0	0	0	0	0	0	0	0	0	0	0	0	0	0	0	0	0
Bacteroidetes(100)	Bacteroidia(100)	Bacteroidales(100)	Prevotellaceae(100)	Prevotella_1(100)	0	0	0	0	0	0	0	0	0	0	0	0.0104406	0	0	0	0	0	0	0	0	0	0	0	0	0	0	0	0	0	0.0133851	0	0	0	0	0	0	0	0	0	0	0	0	0	0	0
Bacteroidetes(100)	Bacteroidia(100)	Bacteroidales(100)	Prevotellaceae(100)	Prevotella_1(100)	0	0	0	0	0	0	0	0	0	0	0	0	0	0	0	0	0	0	0	0	0	0	0	0	0	0	0	0	0.0257025	0	0	0	0	0	0	0	0	0	0	0	0	0	0	0	0
Bacteroidetes(100)	Bacteroidia(100)	Bacteroidales(100)	Prevotellaceae(100)	Prevotella_1(100)	0	0	0	0	0	0	0	0	0	0	0	0	0	0	0	0	0	0	0	0	0	0	0	0	0	0	0	0	0	0	0	0	0	0	0	0	0	0	0	0	0	0	0	0	0
Bacteroidetes(100)	Bacteroidia(100)	Bacteroidales(100)	Prevotellaceae(100)	Prevotella_1(100)	0	0	0	0	0	0	0	0	0	0	0	0	0	0	0	0	0	0	0	0	0	0	0	0	0	0	0	0	0	0	0	0	0	0	0	0	0	0	0	0	0	0	0	0	0
				Prevotella_1(100) Total	0	0	0	0	0	0	0	0	0	0	0	0.0104406	0	0	0	0	0	0	0	0	0	0	0	0	0	0	0	0	0.0257025	0.0133851	0	0	0	0	0	0	0	0	0	0	0	0	0	0	0
			Prevotellaceae(100) Total		0	0	0	0	0	0	0	0	0	0	0	0.0104406	0	0	0	0	0	0	0	0	0	0	0	0	0	0	0	0	0.0257025	0.0133851	0	0	0	0	0	0	0	0	0	0	0	0	0	0	0
Bacteroidetes(100)	Bacteroidia(100)	Bacteroidales(100)	Porphyromonadaceae_Gut_group(100)	Termite_cluster_II(100)	0	0	0	0	0	0	0	0	0	0	0	0	0	0	0	0	0	0	0.0291659	0	0	0	0	0	0	0	0	0	0	0	0	0	0	0	0	0	0	0	0	0	0	0	0	0	0
				Termite_cluster_II(100) Total	0	0	0	0	0	0	0	0	0	0	0	0	0	0	0	0	0	0	0.0291659	0	0	0	0	0	0	0	0	0	0	0	0	0	0	0	0	0	0	0	0	0	0	0	0	0	0
			Porphyromonadaceae_Gut_group(100) Total		0	0	0	0	0	0	0	0	0	0	0	0	0	0	0	0	0	0	0.0291659	0	0	0	0	0	0	0	0	0	0	0	0	0	0	0	0	0	0	0	0	0	0	0	0	0	0
		Bacteroidales(100) Total			0	0	0	0	0	0	0	0	0	0	0	0.0104406	0	0	0	0	0	0	0.0291659	0	0	0	0	0	0	0	0	0	0.0257025	0.0133851	0	0	0	0	0	0	0	0	0	0	0	0	0	0	0
	Bacteroidia(100) Total				0	0	0	0	0	0	0	0	0	0	0	0.0104406	0	0	0	0	0	0	0.0291659	0	0	0	0	0	0	0	0	0	0.0257025	0.0133851	0	0	0	0	0	0	0	0	0	0	0	0	0	0	0
Bacteroidetes(100)	Sphingobacteria(100)	Sphingobacteriales_3(100)	Cytophagaceae_1(100)	unclassified(100)	0	0	0	0	0	0	0	0	0	0	0	0	0	0	0	0	0	0	0	0	0	0	0	0	0	0	0	0	0	0	0	0	0	0	0	0	0	0	0	0	0	0	0	0	0
				unclassified(100) Total	0	0	0	0	0	0	0	0	0	0	0	0	0	0	0	0	0	0	0	0	0	0	0	0	0	0	0	0	0	0	0	0	0	0	0	0	0	0	0	0	0	0	0	0	0
			Cytophagaceae_1(100) Total		0	0	0	0	0	0	0	0	0	0	0	0	0	0	0	0	0	0	0	0	0	0	0	0	0	0	0	0	0	0	0	0	0	0	0	0	0	0	0	0	0	0	0	0	0
		Sphingobacteriales_3(100) Total			0	0	0	0	0	0	0	0	0	0	0	0	0	0	0	0	0	0	0	0	0	0	0	0	0	0	0	0	0	0	0	0	0	0	0	0	0	0	0	0	0	0	0	0	0
	Sphingobacteria(100) Total				0	0	0	0	0	0	0	0	0	0	0	0	0	0	0	0	0	0	0	0	0	0	0	0	0	0	0	0	0	0	0	0	0	0	0	0	0	0	0	0	0	0	0	0	0
Bacteroidetes(100)	Bacteroidia(100)	Bacteroidales(100)	unclassified(100)	unclassified(100)	0	0	0	0	0	0	0	0	0	0	0	0	0	0	0	0	0	0	0	0	0	0	0	0	0	0	0	0.0154154	0	0	0	0	0	0	0	0	0	0	0	0	0	0	0	0	0
Bacteroidetes(100)	Bacteroidia(100)	Bacteroidales(100)	unclassified(100)	unclassified(100)	0	0	0	0	0	0	0	0	0	0	0	0	0	0	0	0	0	0	0	0	0	0	0	0	0	0	0	0	0	0	0	0.0171866	0	0	0	0	0	0	0	0	0	0	0	0	0
Bacteroidetes(100)	Bacteroidia(100)	Bacteroidales(100)	unclassified(100)	unclassified(100)	0	0	0	0	0	0	0	0	0	0	0	0	0	0	0	0	0	0	0	0	0	0	0	0	0	0	0	0	0	0	0	0	0	0	0	0	0	0	0	0	0	0	0	0	0
Bacteroidetes(100)	Bacteroidia(100)	Bacteroidales(100)	unclassified(100)	unclassified(100)	0	0	0	0	0	0	0	0	0	0	0	0	0	0	0	0	0	0	0	0	0	0	0	0	0	0	0	0	0	0	0	0.0171866	0	0	0	0	0	0	0	0	0	0	0	0	0
Bacteroidetes(100)	Bacteroidia(100)	Bacteroidales(100)	unclassified(100)	unclassified(100)	0	0	0	0	0	0	0	0	0	0	0	0	0	0	0	0	0	0	0	0	0	0	0	0	0	0	0	0	0	0	0	0	0	0	0	0	0	0	0	0	0	0	0	0	0
				unclassified(100) Total	0	0	0	0	0	0	0	0	0	0	0	0	0	0	0	0	0	0	0	0	0	0	0	0	0	0	0	0.0154154	0	0	0	0.0343731	0	0	0	0	0	0	0	0	0	0	0	0	0
			unclassified(100) Total		0	0	0	0	0	0	0	0	0	0	0	0	0	0	0	0	0	0	0	0	0	0	0	0	0	0	0	0.0154154	0	0	0	0.0343731	0	0	0	0	0	0	0	0	0	0	0	0	0
		Bacteroidales(100) Total			0	0	0	0	0	0	0	0	0	0	0	0	0	0	0	0	0	0	0	0	0	0	0	0	0	0	0	0.0154154	0	0	0	0.0343731	0	0	0	0	0	0	0	0	0	0	0	0	0
	Bacteroidia(100) Total				0	0	0	0	0	0	0	0	0	0	0	0	0	0	0	0	0	0	0	0	0	0	0	0	0	0	0	0.0154154	0	0	0	0.0343731	0	0	0	0	0	0	0	0	0	0	0	0	0
Bacteroidetes(100)	Flavobacteria(100)	Flavobacteriales(100)	Flavobacteriaceae_1(100)	Flavobacterium_1(100)	0	0	0	0	0	0	0	0	0	0	0	0	0	0	0	0	0	0	0	0	0	0	0	0	0	0	0	0	0	0	0	0	0	0	0	0	0	0	0	0	0	0	0	0	0
				Flavobacterium_1(100) Total	0	0	0	0	0	0	0	0	0	0	0	0	0	0	0	0	0	0	0	0	0	0	0	0	0	0	0	0	0	0	0	0	0	0	0	0	0	0	0	0	0	0	0	0	0
			Flavobacteriaceae_1(100) Total		0	0	0	0	0	0	0	0	0	0	0	0	0	0	0	0	0	0	0	0	0	0	0	0	0	0	0	0	0	0	0	0	0	0	0	0	0	0	0	0	0	0	0	0	0
		Flavobacteriales(100) Total			0	0	0	0	0	0	0	0	0	0	0	0	0	0	0	0	0	0	0	0	0	0	0	0	0	0	0	0	0	0	0	0	0	0	0	0	0	0	0	0	0	0	0	0	0
	Flavobacteria(100) Total				0	0	0	0	0	0	0	0	0	0	0	0	0	0	0	0	0	0	0	0	0	0	0	0	0	0	0	0	0	0	0	0	0	0	0	0	0	0	0	0	0	0	0	0	0
Bacteroidetes(100)	Bacteroidia(100)	Bacteroidales(100)	Porphyromonadaceae_Cluster_V(100)	Termite_Cockroach_cluster(100)	0	0	0	0	0	0	0	0	0	0	0	0	0	0	0	0	0	0	0	0	0	0	0.0171777	0	0	0	0	0	0	0	0	0	0	0	0	0	0	0	0	0	0	0	0	0	0
				Termite_Cockroach_cluster(100) Total	0	0	0	0	0	0	0	0	0	0	0	0	0	0	0	0	0	0	0	0	0	0	0.0171777	0	0	0	0	0	0	0	0	0	0	0	0	0	0	0	0	0	0	0	0	0	0
			Porphyromonadaceae_Cluster_V(100) Total		0	0	0	0	0	0	0	0	0	0	0	0	0	0	0	0	0	0	0	0	0	0	0.0171777	0	0	0	0	0	0	0	0	0	0	0	0	0	0	0	0	0	0	0	0	0	0
Bacteroidetes(100)	Bacteroidia(100)	Bacteroidales(100)	unclassified(100)	unclassified(100)	0	0	0	0	0	0	0	0	0	0	0	0	0	0	0	0	0	0	0	0	0	0	0	0	0.0119574	0	0	0	0	0	0	0	0	0	0	0	0	0	0	0	0	0	0	0	0
				unclassified(100) Total	0	0	0	0	0	0	0	0	0	0	0	0	0	0	0	0	0	0	0	0	0	0	0	0	0.0119574	0	0	0	0	0	0	0	0	0	0	0	0	0	0	0	0	0	0	0	0
			unclassified(100) Total		0	0	0	0	0	0	0	0	0	0	0	0	0	0	0	0	0	0	0	0	0	0	0	0	0.0119574	0	0	0	0	0	0	0	0	0	0	0	0	0	0	0	0	0	0	0	0
Bacteroidetes(100)	Bacteroidia(100)	Bacteroidales(100)	Porphyromonadaceae_1(100)	Dysgonomonas(100)	0	0	0	0	0	0	0	0	0	0	0	0	0	0	0	0	0	0	0	0	0	0	0	0.0159096	0	0	0	0	0	0	0	0	0	0	0	0	0	0	0	0	0	0	0	0	0
				Dysgonomonas(100) Total	0	0	0	0	0	0	0	0	0	0	0	0	0	0	0	0	0	0	0	0	0	0	0	0.0159096	0	0	0	0	0	0	0	0	0	0	0	0	0	0	0	0	0	0	0	0	0
			Porphyromonadaceae_1(100) Total		0	0	0	0	0	0	0	0	0	0	0	0	0	0	0	0	0	0	0	0	0	0	0	0.0159096	0	0	0	0	0	0	0	0	0	0	0	0	0	0	0	0	0	0	0	0	0
Bacteroidetes(100)	Bacteroidia(100)	Bacteroidales(100)	unclassified(100)	unclassified(100)	0	0	0	0	0	0	0	0	0	0	0	0	0	0	0	0	0	0	0	0	0	0	0	0	0	0	0	0	0	0	0	0.0171866	0	0	0	0	0	0	0	0	0	0	0	0	0
				unclassified(100) Total	0	0	0	0	0	0	0	0	0	0	0	0	0	0	0	0	0	0	0	0	0	0	0	0	0	0	0	0	0	0	0	0.0171866	0	0	0	0	0	0	0	0	0	0	0	0	0
			unclassified(100) Total		0	0	0	0	0	0	0	0	0	0	0	0	0	0	0	0	0	0	0	0	0	0	0	0	0	0	0	0	0	0	0	0.0171866	0	0	0	0	0	0	0	0	0	0	0	0	0
Bacteroidetes(100)	Bacteroidia(100)	Bacteroidales(100)	Porphyromonadaceae_Cluster_V(100)	Termite_Cockroach_cluster(100)	0	0	0	0	0	0	0	0	0	0	0	0	0	0	0	0	0	0	0	0	0	0	0.0171777	0	0	0	0	0	0	0	0	0	0	0	0	0	0	0	0	0	0	0	0	0	0
				Termite_Cockroach_cluster(100) Total	0	0	0	0	0	0	0	0	0	0	0	0	0	0	0	0	0	0	0	0	0	0	0.0171777	0	0	0	0	0	0	0	0	0	0	0	0	0	0	0	0	0	0	0	0	0	0
			Porphyromonadaceae_Cluster_V(100) Total		0	0	0	0	0	0	0	0	0	0	0	0	0	0	0	0	0	0	0	0	0	0	0.0171777	0	0	0	0	0	0	0	0	0	0	0	0	0	0	0	0	0	0	0	0	0	0
		Bacteroidales(100) Total			0	0	0	0	0	0	0	0	0	0	0	0	0	0	0	0	0	0	0	0	0	0	0.0343554	0.0159096	0.0119574	0	0	0	0	0	0	0.0171866	0	0	0	0	0	0	0	0	0	0	0	0	0
	Bacteroidia(100) Total				0	0	0	0	0	0	0	0	0	0	0	0	0	0	0	0	0	0	0	0	0	0	0.0343554	0.0159096	0.0119574	0	0	0	0	0	0	0.0171866	0	0	0	0	0	0	0	0	0	0	0	0	0
Bacteroidetes(100)	Flavobacteria(100)	Flavobacteriales(100)	Flavobacteriaceae_1(100)	Flavobacterium_1(100)	0	0	0	0	0	0	0	0	0	0	0	0	0	0	0	0	0	0	0	0	0	0	0	0	0	0	0	0	0	0	0	0	0	0	0	0	0	0	0	0	0	0	0	0	0
				Flavobacterium_1(100) Total	0	0	0	0	0	0	0	0	0	0	0	0	0	0	0	0	0	0	0	0	0	0	0	0	0	0	0	0	0	0	0	0	0	0	0	0	0	0	0	0	0	0	0	0	0
			Flavobacteriaceae_1(100) Total		0	0	0	0	0	0	0	0	0	0	0	0	0	0	0	0	0	0	0	0	0	0	0	0	0	0	0	0	0	0	0	0	0	0	0	0	0	0	0	0	0	0	0	0	0
		Flavobacteriales(100) Total			0	0	0	0	0	0	0	0	0	0	0	0	0	0	0	0	0	0	0	0	0	0	0	0	0	0	0	0	0	0	0	0	0	0	0	0	0	0	0	0	0	0	0	0	0
	Flavobacteria(100) Total				0	0	0	0	0	0	0	0	0	0	0	0	0	0	0	0	0	0	0	0	0	0	0	0	0	0	0	0	0	0	0	0	0	0	0	0	0	0	0	0	0	0	0	0	0
Bacteroidetes(100)	Bacteroidia(100)	Bacteroidales(100)	Prevotellaceae(100)	Prevotella_1(100)	0	0	0	0	0	0	0	0	0	0	0	0	0	0	0	0	0	0	0	0	0	0	0	0	0	0	0	0	0	0	0	0	0	0	0	0	0	0	0	0	0	0	0	0	0
				Prevotella_1(100) Total	0	0	0	0	0	0	0	0	0	0	0	0	0	0	0	0	0	0	0	0	0	0	0	0	0	0	0	0	0	0	0	0	0	0	0	0	0	0	0	0	0	0	0	0	0
			Prevotellaceae(100) Total		0	0	0	0	0	0	0	0	0	0	0	0	0	0	0	0	0	0	0	0	0	0	0	0	0	0	0	0	0	0	0	0	0	0	0	0	0	0	0	0	0	0	0	0	0
		Bacteroidales(100) Total			0	0	0	0	0	0	0	0	0	0	0	0	0	0	0	0	0	0	0	0	0	0	0	0	0	0	0	0	0	0	0	0	0	0	0	0	0	0	0	0	0	0	0	0	0
	Bacteroidia(100) Total				0	0	0	0	0	0	0	0	0	0	0	0	0	0	0	0	0	0	0	0	0	0	0	0	0	0	0	0	0	0	0	0	0	0	0	0	0	0	0	0	0	0	0	0	0
Bacteroidetes(100)	Sphingobacteria(100)	Sphingobacteriales_3(100)	Cytophagaceae_3(100)	Adhaeribacter(100)	0	0	0	0	0	0	0	0	0	0	0	0	0	0	0	0	0	0	0	0	0	0	0	0	0	0	0	0	0	0	0	0	0	0	0	0	0	0	0	0	0	0	0	0	0
				Adhaeribacter(100) Total	0	0	0	0	0	0	0	0	0	0	0	0	0	0	0	0	0	0	0	0	0	0	0	0	0	0	0	0	0	0	0	0	0	0	0	0	0	0	0	0	0	0	0	0	0
			Cytophagaceae_3(100) Total		0	0	0	0	0	0	0	0	0	0	0	0	0	0	0	0	0	0	0	0	0	0	0	0	0	0	0	0	0	0	0	0	0	0	0	0	0	0	0	0	0	0	0	0	0
		Sphingobacteriales_3(100) Total			0	0	0	0	0	0	0	0	0	0	0	0	0	0	0	0	0	0	0	0	0	0	0	0	0	0	0	0	0	0	0	0	0	0	0	0	0	0	0	0	0	0	0	0	0
	Sphingobacteria(100) Total				0	0	0	0	0	0	0	0	0	0	0	0	0	0	0	0	0	0	0	0	0	0	0	0	0	0	0	0	0	0	0	0	0	0	0	0	0	0	0	0	0	0	0	0	0
Bacteroidetes(100)	Bacteroidia(100)	Bacteroidales(100)	Porphyromonadaceae_2(100)	Termite_cluster_2(100)	0	0	0	0	0	0	0	0	0	0	0	0	0	0	0	0	0	0	0	0	0	0	0	0	0	0	0	0	0	0	0.00736431	0	0	0.00659109	0	0	0	0	0	0	0	0	0	0	0
				Termite_cluster_2(100) Total	0	0	0	0	0	0	0	0	0	0	0	0	0	0	0	0	0	0	0	0	0	0	0	0	0	0	0	0	0	0	0.00736431	0	0	0.00659109	0	0	0	0	0	0	0	0	0	0	0
			Porphyromonadaceae_2(100) Total		0	0	0	0	0	0	0	0	0	0	0	0	0	0	0	0	0	0	0	0	0	0	0	0	0	0	0	0	0	0	0.00736431	0	0	0.00659109	0	0	0	0	0	0	0	0	0	0	0
Bacteroidetes(100)	Bacteroidia(100)	Bacteroidales(100)	Prevotellaceae(100)	Prevotella_1(100)	0	0	0	0	0	0	0	0	0	0	0	0	0	0	0	0	0	0	0	0	0	0	0	0	0	0	0	0	0	0	0	0	0	0	0	0	0	0	0	0	0	0	0	0	0
				Prevotella_1(100) Total	0	0	0	0	0	0	0	0	0	0	0	0	0	0	0	0	0	0	0	0	0	0	0	0	0	0	0	0	0	0	0	0	0	0	0	0	0	0	0	0	0	0	0	0	0
			Prevotellaceae(100) Total		0	0	0	0	0	0	0	0	0	0	0	0	0	0	0	0	0	0	0	0	0	0	0	0	0	0	0	0	0	0	0	0	0	0	0	0	0	0	0	0	0	0	0	0	0
Bacteroidetes(100)	Bacteroidia(100)	Bacteroidales(100)	S24_7(100)	Cluster_I(100)	0	0	0	0	0	0	0	0	0	0	0	0	0	0	0	0	0	0	0	0	0	0	0	0	0	0	0	0	0	0	0	0	0	0	0	0	0	0	0	0	0	0	0	0	0
Bacteroidetes(100)	Bacteroidia(100)	Bacteroidales(100)	S24_7(100)	Cluster_I(100)	0	0	0	0	0	0	0	0	0	0	0	0	0	0	0	0	0	0	0	0	0	0	0	0	0	0	0	0	0	0	0	0	0	0	0	0	0	0	0	0	0	0	0	0	0
Bacteroidetes(100)	Bacteroidia(100)	Bacteroidales(100)	S24_7(100)	Cluster_I(100)	0	0	0	0	0	0	0	0	0	0	0	0	0	0	0	0	0	0	0	0	0	0	0	0	0	0	0	0	0	0	0	0	0	0	0	0	0	0	0	0	0	0	0	0	0
Bacteroidetes(100)	Bacteroidia(100)	Bacteroidales(100)	S24_7(100)	Cluster_I(100)	0	0	0	0	0	0	0	0	0	0	0	0	0	0	0	0	0	0	0	0	0	0	0	0	0	0	0	0	0	0	0	0	0	0	0	0	0	0	0	0	0	0	0	0	0
Bacteroidetes(100)	Bacteroidia(100)	Bacteroidales(100)	S24_7(100)	Cluster_I(100)	0	0	0	0	0	0	0	0	0	0	0	0	0	0	0	0	0	0	0	0	0	0	0	0	0	0	0	0	0	0	0	0	0	0	0	0	0	0	0	0	0	0	0	0	0
Bacteroidetes(100)	Bacteroidia(100)	Bacteroidales(100)	S24_7(100)	Cluster_I(100)	0	0	0	0	0	0	0	0	0	0	0	0	0	0	0	0	0	0	0	0	0	0	0	0	0	0	0	0	0	0	0	0	0	0	0	0	0	0	0	0	0	0	0	0	0
Bacteroidetes(100)	Bacteroidia(100)	Bacteroidales(100)	S24_7(100)	Cluster_I(100)	0	0	0	0	0	0	0	0	0	0	0	0	0	0	0	0	0	0	0	0	0	0	0	0	0	0	0	0	0	0	0	0	0	0	0	0	0	0	0	0	0	0	0	0	0
				Cluster_I(100) Total	0	0	0	0	0	0	0	0	0	0	0	0	0	0	0	0	0	0	0	0	0	0	0	0	0	0	0	0	0	0	0	0	0	0	0	0	0	0	0	0	0	0	0	0	0
			S24_7(100) Total		0	0	0	0	0	0	0	0	0	0	0	0	0	0	0	0	0	0	0	0	0	0	0	0	0	0	0	0	0	0	0	0	0	0	0	0	0	0	0	0	0	0	0	0	0
		Bacteroidales(100) Total			0	0	0	0	0	0	0	0	0	0	0	0	0	0	0	0	0	0	0	0	0	0	0	0	0	0	0	0	0	0	0.00736431	0	0	0.00659109	0	0	0	0	0	0	0	0	0	0	0
	Bacteroidia(100) Total				0	0	0	0	0	0	0	0	0	0	0	0	0	0	0	0	0	0	0	0	0	0	0	0	0	0	0	0	0	0	0.00736431	0	0	0.00659109	0	0	0	0	0	0	0	0	0	0	0
Bacteroidetes(100)	Sphingobacteria(100)	Sphingobacteriales_1(100)	Sphingobacteriaceae(100)	Sphingobacterium_1(100)	0	0	0	0	0.00705368	0.00762777	0	0	0	0	0	0	0	0	0	0	0	0	0	0	0	0	0	0	0	0	0	0	0	0	0	0	0	0	0	0	0	0	0	0	0	0	0	0	0
				Sphingobacterium_1(100) Total	0	0	0	0	0.00705368	0.00762777	0	0	0	0	0	0	0	0	0	0	0	0	0	0	0	0	0	0	0	0	0	0	0	0	0	0	0	0	0	0	0	0	0	0	0	0	0	0	0
			Sphingobacteriaceae(100) Total		0	0	0	0	0.00705368	0.00762777	0	0	0	0	0	0	0	0	0	0	0	0	0	0	0	0	0	0	0	0	0	0	0	0	0	0	0	0	0	0	0	0	0	0	0	0	0	0	0
		Sphingobacteriales_1(100) Total			0	0	0	0	0.00705368	0.00762777	0	0	0	0	0	0	0	0	0	0	0	0	0	0	0	0	0	0	0	0	0	0	0	0	0	0	0	0	0	0	0	0	0	0	0	0	0	0	0
	Sphingobacteria(100) Total				0	0	0	0	0.00705368	0.00762777	0	0	0	0	0	0	0	0	0	0	0	0	0	0	0	0	0	0	0	0	0	0	0	0	0	0	0	0	0	0	0	0	0	0	0	0	0	0	0
Bacteroidetes(100)	Bacteroidia(100)	Bacteroidales(100)	Prevotellaceae(100)	Prevotella_1(100)	0	0	0	0	0	0	0	0	0	0	0	0	0	0	0	0	0	0	0	0	0	0	0	0	0	0	0	0	0	0	0	0	0	0	0	0	0	0	0	0	0	0	0	0	0
Bacteroidetes(100)	Bacteroidia(100)	Bacteroidales(100)	Prevotellaceae(100)	Prevotella_1(100)	0	0	0	0	0	0	0	0	0	0	0	0	0	0	0	0	0	0	0	0	0	0	0	0	0	0	0	0	0	0	0	0	0	0	0	0	0	0	0	0	0	0	0	0	0
Bacteroidetes(100)	Bacteroidia(100)	Bacteroidales(100)	Prevotellaceae(100)	Prevotella_1(100)	0	0	0	0	0	0	0	0	0	0	0	0	0	0	0	0	0	0	0	0	0	0	0	0	0	0	0	0	0.017135	0	0	0	0	0	0	0	0	0	0	0	0	0	0	0	0
				Prevotella_1(100) Total	0	0	0	0	0	0	0	0	0	0	0	0	0	0	0	0	0	0	0	0	0	0	0	0	0	0	0	0	0.017135	0	0	0	0	0	0	0	0	0	0	0	0	0	0	0	0
			Prevotellaceae(100) Total		0	0	0	0	0	0	0	0	0	0	0	0	0	0	0	0	0	0	0	0	0	0	0	0	0	0	0	0	0.017135	0	0	0	0	0	0	0	0	0	0	0	0	0	0	0	0
Bacteroidetes(100)	Bacteroidia(100)	Bacteroidales(100)	Rikenellaceae(100)	Alisitpes_IV(100)	0	0	0	0	0	0	0	0	0	0	0	0	0	0	0	0	0	0	0	0	0	0	0	0	0	0	0	0	0	0	0	0	0	0	0	0	0	0	0	0	0	0	0	0	0
Bacteroidetes(100)	Bacteroidia(100)	Bacteroidales(100)	Rikenellaceae(100)	Alisitpes_IV(100)	0	0	0	0	0	0	0	0	0	0	0	0	0	0	0	0	0	0	0	0	0	0	0	0	0	0	0	0	0	0	0	0	0	0	0	0	0	0	0	0	0	0	0	0	0
Bacteroidetes(100)	Bacteroidia(100)	Bacteroidales(100)	Rikenellaceae(100)	Alisitpes_IV(100)	0	0	0	0	0	0	0	0	0	0	0	0	0	0	0	0	0	0	0	0	0	0	0	0	0	0	0	0.0154154	0	0	0	0	0	0	0	0	0	0	0	0	0	0	0	0	0
[truncated: 7,073 more rows]
[truncated: 27 more columns]
