# Supplementary material for: Gut microbial compositions mirror caste‐specific diets in a major lineage of social insects
Source: Environ Microbiol Rep. 2019 Jan 8;11(2):196–205. doi: 10.1111/1758-2229.12728 (PMC6850719; doi:10.1111/1758-2229.12728)
Supplement: Supplementary file 4 — Table S1. Termite colonies, sampling sites, the number of high‐quality 16S rRNA gene sequences obtained from MiSeq amplicon sequencing of the V3‐V4 region, and the number of OTUs. Table S4. Termite colonies, sampling sites, sampling year and castes 155 and ages of termites used for the AZCL experiment, as well as the results of the measurements with one‐way PERMANOVA statistical analysis between soldier and worker from different species. Table S5. Diversity index values of termite sterile and reproductive caste gut microbiotas, with Mann–Whitney–Wilcoxon statistical analyses of diversity indices between sterile and reproductive castes. Mn: Macrotermes natalensis, Od: Odontotermes sp., Od.b: Odontotermes cf. badius, A: Ancistrotermes, P: Pseudacanthotermes, S: soldier, JS: major soldier, NS: minor soldier, JW: major worker, NW: minor worker, Q: queen and K: king. Table S6. Statistical analyses of Bray–Curtis dissimilarity distances between termite sterile castes, and reproductive caste gut microbiota structures, with analysis of molecular variance (AMOVA) was performed between gut microbiotas using R scripts implemented in mothur between distantly clustered microbial: between the different sterile caste guts from different termite species, and between different royal pair guts from different termite species, also between queen and king guts. Table S7. FISH probes used for hybridisations and confocal microscopy. Table S8. The results of dada2 analyses of royal pair guts, averaged across three technical replicates (amplifications and sequencing of the same sample). Results are given as relative abundances within samples. The top list provides a comparison of the results to those from the Mothur OTU analyses, with yellow highlights of samples for which the two analyses did not provide the exact same genus‐level classification. Table S9. The results of dada2 analyses of sterile caste guts, averaged across three technical replicate amplifications and community sequencing. [file EMI4-11-196-s004.xlsx]

## Sheet: Table S1
Table S1.Termite colonies, sampling sites, the number of high-quality 16S rRNA gene sequences obtained from MiSeq amplicon sequencing of the V3-V4 region, and the number of OTUs.
Termite species and colony code	Caste	Sampling site	Replicate	Number of sequences	Number of OTUs
Macrotermes natalensis 132	major worker	Mookgophong, South Africa	1	14980	856
			2	16503	962
			3	14425	895
Macrotermes natalensis 132	major soldier		1	12983	472
			2	11491	456
			3	14005	473
Macrotermes natalensis 132	minor soldier		1	13766	466
			2	13936	487
			3	11510	445
Macrotermes natalensis 133	major worker	RNC farm, South Africa	1	12486	859
			2	12210	875
			3	13318	769
Macrotermes natalensis 133	minor worker		1	14034	689
			2	15687	687
			3	14914	626
Macrotermes natalensis 133	major soldier		1	12002	576
			2	12037	517
			3	13957	567
Macrotermes natalensis 133	minor soldier		1	13864	607
			2	13194	622
			3	12382	576
Macrotermes natalensis 133	king		1	11615	64
			2	14077	61
			3	9578	60
Macrotermes natalensis 133	queen		1	12789	71
			2	15141	126
			3	3505	29
Macrotermes natalensis 134	major worker	RNC farm, South Africa	1	12644	657
			2	18501	818
			3	19990	805
Macrotermes natalensis 134	minor worker		1	18495	686
			2	17592	795
			3	16419	775
Macrotermes natalensis 134	major soldier		1	17022	572
			2	9697	413
			3	13999	519
Macrotermes natalensis 134	minor soldier		1	18048	567
			2	16484	569
			3	16816	515
Macrotermes natalensis 134	king		1	16726	67
			2	12490	85
			3	13848	62
Macrotermes natalensis 134	queen		1	12974	44
			2	11672	87
			3	7471	38
Macrotermes natalensis 138	major worker	Lajuma, South Africa	1	12184	744
			2	9533	656
			3	15053	840
Macrotermes natalensis 138	minor worker		1	13166	686
			2	14585	776
			3	14344	687
Macrotermes natalensis 138	major soldier		1	12844	547
			2	13257	523
			3	12849	575
Macrotermes natalensis 138	minor soldier		1	12981	500
			2	12294	488
			3	13824	548
Macrotermes natalensis 141	major worker	Lajuma, South Africa	1	15901	866
			2	13047	826
			3	14855	850
Macrotermes natalensis 141	minor worker		1	14117	682
			2	15474	804
			3	16019	850
Macrotermes natalensis 141	major soldier		1	9474	539
			2	11748	565
			3	12708	587
Macrotermes natalensis 141	minor soldier		1	13407	597
			2	14725	583
			3	11836	523
Odontotermes cf. badius 126	major worker	Experimental farm, South Africa	1	13443	589
			2	12027	610
			3	12190	517
Odontotermes cf. badius 126	soldier		1	15463	139
			2	12025	127
			3	14445	133
Odontotermes sp. 127	major worker	Experimental farm, South Africa	1	15377	573
			2	15576	559
			3	14099	471
Odontotermes sp. 127	minor worker		1	14859	408
			2	17209	410
			3	15030	478
Odontotermes sp. 127	soldier		1	13047	312
			2	15695	309
			3	16627	326
Odontotermes sp. 128	major worker	Experimental farm, South Africa	1	20899	576
			2	20787	407
			3	20962	565
Odontotermes sp. 128	minor worker		1	19170	615
			2	19791	520
			3	19527	645
Odontotermes sp. 128	soldier		1	16939	318
			2	17231	354
			3	14770	308
Odontotermes sp. 129	major worker	Mookgophong, South Africa	1	18059	684
			2	30464	734
			3	36655	850
Odontotermes sp. 129	minor worker		1	52205	769
			2	43829	752
			3	46311	757
Odontotermes sp. 129	soldier		1	35275	438
			2	34985	472
			3	32800	492
Odontotermes sp. 130	major worker	Mookgophong, South Africa	1	34545	663
			2	47283	878
			3	42241	839
Odontotermes sp. 130	minor worker		1	43492	816
			2	41183	825
			3	38016	786
Odontotermes sp. 130	soldier		1	27982	521
			2	35346	572
			3	28921	537
Odontotermes sp. 143	major worker	RNC farm, South Africa	1	47703	820
			2	42873	860
			3	34142	842
Odontotermes sp. 143	minor worker		1	44204	750
			2	47588	856
			3	27902	657
Odontotermes sp. 143	soldier		1	33480	449
			2	38200	448
			3	28007	407
Ancistrotermes cavithorax	queen	Lamto reserve, Ivory Coast	1	13936	66
			2	13004	102
			3	9547	78
Ancistrotermes guineensis	king	Lamto reserve, Ivory Coast	1	12791	97
			2	14177	109
			3	13110	95
Ancistrotermes guineensis	queen		1	12926	94
			2	13481	92
			3	10177	71
Macrotermes bellicosus	queen	Lamto reserve, Ivory Coast	1	11602	20
			2	17434	30
			3	15304	65
Macrotermes natalensis 118	king	Mookgophong, South Africa	1	10286	69
			2	5802	84
			3	8700	99
Macrotermes natalensis 118	queen		1	10109	116
			2	11643	113
			3	12571	117
Macrotermes natalensis 137	king	Lajuma, South Africa	1	13579	84
			2	11637	110
			3	11037	72
Macrotermes natalensis 137	queen		1	15172	102
			2	14099	187
			3	10819	97
Macrotermes natalensis 149	king	RNC farm, South Africa	1	9846	46
			2	8389	44
			3	10821	72
Macrotermes natalensis 149	queen		1	12828	65
			2	10910	69
			3	9154	51
Macrotermes natalensis 156	queen	Experimental farm, South Africa	1	14414	69
			2	15962	64
			3	20765	75
Macrotermes natalensis 162	king	Mookgophong, South Africa	1	4982	35
			2	3434	28
			3	3877	38
Macrotermes sp. 157	king	Leeupoort Vakansiedorp, South Africa	1	4924	68
			2	4713	58
			3	5259	49
Macrotermes sp. 157	queen		1	13526	71
			2	18142	72
			3	14318	77
Macrotermes sp. 158	queen	Leeupoort Vakansiedorp, South Africa	1	16116	101
			2	15589	99
			3	13102	93
Odontotermes sp.	king	Lamto reserve, Ivory Coast	1	7473	34
			2	5992	32
			3	11471	51
Odontotermes sp.	queen		1	11027	150
			2	9252	116
			3	9480	124
Pseudacanthotermes militaris	king	Lamto reserve, Ivory Coast	1	15160	59
			2	15263	51
			3	14538	57
Pseudacanthotermes militaris	queen		1	7641	20
			2	15159	46
			3	13589	31
Trinervitermes geminates	queen	Lamto reserve, Ivory Coast	1	16158	62
			2	14544	57
			3	14060	78

## Sheet: Table S4
Table S4. Termite colonies, sampling sites, sampling year, and castes and ages of termites used for the AZCL experiment, as well as the results of the measurements with One-way PERMANOVA statistical analysis between soldier and worker from different species.
Termite species and colony code	Caste	Sampling sites in South Africa	Amylose bac						Casein						Collagen						Debranched Arabinan						Rhamnogalacturonan						Galactomannan						Galactan						HE-Cellulose
			Replicate 1	Replicate 2	Replicate 3	Mean	S.D.	S.E.	Replicate 1	Replicate 2	Replicate 3	Mean	S.D.	S.E.	Replicate 1	Replicate 2	Replicate 3	Mean	S.D.	S.E.	Replicate 1	Replicate 2	Replicate 3	Mean	S.D.	S.E.	Replicate 1	Replicate 2	Replicate 3	Mean	S.D.	S.E.	Replicate 1	Replicate 2	Replicate 3	Mean	S.D.	S.E.	Replicate 1	Replicate 2	Replicate 3	Mean	S.D.	S.E.	Replicate 1	Replicate 2	Replicate 3	Mean	S.D.
Odontotermes sp. 127	major worker guts	Experimental farm	1.8585	1.5735	1.7945	1.74217	0.149534	0.0863333	0.789	0.731	0.788	0.769333	0.0332014	0.0191688	0.553	0.522	0.589	0.554667	0.0335311	0.0193592	0.793	0.752	0.72	0.755	0.0365923	0.0211266	0	0	0	0	0	0	0	0	0	0	0	0	0	0	0	0	0	0	1.722	1.699	1.733	1.718	0.0173494
Odontotermes sp. 128	major worker guts	Experimental farm	1.81	1.93	1.71	1.81667	0.110151	0.0635959	2.064	1.996	2.101	2.05367	0.0532572	0.0307481	1.762	1.807	1.742	1.77033	0.0332916	0.0192209	1.077	0.985	1.113	1.05833	0.0660101	0.0381109	0	0	0	0	0	0	0	0	0	0	0	0	0	0	0	0	0	0	2.049	2.001	2.158	2.06933	0.0804508
Odontotermes cf. badius 145	major worker guts	Experimental farm	1.79	1.9	2.08	1.92333	0.146401	0.0845248	0.575	0.579	0.563	0.572333	0.00832666	0.0048074	0	0	0	0	0	0	0.401	0.408	0.395	0.401333	0.00650641	0.00375648	0	0	0	0	0	0	0.561	0.544	0.552	0.552333	0.0085049	0.00491031	0.459	0.461	0.443	0.454333	0.00986577	0.005696	2.248	2.252	2.243	2.24767	0.00450925
Odontotermes cf. badius 150	major worker guts	RNC farm	1.82	1.7	1.66	1.72667	0.0832666	0.048074	0.869	0.875	0.855	0.866333	0.0102632	0.00592546	0.658	0.661	0.649	0.656	0.006245	0.00360555	0	0	0	0	0	0	0	0	0	0	0	0	0	0	0	0	0	0	0	0	0	0	0	0	2.156	2.164	2.151	2.157	0.00655744
Odontotermes cf. badius 151	major worker guts	RNC farm	1.77	2.08	1.71	1.85333	0.198578	0.114649	0.735	0.744	0.723	0.734	0.0105357	0.00608276	0	0	0	0	0	0	0	0	0	0	0	0	0	0	0	0	0	0	0.488	0.491	0.477	0.485333	0.00737111	0.00425572	0	0	0	0	0	0	1.795	1.802	1.789	1.79533	0.00650641
Odontotermes sp. 159	major worker guts	Experimental farm	1.67	1.75	1.89	1.77	0.111355	0.064291	1.304	1.295	1.312	1.30367	0.0085049	0.00491031	0.721	0.729	0.717	0.722333	0.0061101	0.00352767	0	0	0	0	0	0	0	0	0	0	0	0	0	0	0	0	0	0	0	0	0	0	0	0	2.116	2.124	2.108	2.116	0.008
Macrotermes natalensis 156	major worker guts	Experimental farm	1.59	1.78	1.52	1.63	0.134536	0.0776745	1.207	1.218	1.193	1.206	0.01253	0.00723418	1.002	1.008	0.94	0.983333	0.0376475	0.0217358	0	0	0	0	0	0	0	0	0	0	0	0	0.912	0.899	0.919	0.91	0.0101489	0.00585947	0.927	0.935	0.911	0.924333	0.0122202	0.00705534	2.51	2.516	2.507	2.511	0.00458258
Macrotermes natalensis 160	major worker guts	Experimental farm	1.64	1.65	1.58	1.62333	0.0378594	0.0218581	2.445	2.333	2.501	2.42633	0.0855414	0.0493874	1.646	1.659	1.455	1.58667	0.114212	0.0659402	1.184	1.223	1.262	1.223	0.039	0.0225167	0.95	0.935	0.977	0.954	0.0212838	0.0122882	1.766	1.695	1.758	1.73967	0.0388887	0.0224524	2.061	1.985	2.115	2.05367	0.0653095	0.0377065	3.986	4.012	3.855	3.951	0.0841487
Macrotermes natalensis 162	major worker guts	Mookgophong	1.77	1.66	1.69	1.70667	0.0568624	0.0328295	0.806	0.814	0.792	0.804	0.0111355	0.0064291	0	0	0	0	0	0	0	0	0	0	0	0	0	0	0	0	0	0	0.283	0.29	0.275	0.282667	0.00750555	0.00433333	0	0	0	0	0	0	2.16	2.166	2.151	2.159	0.00754983
Macrotermes natalensis 154	major worker guts	Experimental farm	1.881	2.365	1.946	2.064	0.262692	0.151665	1.502	1.477	1.725	1.568	0.136539	0.078831	1.619	1.5	1.61	1.57633	0.0662596	0.038255	0	0	0	0	0	0	0	0	0	0	0	0	1.113	1.875	1.179	1.389	0.42218	0.243746	1.627	1.94	1.41	1.659	0.266445	0.153832	2.413	2.352	2.674	2.47967	0.171039
Macrotermes natalensis 173	major worker guts	Mookgophong	1.881	1.76	1.82	1.82033	0.0605007	0.0349301	1.438	1.51	1.382	1.44333	0.0641665	0.0370465	1.583	1.771	1.733	1.69567	0.0994049	0.0573914	0.998	1.128	0.829	0.985	0.149923	0.0865583	0	0	0	0	0	0	1.407	1.074	1.201	1.22733	0.168055	0.0970263	1.005	1.271	0.983	1.08633	0.160304	0.0925515	2.441	3.174	3.667	3.094	0.616903
Macrotermes natalensis 164	major worker guts	Experimental farm	2.05	1.93	2.282	2.08733	0.178945	0.103314	1.987	1.508	1.972	1.82233	0.272324	0.157226	1.243	2.167	1.298	1.56933	0.518325	0.299255	0	0	0	0	0	0	0	0	0	0	0	0	1.111	1.829	1.177	1.37233	0.396859	0.229127	1.435	1.26	1.442	1.379	0.103116	0.0595343	3.152	2.884	3.023	3.01967	0.134031
Odontotermes sp. 127	major worker guts	Experimental farm	1.618	1.559	1.357	1.51133	0.136873	0.0790239	1.298	1.044	0.967	1.103	0.173208	0.100002	0	0	0	0	0	0	0	0	0	0	0	0	0	0	0	0	0	0	0	0	0	0	0	0	0	0	0	0	0	0	0.74	0.742	0.743	0.741667	0.00152753
Macrotermes natalensis 154	major worker guts	Experimental farm	1.825	2.014	1.858	1.899	0.10095	0.0582838	1.432	1.504	1.696	1.544	0.13647	0.0787909	0.967	1.077	1.126	1.05667	0.0814269	0.0470118	0	0	0	0	0	0	0	0	0	0	0	0	0.89	1.164	1.009	1.021	0.137394	0.0793242	0.988	1.326	1.33	1.21467	0.196309	0.113339	2.262	2.632	2.546	2.48	0.193629
Macrotermes natalensis 173	major worker guts	Mookgophong	1.529	1.53	1.247	1.43533	0.163102	0.0941671	1.438	1.567	1.408	1.471	0.0844808	0.048775	1.417	1.256	1.405	1.35933	0.0896902	0.0517827	0.836	1.077	0.875	0.929333	0.129361	0.0746868	0	0	0	0	0	0	1.499	1.355	1.84	1.56467	0.249079	0.143806	1.184	1.424	1.621	1.40967	0.218852	0.126354	2.78	2.186	3.077	2.681	0.453675
Macrotermes natalensis 164	major worker guts	Experimental farm	2.097	1.685	2.507	2.09633	0.411	0.237291	1.769	2.15	1.359	1.75933	0.395589	0.228393	2.975	2.899	1.747	2.54033	0.688097	0.397273	0	0	0	0	0	0	0	0	0	0	0	0	0.799	1.15	1.019	0.989333	0.177371	0.102405	1.27	0.778	1.313	1.12033	0.297248	0.171616	2.504	2.8	3.411	2.905	0.462527
Odontotermes sp. 127	minor worker guts	Experimental farm	1.336	1.598	2.092	1.67533	0.383887	0.221637	1.278	1.425	1.392	1.365	0.0771298	0.0445309	0	0	0	0	0	0	0	0	0	0	0	0	0	0	0	0	0	0	0	0	0	0	0	0	0	0	0	0	0	0	2.227	2.126	1.915	2.08933	0.159199
Macrotermes natalensis 154	minor worker guts	Experimental farm	1.772	1.493	1.8	1.68833	0.169742	0.0980006	1.925	1.504	1.505	1.64467	0.242776	0.140167	1.641	1.94	1.86	1.81367	0.154791	0.0893688	0	0	0	0	0	0	0	0	0	0	0	0	1.615	1.74	1.341	1.56533	0.204084	0.117828	1.27	1.577	1.383	1.41	0.155271	0.0896456	2.786	2.423	2.522	2.577	0.187646
Macrotermes natalensis 173	minor worker guts	Mookgophong	1.83	1.615	1.75	1.73167	0.108666	0.0627384	1.792	1.276	2.24	1.76933	0.4824	0.278514	1.122	1.098	1.541	1.25367	0.249127	0.143834	1.195	1.003	0.82	1.006	0.187518	0.108264	0	0	0	0	0	0	1.654	1.596	1.432	1.56067	0.11514	0.0664764	1.208	1.155	1.268	1.21033	0.0565361	0.0326411	2.425	1.91	2.574	2.303	0.348406
Macrotermes natalensis 164	minor worker guts	Experimental farm	1.772	1.643	2.061	1.82533	0.214043	0.123578	1.79	2.353	1.827	1.99	0.314911	0.181814	2.741	3.091	1.542	2.458	0.812353	0.469012	0	0	0	0	0	0	0	0	0	0	0	0	1.622	1.84	1.299	1.587	0.272193	0.157151	1.215	1.044	1.386	1.215	0.171	0.0987269	2.368	2.8	3.089	2.75233	0.362856
Odontotermes sp. 127	minor worker guts	Experimental farm	1.567	1.219	1.73	1.50533	0.261022	0.150701	1.43	1.363	1.157	1.31667	0.142276	0.0821428	0	0	0	0	0	0	0	0	0	0	0	0	0	0	0	0	0	0	0	0	0	0	0	0	0	0	0	0	0	0	0.963	1.025	0.78	0.922667	0.127383
Macrotermes natalensis 154	minor worker guts	Experimental farm	1.782	1.531	1.559	1.624	0.137546	0.0794124	1.688	1.823	1.647	1.71933	0.0920887	0.0531675	1.446	2.238	1.228	1.63733	0.53149	0.306856	0	0	0	0	0	0	0	0	0	0	0	0	1.524	1.727	1.16	1.47033	0.287284	0.165864	1.192	1.527	1.26	1.32633	0.177077	0.102236	2.61	3.134	2.375	2.70633	0.388562
Macrotermes natalensis 173	minor worker guts	Mookgophong	1.143	0.993	1.856	1.33067	0.461093	0.266212	1.536	1.648	1.638	1.60733	0.0619785	0.0357833	1.493	1.193	1.684	1.45667	0.247508	0.142899	0.75	0.81	0.72	0.76	0.0458258	0.0264575	0	0	0	0	0	0	1.617	1.469	1.107	1.39767	0.262376	0.151483	1.301	1.221	0.9	1.14067	0.212227	0.122529	2.72	1.888	2.754	2.454	0.490465
Macrotermes natalensis 164	minor worker guts	Experimental farm	2.89	2.5	4.072	3.154	0.818577	0.472606	1.649	1.423	1.458	1.51	0.121643	0.0702306	2.024	2.405	1.873	2.10067	0.274161	0.158287	0	0	0	0	0	0	0	0	0	0	0	0	1.554	1.821	1.326	1.567	0.247756	0.143042	1.047	0.859	1.411	1.10567	0.280637	0.162026	3.043	2.496	3.128	2.889	0.342991
Odontotermes sp. 127	soldier guts	Experimental farm	0	0	0	0	0	0	0	0	0	0	0	0	0	0	0	0	0	0	0	0	0	0	0	0	0	0	0	0	0	0	0	0	0	0	0	0	0	0	0	0	0	0	2.173	2.076	2.001	2.08333	0.0862342
Macrotermes natalensis 154	major soldier guts	Experimental farm	1.616	1.512	2.409	1.84567	0.490624	0.283262	0	0	0	0	0	0	0	0	0	0	0	0	0	0	0	0	0	0	0	0	0	0	0	0	1.02	1.245	1.302	1.189	0.149107	0.0860872	1.26	1.234	1.133	1.209	0.0670895	0.0387341	2.504	2.316	2.097	2.30567	0.203697
Macrotermes natalensis 173	major soldier guts	Mookgophong	2.21	2.101	2.601	2.304	0.26292	0.151797	0	0	0	0	0	0	0	0	0	0	0	0	0	0	0	0	0	0	0	0	0	0	0	0	1.205	1.256	1.075	1.17867	0.0933292	0.0538836	0.972	1.24	0.848	1.02	0.20036	0.115678	2.245	2.233	1.986	2.15467	0.146193
Macrotermes natalensis 164	major soldier guts	Experimental farm	1.2	0.754	0.927	0.960333	0.224861	0.129823	0	0	0	0	0	0	0	0	0	0	0	0	0	0	0	0	0	0	0	0	0	0	0	0	1.023	1.266	1.312	1.20033	0.155288	0.0896555	0.805	0.816	0.842	0.821	0.019	0.0109697	1.797	1.724	1.545	1.68867	0.129662
Macrotermes natalensis 154	minor soldier guts	Experimental farm	1.891	1.874	2.425	2.06333	0.313328	0.1809	0	0	0	0	0	0	0	0	0	0	0	0	0	0	0	0	0	0	0	0	0	0	0	0	0.646	0.964	0.869	0.826333	0.163237	0.094245	0.919	0.895	1.077	0.963667	0.0988804	0.0570886	2.401	2.447	2.165	2.33767	0.151292
Macrotermes natalensis 173	minor soldier guts	Mookgophong	2.272	1.369	1.82	1.82033	0.4515	0.260674	0	0	0	0	0	0	0	0	0	0	0	0	0	0	0	0	0	0	0	0	0	0	0	0	1.164	0.724	0.623	0.837	0.287658	0.166079	0.856	0.827	0.693	0.792	0.086954	0.0502029	2.071	2.296	2.481	2.28267	0.205325
Macrotermes natalensis 164	minor soldier guts	Experimental farm	2.19	1.942	2.14	2.09067	0.131154	0.0757217	0	0	0	0	0	0	0	0	0	0	0	0	0	0	0	0	0	0	0	0	0	0	0	0	0.546	0.952	0.811	0.769667	0.206132	0.11901	1.047	0.965	0.866	0.959333	0.090633	0.052327	2.415	2.308	2.921	2.548	0.327428
p-values for pairwise one-way PERMANOVAs between soldier and worker from different termite species
	Workers Odontotermes sp	Workers Odontotermes cf. badius	Workers M.natalensis	Soldiers Odontotermes sp	Soldiers M.natalensis
Workers Odontotermes sp		1	0.001	1	0.027
Workers Odontotermes cf. badius	1		0.019	1	0.111
Workers M.natalensis	0.001	0.019		0.617	0.001
Soldiers Odontotermes sp	1	1	0.617		1
Soldiers M.natalensis	0.027	0.111	0.001	1
MANOVA test of full dataset
MANOVA
Permunation N:	9999
Total sum of squares:	1.94
Within-group sum of squares:	0.428
F	13.16
p	0.0001
[truncated: 55 more columns]

## Sheet: Table S5
Table S5. Diversity index values of termite sterile and reproductive caste gut microbiotas, with Mann–Whitney–Wilcoxon statistical analyses of diversity indices between sterile and reproductive castes. Mn: Macrotermes natalensis, Od: Odontotermes sp., Od.b: Odontotermes cf. badius, A: Ancistrotermes, P: Pseudacanthotermes, S: soldier, JS: major soldier, NS: minor soldier, JW: major worker, NW: mi…
Mann-Whitney-Wilcoxon analysis between sterile and reproductive caste diversity index (Shannon) based on Shannon index values listed below								p=0.00008
Mann-Whitney-Wilcoxon analysis between sterile and reproductive caste evenness index (Evenness) based on Evenness index value listed below								p<0.00001
Worker and soldier castes	Shannon	Evenness	Reproductives	Shannon	Evenness
Mn132JS1	4.95153	0.795736	A_cavithorax_Q_1	0.297206	0.070938
Mn132JS2	4.78477	0.776596	A_cavithorax_Q_2	0.234985	0.050808
Mn132JS3	4.48073	0.723113	A_cavithorax_Q_3	0.237339	0.054477
Mn132JW1	5.56634	0.820729	A_guineensis_K_1	1.01568	0.222021
Mn132JW2	5.70814	0.828639	A_guineensis_K_2	1.00181	0.213545
Mn132JW3	5.556	0.814661	A_guineensis_K_3	0.935578	0.205446
Mn132NS1	4.80021	0.773407	A_guineensis_Q_1	1.30636	0.287535
Mn132NS2	4.83139	0.772787	A_guineensis_Q_2	0.751081	0.166103
Mn132NS3	4.91899	0.797564	A_guineensis_Q_3	0.60183	0.141186
Mn133JS1	5.02378	0.781928	MN_133_K_1	0.245087	0.058931
Mn133JS2	4.88768	0.774603	MN_133_K_2	0.245732	0.059776
Mn133JS3	5.05101	0.790633	MN_133_K_3	0.265366	0.064813
Mn133JW1	5.57817	0.822611	MN_133_Q_1	1.54623	0.362736
Mn133JW2	5.63147	0.829778	MN_133_Q_2	2.18765	0.452342
Mn133JW3	5.49801	0.824352	MN_133_Q_3	1.7195	0.510648
Mn133NS1	5.16976	0.798366	M_bellicosus_Q_1	0.098986	0.033042
Mn133NS2	5.29667	0.812848	M_bellicosus_Q_2	0.054466	0.016014
Mn133NS3	5.1707	0.805202	M_bellicosus_Q_3	1.26614	0.303311
Mn133NW1	5.34614	0.814657	Mn_118_K_1	0.883528	0.208669
Mn133NW2	5.38854	0.820413	Mn_118_K_2	0.931525	0.210238
Mn133NW3	5.27959	0.815715	Mn_118_K_3	0.971398	0.211398
Mn134JS1	5.00252	0.777253	Mn_118_Q_1	2.83689	0.596789
Mn134JS2	4.67608	0.769682	Mn_118_Q_2	2.38709	0.504949
Mn134JS3	4.72159	0.744688	Mn_118_Q_3	2.48376	0.521559
Mn134JW1	5.09849	0.781375	Mn_134_K_1	0.733967	0.174559
Mn134JW2	5.45978	0.808864	Mn_134_K_2	0.95914	0.215894
Mn134JW3	5.3423	0.794106	Mn_134_K_3	0.72746	0.176263
Mn134NS1	5.04346	0.783614	Mn_134_Q_1	1.04627	0.276484
Mn134NS2	5.01997	0.783933	Mn_134_Q_2	2.57668	0.576968
Mn134NS3	4.82073	0.762681	Mn_134_Q_3	0.893355	0.245590
Mn134NW1	4.12814	0.628247	Mn_137_K_1	2.05496	0.463788
Mn134NW2	5.42478	0.809432	Mn_137_K_2	1.8609	0.395896
Mn134NW3	5.37885	0.802873	Mn_137_K_3	1.17308	0.274299
Mn138JS1	4.83065	0.756539	Mn_137_Q_1	2.26034	0.488726
Mn138JS2	4.80118	0.757031	Mn_137_Q_2	2.12408	0.406048
Mn138JS3	4.98386	0.776698	Mn_137_Q_3	1.95791	0.427986
Mn138JW1	5.4861	0.824943	Mn_149_K_1	0.761273	0.198836
Mn138JW2	5.4542	0.833293	Mn_149_K_2	0.712746	0.188348
Mn138JW3	5.43078	0.801954	Mn_149_K_3	0.735385	0.171953
Mn138NS1	4.93665	0.786041	Mn_156_Q_1	0.242931	0.057375
Mn138NS2	4.555	0.729481	Mn_156_Q_2	0.146641	0.035260
Mn138NS3	5.0046	0.782753	Mn_156_Q_3	0.222856	0.051617
Mn138NW1	4.9978	0.762896	Mn_162_K_1	0.809993	0.227824
Mn138NW2	5.35505	0.799911	Mn_162_K_2	0.805418	0.241707
Mn138NW3	4.75861	0.723428	Mn_162_K_3	0.82831	0.227709
Mn141JS1	4.96377	0.779884	Mx_157_K_1	0.892686	0.211562
Mn141JS2	4.94778	0.771468	Mx_157_K_2	0.874094	0.215271
Mn141JS3	4.81931	0.747126	Mx_157_K_3	0.829974	0.213261
Mn141JW1	5.58772	0.822379	Mx_157_Q_1	0.904987	0.212305
Mn141JW2	5.56822	0.824359	Mx_157_Q_2	0.8927	0.208737
Mn141JW3	5.49587	0.810746	Mx_157_Q_3	0.903432	0.207982
Mn141NS1	4.9427	0.761502	Mx_158_Q_1	0.669566	0.145081
Mn141NS2	4.97027	0.769216	Mx_158_Q_2	1.16583	0.253712
Mn141NS3	4.90824	0.774127	Mx_158_Q_3	0.589964	0.130160
Mn141NW1	5.27415	0.802484	O_sp_K_1	0.569973	0.161632
Mn141NW2	5.34679	0.793232	O_sp_K_2	0.646264	0.186472
Mn141NW3	5.35699	0.788942	O_sp_K_3	0.622551	0.158336
Od.b126JW1	5.14602	0.803825	O_sp_Q_1	2.27826	0.454684
Od.b126JW2	5.21702	0.810380	O_sp_Q_2	2.14137	0.450475
Od.b126JW3	4.67542	0.744447	O_sp_Q_3	2.32517	0.482372
Od.b126S1	3.28451	0.663703	P_militaris_K_1	0.248404	0.060920
Od.b126S2	3.15116	0.647382	P_militaris_K_2	0.173406	0.044103
Od.b126S3	3.24419	0.665447	P_militaris_K_3	0.208749	0.051632
Od127JW1	5.17	0.807362	P_militaris_Q_1	0.081361	0.027159
Od127JW2	4.96785	0.777617	P_militaris_Q_2	0.782515	0.204384
Od127JW3	4.86047	0.781352	P_militaris_Q_3	0.149815	0.043627
Od127NW1	4.85078	0.800267	Trinervitermes_geminates_Q_1	0.495197	0.119986
Od127NW2	4.79634	0.789475	Trinervitermes_geminates_Q_2	0.355885	0.088024
Od127NW3	4.97873	0.798841	Trinervitermes_geminates_Q_3	0.779209	0.178853
Od127S1	3.59265	0.621486
Od127S2	3.5892	0.619901
Od127S3	3.71314	0.636059
Od128JW1	5.12208	0.798645
Od128JW2	4.71079	0.778072
Od128JW3	5.15965	0.807426
Od128NW1	5.2274	0.808621
Od128NW2	5.12323	0.811233
Od128NW3	5.16517	0.792487
Od128S1	3.50616	0.601205
Od128S2	3.87244	0.651045
Od128S3	3.69494	0.640905
Od129JW1	5.28256	0.803763
Od129JW2	5.14147	0.774028
Od129JW3	5.35338	0.787630
Od129NW1	5.13531	0.764985
Od129NW2	5.15282	0.770130
Od129NW3	5.13137	0.767210
Od129S1	3.82529	0.617743
Od129S2	4.08531	0.654669
Od129S3	4.25133	0.678141
Od130JW1	4.89153	0.747330
Od130JW2	5.14361	0.752756
Od130JW3	5.30773	0.780146
Od130NW1	5.11414	0.756354
Od130NW2	5.17131	0.762356
Od130NW3	5.19327	0.772367
Od130S1	4.49712	0.707914
Od130S2	4.71578	0.733252
Od130S3	4.35805	0.686969
Od143JW1	5.21509	0.767284
Od143JW2	5.28005	0.773459
Od143JW3	5.30497	0.778980
Od143NW1	5.10451	0.762345
Od143NW2	5.06194	0.740455
Od143NW3	4.87763	0.744067
Od143S1	4.20666	0.679556
Od143S2	4.0231	0.649047
Od143S3	3.64517	0.599767

## Sheet: Table S6
Table S6. Statistical analyses of Bray-Curtis dissimilarity distances between termite sterile castes, and reproductive caste gut microbiota structures, with analysis of molecular variance (AMOVA) was performed between gut microbiotas using R scripts implemented in mothur between distantly clustered microbial: between the different sterile caste guts from different termite species, and between dif…
Analysis of molecular variance (AMOVA) between gut microbiotas from different sterile castes from different termite species in Table S1:
between : M. natalensis workers, M. natalensis soldiers, O. cf badius workers, O. cf badius soldiers, Odontotermes sp. workers and Odontotermes sp. soldiers	Among	Within	Total
SS	215151	136798	351948
df	6	104	110
MS	358584	0.131536
Fs:	272613
p-value: <0.001*
Analysis of molecular variance (AMOVA) between gut microbiotas from reproductive castes (queens and kings) from different termite species in Table S1:
between: A_cavithorax_K-A_cavithorax_Q-A_guineensis_K-A_guineensis_Q-MN33_K-MN33_Q-M_bellicosus_K-M_bellicosus_Q-Mi56_Q-Mic_toumodiensis_K-Mic_toumodiensis_Q-Mn18_K-Mn18_Q-Mn34_K-Mn34_Q-Mn37_K-Mn37_Q-Mn49_K-Mn49_Q-Mn56_Q-Mn61_Q-Mn62_K-Mn62_Q-Mx57_K-Mx57_Q-Mx58_Q-O_sp_K-O_sp_Q-Od50_Q-P_militaris_K-P_militaris_Q-Trinervitermes_geminates_Q
	Among	Within	Total
SS	354366	756122	429978
df	31	64	95
MS	114312	0.118144
Fs:	967561
p-value: <0.001*
Analysis of molecular variance (AMOVA) between all queen and king gut microbiotas from the termite species in Table S1:
k-q	Among	Within	Total
SS	1.43715	45.5607	42.9978
df	1	94	95
MS	1.43715	0.4421
Fs:	3.25048
p-value: <0.001*

## Sheet: Table S7
Table S7. FISH probes used for hybridisations and confocal microscopy.
Name	Sequence from 5’ to 3’	Target	Fluorochrome	Reference
LGC0355	GGA AGA TTC CCT ACT GCTG	Lachnospiraceae OTU133	Cy5	Hallberg et al., 2006
Bputre698	GTT CTG TAT GAT CTC TAA GC	Alistipes OTU8	Cy3	Rigottier-Gois et al., 2003
CF319a	TGG TCC GTG TCT CAG TAC	Bacteroidetes	Cy3	Manz et al., 1996
CF319b	TGG TCC GTA TCT CAG TAC	Bacteroidetes	Cy5	Manz et al., 1996
SPIRO1400	CTC GGA TGG TGT GAC GGG CG	Treponema	Cy5	Daly and Shirazi-Beechey, 2003
Controls:
EUB338green (positive control 1)	GCT GCC TCC CGT AGG AGT	Bacteria	Cy3	Amann et al., 1990
EUB338red (positive control 2)	GCT GCC TCC CGT AGG AGT	Bacteria	Cy5	Amann et al., 1990
nonEub338 (negative control)	ACT CCT ACG GGA GGC AGC		Cy3
Amann, R. I., Binder, B. J., Olson, R. J., Chisholm, S. W., Devereux, R., and Stahl, D. A. (1990). Combination of 16S rRNA-targeted oligonucleotide probes with flow cytometry for analyzing mixed microbial populations. Appl. Environ. Microbiol. 56, 1919–25. Available at: http://www.ncbi.nlm.nih.gov/pubmed/2200342.
Daly, K., and Shirazi-Beechey, S. P. (2003). Design and evaluation of group-specific oligonucleotide probes for quantitative analysis of intestinal ecosystems: Their application to assessment of equine colonic microflora. FEMS Microbiol. Ecol. 44, 243–252. doi:10.1016/S0168-6496(03)00032-1.
Hallberg, K. B., Coupland, K., Kimura, S., and Johnson, D. B. (2006). Macroscopic streamer growths in acidic, metal-rich mine waters in North Wales consist of novel and remarkably simple bacterial communities. Appl. Environ. Microbiol. 72, 2022–2030. doi:10.1128/AEM.72.3.2022-2030.2006.
Manz, W., Amann, R., Ludwig, W., Vancanneyt, M., and Schleiferl, K.-H. (1996). Application of a suite of 16s rRNA-specific oligonucleotide probes designed to investigate bacteria of the phylum cytophaga-f lavobacter- bacteroides in the natural environment. Microbiology 142, 1097–1. Available at: http://www.microbiologyresearch.org/docserver/fulltext/micro/142/5/mic-142-5-1097.pdf?expires=14946941…
Rigottier-Gois, L., Rochet, V., Garrec, N., Suau, A., and Doré, J. (2003). Enumeration of Bacteroides species in human faeces by fluorescent in situ hybridisation combined with flow cytometry using 16S rRNA probes. Syst. Appl. Microbiol. 26, 110–118. doi:10.1078/072320203322337399.

## Sheet: Table S8
Table S8. The results of dada2 analyses of royal pair guts, averaged across three technical replicates (amplifications and sequencing of the same sample). Results are given as relative abundances within samples. The top list provides a comparison of the results to those from the Mothur OTU analyses, with yellow highlights of samples for which the two analyses did not provide the same genus-level …
					Dominant genus in MOTHUR analyses (N/A=removed)	Lactovum	Unclassified streptococcaccae	Lactovum	Enterococcus	Enterococcus	Enterococcus	Lactococcus 1/Unclassified Streptococcaccae	Defulfo gut cluster 1	Lactovum	Lactovum	Sebaldella	Sebaldella	Unclass streptococcacae	Unclass streptococcacae	Unclass streptococcacae	Wolbachia	Lactovum/Unclassified Streptococcaceae	Lactovum/Unclassified Streptococcaceae	Diverse, Lactococcus 1 slightly largest in abundance	Unclassified Streptococcaceae	Ruminococcaceae gut cluster 1	Unclassified Streptococcaceae	Lactovum	Unclassified Streptococcaceae
Sequence	Phylum	Class	Order	Family	Genus	Mn_149_Q_average	Mn_149_K_average	Mn_156_Q_average	Mx_157_Q_average	Mx_157_K_average	Mx_158_Q_average	Mn_162_K_average	M_bellicosus_Q_average	P_militaris_Q_average	P_militaris_K_average	O_sp_Q_average	O_sp_K_average	A_cavithorax_Q_average	A_guineensis_Q_average	A_guineensis_K_average	Trinervitermes_geminates_Q_average	Mn_118_Q_average	Mn_118_K_average	Mn_133_Q_average	Mn_133_K_average	Mn_134_Q_average	Mn_134_K_average	Mn_137_Q_average	Mn_137_K_average
TACGTAGGTCCCGAGCGTTGTCCGGATTTATTGGGCGTAAAGCGAGCGCAGGTGGTTTTTTAAGTCTGGTGTAAAAGGCTACTGCTTAACAGTAGTATGCATTGGAAACTGGAGAACTTGAGTGCAGGAGAGGAGAGTGGAATTCCATGTGTAGCGGTGAAATGCGTAGATATATGGAGGAACACCGGAGGCGAAAGCGGCTCTCTGGCCTGTAACTGACACTGAGGCTCGAAAGCGTGGGGAGCAAACAGG	Firmicutes	Bacilli	Lactobacillales	Streptococcaceae	Lactococcus_1	0	80.2886	0	1.82069	22.2324	0	99.9698	0	0	0	0	0	0	5.1187	0	0.101023	44.6359	98.8536	25.4758	98.6483	0.140581	81.3336	39.9352	24.6591
TACGTAGGTCCCGAGCGTTGTCCGGATTTATTGGGCGTAAAGCGAGCGCAGGTGGTTCTTTAAGTCTGATGTAAAAGGCAGTGGCTCAACCATTGTAGGCATTGGAAACTGGGGAACTTGAGTGCAGTAGAGGAGAGTGGAATTCCATGTGTAGCGGTGAAATGCGTAGATATATGGAGGAACACCGGAGGCGAAAGCGGCTCTCTGGGCTGTAACTGACACTGAGGCTCGAAAGCGTGGGTAGCAAACAGG	Firmicutes	Bacilli	Lactobacillales	Streptococcaceae	Lactovum	79.242	19.4546	98.986	0	0	0	0	0	91.4706	98.4738	0	14.5046	0	0	0	2.55167	0	0	5.21264	0.578236	0.188461	17.0668	7.62609	46.1076
TACGGAGAGGGCTAGCGTTATTCGGAATTATTGGGCGTAAAGAGCGCGTAGGCTGGTTAGTAAGTTAAAAGTGAAATCCCAAAGCTCAACTTTGGAATTGCTTTTAAAACTGCTAACCTAGAGATTGAAAGAGGATAGAGGAATTCCTAGTGTAGAGGTGAAATTCGTAAATATTAGGAGGAACACCAGTGGCGAAGGCGTCTATCTGGTTCAAATCTGACGCTGAGGCGCGAAGGCGTGGGGAGCAAACAGG	Proteobacteria	Alphaproteobacteria	Rickettsiales	Anaplasmataceae	Wolbachia	0	0	0	0	0	0	0	0	0	0	0	0	3.56242	0.123508	0.166585	95.7585	0	0	0	0	0	0	0.0128008	0
TACGTAGGTGGCAAGCGTTGTCCGGATTTATTGGGCGTAAAGCGAGCGCAGGCGGTTTCTTAAGTCTGATGTGAAAGCCCCCGGCTCAACCGGGGAGGGTCATTGGAAACTGGGAAACTTGAGTGCAGAAGAGGAGAGTGGAATTCCATGTGTAGCGGTGAAATGCGTAGATATATGGAGGAACACCAGTGGCGAAGGCGGCTCTCTGGTCTGTAACTGACGCTGAGGCTCGAAAGCGTGGGGAGCAAACAGG	Firmicutes	Bacilli	Lactobacillales	Enterococcaceae	Enterococcus	0	0	0	97.9822	77.2843	91.6921	0	0	0	0	0	0	0	0.929057	3.28745	0	0	0	0	0	0	0	0	0
TACGTATGTCGCGAGCGTTATCCGGAATTATTGGGCATAAAGGGCATCTAGGCGGGATATCAAGTCGACGGTGAAAACTAGTGGCTCAACCATTAGCTTGCCGACGAAACTGAAATTCTAGAGTATTGGAAAGGTGGGCGGAACTACATGAGTAGAGGTGAAATTCGTAGATATATGTAGGAATGCCGATGACGAAGGTAGCTCACTGGACAAAAACTGACGCTGAAGTGCGAAAGCTAGGGGAGCAAACAGG	Fusobacteria	Fusobacteria	Fusobacteriales	Leptotrichiaceae	Sebaldella	0	0	0	0	0	0	0	0	0.0118807	0.0714659	67.1747	84.0035	11.9693	0	0	0	0	0	0	0	0	0	0	0
TACGGAGGGTGCAAGCGTTAATCGGAATTACTGGGCGTAAAGCGCACGTAGGCTGTTGTGTAAGTCAGGGGTGAAATCCCACGGCTCAACCGTGGAACTGCCTTTGATACTGCGCGACTTGAATCCGGGAGAGGGTGGCGGAATTCCAGGTGTAGGAGTGAAATCCGTAGATATCTGGAGGAACATCAGTGGCGAAGGCGGCCACCTGGACCGGTATTGACGCTGAGGTGCGAAAGCGTGGGGAGCAAACAGG	Proteobacteria	Deltaproteobacteria	Desulfovibrionales	Desulfovibrionaceae	Gut_cluster_1	0	0	0	0	0	0	0	82.9823	0	0	0.0522088	0	0	0	0.508906	0	0	0	0	0	0	0	0	0
TACGGAAGGTCCAGGCGTTATCCGGATTTATTGGGTTTAAAGGGAGTGTAGGCGGTTTTTTAAGCGTGTTGTGAAATGTAGATGCTCAACATCTGAATTGCAGCGCGAACTGGAAGACTTGAGTGCACACAACGTAGGCGGAATTCATGGTGTAGCGGTGAAATGCTTAGATATTATGAAGAACTCCGATTGCGAAGGCAGCTTACGGGAGTGTAACTGACGCTTAAGCTCGAAGGTGCGGGTATCGAACAGG	Bacteroidetes	Bacteroidia	Bacteroidales	Prevotellaceae	Prevotella_1	0	0	0	0	0	0	0	0	0	0.0827746	0.0340032	0.0946278	0	0	0	0	0	0	0	0	6.26178	0.0415772	0	0
TACGTAGGGTGCAAGCGTTAATCGGAATTACTGGGCGTAAAGCGTGCGCAGGCGGTTATGCAAGACAGAGGTGAAATCCCCGGGCTCAACCTGGGAACTGCCTTTGTGACTGCATGGCTAGAGTACGGTAGAGGGGGATGGAATTCCGCGTGTAGCAGTGAAATGCGTAGATATGCGGAGGAACACCGATGGCGAAGGCAATCCCCTGGACCTGTACTGACGCTCATGCACGAAAGCGTGGGGAGCAAACAGG	Proteobacteria	Betaproteobacteria	Burkholderiales	Comamonadaceae	Pelomonas	0	0	0.0891194	0	0	0.987339	0	0.188223	0.0381106	0	0	0	0	0	0	0.0484068	0	0	10.7746	0	0.238175	0.0249529	0	0.435845
TACGAAGGGTGCAAGCGTTACTCGGAATTACTGGGCGTAAAGCGTGCGTAGGTGGTCGTTTAAGTCCGTTGTGAAAGCCCTGGGCTCAACCTGGGAACTGCAGTGGATACTGGGCGACTAGAATGTGGTAGAGGGTAGCGGAATTCCTGGTGTAGCAGTGAAATGCGTAGAGATCAGGAGGAACATCCATGGCGAAGGCAGCTACCTGGACCAACATTGACACTGAGGCACGAAAGCGTGGGGAGCAAACAGG	Proteobacteria	Gammaproteobacteria	Xanthomonadales	Xanthomonadaceae	Stenotrophomonas	0	0	0	0	0	0	0	0	0	0	0	0	0	16.905	37.2069	0	0	0	0	0	0	0	0	0
TACGTATGGAGCAAGCGTTATCCGGATTCATTGGGCGTAAAGCGCGCGTAGGCGGCTTATTAAGTCAGGTGTTAAATCTGAGGGCTCAACCCCCAGCCGCACCTGAAACTGGTAGGCTAGAGTTAGGTAGAGGAAAGTGGAATTCCCAGTGTAGCGGTGGAATGCGCAGATATTGGGAAGAACACCAATGGCGAAGGCAGCTTTCTGGGCCTTAACTGACGCTAATGTGCGAAAGCTAGGGGAGCGAACAGG	Actinobacteria	Actinobacteria	Coriobacteriales	Coriobacteriaceae	Uncultured_10	0	0	0	0	0	0	0	0	0	0	0.0970196	0	17.3077	0	0.199601	0	0	0.0159811	0	0	0.0646621	0	0	2.57413
TACAGAGGGTGCAAGCGTTAATCGGATTTACTGGGCGTAAAGCGCGCGTAGGTGGCTAATTAAGTCAAATGTGAAATCCCCGAGCTTAACTTGGGAATTGCATTCGATACTGGTTAGCTAGAGTATGGGAGAGGATGGTAGAATTCCAGGTGTAGCGGTGAAATGCGTAGAGATCTGGAGGAATACCGATGGCGAAGGCAGCCATCTGGCCTAATACTGACACTGAGGTGCGAAAGCATGGGGAGCAAACAGG	Proteobacteria	Gammaproteobacteria_1	Pseudomonadales	Moraxellaceae	Acinetobacter	0	0	0	0	0	0	0	0	0	0	0	0	0	9.74556	36.6086	0	1.62034	0	0.0971817	0	0	0.0300279	0.241123	0
TACGTAGGGTGCGAGCGTTATCCGGAATTATTGGGCGTAAAGAGCTCGTAGGCGGTTTGTCGCGTCTGTCGTGAAAGTCCGGGGCTTAACCCCGGATCTGCGGTGGGTACGGGCAGACTAGAGTGCAGTAGGGGAGACTGGAATTCCTGGTGTAGCGGTGGAATGCGCAGATATCAGGAGGAACACCGATGGCGAAGGCAGGTCTCTGGGCTGTAACTGACGCTGAGGAGCGAAAGCATGGGGAGCGAACAGG	Actinobacteria	Actinobacteria	Micrococcales_1	Micrococcaceae	Micrococcus_1	0.0655293	0	0	0	0	0	0	0	0	0	0	0	0	0	0.0614156	0.0271573	0.58135	0	0	0	0	0	0	0.0363155
TACGGAGGATCCAAGCGTTATCCGGAATCATTGGGTTTAAAGGGTCCGTAGGCGGTTTAATAAGTCAGTGGTGAAAGCCCATCGCTCAACGGTGGAACGGCCATTGATACTGTTAAACTTGAATTATTAGGAAGTAACTAGAATATGTAGTGTAGCGGTGAAATGCTTAGAGATTACATGGAATACCAATTGCGAAGGCAGGTTACTACTAATGGATTGACGCTGATGGACGAAAGCGTGGGTAGCGAACAGG	Bacteroidetes	Flavobacteria	Flavobacteriales	Flavobacteriaceae_1	Flavobacterium_1	0.150429	0	0.110924	0	0.0532157	1.01979	0	0	0.0717726	0	0.0510048	0.108309	7.80641	1.03023	1.611	0.00420929	0.0910518	0	0	0	0	0	0	0
TACGGAGGGTGCAAGCGTTAATCGGAATTACTGGGCGTAAAGCGCACGCAGGCGGTCTGTCAAGTCGGATGTGAAATCCCCGGGCTCAACCTGGGAACTGCATTCGAAACTGGCAGGCTAGAGTCTTGTAGAGGGGGGTAGAATTCCAGGTGTAGCGGTGAAATGCGTAGAGATCTGGAGGAATACCGGTGGCGAAGGCGGCCCCCTGGACAAAGACTGACGCTCAGGTGCGAAAGCGTGGGGAGCAAACAGG	Proteobacteria	Gammaproteobacteria_1	Enterobacteriales	Enterobacteriaceae	Buttiauxella	0	0	0	0	0	0	0	0	0	0	0	0	15.847	12.4482	1.87902	0	4.10783	0	0.0636627	0	0	0	0	0
TACGGAGGATCCAAGCGTTATCCGGATTTATTGGGTTTAAAGGGTGCGTAGGCGGCACGGTAAGTTAGCGGTGAAATCGCGGGGCTCAACCCCGCAACTGCCGTTAAAACTGTCGAGCTAGAGATTAGATGCTGTAGGCGGAATGTGTAGTGTAGCGGTGAAATGCTTAGAGATTACACAGAACACCGATTGCGAAGGCAGCTTACAAATCTAAATCTGACGTTGAGGCACGAAAGCGTGGGTAGCAAACAGG	Bacteroidetes	Bacteroidia	Bacteroidales	Rikenellaceae	Alistipes_II	0	0	0	0.0548117	0	0.00944822	0	0	0	0	2.57851	0	0	0	0	0	12.2074	0.172347	0	0.0256443	3.8057	0	18.6726	4.14817
TACGGAGGATCCAAGCGTTATCCGGATTTATTGGGTTTAAAGGGTGCGTAGGCGGTTTGTTAAGTTAGAGGTGAAATTCCGTGGCTCAACCACGGCACTGCCTCTGATACTGGCAGGCTAGAGAACGGTTGCTGTGGGCGGAATGTGTGGTGTAGCGGTGAAATGCTTAGAGATCACACAGAACACCGATTGCGAAGGCAGCTCACAAAGCCGTATCTGACGCTGAGGCACGAAAGCGTGGGGAGCAAACAGG	Bacteroidetes	Bacteroidia	Bacteroidales	Rikenellaceae	Alisitpes_IV	0	0	0	0.053831	0.0256213	0.0230097	0	0	0	0	0.110625	0	0	0	0	0.0060507	6.22128	0.114305	14.4114	0	20.1497	0	0	0.033042
TACGGAGGGTGCAAGCGTTGTCCGGATTTATTGGGTTTAAAGGGTGCGCAGGTGGTTTATTAAGTCAGTGGTGAAAGACGGTCGCTCAACGATTGCAGTGCCATTGAAACTGGTAGACTTGAGTAAAGTAGAGGTGGGCGGAATTGATAGTGTAGCGGTGAAATGCATAGATATTATCAAGAACTCCAATTGCGTAGGCAGCTCACTTGGCTTTTACTGACACTCATGCACGAAAGTGTGGGTATCAAACAGG	Bacteroidetes	Sphingobacteria	Sphingobacteriales_3	Cytophagaceae_1	Arcicella_1	0	0	0.00811524	0	0	3.18878	0	0	0	0.0139503	0.267913	0	1.63934	0	0	0	0	0.0113546	0	0	0	0	0	0
TACGGAGGATCCGAGCGTTATCCGGATTTATTGGGTTTAAAGGGTGCGTAGGCGGGCATTTAAGTCAGCTGTGAAAGTTTGGGGCTCAACCTTAAAATTGCAGTTGAAACTGATTGTCTTGAGTATGTTTGAAGTTAGCGGAATTCGTGGTGTAGCGGTGAAATGCTTAGATATCACGAAGAACTCCGATTGCGTAGGCAGCTAACTATGCCATAACTGACGCTGATGCACGAAAGTGTGGGAATCAAACAGG	Bacteroidetes	Bacteroidia	Bacteroidales	Bacteroidaceae	Bacteroides	0	0	0	0	0	0	0	0	6.65518	0	0	0	0	0	0	0	0	0	0	0	18.2482	0	0	0.0213242
TACGTAGGGCGCGAGCGTTGTCCGGAATTATTGGGCGTAAAGAGCTCGTAGGTGGCTTGTTGCGTCTGCCGTGAAAGCCCGTGGCTTAACTACGGGTCTGCGGTGGATACGGGCAGGCTAGAGGCTGGTAGGGGCAAGCGGAATTCCTGGTGTAGCGGTGAAATGCGCAGATATCAGGAGGAACACCGGTGGCGAAGGCGGCTTGCTGGGCCAGTTCTGACGCTGAGGAGCGAAAGCGTGGGGAGCGAACAGG	Actinobacteria	Actinobacteria	Streptosporangiales	Streptosporangiaceae	Microbispora	0	0	0	0	0	0	0	0	0	0	0	0	0	0	0	0	0	0	0	0	0	0	0	0
TACGGAGGGTGCAAGCGTTAATCGGAATTACTGGGCGTAAAGCGCACGCAGGCGGTTTGTTAAGTCAGATGTGAAATCCCCGGGCTCAACCTGGGAACTGCATTTGAAACTGGCAAGCTAGAGTCTCGTAGAGGGGGGTAGAATTCCAGGTGTAGCGGTGAAATGCGTAGAGATCTGGAGGAATACCGGTGGCGAAGGCGGCCCCCTGGACGAAGACTGACGCTCAGGTGCGAAAGCGTGGGGAGCAAACAGG	Proteobacteria	Gammaproteobacteria_1	Enterobacteriales	Enterobacteriaceae	Serratia_1	0	0	0	0	0	0	0	0	0	0	0	0	0	23.1871	7.00414	0	0	0	0	0	0	0	0	0
TACGTAGGGAGCAAGCGTTGTCCGGATTTACTGGGTGTAAAGGGTGCGTAGGCGGCGATGCAAGTCAGGAGTGAAATCTATGGGCTTAACCCATAAACTGCTTTTGAAACTGCATGGCTTGAGTGAAGTAGAGGTAGGCGGAATTCCCGGTGTAGCGGTGGAATGCGTAGAGATCGGGAGGAACACCAGTGGCGAAGGCGGCCTACTGGGCTTTAACTGACGCTGAAGCACGAAAGCGTGGGTAGCAAACAGG	Firmicutes	Clostridia_1	Clostridiales	Ruminococcaceae	Gut_cluster_1	0	0	0	0	0	0	0	0	0	0	0	0	0	0	0	0.0060507	0	0	0	0	27.7481	0	0	0
TACGTAGGTGGCAAGCGTTATCCGGAATTATTGGGCGTAAAGCGCGCGTAGGCGGTTTTTTAAGTCTGATGTGAAAGCCCACGGCTCAACCGTGGAGGGTCATTGGAAACTGGAAAACTTGAGTGCAGAAGAGGAAAGTGGAATTCCATGTGTAGCGGTGAAATGCGCAGAGATATGGAGGAACACCAGTGGCGAAGGCGACTTTCTGGTCTGTAACTGACGCTGATGTGCGAAAGCGTGGGGATCAAACAGG	Firmicutes	Bacilli	Bacillales	Staphylococcaceae	Staphylococcus_1	0	0	0	0	0	0	0	0	0	0.021922	0	0.0216292	0	0	0.144741	0.148637	2.49864	0	13.2422	0	0.966794	0.0191175	0.0768049	0
TACGTAGGTCCCGAGCGTTGTCCGGATTTATTGGGCGTAAAGCGAGCGCAGGCGGTTAGATAAGTCTGAAGTTAAAGGCTGTGGCTTAACCATAGTACGCTTTGGAAACTGTTTAACTTGAGTGCAAGAGGGGAGAGTGGAATTCCATGTGTAGCGGTGAAATGCGTAGATATATGGAGGAACACCGGTGGCGAAAGCGGCTCTCTGGCTTGTAACTGACGCTGAGGCTCGAAAGCGTGGGGAGCAAACAGG	Firmicutes	Bacilli	Lactobacillales	Streptococcaceae	Streptococcus	0	0	0	0	0	0	0	0	0	0	0	0	0	0	0	0	1.56792	0	0.992667	0	2.7194	0.0128284	0	0
TACGGAGGGTGCAAGCGTTATCCGGAATCATTGGGTTTAAAGGGTCCGCAGGCGGATTTATAAGTCAGTGGTGAAAGCCTACAGCTTAACTGTAGAACTGCCATTGATACTGTAAGTCTTGAATTCGGTCGAAGTGGGCGGAATGTGTAGTGTAGCGGTGAAATGCTTAGATATTACACAGAACACCGATAGCGAAGGCAGCTCACTAGGCCTGGATTGACGCTCAGGGACGAAAGCGTGGGGAGCAAACAGG	Bacteroidetes	Flavobacteria	Flavobacteriales	Cryomorphaceae_2	Fluviicola	0	0	0	0	0	0	0	0	0	0	0	0	0	0	0	0	0	0	0	0	0	0	0	0
TACGGAGGGTGCAAGCGTTAATCGGAATTACTGGGCGTAAAGCGCACGCAGGCGGTCTGTCAAGTCGGATGTGAAATCCCCGGGCTCAACCTGGGAACTGCATCCGAAACTGGCAGGCTTGAGTCTTGTAGAGGGGGGTAGAATTCCAGGTGTAGCGGTGAAATGCGTAGAGATCTGGAGGAATACCGGTGGCGAAGGCGGCCCCCTGGACAAAGACTGACGCTCAGGTGCGAAAGCGTGGGGAGCAAACAGG	Proteobacteria	Gammaproteobacteria_1	Enterobacteriales	Enterobacteriaceae	Trabulsiella	19.5693	0	0	0	0	0	0	0	0	0	0	0	0	0	0	0.00452622	0.0762115	0.0516087	1.40146	0.00781739	0	0	0	0
TACGTAGGGTCCAAGCGTTAATCGGAATTACTGGGCGTAAAGCGTGCGCAGGCGGTTGTGCAAGACCGATGTGAAATCCCCGAGCTTAACTTGGGAATTGCATTGGTGACTGCACGGCTAGAGTGTGTCAGAGGGGGGTAGAATTCCACGTGTAGCAGTGAAATGCGTAGAGATGTGGAGGAATACCGATGGCGAAGGCAGCCCCCTGGGATAACACTGACGCTCATGCACGAAAGCGTGGGGAGCAAACAGG	Proteobacteria	Betaproteobacteria	Burkholderiales	Burkholderiaceae_2	Ralstonia	0.022395	0	0	0	0	0	0	0	0	0	0	0	0	0	0	0.0135787	0	0	7.98167	0	0.379962	0	0	0
TACAGAGGGTGCGAGCGTTAATCGGAATTACTGGGCGTAAAGCGAGTGTAGGTGGCTCATTAAGTCACATGTGAAATCCCCGGGCTTAACCTGGGAACTGCATGTGATACTGGTGGTGCTAGAATATGTGAGAGGGAAGTAGAATTCCAGGTGTAGCGGTGAAATGCGTAGAGATCTGGAGGAATACCGATGGCGAAGGCAGCTTCCTGGCATAATATTGACACTGAGATTCGAAAGCGTGGGTAGCAAACAGG	Proteobacteria	Gammaproteobacteria_1	Pseudomonadales	Moraxellaceae	Enhydrobacter	0	0	0	0	0	0	0	0	0	0	0	0	0	0.247015	0.348535	0	0	0	0	0	0	0	0	0
TACAGAGGTCTCAAGCGTTGTTCGGAATCACTGGGCGTAAAGCGTGCGTAGGCTGTTTCGTAAGTCGTGTGTGAAAGGCGCGGGCTCAACCCGCGGACGGCACATGATACTGCGAGACTAGAGTAATGGAGGGGGAACCGGAATTCTCGGTGTAGCAGTGAAATGCGTAGATATCGAGAGGAACACTCGTGGCGAAGGCGGGTTCCTGGACATTAACTGACGCTGAGGCACGAAGGCCAGGGGAGCGAAAGGG	Verrucomicrobia	Verrucomicrobiae	Verrucomicrobiales	Verrucomicrobiaceae	Akkermansia	0	0	0	0	0	0	0	0	0	0	0	0	15.8576	0	0	0	0	0	0	0	0	0	0	0
TACGTAGGTGGCAAGCGTTGTCCGGAATTATTGGGCGTAAAGCGCGCGCAGGCGGATTGGTCAGTCTGTCTTAAAAGTTCGGGGCTTAACCCCGTGATGGGATGGAAACTGCCAATCTAGAGTATCGGAGAGGAAAGTGGAATTCCTAGTGTAGCGGTGAAATGCGTAGATATTAGGAAGAACACCAGTGGCGAAGGCGACTTTCTGGACGAAAACTGACGCTGAGGCGCGAAAGCCAGGGGAGCGAACGGG	Firmicutes	Clostridia_2	Clostridiales_1	Veillonellaceae	Veillonella	0	0	0	0	0	0	0	0	1.38014	0	0	0.0189256	0	13.0268	0	0	0.438681	0.0151395	0	0	0	0	0	0
TACGGAGGATTCGAGCGTTATCCGGATTAATTGGGTTTAAAGGGTGCGTAGGCGGGAAATTAAGTCAGTGGTGAAAGTTTGCAGCTCAACTGTAAAATTGCCATTGAAACTGATTTTCTTGAGTGCAAATGAGGTAGGCGGAATGTGATGTGTAGCGGTGAAATGCTTAGATATGTCACAGAACCCCGATTGCGAAGGCAGCTTACTGGGATGCAACTGACGCTGAGGCACGAAAGTGTGGGTATCGAACAGG	Bacteroidetes	Bacteroidia	Bacteroidales	Porphyromonadaceae_2	Termite_cluster_2	0	0	0	0	0	0	0	0	0	0	0.0544051	0	0	0	0	0	0	0.128938	0	0	0	0	9.89594	4.3664
TACGTAGGTGGCAAGCGTTGTCCGGATTTACTGGGTGTAAAGGGCGTGTAGCCGGGTTGACAAGTCAGATGTGAAATCCTGCGGCTTAACCGCAGAACTGCATTTGAAACTGTTGATCTTGAGTACTGGAGAGGCAGACGGAATTCCTAGTGTAGCGGTGAAATGCGTAGATATTAGGAGGAACACCAGTGGCGAAGGCGGTCTGCTGGACAGCAACTGACGGTGAGGCGCGAAAGCGTGGGGAGCAAACAGG	Firmicutes	Clostridia_1	Clostridiales	Ruminococcaceae	Uncultured_19	0	0	0	0	0	0	0	0	0	0	0	0	0	0	0	0	0	0	0	0	0	0	0	0
TACGTAGGTGGCAAGCGTTGTCCGGAATTATTGGGCGTAAAGGGCGTGTAGGTGGTCCTATCAGTCTTAAGTCTAAGTGCGCGGCTCAACCGCGTAAGGGCGTAGGAAACTATAGGACTTGAGTGCAGGAGAGGAAAGTGGAATTCCCGGAGTAGCGGTGAAATGCGTAGATATCGGGAGGAACACCAGTGGCGAAGGCGACTTTCTGGACTGTGTCTGACACTGAGGCGCGAAAGCTAGGGGAGCGAACGGG	Firmicutes	Clostridia_2	Clostridiales_1	Veillonellaceae	Sporomusa	0	0	0	0	0	0	0	0	0	0	11.689	0.293981	0	0	0	0	0	0	0	0	0.0323311	0	0	0
TACGTAGGTGGCAAGCGTTATCCGGATTTACTGGGTGTAAAGGGCGTGTAGGCGGGAAAGCAAGTCAGATGTGAAAACCATGGGCTCAACCCATGGCCTGCATTTGAAACTGTTTTTCTTGAGTACTGGAGAGGCAGACGGAATTCCTAGTGTAGCGGTGAAATGCGTAGATATTAGGAGGAACACCAGTGGCGAAGGCGGTCTGCTGGACAGCAACTGACGCTGAGGCGCGAAAGCGTGGGGAGCAAACAGG	Firmicutes	Clostridia_1	Clostridiales	Ruminococcaceae	Incertae_Sedis_5	0	0	0	0	0	0	0	0	0	0	0.817717	0	0	0	0	0	0	0	0	0	0	0	0	0
TACGTAGGGTGCGAGCGTTGTCCGGAATTACTGGGCGTAAAGAGCTCGTAGGCGGTTTGTCACGTCGTCTGTGAAATCCTAGGGCTTAACCCTGGACGTGCAGGCGATACGGGCTGACTTGAGTACTACAGGGGAGACTGGAATTTCTGGTGTAGCGGTGGAATGCACAGATATCAGGAAGAACACCGATGGCGAAGGCAGGTCTCTGGGTAGTAACTGACGCTGAGGAGCGAAAGCATGGGTAGCGAACAGG	Actinobacteria	Actinobacteria	Corynebacteriales	Corynebacteriaceae	Uncultured_2	0	0	0	0	0	0	0	0	0	0	0.0200803	0	0	0	0	0	0.750489	0	9.85212	0	0	0	0	0
TACGGAGGATGCGAGCGTTATCCGGATTTATTGGGTTTAAAGGGTGCGCAGGCTGTTTTATAAGTCAGCGGTGAAATTTAGGTGCTCAACGCCTAGCCTGCCGATGAAACTGTAAGACTTGAGTACAGATGAAGTAGGCGGAATTCGTTATGTAGCGGTGACATGCATAGATATAACGAGGAACACCGATTGCGCAAGCAGCTTACTAGGCTGTCACTGACGCTCAAGCACGAAAGCGTGGGGATCAAACAGG	Bacteroidetes	Bacteroidia	Bacteroidales	Porphyromonadaceae_1	Dysgonomonas	0	0	0	0	0	0	0	0	0	0	0.303447	0	0	0	0	0	1.0678	0	0	0	0	0.0114705	0	6.83969
TACGGGGGGTGCAAGCGTTACTCGGAATCACTGGGCGTAAAGGACGCGTAGGCGGATTATCAAGTCTTTTGTGAAATCTAGTGGCTTAACCACTAAACTGCTTAGGAAACTGATAGTCTAGAGTAGGGGAGAGGTAGATGGAATTCTTGGTGTAGGGGTAAAATCCGTAGAGATCAAGAAGAATACCCATTGCGAAAGCGATCTGCTGGAACCTAACTGACGCTGAGGCGTGAAAGCGTGGGTAGCAAACAGG	Proteobacteria	Epsilonproteobacteria	Campylobacterales	Campylobacteraceae	Campylobacter	0	0	0	0	0	0	0	0	0	0	0	0	10.1402	0	0	0	0	0	0	0	0	0	0	0
TACGTAGGTGGCAAGCGTTGTCCGGATTTACTGGGCGTAAAGGATGCGTAGGCGGAAACTTAAGTGGGATGTGAAATACCCGGGCTTAACCTGGGTGCTGCATTCCAAACTGGGTTTCTAGAGTGCGGGAGAGGAGAGTGGAATTCCTAGTGTAGCGGTGAAATGCGTAGAGATTAGGAAGAACACCAGTGGCGAAGGCGACTCTCTGGACCGTAACTGACGCTGAGGCATGAAAGCGTGGGGAGCAAACAGG	Firmicutes	Clostridia_1	Clostridiales	Clostridiaceae_1	Clostridium_8	0	0	0.0670878	0	0	0	0	9.10772	0	0	0	0	0	0	0	0	0	0	0	0	0	0	0	0
TACGGAGGGTGCGAGCGTTAATCGGAATTACTGGGCGTAAAGGGTGCGTAGGTTGTTTATTAAGTTATGTGTGAAATTCCCGGGCTCAACCTGGGGTTGTCAGATAAGACTGATAGACTGGAGTATAGGAGAGGGTAGTGGAATTTCCGGTGTAGCGGTGAAATGCGTAGAGATCGGAAGGAACACCGGTGGCGAAGGCGTCTACCTGGCCTAATACTGACACTGAGGCACGAAAGCGTGGGGAGCAAACAGG	Proteobacteria	Gammaproteobacteria_2	Legionellales	Legionellaceae	Legionella_9	0	0	0	0	0	0	0	0	0	0	0	0	0	0	0	0	0	0	0	0	0	0	0	0
TACGGAGGGGGTTAGCGTTGTTCGGAATGACTGGGCGTAAAGCGCGCGTAGGCGGATCAGGAAGTTGGGGGTGAAATCCCGGGGCTCAACCCCGGAATGGCCTTCAAAACTCCTGGTCTTGAGTTCGAGAGAGGTGAGTGGAATTCCGAGTGTAGAGGTGAAATTCGTAGATATTCGGAGGAACACCAGTGGCGAAGGCGGCTCACTGGCTCGACACTGACGCTGAGGTGCGAAAGCGTGGGGAGCAAACAGG	Proteobacteria	Alphaproteobacteria	Rhodobacterales	Rhodobacteraceae_1	Rubellimicrobium	0	0	0	0	0	0	0	0	0	0	0	0	0	0	0	0	0	0	0	0	0	0	0	0
TACGTAGGACCCAAGCGTTGTCCGGATTTACTGGGTATAAAGGGTGCGCAGGCGGATTTGTGCGTCAGGGGTTAAATACCACGGCTTAACCGTGGAGATGCCTTTGATACGGCAAGTCTTGAATGTGAGAGAGGATGATAGAATTCCTGGTGTAGCGGTGGAATGCGTAGATATCAGGAGGAATACCAGTGGCGAAGGCGGTCATCTGGCTCATTATTGACGCTCAGGCACGAAAGCGTGGGGATCAAACAGG	Chlorobi	Chlorobia	Chlorobiales	OPB56	Termite_cluster	0	0	0	0	0	0	0	0	0	0	0	0	0	0	0	0	0	0	6.65865	0	0	0	0	0
TACGTAGGGGGCTAGCGTTATCCGGATTTACTGGGCGTAAAGGGTGCGTAGGCGGTCTTTCAAGTCAGGAGTGAAAGGCTACGGCTCAACCGTAGTAAGCTCTTGAAACTGGGAGACTTGAGTGCAGGAGAGGAGAGTGGAATTCCTAGTGTAGCGGTGAAATGCGTAGATATTAGGAGGAACACCAGTTGCGAAGGCGGCTCTCTGGACTGTAACTGACGCTGAGGCACGAAAGCGTGGGGAGCAAACAGG	Firmicutes	Clostridia_1	Clostridiales	Peptostreptococcaceae	Uncultured_3	0	0	0	0	0	0	0	0	0	0	0	0	6.58037	0	0	0	0	0	0	0	0	0	0	0
TACGTAGGGGGCAAGCGTTATCCGGATTTACTGGGTGTAAAGGGAGCGTAGACGGCACAGTAAGTCTGGAGTGAAAACCCGGGGCCCAACCCCGGGACTGCTTTGGAAACTGCTTTGCTGGAGTGCAGGAGGGGTAGGCGGAATTCCTAGTGTAGCGGTGAAATGCGTAGATATTAGGAGGAACACCGGCGGCGAAGGCGGCCTACTGGACTGTAACTGACGTTGAGGCTCGAAAGCGTGGGGAGCAAACAGG	Firmicutes	Clostridia_1	Clostridiales	Lachnospiraceae	Termite_cluster_2	0	0	0	0	0	0	0	0	0	0	6.50807	0	0	0	0	0	0	0	0	0	0	0	0	0
TACGTAGGGGGCAAGCGTTGTCCGGAATTATTGGGCGTAAAGCGCGCGCAGGCGGCTATTTAAGTCTCATGTTTAAAGCCAGGGCTCAACCTTGGATCGCATGGGAAACTGGGTGGCTTGAGTGTAGGAGAGGAAAGTGGAATTCCACGTGTAGCGGTGAAATGCGTAGATATGTGGAGGAACACCAGTGGCGAAGGCGACTTTCTGGCCTATAACTGACGCTGAGGCGCGAAAGCGTGGGGAGCAAACAGG	Firmicutes	Bacilli	Bacillales	Paenibacillaceae_2	Paenibacillus_19	0	0	0	0	0	0	0	0	0	0	0	0	0	0	0	0	0	0	0	0	0	0	6.44056	0
TACGGAGGGTGCAAGCGTTACTCGGAATTACTGGGCGTAAAGGGTGCGTAGGCGGGTTATCAAGTCTTGAGTGAAATCCAACAGCTTAACTGTTGAACTGCTTAAGAAACTGGTAGCCTAGAGTGAGGGAGAGGTAGATGGAATTGGTGGTGTAGGGGTAAAATCCATAGATATCACCAGGAATACTCATTGCGAAGGCGATCTACTGGAACTTAACTGACGCTGAGGCACGAAAGCGTGGGGATCAAACAGG	Proteobacteria	Epsilonproteobacteria	Campylobacterales	Campylobacteraceae	Sulfurospirillum	0	0	0	0	0	0	0	0	0	0	0	0	0	0	0	0	0	0	0	0	5.96693	0	0	0
TACGTAGGTGGCAAGCGTTGTCCGGAATTACTGGGTGTAAAGGGCGTGTAGGCGGGAATGTAAGTCAGATGTGAAATTCCGGGGCTCAACCCCGGCGCTGCATCTGAAACTATATTTCTTGAGTGCTGGAGAGGAAAGCGGAATTCCTAGTGTAGCGGTGAAATGCGTAGATATTAGGAGGAACACCAGTGGCGAAGGCGGCTTTCTGGACAGTAACTGACGCTGAGGCGCGAAAGCGTGGGGAGCAAACAGG	Firmicutes	Clostridia_1	Clostridiales	Ruminococcaceae	Gut_cluster_8	0	0	0	0	0	0	0	5.82729	0	0	0	0	0	0	0	0	0.0197492	0	0	0	0	0	0	0
TACGTAGGGTGCAAGCGTTGTCCGGAATTATTGGGCGTAAAGAGCTCGTAGGCGGTTTGTCGCGTCGGCTGTGAAAACCTGGGGCTCAACCCCGGGCCTGCAGCCGATACGGGCAAGCTAGAGTTCGGTAGGGGAGACTGGAATTCCTGGTGTAGCGGTGAAATGCGCAGATATCAGGAGGAACACCGGTGGCGAAGGCGGGTCTCTGGGCCGATACTGACGCTGAGGAGCGAAAGCGTGGGGAGCGAACAGG	Actinobacteria	Actinobacteria	Frankiales	Frankiaceae	Frankia	0	0	0	0	0	0.0134789	0	0	0	0	0	0	0	0	0	0	0	0	0	0.0107541	0	0	5.5209	0.232102
TACGGAGGGTGCAAGCGTTAATCGGAATTACTGGGCGTAAAGCGCACGCAGGCGGTTTGTTAAGTCAGATGTGAAATCCCCGGGCTCAACCTGGGAACTGCATCTGATACTGGCAAGCTTGAGTCTCGTAGAGGGGGGTAGAATTCCAGGTGTAGCGGTGAAATGCGTAGAGATCTGGAGGAATACCGGTGGCGAAGGCGGCCCCCTGGACGAAGACTGACGCTCAGGTGCGAAAGCGTGGGGAGCAAACAGG	Proteobacteria	Gammaproteobacteria_1	Enterobacteriales	Enterobacteriaceae	Escherichia-Shigella	0	0	0	0	0	0	0	0	0	0	0	0	0	0	0	0	0.906654	0	0.485723	0	0	0	0	0
TACGTAGGGTGCGAGCGTTAATCGGAATTACTGGGCGTAAAGCGTGCGCAGGCGGTTTTTTAAGATAGGCGTGAAATCCCCGGGCTTAACCTGGGAACTGCGCTTATGACTGAAAGACTAGAGTACGGCAGAGGGGGGTGGAATTCCACGTGTAGCAGTGAAATGCGTAGAGATGTGGAGGAACACCGATGGCGAAGGCAGCCCCCTGGGCCGATACTGACGCTCATGCACGAAAGCGTGGGGAGCAAACAGG	Proteobacteria	Betaproteobacteria	Rhodocyclales	Rhodocyclaceae_3	Uncultured_2	0	0	0	0	0	0	0	0	0	0	0	0	0	5.18943	0	0	0	0	0	0	0	0	0	0
TACGGAGGATCCGAGCGTTATCCGGATTTATTGGGTTTAAAGGGTGCGTAGGCGGTTCTTTAAGTTAGAGGTGAAATTTCGTGGCTCAACCACGACACTGCCTCTGATACTGGAGGGCTAGCGAGTAGATGCTGTTGGCGGAATGTGTGGTGTAGCGGTGAAATGCTTAGAGATCACACAGAACACCGATTGCGAAGGCAGCTGACAAATCTATTTCGGACGCTGAGGCACGAAAGCGTGGGGATCAAACAGG	Bacteroidetes	Bacteroidia	Bacteroidales	Rikenellaceae	Alistipes_III	0	0	0	0	0	0	0	0	0	0	0.57865	0	0	0	0	0	3.65482	0.139423	0	0.0416927	0	0.756876	0	0
TACAGAGGGTGCAAGCGTTAATCGGAATTACTGGGCGTAAAGCGCGCGTAGGTGGTTCGTTAAGTTGGATGTGAAAGCCCCGGGCTCAACCTGGGAACTGCATCCAAAACTGGCGAGCTAGAGTACGGTAGAGGGTGGTGGAATTTCCTGTGTAGCGGTGAAATGCGTAGATATAGGAAGGAACACCAGTGGCGAAGGCGACCACCTGGACTGATACTGACACTGAGGTGCGAAAGCGTGGGGAGCAAACAGG	Proteobacteria	Gammaproteobacteria_1	Pseudomonadales	Pseudomonadaceae	Pseudomonas_2	0	0	0	0	0	0	0	0	0	0	0	0	0	4.46147	0.277368	0	0.0735835	0	0	0	0	0	0.335146	0
TACGGAGGATCCAAGCGTTATCCGGATTTATTGGGTTTAAAGGGTGCGCAGGCGGAATAGTAAGTCAGCGGTGAAATCTCTCGGCTTAACCGAGGAACTGCCGTTGATACTGCTAATCTAGAGTTTAGACGGCGTAGGCGGAATATGTCAAGTAGCGGTGAAATGCGTAGATATGACATAGAACACCGATAGGGTAGCCAGCTTACGAGGCTAATACTGACGCTCAAGCACGAAAGCGTGGGGATCAAACAGG	Bacteroidetes	Bacteroidia	Bacteroidales	Porphyromonadaceae_Gut_group	Termite_cluster_II	0	0	0	0	0	0	0	0	0	0	0	0	0	0	0	0	0	0.065773	0	0	0	0	0.187597	4.27241
CACGTAAGGGGCGAGCGTTGTTCGGAATTATTGGGCGTAAAGGGCGCGTAGGCGGCTTTGCAAGTCCGGCGTGAAATACAGGGGCTCAACCCCTGGGCTGCGCTGGAAACTGTGAAGCTTGAGTCACGGAGGGGAAGCTGGAATTCCTGGTGGAGGGGTGAAATCTGTAGATATCAGGAAGAACACCGGTGGCGAAGGCGAGCTTCCAGCCGGTGACTGACGCTGAGGCGCGAAAGCGCGGGGAGCAAACAGG	Spirochaetes	Spirochaetes	Spirochaetales	Spirochaetaceae_Treponema_I	Treponema_If	0	0	0	0	0	0	0	0	0	0	0	0	0	0	0	0	1.27533	0	0	0	2.93939	0	0	0
TACGTAGGTGGCAAGCGTTATCCGGATTTATTGGGTGTAAAGGGCGTGTAGGCGGGAATGCAAGTCAGATGTGAAAACTATGGGCTCAACCCATAGCCTGCATTTGAAACTGTATTTCTTGAGTGCTGGAGAGGCAATCGGAATTCCGTGTGTAGCGGTGAAATGCGTAGATATACGGAGGAACACCAGTGGCGAAGGCGGATTGCTGGACAGTAACTGACGCTGAGGCGCGAAAGCGTGGGGAGCAAACAGG	Firmicutes	Clostridia_1	Clostridiales	Ruminococcaceae	Incertae_Sedis_6	0	0	0	0	0	0	0	0	0	0	0	0	0	0	0	0	0	0	0	0	0	0	0	0
TACGTATGTCCCGAGCGTTATCCGGATTTATTGGGCGTAAAGCGAGCGCAGACGGTTGATTAAGTCTGATGTGAAAGCCCGGAGCTCAACTCCGGAATGGCATTGGAAACTGGTTAACTTGAGTGCAGTAGAGGTAAGTGGAACTCCATGTGTAGCGGTGGAATGCGTAGATATATGGAAGAACACCAGTGGCGAAGGCGGCTTACTGGACTGTAACTGACGTTGAGGCTCGAAAGTGTGGGTAGCAAACAGG	Firmicutes	Bacilli	Lactobacillales	Leuconostocaceae	Leuconostoc	0	0	0	0	0	0	0	0	0	0	0	0	0	2.01336	1.95144	0	0	0	0	0	0	0	0	0
TACGTAGGTGGCGAGCGTTGTCCGGAATTACTGGGTGTAAAGGGAGCGTAGGCGGGGAATTAAGTTGGATGTGAAATGCCGCGGCTCAACCGCGGAGCTGCATCCAAAACTGAATCTCTTGAGTGAAGTAGAGGCAAGCGGAATTCCTAGTGTAGCGGTGAAATGCGTAGATATTAGGAGGAACACCAGTGGCGAAGGCGGCTTGCTGGGCTTTTACTGACGCTGATGCTCGAAAGCGTGGGGAGCAAACAGG	Firmicutes	Clostridia_1	Clostridiales	Ruminococcaceae	Insect_cluster	0	0	0	0	0	0	0	0	0	0	3.1716	0	0	0	0	0	0.55615	0.0285535	0	0.0312695	0	0	0	0.153195
TACAGAGGGGGCAAGCGTTATTCGGAATTATTGGGCGTAAAGGGCGCGTAGGCGGTTCTGTAAGTAGGATGTGCAATCCCCGAGCTCAACTTGGGAACTGCATCCTAGACTGCAAGACTAGAGTGCTGGAGAGGGTGGTAGAATTCCACGTGTAGCGGTGAAATGCGTAGAGATGTGGAGGAATACCAGTGGCGAAGGCGGCCACCTGGACAGTAACTGACGCTGAGGCGCGAAAGTGTGGGTAGCAAACAGG	Acidobacteria	Holophagae	Holophagales	Holophagaceae	Uncultured_3	0	0	0	0	0	0	0	0	0	0	0	0	3.82514	0	0	0	0	0	0	0	0	0	0	0
TACGGAGGATCCGAGCGTTATCCGGATTTATTGGGTTTAAAGGGTGCGTAGGCGGACCTGTAAGTCAGTGGTGAAAGTTTGCGGCTCAACCGTAAAATTGCCATTGAAACTACCGGTCTTGAGTGTAAATGAGGTAGGCGGAATGTGTTGTGTAGCGGTGAAATGCTTAGATATAACACAGAACACCAATTGCGAAGGCAGCTTACTAGGATACAACTGACGCTGAGGCACGAAAGCGTGGGGATCAAACAGG	Bacteroidetes	Bacteroidia	Bacteroidales	Porphyromonadaceae_2	Paludibacter	0	0	0.0158463	0	0	0	0	0	0	0	0	0	2.73224	0.902512	0	0	0	0	0	0	0	0	0.0997545	0
TACGTAGGGGGCAAGCGTTATCCGGATTTACTGGGTGTAAAGGGAGTGCAGGCGGCAAGATAAGTCAGAAGTGAAAGCCCGGGGCTCAACCCCGGGACTGCTTTTGAAACTGTCATGCTGGAGTGCAGGAGAGGTAAGTGGAATTCCTAGTGTAGCGGTGAAATGCGTAGATATTAGGAGGAACACCAGTGGCGAAGGCGGCTTACTGGACTGTAACTGACGCTGAGGCTCGAAAGCGTGGGGAGCAAACAGG	Firmicutes	Clostridia_1	Clostridiales	Lachnospiraceae	Incertae_Sedis_6	0	0	0	0	0	0	0	0	0	0	0	0	0	0	0	0	0	0.00958865	0	0	0	0	0	3.56319
TACGTAGGTGGCAAGCGTTGTCCGGAATTATTGGGCGTAAAGGGCGCGCAGGCGGCTTCTTAAGTCTGTCTTAAAAGTGCGGGGCTTAACCCCGTGATGGGATGGAAACTGGGAAGCTCAGAGTATCGGAGAGGAAAGCGGAATTCCTAGTGTAGCGGTGAAATGCGTAGATATTAGGAGGAACACCAGTGGCGAAAGCGGCTTTCTGGACGAAAACTGACGCTGAGGCGCGAAAGCCAGGGGAGCGAACGGG	Firmicutes	Clostridia_2	Clostridiales_1	Veillonellaceae	Megasphaera	0	0	0	0	0	3.06604	0	0	0	0	0	0	0	0	0	0	0	0	0	0	0	0	0	0
TACGTAGGGTGCGAGCGTTAATCGGAATTACTGGGCGTAAAGCGTGCGCAGGCGGTTTGATAAGCCAGATGTGAAATCCCCGAGCTCAACTTGGGAACTGCGTTTGGAACTGTCAGACTAGAGTGCGTCAGAGGGGGGTGGAATTCCGCGTGTAGCAGTGAAATGCGTAGAGATGCGGAGGAACACCGATGGCGAAGGCAGCCCCCTGGGATGACACTGACGCTCATGCACGAAAGCGTGGGGAGCAAACAGG	Proteobacteria	Betaproteobacteria	Neisseriales	Neisseriaceae_1	Vogesella	0	0	0	0	0	0	0	0	0	0	0	0	0	2.76713	0.231321	0	0	0	0	0	0	0	0	0
TACGGAGGGTGCAAGCGTTATCCGGATTTATTGGGTTTAAAGGGTCCGTAGGCTGATGTGTAAGTCAGTGGTGAAATCTCACAGCTTAACTGTGAAACTGCCATTGATACTGCATGTCTTGAGTGTTGTTGAAGTAGCTGGAATAAGTAGTGTAGCGGTGAAATGCATAGATATTACTTAGAACACCAATTGCGAAGGCAGGTTACTAAGCAACAACTGACGCTGATGGACGAAAGCGTGGGGAGCGAACAGG	Bacteroidetes	Flavobacteria	Flavobacteriales	Flavobacteriaceae_2	Chryseobacterium_1	0	0	0	0	0	0	0	0	0	0	0	0	0	0.391656	2.55495	0	0	0	0	0	0	0	0	0
TACGGAGGGTGCAAGCGTTAATCGGAATTACTGGGCGTAAAGCGCGCGTAGGCCGCTTTATAAGTCAGAGGTGAAATCCCAGCGCTTACCGCTGGAATAGCCTTTGATACTGTAGAGCTTGAGTCCGTGAGAGGGTGGCGGAATTCCTGGTGTAGAAGTGACATTCGTAGAGATCAGGAGGAACACCGGTGGCGAAGGCGGCCACCTGGCACGGTACTGACGCTGAGGTGCGAAAGCGTGGGGAGCAAACAGG	Proteobacteria	Deltaproteobacteria	Desulfovibrionales	Desulfovibrionaceae	Gut_cluster_3	0	0	0	0	0	0	0	0	0	0	0	0	0	0	0	0	0	0.0284867	0	0.0494687	2.80564	0	0	0
TACGGAGGGAGCTAGCGTTGTTCGGAATTACTGGGCGTAAAGCGCACGTAGGCGGCTTTGTAAGTTAGAGGTGAAAGCCTGGAGCTCAACTCCAGAATTGCCTTTAAGACTGCATCGCTTGAATCCGAGAGAGGTGAGTGGAATTCCGAGTGTAGAGGTGAAATTCGTAGATATTCGGAAGAACACCAGTGGCGAAGGCGGCTCACTGGCTCGGTATTGACGCTGAGGTGCGAAAGCGTGGGGAGCAAACAGG	Proteobacteria	Alphaproteobacteria	Sphingomonadales	Sphingomonadaceae	Sphingomonas_3	0	0	0.182593	0	0	0	0	0	0	0	0	0	1.0929	0	0	1.16097	0.026379	0	0.0141473	0	0	0	0.0255781	0.350338
TACGTAGGCAGCGAGCGTTGTTCGGAATTACTGGGCGTAAAGAGTGTGTAGGCGGTGCTCTAAGTTCGGTGTGAAATCTCCTGGCTTAACTGGGAGGGTGCGCCGGAAACTGGAGTGCTCGAGCGTGGGAGAGGAAAGCGGAATTCCTGGTGTAGCGGTGAAATGCGTAGATATCAGGAGGAACACCAGCGGTGTAGACGGCTTTCTGGACCATTGCTGACGCTGAGACACGAAAGCGTGGGTAGCAAACAGG	Acidobacteria	Acidobacteria	Acidobacteriales	Acidobacteriaceae	Uncultured_1	0	0	0	0	0.0407997	0	0	0	0	0	0	0	0	0	0	0	0	0	0	0	0	0	2.75084	0
TACGTAGGGGGCAAGCGTTATCCGGAATTACTGGGCGTAAAGGGTGAGTAGGCGGCTGTACAAGTCACATGTGGAAGGCCTTGGCTTAACCAAGGTATTGCATGAGAAACTGTACGGCTAGAGTGCAGGAGAGGTAAGCGGAATTCCCAGTGTAGCGGTGAAATGCGTAGATATTGGGAAGAACACCAGTGGCGAAGGCGGCTTACTGGACTGCAACTGACGCTGATCCACGAAAGCGTGGGGAGCAAACAGG	Firmicutes	Clostridia_1	Clostridiales	Lachnospiraceae	Candidatus_Arthromitus	0	0	0	0	0	0	0	0	0	0	0	0	0	0	0	0	0	0.00756974	0	0	2.53511	0	0.12647	0
TACGAGGGGTGCAAGCGTTGTTCGGAATCACTGGGCGTAAAGGGAGCGTAGGCGGACCTACAAGCATTCCGTATAATTCCGGGGCCTAACCCCGGCCTTGCGGATTGGACTGTTGGTCTTGGATAATTCAGAGGCAAGCGGAATTCCTGGTGTAGCGGTGGAATGCGTAGAGATCAGGAAGAACACCGATGGCGAAGGCAGCTTGCTGGGGATTAATCGACGCTGAGGCTCGAAAGCGCGGGTAGCAAACAGG	Fibrobacteres	Subphylum_2	Insect_cluster	Cockroach_cluster_II	Subcluster_IIb	0	0	0	0	0	0	0	0	0	0	0	0	0	0	0	0	0	0	0	0	0	0	2.51887	0
TACGGAGGATTCAAGCGTTATCCGGATTTATTGGGTTTAAAGGGTGCGTAGGCGGTTCGGTAAGTTAGAGGTGAAATCTCAGGGCTCAACCCTGAAATAGCCTCTGATACTGTCGGACTAGAGAATAGTTGCGGTAGGCGGAATGTATGGTGTAGCGGTGAAATGCTTAGAGATCATACAGAACCCCGATTGCGAAGGCAGCTTACCAAACTATATCTGACGTTGAGGCACGAAAGCGTGGGTAGCAAACAGG	Bacteroidetes	Bacteroidia	Bacteroidales	Rikenellaceae	Alistipes_I	0	0	0	0	0	0	0	0	0	0	0.313282	0	0	0	0	0	2.0673	0	0	0	0	0	0	0
GACGGAGGATGCAAGTGTTATCCGGAATCACTGGGCGTAAAGCGTCTGTAGGTGGTTTAATAAGTCAACTGTTAAATCTTGATGGCTCAACTTCAAAATCGCAGTCGAAACTATTAGACTAGAGTATAGTAGAGGTAAAGGGAATTTCCAGTGGAGCGGTGAAATGCGTAGATATTGGAAAGAACACCGATGGCGAAAGCACTTTACTGGGCTATTACTAACACTCAGAGACGAAAGCTAGGGTAGCAAATGGG	Cyanobacteria	Cyanobacteria	Cyanobacteriales	Chloroplast	Chloroplast	0	0	0	0	0	0	0	0	0	0	0	0	0	0	0	0	0.125078	0	2.19283	0	0	0	0	0
TACGTAAGGACCGAGCGTTGTCCGGAATCATTGGGCGTAAAGGGTACGTAGGCGGTTAAAAAAGTTAGAAGTGAAAGGCTATAGCTCAACTATAGTAAGCTTTTAAAACTGTTTAACTTGAGAGATGGAAGGGAAAGTGGAATTCCTAGTGTAGCGGTGAAATGCGCAGATATTAGGAGGAATACCGGTGGCGAAGGCGACTTTCTGGCCATTATCTGACGCTGAGGTACGAAAGCGTGGGTAGCAAACAGG	Firmicutes	Clostridia_1	Clostridiales	Family_XI_Incertae_Sedis	Anaerococcus_1	0.0471023	0	0	0	0	0	0	0	0	0	0	0.0216292	0	0	0.295917	0.00420929	0.00658306	0	0	0	0	0	0	1.88459
TACGTAGGGGACGAGCGTTGTCCGGAATTACTGGGCGTAAAGGGCATGTAGGCTGTTTAGCAAGTCAGTAGTAAAATGGTGAGGCTTAACCTTAGCAAGCTATTGAGACTGTTAGACTGGAGTACTGAAGAGGCAAGGGGAATTCCCAGTGTAGCGGTGAAATGCGTAGATATTGGGAAGAACACCGGTGGCGAAGGCGACTTGCTGGTCAGTAACTGACGCTGAGGTGCGAAAGCCAGGGGAGCAAACGGG	Synergistetes	Synergistia	Synergistales	Synergistaceae	Termite_cockroach_cluster	0	0	0	0	0	0	0	0	0	0	0	0	0	0	0	0	2.24802	0.00756974	0	0	0	0	0	0
TACGTAGGGTGCAAGCGTTAATCGGAATTACTGGGCGTAAAGCGTGCGCAGGCGGTTGTGTAAGTCAGATGTGAAATCCCCGGGCTCAACCTGGGAATTGCATTTGAGACTGCACGGCTAGAGTGTGTCAGAGGGGGGTAGAATTCCACGTGTAGCAGTGAAATGCGTAGATATGTGGAGGAATACCGATGGCGAAGGCAGCCCCCTGGGATAACACTGACGCTCATGCACGAAAGCGTGGGGAGCAAACAGG	Proteobacteria	Betaproteobacteria	Burkholderiales	Oxalobacteraceae	Herbaspirillum_1	0	0	0	0	0	0	0	0	0	0	0	0	0	0	0	0	0	0	0	0	0	0	0	0
TACGTAGGGAGCGAGCGTTGTCCGGAATGACTGGGCGTAAAGGGCGCGTAGGTGGCGTGCTAAGTTAGGAGTGAAAGTCCCGCTTTCAAGGTGGGAATAGCTTTTAATACTGGCATGCTTGAGTGTGGGAGAGGATAGCGGAATTCCCGGTGTAGCGGTGAAATGCGTAGAGATCGGGAGGAACACCAGTGGCGAAGGCGGCTATCTGGACCAAGACTGACACTGAAGCGCGAAAGCGTGGGGAGCAAACAGG	Firmicutes	Clostridia_1	Clostridiales	Lachnospiraceae	Gut_cluster_13	0	0	0	0	0	0	0	0	0	0	0	0	0	0	0	0	2.05981	0	0	0	0	0	0	0
TACGAAGGGGGCTAGCGTTGCTCGGAATGACTGGGCGTAAAGGGCGCGTAGGCGGATGTGACAGTCAGACGTGAAATTCCTGGGCTCAACCTGGGGACTGCGTTTGAGACGTTATATCTAGAGTGAGGAAGAGGGTTGTGGAATTCCCAGTGTAGAGGTGAAATTCGTAGATATTGGGAAGAACACCGGTGGCGAAGGCGGCAACCTGGTCCTTTACTGACGCTGAGGCGCGAAAGCGTGGGGAGCAAACAGG	Proteobacteria	Alphaproteobacteria	Rhodospirillales_1	Acetobacteraceae	Acidocella	0.0134789	0	0	0	0	0	0	0	0	0	0	0	0	0	0	0	0	0	0	0	0	0	0	0
GACGAACCGTCCGAACGTTATTCGGAATCACTGGGCTTAAAGGGCGCGTAGGCGGGCCGCCAAGTCCGGGGTAAAATCCTCCCGCTTAACGGGAGAACAGCCCCGGATACTGAAGGTCTCGAGGGGGATAGGGGCACGCGGAACTGTGGGTGGAGCGGTGAAATGCGTTGATATCCATAGGAAATCCGATGGCGAAGGCGGCGTGCTGGATCCCTTCTGACGCTGAGGCGCGAAAGCCAGGGGAGCAAACGGG	Planctomycetes	Planctomycetacia	Planctomycetales	Planctomycetaceae	Gemmata	0	0	0	0	0	0	0	0	0	0.0334812	0	0.0103151	0	0	0	0	0	0	0	0.0156348	0	0	0	0
TACGGAGGGTGCAAGCGTTATCCGGATTTATTGGGTTTAAAGGGTCCGTAGGCGGACTTGTAAGTCAGTGGTGAAATCTCATAGCTTAACTATGAAACTGCCATTGATACTGCAGGTCTTGAGTAAATTTGAAGTGGCTGGAATAAGTAGTGTAGCGGTGAAATGCATAGATATTACTTAGAACACCAATTGCGAAGGCAGGTCACTAAGATTTAACTGACGCTGATGGACGAAAGCGTGGGTAGCGAACAGG	Bacteroidetes	Flavobacteria	Flavobacteriales	Flavobacteriaceae_2	Chryseobacterium_2	0	0	0.0298168	0.0158844	0	0	0	0	0	0	0	0	1.63934	0	0	0.0226311	0	0	0	0	0	0	0	0
TACGAAGGGGGCTAGCGTTGCTCGGAATTACTGGGCGTAAAGGGAGCGTAGGCGGACATTTAAGTCAGGGGTGAAATCCCGGGGCTCAACCTCGGAATTGCCTTTGATACTGGGTGTCTTGAGTATGAGAGAGGTATGTGGAACTCCGAGTGTAGAGGTGAAATTCGTAGATATTCGGAAGAACACCAGTGGCGAAGGCGACATACTGGCTCATTACTGACGCTGAGGCTCGAAAGCGTGGGGAGCAAACAGG	Proteobacteria	Alphaproteobacteria	Caulobacterales	Caulobacteraceae	Brevundimonas	0	0	0	0	0	0	0	0	0	0	0	0	0	0	0	0	1.44812	0	0	0	0	0	0	0
TACGGAGGATCCGAGCGTTATCCGGATTTATTGGGTTTAAAGGGTGCGTAGGCGGCCTATTAAGTCAGGGGTGAAATACGGTGGCTCAACCATCGCAGTGCCTTTGATACTGATGGGCTTGAATCCATTTGAAGTGGGCGGAATAAGACAAGTAGTGGTGAAATGCATAGATATGTCTTAGAACTCCGATTGCGAAGGCAGCTCACTAAGCTGGTATTGACGCTGATGCACGAAAGCGTGGGGATCGAACAGG	Bacteroidetes	Sphingobacteria	Sphingobacteriales_1	Sphingobacteriaceae	Sphingobacterium_1	0	0	0	0	0	0	0	0	0	0	0	0	0	0	1.61492	0	0	0	0	0	0	0	0	0
TACGTAGGGCGCAAGCGTTATCCGGAATTATTGGGCGTAAAGAGCTCGTAGGCGGTTTGTCGCGTCTGCCGTGAAAGTCCGGGGCTCAACTCCGGATCTGCGGTGGGTACGGGCAGACTAGAGTGATGTAGGGGAGACTGGAATTCCTGGTGTAGCGGTGAAATGCGCAGATATCAGGAGGAACACCGATGGCGAAGGCAGGTCTCTGGGCATTAACTGACGCTGAGGAGCGAAAGCATGGGGAGCGAACAGG	Actinobacteria	Actinobacteria	Micrococcales_1	Micrococcaceae	Arthrobacter_14	0	0	0	0	0	0	0	0	0	0	0	0	0	0	0	0	1.54741	0	0	0	0	0	0	0
TACGTAGGTGGCAAGCGTTATCCGGAATTATTGGGCGTAAAGCGCGCGCAGGTGGTTTCTTAAGTCTGATGTGAAAGCCCACGGCTCAACCGTGGAGGGTCATTGGAAACTGGGAGACTTGAGTGCAGAAGAGGAAAGTGGAATTCCATGTGTAGCGGTGAAATGCGTAGAGATATGGAGGAACACCAGTGGCGAAGGCGACTTTCTGGTCTGTAACTGACACTGAGGCGCGAAAGCGTGGGGAGCAAACAGG	Firmicutes	Bacilli	Bacillales	Bacillaceae	Bacillus_11	0	0	0	0	0	0	0	0	0	0	0	0	0	0	0.289151	0	0	0	0	0	0	0	0	0
TACGAAGGGGGCTAGCGTTGTTCGGAATTACTGGGCGTAAAGCGCACGTAGGCGGATTTGTAAGTTAGGGGTGAAATCCCGGGGCTCAACCTCGGAACTGCCTTTGATACTGCAAGTCTCGAGTCCGGAAGAGGTGAGTGGAATTCCTAGTGTAGAGGTGAAATTCGTAGATATTAGGAAGAACACCAGTGGCGAAGGCGGCTCACTGGTCCGGTACTGACGCTGAGGTGCGAAAGCGTGGGGAGCAAACAGG	Proteobacteria	Alphaproteobacteria	Rhizobiales_3	Hyphomicrobiaceae	Hyphomicrobium_2	0	0	0	0	0	0	0	1.42781	0	0	0	0	0	0	0	0	0	0	0	0	0	0	0	0
TACGGAGGATGCGAGCGTTATCCGGATTTATTGGGTTTAAAGGGTCCGTAGGCGGATTGATAAGTCAGTGGTGAAAACCTGCAGCTTAACTGTAGAACTGCCATAGATACTGTTAGTCTTGAATAGTTATGAAGTAGCTGGAATGTGTAGTGTAGCGGTGAAATGCATAGATATTACACAGAACCCCAATTGCGAAGGCAGGTTACTAATAACCGATTGACGCTGATGGACGAAAGCGTGGGTAGCGAACAGG	Bacteroidetes	Flavobacteria	Flavobacteriales	Flavobacteriaceae_2	Uncultured_a	0	0	0	0	0	0	0	0	0	0	1.29396	0	0	0	0	0	0	0	0	0	0	0	0	0
TACGTAGGGTGCGAGCGTTGTCCGGAATTACTGGGCGTAAAGAGCTCGTAGGTGGTTTGTCGCGTCGTTTGTGTAAGCCCGCAGCTTAACTGCGGGACTGCAGGCGATACGGGCATAACTTGAGTGCTGTAGGGGAGACTGGAATTCCTGGTGTAGCGGTGGAATGCGCAGATATCAGGAGGAACACCGATGGCGAAGGCAGGTCTCTGGGCAGTAACTGACGCTGAGGAGCGAAAGCATGGGTAGCGAACAGG	Actinobacteria	Actinobacteria	Corynebacteriales	Corynebacteriaceae	Corynebacterium_1	0	0	0	0	0	0	0	0	0	0	0	0.0108146	0	0	0.11566	0	0.367494	0	0.0259367	0	0.549229	0	0.107428	0
TACGTAGGGTGCGAGCGTTAATCGGAATTACTGGGCGTAAAGCGTGCGCAGGCGGTTATGTAAGACAGATGTGAAATCCCCGGGCTCAACCTGGGAACTGCATTTGTGACTGCATGGCTAGAGTACGGTAGAGGGGGATGGAATTCCGCGTGTAGCAGTGAAATGCGTAGATATGCGGAGGAACACCGATGGCGAAGGCAATCCCCTGGACCTGTACTGACGCTCATGCACGAAAGCGTGGGGAGCAAACAGG	Proteobacteria	Betaproteobacteria	Burkholderiales	Comamonadaceae	Delftia	0	0	0	0	0	0	0	0	0	0	0	0	0	0	1.21417	0	0.0131661	0	0	0	0	0	0	0
TACGGAGGGTGCAAGCGTTATCCGGATTCACTGGGTTTAAAGGGTGCGTAGGCGGGTAGGTAAGTCAGTGGTGAAATCCTGGAGCTCAACTCCAGAACTGCCATTGATACTATCTATCTTGAATATTGTGGAGGTAAGCGGAATATGTCATGTAGCGGTGAAATGCTTAGATATGACATAGAACACCCATTGCGAAGGCAGCTTACTACGCATATATTGACGCTGAGGCACGAAAGCGTGGGGATCAAACAGG	Bacteroidetes	Sphingobacteria	Sphingobacteriales_2	Chitinophagaceae	Sediminibacterium	0	0	0	0	0	0	0	0	0	0	0	0	0	0	0	0	0	0	0	0	0	0	0.0102312	0
TACGTAGGGAGCGAGCGTTGTCCGGATTTACTGGGTGTAAAGGGCGCGTAGGCGGGGATGCAAGTCAGGCGTGAAATCTGGTGGCTCAACCACCAAACTGCGCTTGAAACTGTATTTCTTGAGTGATGGAGAGGCAGGCGGAATTCCTAGTGTAGCGGTGAAATGCGTAGATATTAGGAGGAACACCAGTGGCGAAGGCGGCCTGCTGGACATTAACTGACGCTGATGCGCGAAAGCGTGGGGAGCAAACAGG	Firmicutes	Clostridia_1	Clostridiales	Ruminococcaceae	Gut_cluster_6	0	0	0	0	0	0	0	0	0	0	0	0	0	0	0	0	1.1652	0.0341974	0	0	0	0	0	0
TACGGAGGGGGCTAGCGTTGTTCGGAATTACTGGGCGTAAAGCGCACGTAGGCGGACCAGAAAGTTGGGGGTGAAATCCCGGGGCTCAACCTCGGAACTGCCTTCAAAACTATTGGTCTGGAGTTCGAGAGAGGTGAGTGGAATTCCGAGTGTAGAGGTGAAATTCGTAGATATTCGGAGGAACACCAGTGGCGAAGGCGGCTCACTGGCTCGATACTGACGCTGAGGTGCGAAAGCGTGGGGAGCAAACAGG	Proteobacteria	Alphaproteobacteria	Rhodobacterales	Rhodobacteraceae_1	Paracoccus_1	0	0	0	0	0	0	0	0	0	0	0	0	0	0	0	0	0.205989	0	0	0	0	0	0	0
TACGGAGGGTGCAAGCGTTATCCGGATTTATTGGGTTTAAAGGGTCCGTAGGCGGATTAATAAGTCAGTGGTGAAATCCGACAGCTTAACTGTCGCACTGCCATTGATACTGTTAATCTTGAGTAATATTGAAGTGGCTGGAATAAGTAGTGTAGCGGTGAAATGCATAGATATTACTTAGAACCCCAATTGCGAAGGCAGGTCACTAAATGTTAACTGACGCTGATGGACGAAAGCGTGGGTAGCGAACAGG	Bacteroidetes	Flavobacteria	Flavobacteriales	Flavobacteriaceae_2	Elizabethkingia	0	0	0	0	0	0	0	0	0	0	0	0	0	0	0.0460617	0	0	0	0	0	0	0	0	0
TACGGAGGGTGCAAGCGTTAATCGGAATTACTGGGCGTAAAGCGCACGCAGGCGGTCTGTTAAGTCAGATGTGAAATCCCCGGGCTTAACCTGGGAACTGCATTTGAAACTGGCAGGCTTGAGTCTTGTAGAGGGGGGTAGAATTCCAGGTGTAGCGGTGAAATGCGTAGAGATCTGGAGGAATACCGGTGGCGAAGGCGGCCCCCTGGACAAAGACTGACGCTCAGGTGCGAAAGCGTGGGGAGCAAACAGG	Proteobacteria	Gammaproteobacteria_1	Enterobacteriales	Enterobacteriaceae	Pantoea	0	0	0	0	0	0	0	0	0	0	0	0	0	0	0	0	0	0.0113546	0.159025	0	0	0	0.929556	0.0320431
TACGTAGGTGGCAAGCGTTGTCCGGATTTATTGGGCGTAAAGCGCGCGCAGGTGGTTTCTTAAGTCTGATGTGAAAGCCCACGGCTCAACCGTGGAGGGTCATTGGAAACTGGGAGACTTGAGTGCAGAAGAGGATAGTGGAATTCCAAGTGTAGCGGTGAAATGCGTAGAGATTTGGAGGAACACCAGTGGCGAAGGCGACTGTCTGGTCTGTAACTGACACTGAGGCGCGAAAGCGTGGGGAGCAAACAGG	Firmicutes	Bacilli	Bacillales	Planococcaceae_2	Kurthia	0	0	0	0	0	0	0	0	0	0	0	0	0	1.11157	0	0	0	0	0	0	0	0	0	0
TACGTAGGGTGCAAGCGTTAATCGGAATTACTGGGCGTAAAGCGTGCGCAGGCGGTTGTGTAAGACAGGTGTGAAATCCCCGGGCTTAACCTGGGAATTGCATTTGTGACTGCACGACTAGAGTGTGTCAGAGGGGGGTGGAATTCCACGTGTAGCAGTGAAATGCGTAGATATGTGGAGGAACACCAATGGCGAAGGCAGCCCCCTGGGATAACACTGACGCTCATGCACGAAAGCGTGGGGAGCAAACAGG	Proteobacteria	Betaproteobacteria	Burkholderiales	Burkholderiaceae_1	Limnobacter	0	0	0	0	0	0	0	0	0	0	0	0	0	0	0	0	0.928212	0	0	0	0	0	0	0.0984428
TACGTAGGTGGCAAGCGTTGTCCGGAATTATTGGGCGTAAAGCGCGCGCAGGTGGTTTAATAAGTCTGATGTGAAAGCCCACGGCTCAACCGTGGAGGGTCATTGGAAACTGTTAAACTTGAGTGCAGGAGAGAAAAGTGGAATTCCTAGTGTAGCGGTGAAATGCGTAGAGATTAGGAGGAACACCAGTGGCGAAGGCGGCTTTTTGGCCTGTAACTGACACTGAGGCGCGAAAGCGTGGGGAGCAAACAGG	Firmicutes	Bacilli	Bacillales	Family_XI_Incertae_Sedis	Gemella	0	0	0	0	0	0	0	0	0	0	0	0	0	0	0	0	0	0	0	0	0.958863	0	0	0
TACGTAGGGAGCGAGCGTTATCCGGATTCATTGGGCGTAAAGCGCGCGTAGGCGGGCGATTAAGCGGAATCTCTAATCTGAGGGCTCAACCCCCAGCCGGACTCCGAACTGGTCGCCTCGAGTTCGGTAGAGGGAGACGGAATTCCCGGTGTAGCGGTGAAATGCGCAGATATCGGGAAGAACACCGATGGCGAAGGCAGTCTCCTGGGCCGCGACTGACGCTGATGTGCGAAAGCTAGGGGAGCGAACAGG	Actinobacteria	Actinobacteria	Coriobacteriales	Coriobacteriaceae	Uncultured_8	0	0	0	0	0	0	0	0.351857	0	0	0.586089	0	0	0	0	0	0	0	0	0	0	0	0	0
TACGTAGGGAGCGAGCGTTGTCCGGAATTACTGGGTGTAAAGGGAGCGTAGGCGGGACGGCAAGTTGAATGTTAAAACTACAGGCTCAACCTGTAAGTGCGTTCAAAACTGCTGTTCTTGAGTGAAGTAGAGGCAGGCGGAATTCCTAGTGTAGCGGTGAAATGCGTAGATATTAGGAGGAACACCAGTGGCGAAGGCGGCCTGCTGGGCTTTTACTGACGCTGAGGCTCGAAAGCGTGGGGAGCAAACAGG	Firmicutes	Clostridia_1	Clostridiales	Ruminococcaceae	Hydrogenoanaerobacterium	0	0	0	0	0	0	0	0	0	0	0.919107	0	0	0	0	0	0	0	0	0	0	0	0	0
TACGTAGGGTGCGAGCGTTAATCGGATTTACTGGGCGTAAAGCGTGCGCAGGCGGCCCGTTAAGACAGGTGTGAAATCCCTGGGCTCAACCTAGGAATTGCGCTTGTGACTGGCGGGCTCGAGTACGGTAGAGGGGGGTGGAATTCCTGATGTAGCAGTGAAATGCGTAGAGATCAGGAGGAACACCGATGGCGAAGGCAGCCCCCTGGGCCTGTACTGACGCTCATGCACGAAAGCGTGGGGAGCAAACAGG	Proteobacteria	Betaproteobacteria	Hydrogenophilales	Hydrogenophilaceae	Hydrogenophilus	0	0	0	0	0	0	0	0	0	0	0.0200803	0	0	0	0	0	0.134771	0	0.677685	0	0.0334367	0	0	0
TACGTAGGGGGCGAGCGTTATCCGGAATTATTGGGCGTAAAGAGTATGTAGGTGGTTTCTTAAGCGCAGGGTTTAAGGCAATGGCTCAACCATTGTTCGCCTTGCGAACTGAGAGACTTGAGTGCAGGAGAGGAAAGTGGAATTCCTAGTGTAGCGGTGAAATGCGTAGATATTAGGAGGAACACCAGTGGCGAAGGCGGCTTTCTGGACTGTAACTGACACTGAGATACGAAAGCGTGGGGAGCAAACAGG	Firmicutes	Clostridia_1	Clostridiales	Family_XIII_Incertae_Sedis	Eubacterium_3	0	0	0	0	0	0	0	0	0	0	0.84645	0	0	0	0	0	0	0	0	0	0	0	0	0
GACGAACCGTGCAAACGTTGTTCGGATTCACTGGGCTTAAAGGGCGCGTAGGCGGACGGTCAAGTCGGGGGTGAAATCTTTCCGCTTAACGGGAAACGTGCCTTCGATACTGACGGTCTCGAGGGAGGTAGGGGCATGCGGAACTTCCGGTGGAGCGGTGAAATGCGTAGATATCGGAAGGAACGCCGGTGGCGAAAGCGGCGTGCTGGACCTCTTCTGACGCTGAGGCGCGAAAGCTAGGGTAGCGAACGGG	Planctomycetes	Planctomycetacia	Planctomycetales	Planctomycetaceae	Uncultured_20	0	0	0	0	0	0	0	0	0	0.00976543	0	0	0	0	0	0	0	0	0	0	0	0	0.765533	0
TACGTAGGTGGCAAGCGTTGTCCGGATTTATTGGGCGTAAAGGGAGCGTAGGCGGACCTTTAAGTCAGATGTGAAATACCCAGGGCTCAACCCGGGTGCTGCATTTGATACTGGAGGTCTAGAGTACAGGAGAGGAGAGTGGAATTCCTAGTGTAGCGGTGAAATGCGTAGAGATTAGGAAGAACACCAGTGGCGAAGGCGACTCTCTGGACTGTAACTGACGCTGAGGCTCGAAAGCGTGGGGAGCAAACAGG	Firmicutes	Clostridia_1	Clostridiales	Clostridiaceae_1	Sarcina	0	0	0	0	0	0	0	0	0	0	0	0	0	0	0	0	0.836049	0	0	0	0	0	0	0
TACGGAGGGGGCTAGCGTTGTTCGGAATTACTGGGCGTAAAGCGCACGTAGGCGGCTTTGCAAGTTAGGGGTGAAAGCCCGGGGCTCAACTCCGGAATTGCCTTTAAAACTGCATCGCTAGAATTGTGGAGAGGTGAGTGGAATTCCGAGTGTAGAGGTGAAATTCGTAGATATTCGGAAGAACACCAGTGGCGAAGGCGACTCACTGGACACATATTGACGCTGAGGTGCGAAAGCGTGGGGAGCAAACAGG	Proteobacteria	Alphaproteobacteria	Sphingomonadales	Sphingomonadaceae	Sphingomonas_2	0	0.0150286	0	0	0.038432	0	0.0132406	0	0	0	0	0	0	0	0	0	0	0	0	0	0	0	0.760107	0
TACGTAGGGTGCGAGCGTTGTCCGGAATTACTGGGCGTAAAGAGTTCGTAGGCGGTTTGTCGCGTCGTTTGTGAAAACCCGGGGCTCAACTTCGGGCTTGCAGGCGATACGGGCAGACTTGAGTGTTTCAGGGGAGACTGGAATTCCTGGTGTAGCGGTGAAATGCGCAGATATCAGGAGGAACACCGGTGGCGAAGGCGGGTCTCTGGGAAACAACTGACGCTGAGGAACGAAAGCGTGGGTAGCAAACAGG	Actinobacteria	Actinobacteria	Corynebacteriales	Nocardiaceae	Rhodococcus_2	0	0	0	0	0	0	0	0	0	0	0	0	0	0	0	0	0.778422	0	0	0	0	0	0	0
TACGTAGGGAGCGAGCGTTGTCCGGAATTACTGGGCGTAAAGGGCGTGTAGGCGGGAACTTAAGTAAGGTGTGAAAACTGTAGGCTCAACCTGCAGATTGCATTTTAAACTGGGTTTCTTGAGGGCAGGAGAGGAAAGTGGAATTCCTAGTGTAGCGGTGAAATGCGTAGATATTAGGAGGAACACCAGTGGCGAAGGCGACTTTCTGGACTGTACCTGACGCTGAGGCGCGAAAGCATGGGTAGCGAACAGG	Firmicutes	Clostridia_2	Clostridiales_1	Peptococcaceae_1	Uncultured_2	0	0	0	0	0	0	0	0	0	0	0.648065	0	0	0	0	0	0	0	0	0	0	0	0	0.0149156
CACGTAAGGGGCGAGCGTTGTTCGGAATTATTGGGCGTAAAGGGCGCGTAGGCGGTCTTGCAAGTCTGATGTGAAAGCTCCGGGCTTAACCCGGGAACTGCATTGGAAACTGTAGGACTAGAGTCACGGAGGGGGAATCGGAATTCTTGGTGTAGGGGTGAAATCTGTAGATATCAAGAAGAACACCGGTGGCGAAGGCGGATTTCCAGCCGATGACTGACGCTGAGGCGCGAAAGTGCGGGGAGCAAACAGG	Spirochaetes	Spirochaetes	Spirochaetales	Spirochaetaceae_Treponema_I	Treponema_Ic	0	0	0	0	0	0	0	0	0	0	0	0	0	0	0	0	0	0	0	0	0	0	0.657799	0
TACGAAGGGGGCTAGCGTTGTTCGGATTTACTGGGCGTAAAGCGCACGTAGGCGGACTATTAAGTCAGGGGTGAAATCCCGGGGCTCAACCCCGGAACTGCCTTTGATACTGGTAGTCTTGAGTTCGAGAGAGGTGAGTGGAATTCCGAGTGTAGAGGTGAAATTCGTAGATATTCGGAGGAACACCAGTGGCGAAGGCGGCTCACTGGCTCGATACTGACGCTGAGGTGCGAAAGCGTGGGGAGCAAACAGG	Proteobacteria	Alphaproteobacteria	Rhizobiales_1	Phyllobacteriaceae	Phyllobacterium	0	0	0	0	0	0	0	0	0	0	0	0	0	0	0	0.0273604	0.055956	0	0	0	0.37989	0	0	0.177225
TACGGAGGGTGCGAGCGTTAATCGGAATTACTGGGCGTAAAGGGCACGCAGGCGGTGAATTAAGTCAGATGTGAAATCCCCGGGCTTAACCTGGGAATGGCATCTGAAACTGGTTAGCTGGAGTCTTGTAGAGGGGGGTAGAATTCCACGTGTAGCGGTGAAATGCGTAGAGATGTGGAGGAATACCGGTGGCGAAGGCGGCCCCCTGGACAAAGACTGACGCTCAAGTGCGAAAGCGTGGGGAGCAAACAGG	Proteobacteria	Gammaproteobacteria_1	Enterobacteriales	Enterobacteriaceae_1	Arsenophonus	0	0	0	0	0	0	0	0	0	0.63927	0	0	0	0	0	0	0	0	0	0	0	0	0	0
TACGGAGGATGCGAGCGTTATCCGGAATCATTGGGTTTAAAGGGTCTGTAGGCGGGCTGGTAAGTCAGAGGTGAAAGCGCTTAGCTCAACTAAGCAACTGCCTTTGAAACTGCTGGTCTTGAATGGTTGTGAAGTAGTTGGAATGTGTAGTGTAGCGGTGAAATGCTTAGATATTACACAGAACACCGATAGCGAAGGCATATTACTAACAATTAATTGACGCTGATGGACGAAAGCGTGGGGAGCGAACAGG	Bacteroidetes	Flavobacteria	Flavobacteriales	Flavobacteriaceae_1	Capnocytophaga	0	0	0	0	0	0	0	0	0	0	0	0	0	0	0	0	0	0	0	0	0.602166	0	0	0
TACGTAGGGGGCTAGCGTTGTCCGGAATCACTGGGCGTAAAGGGTTCGCAGGCGGAAATGCAAGTCAGGTGTAAAAGGCAGTAGCTTAACTACTGTAAGCATTTGAAACTGCATATCTTGAGAAGAGTAGAGGTAAGTGGAATTTTTAGTGTAGCGGTGAAATGCGTAGATATTAAAAAGAATACCGGTGGCGAAGGCGACTTACTGGGCTCATTCTGACGCTGAGGAACGAAAGCGTGGGTAGCAAACAGG	Firmicutes	Clostridia_1	Clostridiales	Family_XI_Incertae_Sedis	Peptoniphilus	0	0	0	0	0	0	0	0	0	0	0	0	0	0	0.578302	0	0.00528513	0	0	0	0	0	0	0
TACGTAGGTGGCGAGCGTTGTCCGGAATTATTGGGCGTAAAGAGCATGTAGGCGGCTTAATAAGTCGAGCGTGAAAATGCGGGGCTCAACCCCGTATGGCGCTGGAAACTGTTAGGCTTGAGTGCAGGAGAGGAAAGGGGAATTCCCAGTGTAGCGGTGAAATGCGTAGATATTGGGAGGAACACCAGTGGCGAAGGCGCCTTTCTGGACTGTGTCTGACGCTGAGATGCGAAAGCCAGGGTAGCGAACGGG	Firmicutes	Clostridia_2	Clostridiales_1	Veillonellaceae	Phascolarctobacterium	0	0	0	0	0	0	0	0	0	0	0	0	0	0	0	0	0	0	0	0	0.578742	0	0	0
TACGTAGGGTGCAAGCGTTATCCGGAATTATTGGGCGTAAAGGGCTCGTAGGCGGTTCGTCGCGTCCGGTGTGAAAGTCCATCGCTTAACGGTGGATCCGCGCCGGGTACGGGCGGGCTTGAGTGCGGTAGGGGAGACTGGAATTCCCGGTGTAACGGTGGAATGTGTAGATATCGGGAAGAACACCAATGGCGAAGGCAGGTCTCTGGGCCGTTACTGACGCTGAGGAGCGAAAGCGTGGGGAGCGAACAGG	Actinobacteria	Actinobacteria	Bifidobacteriales	Bifidobacteriaceae	Bifidibacterium	0.566273	0	0	0	0	0	0	0	0	0	0	0	0	0	0	0	0	0	0	0	0	0	0	0
TACGGAGGGTGCGAGCGTTATCCGGATTTATTGGGTTTAAAGGGTCCGTAGGCGGGGCGATAAGTCAGCGGTGAAATCTGTTCGCTTAACGAACAAACTGCCGTTGATACTGTTGTTCTTGAGTGTAGTTGAGGTAGCTGGAATGAGTAGTGTAGCGGTGAAATGCATAGATATTACTCAGAACACCGATTGCGAAGGCATGTTACCAAGCTACAACTGACGCTGATGGACGAAAGCGTGGGGAGCGAACAGG	Bacteroidetes	Flavobacteria	Flavobacteriales	Flavobacteriaceae_2	Riemerella	0	0.171977	0	0	0	0	0	0	0	0	0	0	0	0	0	0	0	0.04626	0	0.348017	0	0	0	0
TACGTAGGTGGCAAGCGTTGTCCGGATTTACTGGGTGTAAAGGGCGCGTAGGCGGGAGCGCAAGTCAGATGTGAAATCTGGGGGCTTAACCCCCAAACTGCATTTGAAACTGTACTTCTTGAGTGTCGGAGAGGCAAGTGGAATTCCTAGTGTAGCGGTGGAATGCGTAGATATTAGGAGGAACACCAGTGGCGAAGGCGACTTGCTGGACGACAACTGACGCTGAGGCGCGAAAGCGTGGGGAGCAAACAGG	Firmicutes	Clostridia_1	Clostridiales	Ruminococcaceae	Papillibacter	0	0	0	0	0	0	0	0	0	0	0	0	0	0	0	0	0	0.0159811	0	0	0	0.54649	0	0
TACGGAGGATGCGAGCGTTATTCGGATTTATTGGGTTTAAAGGGTGCGTAGGCTGGTCAATAAGTCAGCGGTGAAACCCCTGTGCTCAACACAGGGCCTGCCGTTGAAACTGTAGGTCTAGAGTGTGAACGAGGTAGGCGGAATTCGTGGTGTAGCGGTGAAATGCATAGATATCACGAAGAACTCCGATAGCGCAGGCAGCTTACCAGGCCACAACTGACGCTGATGCACGAAAGTGTGGGTATCAAACAGG	Bacteroidetes	Bacteroidia	Bacteroidales	Porphyromonadaceae_Cluster_V	Termite_Cockroach_cluster	0	0	0	0	0	0	0	0	0	0	0	0	0	0	0	0	0.546737	0	0	0	0	0	0	0
TACGTAGGGTGCAAGCGTTAATCGGAATTACTGGGCGTAAAGCGTGCGCAGGCGGTTTTGTAAGACAGTGGTGAAATCCCCGGGCTCAACCTGGGAACTGCCATTGTGACTGCAAGGCTAGAGTGCGGCAGAGGGGGATGGAATTCCGCGTGTAGCAGTGAAATGCGTAGATATGCGGAGGAACACCGATGGCGAAGGCAATCCCCTGGGCCTGCACTGACGCTCATGCACGAAAGCGTGGGGAGCAAACAGG	Proteobacteria	Betaproteobacteria	Burkholderiales	Comamonadaceae	Comamonas_1	0	0	0	0	0	0	0	0	0	0	0	0	0	0	0	0	0	0	0	0	0.545587	0	0	0
TACGAAGGGGGCTAGCGTTGTTCGGAATTACTGGGCGTAAAGCGCACGTAGGCGGATATTTAAGTCAGGGGTGAAATCCCGCAGCTCAACTGCGGAACTGCCTTTGATACTGGGTATCTTGAGTATGGAAGAGGTAAGTGGAATTCCGAGTGTAGAGGTGAAATTCGTAGATATTCGGAGGAACACCAGTGGCGAAGGCGGCTTACTGGTCCATTACTGACGCTGAGGTGCGAAAGCGTGGGGAGCAAACAGG	Proteobacteria	Alphaproteobacteria	Rhizobiales_1	Rhizobiaceae	Rhizobium-Agrobacterium	0	0	0	0	0	0	0	0	0	0.0117185	0	0	0	0	0.358547	0	0	0	0	0.026058	0.1172	0	0	0
TACGTAGGTGGCAAGCGTTGTCCGGAATTATTGGGCGTAAAGCGCGCGCAGGCGGCCTCTTAAGTCTGATGTGAAAGCCCCCGGCTCAACCGGGGAGGGCCATTGGAAACTGGGAGGCTTGAGTATAGGAGAGAAGAGTGGAATTCCACGTGTAGCGGTGAAATGCGTAGAGATGTGGAGGAACACCAGTGGCGAAGGCGACTCTTTGGCCTATAACTGACGCTGAGGCGCGAAAGCGTGGGGAGCAAACAGG	Firmicutes	Bacilli	Bacillales	Family_XII_Incertae_Sedis	Exiguobacterium	0	0	0	0	0	0	0	0	0	0	0	0	0	0	0	0	0	0	0	0	0	0	0.512204	0
TACGAAGGGGGCTAGCGTTGCTCGGAATCACTGGGCGTAAAGGGTGCGTAGGCGGGTCTTTAAGTCAGGGGTGAAATCCTGGAGCTCAACTCCAGAACTGCCTTTGATACTGAAGATCTTGAGTTCGGGAGAGGTGAGTGGAACTGCGAGTGTAGAGGTGAAATTCGTAGATATTCGCAAGAACACCAGTGGCGAAGGCGGCTCACTGGCCCGATACTGACGCTGAGGCACGAAAGCGTGGGGAGCAAACAGG	Proteobacteria	Alphaproteobacteria	Rhizobiales_2	Bradyrhizobiaceae	Bradyrhizobium_12	0	0	0	0	0	0	0	0	0	0	0	0	0	0	0	0	0	0	0	0	0	0	0.503495	0
TACGAGGGGGGCAAGCGTTGTTCGGAATTATTGGGCGTAAAGGGTGCGTAGGCGGTTTGACAAGTCTTATGTGAAATCTCTGGGCTCAACCCAGAGTCTGCATGGGAAACTGTCGGGCTTGAGTATGGGAGAGGTGAGTGGAATTTCCGGTGTAGCGGTGAAATGCGTAGATATCGGAAGGAACACCTGTGGCGAAAGCGGCTCACTGGACCATAACTGACGCTGATGCACGAAAGCTAGGGGAGCAAACAGG	Acidobacteria	Acidobacteria	Acidobacteriales	Acidobacteriaceae	Edaphobacter	0	0	0	0	0	0	0	0	0	0	0	0	0	0	0	0	0	0	0	0	0	0	0	0
AACGTAGGTGGCAAGCGTTGTCCGGAATTACTGGGTGTAAAGGGAGCGCAGGCGGGGTGCCAAGTTGGGTGTGAAAACTATGGGCTCAACCCATAGATTGCACTCAAAACTGGCGCTCTTGAGTGATGGAGAGGCAGGCGGAATTCCCGGTGTAGCGGTGGAATGCGTAGATATCGGGAGGAACACCAGTGGCGAAGGCGGCCTGCTGGACATTAACTGACGCTGAGGCTCGAAAGTATGGGGAGCAAACAGG	Firmicutes	Clostridia_1	Clostridiales	Ruminococcaceae	Termite_cockroach_cluster	0	0	0	0	0	0	0	0	0	0	0.158306	0	0	0	0	0	0.314465	0.0159811	0	0	0	0	0	0
TACGTAGGGTGCGAGCGTTAATCGGAATTACTGGGCGTAAAGCGTGCGCAGGCGGTAATGCAAGACAGATGTGAAATCCCCGGGCTTAACCTGGGAACTGCATTTGTGACTGCATTGCTGGAGTGCGGCAGAGGGGGATGGAATTCCGCGTGTAGCAGTGAAATGCGTAGATATGCGGAGGAACACCGATGGCGAAGGCAATCCCCTGGGCCTGCACTGACGCTCATGCACGAAAGCGTGGGGAGCAAACAGG	Proteobacteria	Betaproteobacteria	Burkholderiales	Comamonadaceae	Aquamonas	0	0	0	0	0	0	0	0	0	0	0	0	0	0	0	0	0	0	0	0	0	0	0	0
TACGAAGGGGGCTAGCGTTGTTCGGATTTACTGGGCGTAAAGCGCGCGTAGGCGGATAGATAAGTCAGAGGTGAAATCCCGGGGCTCAACCCCGGCATTGCCTTTGATACTGTTTATCTTGAGTGCAGAAGAGGTAAGTGGAATTCCGAGTGTAGAGGTGAAATTCGTAGATATTCGGAGGAACACCAGTGGCGAAGGCGGCTTACTGGTCTGCAACTGACGCTGAGGCGCGAAAGCGTGGGGAGCAAACAGG	Proteobacteria	Alphaproteobacteria	Rhizobiales_1	Phyllobacteriaceae	Uncultured_5	0	0	0	0	0	0	0	0	0	0	0	0	0	0	0	0	0.469152	0	0	0	0	0	0	0
TACGTAGGTGGCAAGCGTTGTCCGGATTTACTGGGCGTAAAGGGAGCGTAGGCGGACTTTTAAGTGAGATGTGAAATACCCGGGCTCAGCTTGGGTGCTGCATTTCAAACTGGAAGTCTAGAGTGCAGGAGAGGAGAGTGGAATTCCTAGTGTAGCGGTGAAATGCGTAGAGATTAGGAAGAACACCAGTGGCGAAGGCGACTCTCTGGACTGTAACTGACGCTGAGGCTCGAAAGCGTGGGGAGCAAACAGG	Firmicutes	Clostridia_1	Clostridiales	Clostridiaceae_1	Clostridium_1	0	0	0	0	0	0	0	0	0	0	0	0	0	0	0	0	0	0	0	0	0	0	0	0
TACGAAGGGGGCTAGCGTTGCTCGGAATCACTGGGCGTAAAGGGCGCGTAGGCGGCCGTATAAGTCGGGGGTGAAAGCCTGTGGCTCAACCACAGAATTGCCTTCGATACTGTATGGCTCGAGACCGGAAGAGGTAAGTGGAACTGCGAGTGTAGAGGTGAAATTCGTAGATATTCGCAAGAACACCAGTGGCGAAGGCGGCTTACTGGTCCGGTTCTGACGCTGAGGCGCGAAAGCGTGGGGAGCAAACAGG	Proteobacteria	Alphaproteobacteria	Rhizobiales_2	Bradyrhizobiaceae	Bosea	0	0	0	0	0	0	0	0	0	0	0.0170016	0.372882	0	0	0	0	0.0474495	0	0	0	0	0	0	0
TACGTAGGGGGCAAGCGTTATCCGGATTTACTGGGTGTAAAGGGAGCGTAGACGGCTACTCAAGTCTGGAGTGAAAACCCGGGGCTCAACCCCGGGACTGCTTTGGAAACTGAGTGGCTAGAGTGCAGGAGAGGTAAGTGGAATTCCTAGTGTAGCGGTGAAATGCGTAGATATTAGGAGGAACACCAGTGGCGAAGGCGGCTTACTGGACTGTAACTGACGTTGAGGCTCGAAAGCGTGGGGAGCAAACAGG	Firmicutes	Clostridia_1	Clostridiales	Lachnospiraceae	Uncultured_13	0	0	0	0	0	0	0	0	0	0	0.424848	0	0	0	0	0	0	0	0	0	0	0	0	0
TACGTAGGGTGCGAGCGTTAATCGGAATTACTGGGCGTAAAGCGTGCGCAGGCGGTCTTGTAAGACAGAGGTGAAATCCCTGGGCTCAACCTAGGAATGGCCTTTGTGACTGCAAGGCTGGAGTGCGGCAGAGGGGGATGGAATTCCGCGTGTAGCAGTGAAATGCGTAGATATGCGGAGGAACACCGATGGCGAAGGCAGTCCCCTGGGCCTGCACTGACGCTCATGCACGAAAGCGTGGGGAGCAAACAGG	Proteobacteria	Betaproteobacteria	Burkholderiales	Comamonadaceae	Tepidimonas	0	0	0	0	0	0	0	0	0	0	0	0	0	0	0	0	0	0	0	0	0	0	0.401576	0
TACGTAGGTGGCAAGCGTTGTCCGGAATTATTGGGCGTAAAGCGCGCGCAGGCGGTTTCTTAAGTCTGATGTGAAAGCCCCCGGCTCAACCGGGGAGGGTCATTGGAAACTGGGAAACTTGAGTGCAGAAGAGGAGAGTGGAATTCCACGTGTAGCGGTGAAATGCGTAGAGATGTGGAGGAACACCAGTGGCGAAGGCGACTCTCTGGTCTGTAACTGACGCTGAGGCGCGAAAGCGTGGGGAGCGAACAGG	Firmicutes	Bacilli	Bacillales	Bacillaceae	Bacillus_9	0	0	0	0	0	0	0	0	0	0	0	0	0	0	0	0	0	0	0	0	0	0	0	0
TACGTAGGGTGCGAGCGTTAATCGGAATTACTGGGCGTAAAGCGGGCGCAGACGGTTACTTAAGCAGGATGTGAAATCCCCGGGCTCAACCTGGGAACTGCGTTCTGAACTGGGTGACTAGAGTGTGTCAGAGGGAGGTAGAATTCCACGTGTAGCAGTGAAATGCGTAGAGATGTGGAGGAATACCGATGGCGAAGGCAGCCTCCTGGGATAACACTGACGTTCATGCCCGAAAGCGTGGGTAGCAAACAGG	Proteobacteria	Betaproteobacteria	Neisseriales	Neisseriaceae_1	Neisseria_1	0.0835692	0	0	0	0	0	0	0	0	0	0	0	0	0	0	0	0.262798	0	0	0	0	0	0	0
TACGTAGGGAGCAAGCGTTGTCCGGAATTACTGGGTGTAAAGGGAGCGTAGGCGGGAACGCAAGTTGACTGTGAAATCCATGGGCTCAACCCATGGCTGCGGTCAAAACTGCGATTCTTGAGTGAAGTAGAGGCAGGCGGAATTCCTAGTGTAGCGGTGAAATGCGTAAATATTAGGAGGAACACCAGTGGCGAAGGCGGCCTGCTGGGCTTTAACTGACGCTGAGGCTCGAAAGCGTGGGTAGCAAACAGG	Firmicutes	Clostridia_1	Clostridiales	Ruminococcaceae	Anaerotruncus	0	0	0	0	0	0	0	0	0	0	0.340488	0	0	0	0	0	0	0	0	0	0	0	0	0
TACGAAGGGGGCTAGCGTTGCTCGGAATCACTGGGCGTAAAGCGCACGTAGGCGGATTGCTAAGTCAGGGGTGAAATCCTGGAGCTCAACTCCAGAACTGCCCTTGATACTGGCGATCTCGAGTCCGGGAGAGGTGAGTGGAACTGCGAGTGTAGAGGTGAAATTCGTAGATATTCGCAAGAACACCAGTGGCGAAGGCGGCTCACTGGCCCGGTACTGACGCTGAGGTGCGAAAGCGTGGGGAGCAAACAGG	Proteobacteria	Alphaproteobacteria	Rhizobiales_2	Xanthobacteraceae	Uncultured_3	0	0	0	0	0	0	0	0	0	0	0	0	0	0	0.31267	0	0.0237831	0	0	0	0	0	0	0
CACGTAAGGGGCGAGCGTTGTTCGGAATTATTGGGCGTAAAGGGCGCGTAGGCGGCGCTGCAAGTCTGGCGTGAAAGGCGAGTGCTTAACACTTGGATTGCGTTAGAAACTGTGGTGCTGGAGTCATGGAGGGGGAGTTGGAATTCCTGGTGTAGGGGTGAAATCTGTAGATATCAGGAAGAACACCGGTGGCGAAGGCGAACTTCCAGCCGATGACTGACGCTGAGGCGCGAAAGTGCGGGGAGCAAACAGG	Spirochaetes	Spirochaetes	Spirochaetales	Spirochaetaceae_Treponema_I	Treponema_Ia	0	0	0	0	0	0	0	0	0	0	0	0	0	0	0	0	0.212518	0.0532411	0	0.0516196	0	0	0	0
GACGAACCGTCCAAACGTTATTCGGAATCACTGGGCTTACAGAGTTCGTAGGCGGTGCGGTAAGTTGGGTGTGAAATCCCTTGGCTCAACCAAGGAACTGCGCTCAATACTGCCGTTCTAGAGGGAGATAGAGGAAAGCGGAACTGATGGTGGAGCGGTGAAATGCGTTGATATCATCAGGAACACCGGTGGCGAAGGCGGCTTTCTGGGTCTTGCCTGACGCTGAGGAACGAAAGCTAGGGGAGCAAACGGG	Planctomycetes	Planctomycetacia	Planctomycetales	Planctomycetaceae	Pirellula	0	0	0	0	0	0	0	0	0	0	0	0.118624	0	0	0.168893	0	0	0	0	0	0	0	0	0
TACAGAGGGTGCAAGCGTTAATCGGAATTACTGGGCGTAAAGCGCGCGTAGGTGGTTAGTTAAGTTGGATGTGAAATCCCCGGGCTCAACCTGGGAACTGCATTCAAAACTGACTGACTAGAGTATGGTAGAGGGTGGTGGAATTTCCTGTGTAGCGGTGAAATGCGTAGATATAGGAAGGAACACCAGTGGCGAAGGCGACCACCTGGACTGATACTGACACTGAGGTGCGAAAGCGTGGGGAGCAAACAGG	Proteobacteria	Gammaproteobacteria_1	Pseudomonadales	Pseudomonadaceae	Pseudomonas_1	0	0	0	0	0	0	0	0	0	0	0.0441767	0.00811096	0	0	0.0815661	0	0.0394197	0	0	0	0	0.139558	0	0
TACGTAGGGTGCAAGCGTTGTCCGGAATTATTGGGCGTAAAGAGCTCGTAGGCGGTCTGTTGCGTCGGCTGTGAAAACTTGGGGCTCAACTCCGAGCTTGCAGTCGATACGGGCAGGCTAGAGTTCGGCAGGGGAGACTGGAATTCCTGGTGTAGCGGTGAAATGCGCAGATATCAGGAGGAACACCGGTGGCGAAGGCGGGTCTCTGGGCCGATACTGACGCTGAGGAGCGAAAGCGTGGGGAGCGAACAGG	Actinobacteria	Actinobacteria	Pseudonocardiales_7	Pseudonocardiaceae_4	Crossiella	0	0	0	0	0	0	0	0	0	0	0	0	0	0	0	0	0	0	0	0	0	0	0.30722	0
TACGTAGGTGGCAAGCGTTGTCCGGATTTATTGGGCGTAAAGCGAGCGCAGGCGGTTCCTTAAGTCTGATGTGAAAGCCCCCGGCTCAACCGGGGAGGGTCATTGGAAACTGGGGAACTTGAGTGCAGAAGAGGAGAGTGGAATTCCATGTGTAGCGGTGAAATGCGTAGATATATGGAGGAACACCAGTGGCGAAGGCGACTCTCTGGTCTGTAACTGACGCTGAGGCTCGAAAGCGTGGGTAGCAAACAGG	Firmicutes	Bacilli	Lactobacillales	Carnobacteriaceae	Granulicatella	0	0	0	0	0	0	0	0	0	0	0	0	0	0	0	0	0	0	0	0	0.274814	0	0	0
TACGGGGGGGGCAAGCGTTGTTCGGAATTACTGGGCGTAAAGGGTTCGTAGGTGGCCAACTAAGTCAGACGTGAAATCCCTCAGCTCAACTGGGGAACTGCGTCTGATACTGGTTGGCTTGAGTGCAGGAGAGGAACGCGGAATTCCAGGTGTAGCGGTGAAATGCGTAGATATCTGGAGGAACACCGGTGGCGAAGGCGGCGTTCTGGACTGCAACTGACACTGAGGAACGAAAGACAGGGGAGCAAACGGG	Acidobacteria	Acidobacteria	Acidobacteriales	Acidobacteriaceae	Uncultured_31	0	0	0	0	0	0	0	0	0	0.0248324	0.122412	0	0	0	0.0767695	0.0490498	0	0	0	0	0	0	0	0
TACGAAGGGGGCTAGCGTTGTTCGGAATTACTGGGCGTAAAGCGCGCGTAGGCGGTTTTACAAGCCAGAGGTGAAATGCCTGAGCTTAACTTAGGAATTGCCTTTGGAACTGTAGAGCTTTGAGGACGAGAGAGGTGAGTGGAATTCCCAGTGTAGAGGTGAAATTCGTAGATATTGGGAAGAACACCGGTGGCGAAGGCGGCTCACTGGCTCGTTTCTGACGCTGTAGCGCGAAAGCGTGGGGATCAAACAGG	Proteobacteria	Alphaproteobacteria	Rhizobiales	Methylocystaceae	Uncultured_1	0	0	0	0	0	0	0	0	0.24884	0	0	0	0	0	0	0	0	0	0	0	0	0	0	0
TACGAAGGGGGCTAGCGTTGCTCGGAATCACTGGGCGTAAAGGGCGCGTAGGCGGCGTTTTAAGTCGGGGGTGAAAGCCTGTGGCTCAACCACAGAATGGCCTTCGATACTGGGACGCTTGAGTATGGTAGAGGTTGGTGGAACTGCGAGTGTAGAGGTGAAATTCGTAGATATTCGCAAGAACACCGGTGGCGAAGGCGGCCAACTGGACCATTACTGACGCTGAGGCGCGAAAGCGTGGGGAGCAAACAGG	Proteobacteria	Alphaproteobacteria	Rhizobiales_2	Methylobacteriaceae	Methylobacterium	0	0	0	0	0	0	0	0	0	0	0	0	0	0	0	0	0.229903	0	0	0	0	0	0.0204625	0
TACGTAGGGTGCAAGCGTTAATCGGAATTACTGGGCGTAAAGCGTGCGCAGGCGGTTTTGTAAGACAGAGGTGAAATCCCCGGGCTCAACCTGGGAACTGCCTTTGTGACTGCAAGGCTAGAGTACGGCAGAGGGGGATGGAATTCCGCGTGTAGCAGTGAAATGCGTAGATATGCGGAGGAACACCGATGGCGAAGGCAATCCCCTGGGCCTGTACTGACGCTCATGCACGAAAGCGTGGGGAGCAAACAGG	Proteobacteria	Betaproteobacteria	Burkholderiales	Comamonadaceae	Comamonas_5	0	0	0	0	0	0	0	0	0	0	0	0	0	0	0.244698	0	0	0	0	0	0	0	0	0
TACGTAGGGCGCAAGCGTTGTCCGGAATTATTGGGCGTAAAGAGCTCGTAGGCGGTTTGTCGCGTCTGCTGTGAAAGCCCGGGGCTTAACCCCGGGTGTGCAGTGGGTACGGGCAGACTAGAGTGCAGTAGGGGAGACTGGAATTCCTGGTGTAGCGGTGGAATGCGCAGATATCAGGAGGAACACCGATGGCGAAGGCAGGTCTCTGGGCTGTTACTGACGCTGAGGAGCGAAAGCATGGGGAGCGAACAGG	Actinobacteria	Actinobacteria	Micrococcales_1	Micrococcaceae	Kocuria_2	0	0	0	0	0	0	0	0	0	0	0	0	0	0	0	0	0	0	0	0	0.231017	0	0	0
TACGTAGGGTGCAAGCGTTAATCGGAATTACTGGGCGTAAAGCGTGCGCAGGCGGTTATGTAAGACAGTTGTGAAATCCCCGGGCTCAACCTGGGAACTGCATCTGTGACTGCATAGCTAGAGTACGGTAGAGGGGGATGGAATTCCGCGTGTAGCAGTGAAATGCGTAGATATGCGGAGGAACACCGATGGCGAAGGCAATCCCCTGGACCTGTACTGACGCTCATGCACGAAAGCGTGGGGAGCAAACAGG	Proteobacteria	Betaproteobacteria	Burkholderiales	Comamonadaceae	Variovorax_2	0	0	0	0	0	0	0	0	0	0	0	0	0	0	0	0	0.239599	0	0	0	0	0	0	0
TACGTAGGGGGCAAGCGTTATCCGGAATTACTGGGTGTAAAGGGAGCGTAGGCGGCATGATAAGCCAGATGTGAAAGCCCGTTGCTTAACGACGAGGATTGCATTTGGAACTATCAAGCTAGAGTACAGGAGAGGAAAGCGGAATTCCTAGTGTAGCGGTGAAATGCGTAGATATTAGGAAGAACACCAGTGGCGAAGGCGGCTTTCTGGACTGAAACTGACGCTGAGGCTCGAAAGCGTGGGGAGCGAACAGG	Firmicutes	Clostridia_1	Clostridiales	Lachnospiraceae	Incertae_Sedis_34	0	0	0	0	0	0	0	0	0	0	0.234024	0	0	0	0	0	0	0	0	0	0	0	0	0
TACGTAGGTGGCAAGCGTTATCCGGAATTATTGGGCGTAAAGCGCGCGCAGGCGGTTTCTTAAGTCTGATGTGAAAGCCCACGGCTCAACCGTGGAGGGTCATTGGAAACTGGGGAACTTGAGTGCAGAAGAGAAAAGCGGAATTCCACGTGTAGCGGTGAAATGCGTAGAGATGTGGAGGAACACCAGTGGCGAAGGCGGCTTTTTGGTCTGTAACTGACGCTGAGGCGCGAAAGCGTGGGGAGCAAACAGG	Firmicutes	Bacilli	Bacillales	Bacillaceae	Bacillus_7	0	0	0	0	0	0	0	0	0	0	0	0	0	0	0	0	0	0	0	0	0	0	0	0
TACGTAGGGTGCAAGCGTTGTCCGGAATTATTGGGCGTAAAGGGTGCGTAGGCGGTTTGATAAGTCATCTGTGAAATCTCTGGGCTCAACCCAGAGTCTGCAGGCGAAACTGTCGGGCTTGAGAGTGGGAGAGGTGAGTGGAATTTCCGGTGTAGCGGTGAAATGCGTAGATATCGGAAGGAACACCTGTGGCGAAAGCGGCTCACTGGACCATTTCTGACGCTGATGCACGAAAGCTAGGGGAGCAAACAGG	Acidobacteria	Acidobacteria	Acidobacteriales	Acidobacteriaceae	Uncultured_12	0	0	0.230491	0	0	0	0	0	0	0	0	0	0	0	0	0	0	0	0	0	0	0	0	0
TACGAAGGGGGCTAGCGTTGTTCGGATTTACTGGGCGTAAAGCGCACGTAGGCGGATTTTTAAGTCAGGGGTGAAATCCCGGGGCTCAACCCCGGAACTGCCTTTGATACTGGAAGTCTTGAGTATGGTAGAGGTGAGTGGAATTCCGAGTGTAGAGGTGAAATTCGTAGATATTCGGAGGAACACCAGTGGCGAAGGCGGCTCACTGGACCATTACTGACGCTGAGGTGCGAAAGCGTGGGGAGCAAACAGG	Proteobacteria	Alphaproteobacteria	Rhizobiales_1	Brucellaceae	Ochrobactrum_3	0	0	0	0	0	0	0	0	0	0	0	0	0	0	0	0	0.227261	0	0	0	0	0	0	0
TACGGAGGGTGCGAGCGTTAATCGGAATAACTGGGCGTAAAGGGCACGCAGGCGGTTATTTAAGTGAGGTGTGAAAGCCCCGGGCTTAACCTGGGAATTGCATTTCAGACTGGGTAACTAGAGTACTTTAGGGAGGGGTAGAATTCCACGTGTAGCGGTGAAATGCGTAGAGATGTGGAGGAATACCGAAGGCGAAGGCAGCCCCTTGGGAATGTACTGACGCTCATGTGCGAAAGCGTGGGGAGCAAACAGG	Proteobacteria	Gammaproteobacteria_1	Pasteurellales	Pasteurellaceae	Haemophilus_1	0	0	0	0	0	0	0	0	0	0	0	0	0	0	0	0	0	0	0	0	0.226317	0	0	0
TACGTAGGGCGCGAGCGTTGTCCGGATTTATTGGGCGTAAAGAGCTCGTAGGCGGCCTGTCGCGTCTGCCGTGAAATCCCGGGGCTCAACCCCGGGCGTGCGGTGGATACGGGCTGGCTGGAGGCAGGCAGGGGAGAACGGAATTCCCGGTGTAGCGGTGAAATGCGCAGATATCGGGAGGAACACCGGTGGCGAAGGCGGTTCTCTGGGCCTGTTCTGACGCTGAGGAGCGAAAGCGTGGGGAGCGAACAGG	Actinobacteria	Actinobacteria	Frankiales	Acidothermaceae	Acidothermus	0	0	0	0	0	0	0	0	0	0	0	0	0	0	0	0	0	0	0	0	0	0	0	0
TACGTAGGGACCAAGCGTTGTTCGGATTTACTGGGCGTAAAGGGCGCGTAGGCGGCATGGCAAGTCACTTGTGAAATCTCCGGGCTTAACTCGGAACGGCCAAGTGATACTGCTGAGCTAGAGTGCAGAAGGGGCAATCGGAATTCTTGGTGTAGCGGTGAAATGCGTAGATATCAAGAGGAACACCTGAGGTGAAGACGGGTTGCTGGGCTGACACTGACGCTGATGCGCGAAAGCTAGGGGAGCAAACGGG	Acidobacteria	Acidobacteria	Acidobacteriales	Acidobacteriaceae	Candidatus_Chloroacidobacterium	0	0	0	0	0	0	0	0	0	0	0	0	0	0	0.190321	0	0	0	0	0	0	0.00461968	0	0
TACGGAGGATCCAAGCGTTATCCGGATTTATTGGGTTTAAAGGGTGCGTAGGCGGGATAATAAGTCAGCGGTGAAAGATTACGGCTCAACCGTAAAATTGCCGTTGAAACTGTTATTCTTGAGTGTAGATGAAGTAGGCGGAATGTGTAGTGTAGCGGTGAAATGCATAGATATTACACAGAACCCCGATTGCGAAGGCAGCTTACTAAGTTACAACTGACGCTGAAGCACGAAAGCGTGGGGATCAAACAGG	Bacteroidetes	Bacteroidia	Bacteroidales	Porphyromonadaceae_2	Termite_cluster_1	0	0	0	0	0	0	0	0	0	0	0	0	0	0	0	0	0	0.0151395	0	0.0688261	0	0	0.0999142	0
TACGTAGGGGGCTAGCGTTATCCGGAATTACTGGGCGTAAAGGGTGCGTAGGTGGTTTTTTAAGTCAGAAGTGAAAGGCTACGGCTCAACCGTAGTAAGCTTTTGAAACTAGAGAACTTGAGTGCAGGAGAGGAGAGTAGAATTCCTAGTGTAGCGGTGAAATGCGTAGATATTAGGAGGAATACCAGTAGCGAAGGCGGCTCTCTGGACTGTAACTGACACTGAGGCACGAAAGCGTGGGGAGCAAACAGG	Firmicutes	Clostridia_1	Clostridiales	Peptostreptococcaceae	Incertae_Sedis_5	0	0	0	0	0	0	0	0	0	0	0	0	0	0.178799	0	0	0	0	0	0	0	0	0	0
TACGTAGGGTGCGAGCGTTGTCCGGAATTATTGGGCGTAAAGGGCTCGTAGGCGGTTTGTCGCGTCGGAAGTGAAAACACCGGGCTTAACTCGGTGCCTGCTTTCGATACGGGCAGACTAGAGGCATTGAGGGGAGAACGGAATTCCTGGTGTAGCGGTGAAATGCGCAGATATCAGGAGGAACACCGGTGGCGAAGGCGGTTCTCTGGCAATGTTCTGACGCTGAGGAGCGAAAGTGTGGGGAGCGAACAGG	Actinobacteria	Actinobacteria	Propionibacteriales	Nocardioidaceae	Nocardioides	0	0	0	0	0	0	0	0	0	0	0	0	0	0	0	0	0	0	0	0	0	0	0	0
TACGGAGGATCCAAGCGTTATCCGGATTTATTGGGTTTAAAGGGTGCGTAGGCGGCTTATTAAGTCAGGGGTGAAAGACGGTGGCTCAACCATCGCAGTGCCTTTGATACTGATGAGCTTGAATATACCTGAGGTAGGCGGAATGTGACAAGTAGCGGTGAAATGCATAGATATGTCACAGAACACCAATTGCGAAGGCAGCTTACTAAAGTATAATTGACGCTGAGGCACGAAAGCGTGGGGATCAAACAGG	Bacteroidetes	Sphingobacteria	Sphingobacteriales_1	Sphingobacteriaceae	Pedobacter_6	0	0	0	0	0	0	0	0	0	0	0	0.175357	0	0	0	0	0	0	0	0	0	0	0	0
TACAGAGGTCTCAAGCGTTGTTCGGAATCACTGGGCGTAAAGGGTGCGTAGGTGGCGTGGTAAGTCAGATGTGAAAGCCCGGGGCTCAACCTCGGAATTGCATCCGATACTGCCGTGCTAGAGTACTGAAGAGGTGACTAGAATTCTCGGTGTAGCAGTGAAATGCGTAGATATCGAGAGGAATACCAACGGCGAAGGCAGGTCACTGGGCAGTTACTGACACTGAGGCACGAAGGCCAGGGGAGCAAACGGG	Verrucomicrobia	Verrucomicrobiae	Verrucomicrobiales	Verrucomicrobiaceae_2	Prosthecobacter	0	0	0.154189	0	0	0	0	0	0	0	0	0	0	0	0	0	0	0.0151395	0	0	0	0	0	0
TACGTAGGTGGCGAGCGTTGTCCGGATTTATTGGGCGTAAAGGGAGTGTAGGCGGTCTTTTAAGTCTGATGTGAAAGCCCACGGCTCAACCGTGGAGGGTCATTGGAAACTGGGAGACTTGAGTGCAGAAGAGGAGAGCGGAATTCCATGTGTAGCGGTGAAATGCGTAGATATATGGAGGAACACCAGTGGCGAAGGCGGCTCTCTGGTCTGTAACTGACGCTGAGGCTCGAAAGCGTGGGGAGCAAACAGG	Firmicutes	Bacilli	Lactobacillales	Aerococcaceae	Abiotrophia	0	0	0	0	0	0	0	0	0	0	0	0	0	0	0	0	0	0	0	0	0.167183	0	0	0
TACGTAGGGTGCAAGCGTTGTCCGGAATTACTGGGCGTAAAGAGTTCGTAGGCGGTTTGTCGCGTCGTTTGTGAAAACCAGCAGCTCAACTGCTGGCTTGCAGGCGATACGGGCAGACTTGAGTACTGCAGGGGAGACTGGAATTCCTGGTGTAGCGGTGAAATGCGCAGATATCAGGAGGAACACCGGTGGCGAAGGCGGGTCTCTGGGCAGTAACTGACGCTGAGGAACGAAAGCGTGGGTAGCGAACAGG	Actinobacteria	Actinobacteria	Corynebacteriales	Corynebacteriaceae	Uncultured_1	0	0	0	0	0	0	0	0	0	0	0	0	0	0	0	0	0.165825	0	0	0	0	0	0	0
TACGTAGGGTGCGAGCGTTAATCGGAATTACTGGGCGTAAAGCGTGCGCAGGCGGTTATATAAGACAGATGTGAAATCCCCGGGCTCAACCTGGGACCTGCATTTGTGACTGTATAGCTAGAGTACGGTAGAGAGGGATGGAATTCCGCGTGTAGCAGTGAAATGCGTAGATATGCGGAGGAACACCGATGGCGAAGGCAATCCCCTGGACCTGTACTGACGCTCATGCACGAAAGCGTGGGGAGCAAACAGG	Proteobacteria	Betaproteobacteria	Burkholderiales	Comamonadaceae	Rhodoferax	0.00468066	0	0	0	0	0	0	0.0207383	0	0	0	0	0	0	0.138793	0	0	0	0	0	0	0	0	0
TACGGAGGGGGCTAGCGTTGTTCGGAATTACTGGGCGTAAAGCGCACGTAGGCGGCTTTTCAAGTCAGAGGTGAAAGCCCGGGGCTCAACCCCGGAACTGCCTTTGAGACTGGGAGGCTTGAATCACGGAGAGGTGGGTGGAATTCCGAGTGTAGAGGTGAAATTCGTAGATATTCGGAAGAACACCAGTGGCGAAGGCGGCCCACTGGACGTGTATTGACGCTGAGGTGCGAAAGCGTGGGGAGCAAACAGG	Proteobacteria	Alphaproteobacteria	Sphingomonadales	Sphingomonadaceae	Sphingobium_1	0	0	0	0	0	0	0	0	0	0.155447	0	0	0	0	0	0	0	0	0	0	0	0	0	0
GACGAACCGTGCGAACGTTATTCGGAATCACTGGGCTTAAAGCGCGTGTAGGCGGGGCGGCACGTCGGTCGCTGAAAGCCCCCGGCTCAACCGGGGAACCGGCGCCGAGACGACCGCCCTGGAGGGACGTAGGGGGACCTGGAACTTCCGGTGGAGCGGTGAAATGCGTTGAGATCGGAAGGAACGCCCGTGGCGAAAGCGAGGTCCTGGACGTCTGCTGACGCTGAGACGCGAAAGCCAGGGGAGCGAACGGG	Planctomycetes	Planctomycetacia	Planctomycetales	Planctomycetaceae	Singulisphaera	0	0	0	0	0	0	0	0	0	0	0	0	0	0	0	0	0	0	0.0165052	0	0	0	0.0230203	0
TACGTAGGGGGCAAGCGTTGTCCGGAATGACTGGGCGTAAAGGGTGTGTAGGCGGCTTTGTGCGTCGTATGTGAAAGCTCCGGGCTTAACCCGGAAATTGCATACGATACGGCAGGGCTTGAATGTGGGAGAGGTTCGTGGAATTTGTGGTGTAGCGGTAGAATGCGTAGATATCACAAGGAACATCAGAGGCGAAGGCGGCGAACTGGACCATTATTGACGCTGAGACACGAAAGCGTGGGGAGCAAACAGG	Firmicutes	Clostridia_1	Clostridiales	Lachnospiraceae	Termite_cluster	0	0	0	0	0	0	0	0	0	0	0	0	0	0	0	0	0.140056	0	0	0	0	0	0	0
TACGTAGGGCGCGAGCGTTGTCCGGAATTATTGGGCGTAAAGAGCTCGTAGGCGGCTGGCCGCGTCTGTCGTGAAATCCTCTGGCTTAACTGGGGGCTTGCGGTGGGTACGGGCCGGCTTGAGTGCGGTAGGGGAGACTGGAACTCCTGGTGTAGCGGTGGAATGCGCAGATATCAGGAAGAACACCGGTGGCGAAGGCGGGTCTCTGGGCCGTTACTGACGCTGAGGAGCGAAAGCGTGGGGAGCGAACAGG	Actinobacteria	Actinobacteria	Actinomycetales	Actinomycetaceae_2	Actinomyces_3	0	0	0	0	0	0	0	0	0	0	0	0	0	0	0	0	0	0	0.139115	0	0	0	0	0
TACGGAGGGAGCTAGCGTTGTTCGGAATTACTGGGCGTAAAGCGCGCGTAGGCGGTTACTCAAGTCAGAGGTGAAAGCCCGGGGCTCAACCCCGGAACTGCCTTTGAAACTAGGTGACTAGAATCTTGGAGAGGTCAGTGGAATTCCGAGTGTAGAGGTGAAATTCGTAGATATTCGGAAGAACACCAGTGGCGAAGGCGACTGACTGGACAAGTATTGACGCTGAGGTGCGAAAGCGTGGGGAGCAAACAGG	Proteobacteria	Alphaproteobacteria	Sphingomonadales	Sphingomonadaceae	Novosphingobium_2	0	0	0	0	0	0	0	0	0	0.133897	0	0	0	0	0	0	0	0	0	0	0	0	0	0
TACGTAAGGGGCAAGCGTTATCCGGATTTACTGGGTGTAAAGGGAGCGTAGACGGCTGCGTAAGTCAGATGTGAAAGCCCGGGGCTCAACCCCGGGACTGCATTTGAAACTATGCAGCTAGAGTGTCGGAGAGGAAAGCGGAATTCCTAGTGTAGCGGTGAAATGCGTAGATATTAGGAGGAACACCAGTGGCGAAGGCGGCTTTCTGGACGATGACTGACGTTGAGGCTCGAAAGCGTGGGGAGCAAACAGG	Firmicutes	Clostridia_1	Clostridiales	Lachnospiraceae	Incertae_Sedis_20	0	0	0	0	0	0	0	0	0	0	0	0	0	0.127348	0	0	0	0	0	0	0	0	0	0
TACGTAGGGTGCGAGCGTTAATCGGAATTACTGGGCGTAAAGCGTGCGCAGGCGGCCTGATAAGTCAGATGTGAAATCCCCGAGCTCAACTTGGGAACTGCGTTTGAAACTATCAAGCTAGAATATGTCAGAGGGGGGTAGAATTCCACGTGTAGCAGTGAAATGCGTAGAGATGTGGAGGAATACCAATGGCGAAGGCAGCCCCCTGGGATAATATTGACGCTCATGCACGAAAGCGTGGGGAGCAAACAGG	Proteobacteria	Betaproteobacteria	Methylophilales	Methylophilaceae	Uncultured	0.102975	0	0	0	0	0	0	0	0	0	0.0170016	0	0	0	0	0	0	0	0	0	0	0	0	0
TACGTAGGGCGCAAGCGTTGTCCGGAATTATTGGGCGTAAAGAGCTCGTAGGTGGCTGGTCGCGTCTGCCGTGAAAGCTCGCAGCTTAACTGCGGGTCTGCGGTGGATACGGGCCGGCTAGAGGTAGGCAGGGGCAAGTGGAATTCCTGGTGTAGCGGTGAAATGCGCAGATATCAGGAGGAACACCGGTGGCGAAGGCGGCTTGCTGGGCCTTACCTGACGCTGAGGAGCGAAAGCGTGGGGAGCGAACAGG	Actinobacteria	Actinobacteria	Streptosporangiales	Streptosporangiaceae	Nonomuraea_11	0	0	0	0	0	0	0	0	0	0	0	0	0	0	0	0	0	0	0	0	0	0	0	0
TACGGAGGGTGCAAGCGTTACCCGGAATCACTGGGCGTAAAGGGCGTGTAGGCGGCATCACAAGTCTGGTTTTAAAGCCTGCGGCTCAACCGCAGAGATGGACTGGAGACTGTGAAGCTAGACCTCTGGAGAGAGAACTGGAATTCCTGGTGTAGCGGTGGAATGCGTAGATACCAGGAGGAACACCGATGGCGAAGGCAGGTTCTTGGACAGAAGGTGACGCTGAGGCGCGAAAGTGTGGGGAGCAAACCGG	Deinococcus-Thermus	Deinococcus-Thermus	Deinococcales	Deinococcaceae	Deinococcus	0	0	0	0	0	0	0	0	0	0	0	0	0	0	0	0	0	0	0	0	0.1172	0	0	0
TACGTAGGGGGCGAGCGTTGTCCGGAATGACTGGGCGTAAAGGGTGTGTAGGCGGTTTGATAAGTTAGAAGTGTAATACCCAGGGCTTAACTCGGGTGCTGCTTCTAAAACTGTCAGACTTGAGTGTCGGAGAGGAAAGTGGAATTCCTAGTGTAGCGGTGGAATGCGTAGATATTAGGAGGAACATCAGTGGCGAAGGCGACTTTCTGGACGATAACTGACGCTGAGGCACGAAAGCGTGGGTAGCAAACAGG	Firmicutes	Clostridia_1	Clostridiales	Lachnospiraceae	Gut_cluster_14	0	0	0	0	0	0	0	0	0	0	0.110195	0	0	0	0	0	0	0	0	0	0	0	0	0
TACGAAGGGTCCAAGCGTTGTTCGGAATCATTGGGCGTAAAGCGCGCGCAGGCGGGTCAGCAAGTCAGATGTGAAATCTCGAAGCTCAACTTCGAAACTGCGTCTGAAACTGCTAGTCTAGAGTGTCGGAGGGGGTAGGGGAATTTCACGTGTAGGGGTAAAATCCGTAGAGATGTGAAGGAACACCGGGGGCGAAGGCGCCTACCTGGACGACTACTGACGCTGAGGCGCGAAAGCGTGGGGAGCAAACAGG	Proteobacteria	Deltaproteobacteria	Bdellovibrionales	Bacteriovoraceae	Peredibacter	0	0	0	0	0	0	0	0	0	0	0	0	0	0	0.108755	0	0	0	0	0	0	0	0	0
GACGAACCGTGCGAACGTTGTTCGGAATCACTGGGCTTAAAGGGCGCGTAGGCGGGTGTGCAAGTCTGTGGTGAAAGCCCCCAGCTTAACTGGGGAAGTGCCGTGGATACTGCACATCTTGAGGAGGGTAGGGGCATCTGGAACGGTCGGTGGAGCGGTGAAATGCGTTGATATCGACCGGAACTCCGGTGGCGAAGGCGAGGTGCTGGACCCTTTCTGACGCTGATGCGCGAAAGCCAGGGGAGCAAACGGG	Planctomycetes	Planctomycetacia	Planctomycetales	Planctomycetaceae	Uncultured_24	0	0	0	0	0	0	0	0	0.107606	0	0	0	0	0	0	0	0	0	0	0	0	0	0	0
TACGTAGGGAGCGAGCGTTGTCCGGAATTACTGGGCGTAAAGGGTGCGTAGGCGGTCTTAAAAGTCAGATGTGAAATACCGGGGCTTAACCCCGGGGCTGCATTTGAAACTTTAGGACTTGAGTACAGGAGAGGTAAGTGGAATTCCTAGTGTAGCGGTGAAATGCGTAGATATTAGGAGGAACACCAGTGGCGAAGGCGACTTACTGGACTGTAACTGACGCTGAGGCACGAAAGCGTGGGGAGCAAACAGG	Firmicutes	Clostridia_1	Clostridiales	Lachnospiraceae	Catabacter	0	0	0	0	0	0	0	0	0	0	0.107551	0	0	0	0	0	0	0	0	0	0	0	0	0
TACGTAGGGTGCGAGCGTTAATCGGAATTATTGGGCGTAAAGCGAGTGTAGACGGTTATTTAAGCCAGATGTGAAATACCCGAGCCTAACTTGGGAGGTGCATATGGAACTGGGTAGCTAGAGTGTGTCAGAGGGAGGTAGAACTCCACGTGTAGCAGTGAAATGCGTAGAGATGTGGAAGAATACCGATGGCGAAGGCAGCCTCCTGGGATAACACTGACGTTGAGGCTCGAAAGCGTGGGGAGCAAACAGG	Proteobacteria	Betaproteobacteria	Neisseriales	Neisseriaceae_1	Uncultured_1	0	0	0	0	0	0	0	0	0.015841	0	0	0	0	0	0.0767695	0	0	0	0	0	0	0	0.012789	0
TACGTAGGTGGCGAGCGTTGTCCGGAATTACTGGGCGTAAAGGGAGCGTAGGCGGTTTTTTAAGTGGGACGTGAAATCCCCGGGCTTAACCTGGGAATTGCGTTCCATACTGGGAGACTAGAGTGCAGGAGAGGAAAGTGGAATTCCAAGTGTAGCGGTGAAATGCGTAGAGATTTGGAGGAACACCAGTGGCGAAGGCGACTTTCTGGACTGTAACTGACGCTGAGGCTCGAGAGCGTGGGGAGCAAACAGG	Firmicutes	Clostridia_1	Clostridiales	Clostridiaceae_1	Clostridium_11	0.00936132	0	0	0	0	0	0	0	0	0	0	0.0946278	0	0	0	0	0	0	0	0	0	0	0	0
TACGGAGGGAGCTAGCGTTATTCGGAATTATTGGGCGTAAAGAGCTCGTAGGCGGTTTGTCGCGTCTGCTGTGAAAACCTCAGGCTCAACCTGGGGCTTGCAGTGGGTACGGGCAGACTAGAGTGCGGTAGGGGTGACTGGAATTCCTGGTGTAGCGGTGGAATGCGCAGATATCAGGAGGAACACCGATGGCGAAGGCAGGTCACTGGGCCGCAACTGACGCTGAGGAGCGAAAGCATGGGGAGCGAACAGG	Actinobacteria	Actinobacteria	Micrococcales_3	Cellulomonadaceae	Cellulomonas_1	0	0	0	0	0	0	0	0	0	0	0	0	0	0	0	0	0	0	0	0.0094304	0	0	0	0
TACGGAGGATCCGAGCGTTATCCGGATTTATTGGGTTTAAAGGGTGCGTAGGCGGCTCATTAAGTCAGGGGTGGAAGACGGCAGCTCAACTGTCGCAGTGCCTTTGATACTGATGAGCTTGAATGTGGTTGAAGATGGCGGAATGAGACAAGTAGCGGTGAAATGCATAGATATGTCTCAGAACTCCGATTGCGAAGGCAGCTGTCTAAGTCATTATTGACGCTGATGCACGAAAGCGTGGGGATCGAACAGG	Bacteroidetes	Sphingobacteria	Sphingobacteriales_1	Sphingobacteriaceae	Sphingobacterium_3	0	0	0	0	0	0	0	0	0	0	0	0	0	0.095511	0	0	0	0	0	0	0	0	0	0
TACGTAGGATGCGAGCGTTGTCCGGAATTATTGGGCGTAAAGAGCTTGTAGGCGGTTTGTTGCGTCGAAAGTGAAAACTCAGGGCTTAACCCTGAGCCTGCTTTCGATACGGGCAGACTAGAAGAAGGTAGGGGAGAATGGAATTCCCGGTGGAGCGGTGGAATGCGCAGATATCGGGAGGAACACCAATGGCGAAGGCAGTTCTCTGGACCTTTCTTGACGCTGAGAAGCGAAAGCGTGGGGAGCAAACAGG	Actinobacteria	Actinobacteria	Propionibacteriales	Propionibacteriaceae	Aestuariimicrobium	0	0	0	0	0	0	0	0	0	0	0	0	0	0	0	0	0	0	0	0	0	0	0	0
TACGAAGGGGGCTAGCGTTGCTCGGAATCACTGGGCGTAAAGGGTGCGTAGGCGGGTCTTTAAGTCAGGGGTGAAATCCTGGAGCTCAACTCCAGAACTGCCTTTGATACTGAAGATCTTGAGTATGGGAGAGGTGAGTGGAACTGCGAGTGTAGAGGTGAAATTCGTAGATATTCGCAAGAACACCAGTGGCGAAGGCGGCTCACTGGCCCATAACTGACGCTGAGGCACGAAAGCGTGGGGAGCAAACAGG	Proteobacteria	Alphaproteobacteria	Rhizobiales_2	Bradyrhizobiaceae	Nitrobacter	0	0	0	0	0	0	0	0.0941117	0	0	0	0	0	0	0	0	0	0	0	0	0	0	0	0
GACAGAGGGTGCAAACGTTGTTCGGAATTACTGGGCGTAAAGCGTGTGTAGGCGGTCTTGTAAGTCGGATGTGAAAGCCCCGGGCTCAACCCGGGAAGTGCACTCGATACTGCGAGACTTGAGTATCGGAGAGGTTGGTGGAATTCTCGGTGTAGAGGTGAAATTCGTAGATATCGAGAGGAACACCGGTGGCGAAAGCGGCCAACTGGACGAATACTGACGCTGAGACACGAAAGCGTGGGGAGCAAACAGG	Proteobacteria	Deltaproteobacteria	Myxococcales	Polyangiaceae	Sorangium_2	0	0	0	0	0	0	0	0	0	0	0	0	0	0	0	0	0	0	0	0	0	0	0	0
TACGTAGGGGGCTAGCGTTGTCCGGAATCATTGGGCGTAAAGCGCGTGTAGGCGGCCCGGTAAGTCCGCTGTGAAAGTCGGGGGCTCAACCCTCGGATGCCGGTGGATACTGTCGGGCTTGAGTACGGAAGAGGCGAGTGGAATTCCTGGTGTAGCGGTGAAATGCGCAGATATCAGGAGGAACACCGATTGCGAAGGCAGCTCGCTGGGACGTGACTGACGCTGAGACGCGAAAGCGTGGGGAGCAAACAGG	Actinobacteria	Actinobacteria	Solirubrobacterales	Solirubrobacteriaceae	Solirubrobacter	0	0	0	0	0	0	0	0	0	0	0	0.0907029	0	0	0	0	0	0	0	0	0	0	0	0
GACGTAGGGTGCAAGCGTTGTCCGGATTTATTGGGCGTAAAGAGCTCGTAGGCGGCTCGTCGCGTCGACCGTGAAAACCTACTGCTTAACGGTGGGCTTGCGGTTGATACGGGCGGGCTAGAGTTCGGTAGGGGAGACTGGAATTCCTGGTGTAGCGGTGAAATGCGCAGATATCAGGAGGAACACCGGTGGCGAAGGCGGGTCTCTGGGCCGATACTGACGCTGAGGAGCGAAAGCGTGGGGAGCGAACAGG	Actinobacteria	Actinobacteria	Micromonosporales	Micromonosporaceae	Planosporangium	0	0	0	0	0	0	0	0	0	0.0889827	0	0	0	0	0	0	0	0	0	0	0	0	0	0
GACGTAGGGCGCGAGCGTTGTCCGGATTTATTGGGCGTAAAGAGCTCGTAGGCGGCTTGTCGCGTCGACCGTGAAAACTTGGGGCTCAACTCCAAGCCTGCGGTCGATACGGGCAGGCTAGAGTTCGGTAGGGGAGACTGGAATTCCTGGTGTAGCGGTGAAATGCGCAGATATCAGGAGGAACACCGGTGGCGAAGGCGGGTCTCTGGGCCGATACTGACGCTGAGGAGCGAAAGCGTGGGGAGCGAACAGG	Actinobacteria	Actinobacteria	Micromonosporales	Micromonosporaceae	Micromonospora_1	0	0	0	0	0	0	0	0	0	0	0	0	0	0	0	0	0.0867234	0	0	0	0	0	0	0
TACAGAGGTCTCGAGCGTTGTTCGGATTCATTGGGCGTAAAGGGCGCGTAGGCTGCGGGGCAAGTCGGGTGTGAAATCTCAGAGCTCAACTCTGAAACTGCACTCGATACTGCTTTGCTTGAGGACTGGAGAGGAGATTGGAATTCACGGTGTAGCAGTGAAATGCGTAGATATCGTGAGGAAGACCAGTGGCGAAGGCGGATCTCTGGACAGTTCCTGACGCTGAGGCGCGAAGGCCAGGGGAGCAAACGGG	Verrucomicrobia	Spartobacteria	Chthoniobacterales	Xiphinematobacteraceae	Candidatus_Xiphinematobacter	0	0	0	0	0	0	0	0	0	0.0413732	0	0.0324438	0	0	0	0	0	0	0	0	0	0	0	0
TACGTAGGTGGCAAGCGTTATCCGGAATTATTGGGCGTAAAGGGTGCGTAGGCGGTCGAATAAGTCTGAAGTAAAAGCCAGTGGCTCAACCACTGTTCGCTTTGGAAACTGTTTGACTAGAGTGCAGAAGAGGCAAGTGGAATTCCATGTGTAGCGGTAAAATGCGTAGATATATGGAGGAACACCAGTGGCGAAGGCGGCTTGCTGGTCTGTAACTGACGCTGAGGCACGAAAGCGTGGGGAGCAAATAGG	Firmicutes	Erysipelotrichi	Erysipelotrichales	Erysipelotrichaceae	Uncultured_3	0	0	0	0	0	0	0	0	0	0	0.0810913	0	0	0	0	0	0	0	0	0	0	0	0	0
TACGTAGGGTGCAAGCGTTAATCGGAATTACTGGGCGTAAAGCGTGCGCAGGCGGCTTTGTAAGTCTGACGTGAAATCCCCGGGCTTAACCTGGGAATTGCGTTGGAGACTGCAAGGCTGGAGTCTGGCAGAGGGGGGTAGAATTCCACGTGTAGCAGTGAAATGCGTAGAGATGTGGAGGAACACCGATGGCGAAGGCAGCCCCCTGGGTCAAGACTGACGCTCATGCACGAAAGCGTGGGGAGCAAACAGG	Proteobacteria	Betaproteobacteria	Burkholderiales	Oxalobacteraceae	Massilia_9	0	0	0	0	0	0	0	0	0	0	0	0	0	0	0	0	0	0.0228428	0.0471576	0	0	0	0.0102312	0
GACGAACCGTGCGAACGTTGTTCGGATTCACTGGGCTTAAAGGGCGCGTAGGCGGACGGTCAAGTCGGGGGTGAAATCTTTCCGCTCAACGGGAAACGTGCCTTCGATACTGATCGTCTCGAGGGAGGCAGGGGCATGCGGAACTTCCGGTGGAGCGGTGAAATGCGTAGATATCGGAAGGAACGCCGGTGGCGAAAGCGGCGTGCTGGACCTCTTCTGACGCTGAGGCGCGAAAGCCAGGGGAGCGAACGGG	Planctomycetes	Planctomycetacia	Planctomycetales	Planctomycetaceae	Uncultured_21	0	0	0	0	0.0797153	0	0	0	0	0	0	0	0	0	0	0	0	0	0	0	0	0	0	0
GACGGAGGGGGCTAGCGTTGTTCGGAATGACTGGGCGTAAAGGGCGCGTAGGCGGTTTATTAAGTGAGGCGTGAAAGCCCTGGGCTTAACCCAGGATGTGCGTTTCATACTGATAAGCTAGAGTGCGAGAGAGGAAAGTGGAATTCCTAGTGTAGAGGTGAAATTCGTAGATATTAGGAAGAACACCAGAGGCGAAGGCGGCTTTCTGGCTCGCAACTGACGCTGAGGCGCGAAAGCGTGGGGAGCAAACAGG	Proteobacteria	Alphaproteobacteria	Rickettsiales	Holosporaceae	Holospora	0	0	0	0	0	0	0	0	0	0	0	0	0	0	0	0	0.079277	0	0	0	0	0	0	0
TACGTAGGGCGCGAGCGTTGTCCGGAATTATTGGGCGTAAAGGGCTTGTAGGCGGCTGGTCGCGTCTGCCGTGAAATCCTCTGGCTCAACTGGGGGCGTGCGGTGGGTACGGGCTGGCTTGAGTGCGGTAGGGGAGGCTGGAACTCCTGGTGTAGCGGTGGAATGCGCAGATATCAGGAAGAACACCGGTGGCGAAGGCGGGTCTCTGGGCCGTTACTGACGCTGAGGAGCGAAAGCGTGGGGAGCGAACAGG	Actinobacteria	Actinobacteria	Actinomycetales	Actinomycetaceae_2	Actinomyces_2	0	0	0	0	0	0	0	0	0	0	0	0	0	0	0	0	0.079277	0	0	0	0	0	0	0
TACGAGGGGTGCGAGCGTTGTTCGGAATCACTGGGCGTAAAGGGAGCGTAGGCTGCCCATCAAGCCGGGCGTGCAAACCCATGGCCTAACCATGGGATTGCGTCCGGGACTGTTGGGCTTGGATTTTTCAGAGGTTGATGGAATTCCCGGTGGAGCGGTGGAATGCGTAGATATCGGGAAGAACACCGGAGGCGAAGGCGATCAACTGGGGAAACATCGACGCTGCAGCTCGAAAGCGCGGGTAGCAAACAGG	Fibrobacteres	Subphylum_2	Insect_cluster	Termite_cluster_I	Subcluster_Ia	0	0	0	0	0	0	0	0	0	0	0	0	0	0	0	0	0	0	0	0	0	0	0.07799	0
TACGTAGGGTGCAAGCGTTGTCCGGAATTATTGGGCGTAAAGAGCTCGTAGGCGGTCTGTCGCGTCGAATGTGAAAACCCGAGGCTCAACTTCGGGCCTGCATTCGATACGGGCAGACTAGAGTTCGGTAGGGGAGTCTGGAATTCCTGGTGTAGCGGTGAAATGCGCAGATATCAGGAGGAACACCGGTGGCGAAGGCGGGACTCTGGGCCGATACTGACGCTGAGGAGCGAAAGCGTGGGGAGCAAACAGG	Actinobacteria	Actinobacteria	Frankiales	Nakamurellaceae	Saxeibacter	0	0	0	0	0.076864	0	0	0	0	0	0	0	0	0	0	0	0	0	0	0	0	0	0	0
TACGTAAGGGGCGAGCGTTGTTCGGAATTATTGGGCGTAAAGGGCATGTAGGCGGTTAGGTAAGCCTGATGTGAAATGTATGAGCTTAACTCATAAACTGCATTGGGTACTGCTTGACTTGAATCACGGAGGGGAAACTGGAATTCCAAGTGTAGGGGTGGAATCTGTAGATATTTGGAAGAACACCGGTGGCGAAGGCGGGTTTCTAGCCGATGATTGACGCTGATGTGCGAAGGTGCGGGGAGCAAACAGG	Spirochaetes	Spirochaetes	Spirochaetales	Spirochaetaceae_Treponema	Animal_cluster_2	0	0	0	0	0	0	0	0	0	0	0	0	0	0	0	0	0.0757052	0	0	0	0	0	0	0
TACGAGGGGTGCGAGCGTTGTTCGGAATCACTGGGCGTAAAGGGAGCGTAGGCTGCCATTCAAGCCGGGCGTGCAAACCCGCGGCCTAACCGCGGGATTGCGTCCGGGACTGTGTGGCTTGGATTTTTCAGAGGTTGACGGAATTCCCGGTGGAGCGGTGGAATGCGTAGATATCGGGAAGAACACCGGAGGCGAAGGCGGTCAACTGGGGAAACATCGACGCTGCAGCTCGAAAGCGCGGGTAGCAAACAGG	Fibrobacteres	Subphylum_2	Insect_cluster	Termite_cluster_I	Subcluster_Ib	0	0	0	0	0	0	0	0	0	0	0	0	0	0	0	0	0	0	0	0	0	0	0.0736047	0
TACATATGGAGCGAGCGTTACTCGGAATCACTGGGCGTAAAGGGTGCGTAGGCTGTTTAATAAGTCGTTGTTTTAACTTACGGGCTTAACCTGTACTGTGATAGCGATACTATTAGACTTGAGTACTTGAGGGGTAAATGGAATTCTCGGTGTAGCGGTGGAATGCGTAGATATCGAGAAGAACACCAATGGCGAAGGCAGTTTACTGGCAAGATACTGACGCTGAAGCACGAGAGCGTGGGGAGCAAACAGG	Candidate_phylum_TG3	Subphylum_2	incertae_sedis	Termite_cluster_IV	Subcluster_IVa	0	0	0	0	0	0	0	0	0	0	0	0	0	0	0	0	0	0	0	0	0	0	0.0716665	0
TACGTAGGGTGCGAGCGTTAATCGGAATTACTGGGCGTAAAGCGTGCGCAGGCGGTCCGTTAAGACAGATGTGAAATCCCCGGGCTTAACCTGGGAACTGCATTTGTGACTGGCGGACTGGAGTATGGCAGAGGGGGGTAGAATTCCACGTGTAGCAGTGAAATGCGTAGAGATGTGGAGGAATACCGATGGCGAAGGCAGCCCCCTGGGCCAATACTGACGCTCATGCACGAAAGCGTGGGGAGCAAACAGG	Proteobacteria	Betaproteobacteria	Burkholderiales	Burkholderiaceae_1	Burkholderia_1	0	0	0	0	0	0	0	0	0	0	0	0	0	0	0	0	0	0.0513963	0.018863	0	0	0	0	0
TACGAAGGGTGCAAGCGTTACTCGGAATTACTGGGCGTAAAGCGTGCGTAGGTGGTGGTTTAAGTCTGTTGTGAAAGCCCTGGGCTCAACCTGGGAATTGCAGTGGATACTGGGTCACTAGAGTGTGGTAGAGGGTAGCGGAATTCCCGGTGTAGCAGTGAAATGCGTAGAGATCGGGAGGAACATCCGTGGCGAAGGCGGCTACCTGGACCAACACTGACACTGAGGCACGAAAGCGTGGGGAGCAAACAGG	Proteobacteria	Gammaproteobacteria	Xanthomonadales	Xanthomonadaceae	Xylella	0	0	0	0	0	0	0	0	0	0	0	0	0	0	0	0	0.0606186	0.00756974	0	0	0	0	0	0
TACGTAGGTGGCGAGCGTTGTCCGGAATTATTGGGCGTAAAGGGCGTGTAGGCGGGTCATTAAGTCTTAAGTATAAATGCCGAGCTTAACTTGGTATTGCTTAAGAAACTATTGGTCTTGAGTTAAGGAGAGGAAAGCGGAATTCCCAGTGTAGCGGTGAAATGCGTAGAGATTGGGAGGAACACCAGTGGCGAAGGCGGCTTTCTGGACTTAAACTGACGCTGAGGCGCGAAAGCCAGGGTAGCGAACGGG	Firmicutes	Clostridia_2	Clostridiales_1	Veillonellaceae	Thermosinus	0	0	0	0.066557	0	0	0	0	0	0	0	0	0	0	0	0	0	0	0	0	0	0	0	0
TACAGAGGTCTCAAGCGTTGTTCGGAATCACTGGGCGTAAAGGGTGCGTAGGCTGTGTTGTAAGTCAGAGGTGAAATCCCGGGGCTCAACCTCGGAACTGCCTCCGATACTGCAAGACTTGAGGACTGGAGAGGAGATTGGAATTCATGGTGGAGCAGTGAAATGCGTAGATATCATGAGGAACGCTAGTGGTGTAGGCGAATCTCTGGACAGTTCCTGACGCTGAGGCACGAAGGCCAGGGGAGCAAACGGG	Verrucomicrobia	Verrucomicrobiae	Verrucomicrobiales	Verrucomicrobiaceae_2	Uncultured_2	0	0	0	0	0.0543996	0	0	0	0	0	0	0	0	0	0	0	0	0	0	0	0	0	0	0
GACGAACCGTGCGAACGTTGTTCGGAATCACTGGGCTTAAAGGGCGCGTAGGCGGCCGACCAAGTCAGGGGTGAAATCCTGCAGCTCAACTGTAGAAGTGCCTTTGATACTGGCCGGCTCGAGGGAGGTAGGGGTCGCTGGAACTTCTGGTGGAGCGGTGAAATGCGTTGATATCAGAAGGAACGCCGGTGGCGAAAGCGAGCGACTGGACCTCTTCTAACGCTGAGGCGCGAAAGCCAGGGGAGCAAACGGG	Planctomycetes	Planctomycetacia	Planctomycetales	Planctomycetaceae	Uncultured_17	0	0	0	0	0	0	0	0	0	0.0597872	0	0	0	0	0	0	0	0	0	0	0	0	0	0
TACGTAGGGTGCGAGCGTTGTCCGGAATTATTGGGCGTAAAGAGCTCGTAGGCGGTTTGTCGCGTCGGCCGTGAAAACTCAACGCTTAACGTTGAGCTTGCGGTCGATACGGGCAGACTTGAGTTCGGTAGGGGAGACTGGAATTCCTGGTGTAGCGGTGAAATGCGCAGATATCAGGAGGAACACCGGTGGCGAAGGCGGGTCTCTGGGCCGATACTGACGCTGAGGAGCGAAAGCGTGGGGAGCGAACAGG	Actinobacteria	Actinobacteria	Pseudonocardiales_1	Pseudonocardiaceae_1	Amycolatopsis	0	0	0	0	0	0	0	0	0	0	0	0	0	0	0	0	0	0	0	0	0	0	0.0576037	0
GACGAACCGAGCGAACGTTGTTCGGAATCACTGGGCTTAAAGGGCGCGTAGGCGGGTCTGCAAGTCTGTGGTGAAATCCTCCGGCTCAACCGGAGAACTGCCTCGGATACTGCGGGTCTCGAGGGTGATAGGGGTATGCGGAACTATCGGTGGAGCGGTGAAATGCGTTGATATCGATAGGAACTCCGGTGGCGAAGGCGGCATACTGGATCACTTCTGACGCTGAGGCGCGAAAGCCAGGGGAGCAAACGGG	Planctomycetes	Planctomycetacia	Planctomycetales	Planctomycetaceae	Zavarzinella	0	0	0	0	0	0	0	0	0	0	0	0	0	0	0	0	0	0	0	0	0	0	0	0
TACATAGGGTGCGAGCGTTATCCGGAATTATTGGGCGTAAAGCGTCCGTAGGTGGTTTGTAAAGTCTGGAGTTAAAGCCTAAAGCTCAACTTTAGTACGCTTCAGATACTTACAAACTAGAGTCATATAGAGGTTAGTGGAACTCCATGTGGAGCGGTGGAATGCGTAGATATATGGAAGAACACCAATGGCGAAGGCAACTAACTGGATATGTACTGACACTCAGGGACGAAAGCGTGGGGAGCAAACAGG	Tenericutes	Mollicutes	Mycoplasmatales	Mycoplasmataceae	Mycoplasma_1	0	0.0547818	0	0	0	0	0	0	0	0	0	0	0	0	0	0	0	0	0	0	0	0	0	0
TACGGAGGGTGCAAGCGTTAATCGGAATTACTGGGCGTAAAGCGCACGCAGGCGGTCTGTCAAGTCGGATGTGAAATCCCCGGGCTCAACCTGGGAACTGCATTCGAAACTGGCAGGCTGGAGTCTTGTAGAGGGGGGTAGAATTCCAGGTGTAGCGGTGAAATGCGTAGAGATCTGGAGGAATACCGGTGGCGAAGGCGGCCCCCTGGACAAAGACTGACGCTCAGGTGCGAAAGCGTGGGGAGCAAACAGG	Proteobacteria	Gammaproteobacteria_1	Enterobacteriales	Enterobacteriaceae	Klebsiella_2	0	0	0.0547778	0	0	0	0	0	0	0	0	0	0	0	0	0	0	0	0	0	0	0	0	0
TACGTAGGGGGCGAGCGTTGTCCGGAATGATTGGGCGTAAAGCGCGCGCAGGCGGTCCTTTAAGTCTGATGTAAAAGCCCGCGGCTTAACCGCGGAAGGTCATTGGAAACTGGGGGACTTGAGGCTAGGAGAGGGAAGTGGAATTCCTGGTGTAGCGGTGAAATGCGTAGAGATCAGGAGGAATACCGATGGCGAAAGCAACTTCCTGGCTTAGAACTGACGCTGAGGCGCGAAAGCGTGGGGAGCAAACAGG	Firmicutes	Bacilli	Bacillales	Family_X_Incertae_Sedis	Thermicanus	0	0	0	0	0	0	0	0	0	0	0	0	0	0	0	0	0	0	0	0	0	0	0	0
TACGGAGGATCCGAGCGTTATCCGGATTTATTGGGTTTAAAGGGTGCGTAGGCGGCACTTTAAGTCAGGGGTGAAAGACGGCAGCTTAACTGTCGCAGTGCCTTTGATACTGAAGTGCTTGAATGCGGTTGAAGACGGCGGAATGAGACAAGTAGCGGTGAAATGCATAGATATGTCTCAGAACACCGATTGCGAAGGCAGCTGTCTAAGCCGTTATTGACGCTGATGCACGAAAGCGTGGGGATCGAACAGG	Bacteroidetes	Sphingobacteria	Sphingobacteriales_1	Sphingobacteriaceae	Sphingobacterium_2	0	0	0	0	0	0	0	0	0	0	0	0	0	0	0.0460617	0	0	0	0	0	0	0	0	0
TACGAAGGGGGCTAGCGTTGCTCGGAATCACTGGGCGTAAAGCGCACGTAGGCGGATTGTTAAGTCAGGGGTGAAATCCTGGAGCTCAACTCCAGAACTGCCTTTGATACTGGCGATCTTGAGTCCGGGAGAGGTGAGTGGAACTGCGAGTGTAGAGGTGAAATTCGTAGATATTCGCAAGAACACCAGTGGCGAAGGCGGCTCACTGGCCCGGTACTGACGCTGAGGTGCGAAAGCGTGGGGAGCAAACAGG	Proteobacteria	Alphaproteobacteria	Rhizobiales_2	Xanthobacteraceae	Uncultured_1	0	0	0	0	0	0	0	0	0	0.0450673	0	0	0	0	0	0	0	0	0	0	0	0	0	0
TACGGAGGATCCAAGCGTTATCCGGATTTATTGGGTTTAAAGGGTGCGTAGGCGGGCTAATAAGTCAGCGGTGAAAGTTTCCGGCTCAACCGGGAAATTGCCGTTGAAACTATTGGCCTTGAGTGTAGATGAGGTGGGCGGAATTCGTAGTGTAGCGGTGAAATGCTTAGATATTACGAAGAACTCCAATTGCGTAGGCAGCTCACTAGGCTACAACTGACGCTGAGGCACGAAGGTGCGGGGATCAAACAGG	Bacteroidetes	Bacteroidia	Bacteroidales	Porphyromonadaceae_Cluster_V	Mixed_gut_cluster	0.042126	0	0	0	0	0	0	0	0	0	0	0	0	0	0	0	0	0	0	0	0	0	0	0
TACGGGGGGAGCAAGCGTTGTTCGGATTTACTGGGCGTAAAGGGCGCGTAGGCGGCCACCGCAAGTCAGTTGTGAAAGCTCTGGGCTTAACCCAGAAAGGTCAACTGATACTGCGGGGCTAGAGTGCAGAAGGGGCAACTGGAATTCTCGGTGTAGCGGTGAAATGCGTAGATATCGAGAGGAACACCTGCGGCGAAGGCGGGTTGCTGGGCTGACACTGACGCTGAAGTGCGAAAGCTAGGGGAGCGAACGGG	Acidobacteria	Acidobacteria	Acidobacteriales	Acidobacteriaceae	Uncultured_26	0	0	0	0	0	0	0	0	0	0.0413873	0	0	0	0	0	0	0	0	0	0	0	0	0	0
TACGGAGGGTGCAAGCGTTATCCGGATTTATTGGGTTTAAAGGGTCCGTAGGCGGATTTGTAAGTCAGTGGTGAAATCTCACAGCTTAACTGTGAAACTGCCATTGATACTGCAAGTCTTGAGTGTTGTTGAAGTAGCTGGAATAAGTAGTGTAGCGGTGAAATGCATAGATATTACTTAGAACACCAATTGCGAAGGCAGGTTACTAAGCAACAACTGACGCTGATGGACGAAAGCGTGGGGGGCGAACAGG	Bacteroidetes	Flavobacteria	Flavobacteriales	Flavobacteriaceae_2	Chryseobacterium_12	0	0	0	0	0	0	0	0	0	0	0	0	0	0	0	0	0.0394197	0	0	0	0	0	0	0
TACGTAGGTGGCAAGCGTTGTCCGGAATGACTGGGCGTAAAGGGCGTGTAGGTGGACGGATCAGTCGGATGTGAAATACCCGAGCTTAACTTGGGAACGGCATCCGATACGGTCGGTCTTGAGTGCAGGAGAGGGCAGTGGAATTCCCAGTGTAGCGGTGAAATGCGTAGAGATTGGGAGGAACACCAGTGGCGAAGGCGGCTGCCTGGACTGTAACTGACACTGAGGCGCGAAAGCGTGGGGAGCAAACAGG	Firmicutes	Clostridia_2	Clostridiales_1	Peptococcaceae_1	Uncultured_5	0	0	0	0	0	0	0	0	0	0	0.0389292	0	0	0	0	0	0	0	0	0	0	0	0	0
TACGTAGGTGGCAAGCGTTGTCCGGATTTATTGGGCGTAAAGGGCTCGTAGGCGGTTTGTCACGTCGGGAGTGAAAACTCGGAGCTCAACTCCGAGCCTGCTTCCGATACGGGCTGACTAGAGGTAGGCAGGGGAGAGCGGAACTCCTGGTGTAGCGGTGGAATGCGCAGATATCAGGAAGAACACCGGTGGCGAAGGCGGCTCTCTGGGCCTCACCTGACGCTGAGGAGCGAAAGCGTGGGTAGCGAACAGG	Actinobacteria	Actinobacteria	Propionibacteriales	Nocardioidaceae	Kribbella	0	0	0	0	0.038432	0	0	0	0	0	0	0	0	0	0	0	0	0	0	0	0	0	0	0
TACGTAGGTGGCAAGCGTTGTCCGGAATCATTGGGCGTAAAGCGCGCGCAGGCGGTCCTTTAAGTCTGATGTGAAATCTTGCGGCTCAACCGTAAGCGGTCATTGGAAACTGGGGGACTTGAGTGCAGGAGAGGAAAGCGGAATTCCATGTGTAGCGGTGAAATGCGTAGAGATATGGAGGAACACCAGTGGCGAAGGCGGCTTTCTGGCCTGTAACTGACGCTGAGGCGCGAAAGCGTGGGGAGCAAACAGG	Firmicutes	Bacilli	Bacillales	Bacillaceae_3	Anoxybacillus	0.0383914	0	0	0	0	0	0	0	0	0	0	0	0	0	0	0	0	0	0	0	0	0	0	0
TACGTAGGGGGCGAGCGTTATCCGGAATTATTGGGCGTAAAGAGTGCGTAGGTGGCTTTGTAAGCGCGGGGTTTAAGGCAGCAGCTTAACTGCTGTATGCCCCGCGAACTGTTGAGCTTGAGTGTGGGAGAGGAAAGCGGAATTCCTAGTGTAGCGGTGAAATGCGTAGATATTAGGAGGAACACCAGTGGCGAAGGCGGCTTTCTGGACCATAACTGACACTGAGGCACGAAAGCGTGGGGAGCAAACAGG	Firmicutes	Clostridia_1	Clostridiales	Family_XIII_Incertae_Sedis	Termite_cockroach_cluster_2	0	0	0	0	0	0	0	0	0	0	0	0	0	0	0	0	0.0367918	0	0	0	0	0	0	0
TACATAGGGTGCAAGCGTTGTCCGGAATTATTGGGCGTAAAGAGCTCGTAGGTGGTTCGATACGTCGGATGTGAAAATCAGGGGCTCAACCCCTGACCTGCATCCGATACGGTCGAGCTAGAGTTTGGTAGGGGAGACTGGAATTCCTGGTGTAGCGGTGGAATGCGCAGATATCAGGAGGAACACCGATGGCGAAGGCAGGTCTCTGGGCCAATACTGACACTGAGGAGCGAAAGCGTGGGGAGCGAACAGG	Actinobacteria	Actinobacteria	Frankiales_2	Sporichthyaceae	hgcI_clade	0.0327646	0	0	0	0	0	0	0	0	0	0	0	0	0	0	0	0	0	0	0	0	0	0	0
TACGTAGGTGGCAAGCGTTGTCCGGATTTATTGGGCGTAAAGGGAGCGCAGGTGGTTTCTTAAGTCTGATGTGAAAGCCCACGGCTTAACCGTGGAGGGTCATTGGAAACTGGGAAACTTGAGTACAGAAGAGGAATGTGGAACTCCATGTGTAGCGGTGGAATGCGTAGATATATGGAAGAACACCAGTGGCGAAGGCGACATTCTGGTCTGTTACTGACACTGAGGCTCGAAAGCGTGGGGAGCAAACAGG	Firmicutes	Bacilli	Lactobacillales	Aerococcaceae	Aerococcus	0	0	0	0	0	0	0	0	0	0	0	0	0	0	0	0	0	0	0	0	0	0	0.0352023	0
TACGTAGGGCGCAAGCGTTATCCGGAATTATTGGGCGTAAAGAGCTCGTAGGCGGTTTGTCGCGTCTGCTGTGAAAGACCGGTGCTCAACTCCGGTTCTGCAGTGGGTACGGGCAGACTAGAGTGCAGTAGGGGAGACTGGAATTCCTGGTGTAGCGGTGAAATGCGCAGATATCAGGAGGAACACCGATGGCGAAGGCAGGTCTCTGGGCTGTAACTGACGCTGAGGAGCGAAAGCATGGGGAGCGAACAGG	Actinobacteria	Actinobacteria	Micrococcales_1	Micrococcaceae	Arthrobacter_21	0	0	0	0	0	0	0	0	0	0	0.0204019	0	0	0	0	0	0	0	0	0	0	0	0	0
TACGAAGGGGGCTAGCGTTGCTCGGAATTACTGGGCGTAAAGGGAGCGTAGGCGGGTTATCAAGTTGGAGGTGAAAGCCCAGGGCTCAACCTTGGAATTGCCTTCAAAACTGATAGCCTAGAGTATGATAGAGGTAAGTGGAACTCCGAGTGTAGAGGTGAAATTCGTAGATATTCGGAAGAACACCAGTGGCGAAGGCGACTTACTGGATCATGACTGACGCTGAGGCTCGAAAGCGTGGGGAGCAAACAGG	Proteobacteria	Alphaproteobacteria	Caulobacterales	Caulobacteraceae	Asticcacaulis	0	0	0	0	0	0	0	0	0	0	0	0	0	0	0	0	0	0	0	0.0107541	0	0	0	0
TACGAAGGGTGCAAGCGTTGTTCGGATTTACTGGGCGTAAAGCGTCCGTAGGTGGTTGTGTAAGTCAGGGGTGAAATCCCAGGGCCTAACCCTGGAACTGCCTTTGATACTGCACGGCTAGAGCGTGATAGAGGAAGATGGAACAACTGGTGTAGGAGTGGAATCCGTAGATATCAGTTAGAACACCAATGGCGAAGGCAGTCTTCTGGATCATTGCTGACACTGAGGGACGAAAGCGTGGGGAGCAAACAGG	Proteobacteria	Alphaproteobacteria	Rhodospirillales_1	Rhodospirillaceae	Thalassospira	0	0	0	0	0	0	0	0	0	0	0.0326357	0	0	0	0	0	0	0	0	0	0	0	0	0
TACGAGGGGGGCGAGCGTTGTTCGGAATTATTGGGCGTAAAGGGCGCGTAGGCGGTTTGGTAAGTCTTATGTGAAATCTTCGGGCTCAACTCGAAGTCTGCATGAGAAACTGCCGGGCTTGAGTGTGGGAGAGGTGAGTGGAATTCCCGGTGTAGCGGTGAAACGCGTAGATATCGGGAGGAACACCTGTGGCGAAAGCGGCTCACTGGACCACAACTGACGCTGAGGCGCGAAAGCTAGGGGAGCAAACAGG	Acidobacteria	Acidobacteria	Acidobacteriales	Acidobacteriaceae	Acidobacterium	0	0	0	0	0.0320266	0	0	0	0	0	0	0	0	0	0	0	0	0	0	0	0	0	0	0
TACGTAGGGTGCGAGCGTTGTCCGGAATTATTGGGCGTAAAGAGCTTGTAGGCGGTTTGTCGCGTCTGCTGTGAAAGACCGGGGCTTAACTCCGGTTCTGCAGTGGGTACGGGCAGGCTAGAGTGTGGTAGGGGAGACTGGAATTCCTGGTGTAGCGGTGAAATGCGCAGATATCAGGAGGAACACCGATGGCGAAGGCAGGTCTCTGGGCCATAACTGACGCTGAGAAGCGAAAGCATGGGGAGCGGACAGG	Actinobacteria	Actinobacteria	Micrococcales_4	Dermacoccaceae	Dermacoccus	0	0	0	0	0.0320266	0	0	0	0	0	0	0	0	0	0	0	0	0	0	0	0	0	0	0
TACGTAGGGGGCGAGCGTTATCCGGAGTTACTGGGCGTAAAGCGCCCGCAGGCGGTGAGGTACGTTTTGCGTGACAGCTGCTGGCTTAACGAGCAGAGGATGCGAAAGACGGCCTGACTTGAGGGCCAGAGAGGGACCTGGAATTCCGGGTGGAGCGGTGAAATGCGTAGAGATCCGGAGGAACACCAAAGGCGCAGGCAGGGTCCTGGCTGGTCACTGACGCTGAGGGGCGAAAGCTAGGGGAGCGAACGGG	Chloroflexi	Ktedonobacteria	Ktedonobacteriales	Ktedonobacteriaceae	Ktedonobacter	0	0	0	0	0	0	0	0	0	0	0	0	0	0	0	0	0	0	0	0	0	0	0.0316176	0
TACGTAGGGTGCAAGCGTTAATCGGAATTACTGGGCGTAAAGCGTGCGCAGGCGGTTATGTAAGTCAGATGTGAAATCCCCGGGCTCAACCTGGGAATGGCATTTGAGACTGCATGGCTAGAGTGCGTCAGAGGGGGGTAGAATTCCACGTGTAGCAGTGAAATGCGTAGAGATGTGGAGGAATACCGATGGCGAAGGCAGCCCCCTGGGATAACACTGACGCTCATGCACGAAAGCGTGGGGAGCAAACAGG	Proteobacteria	Betaproteobacteria	Burkholderiales	Oxalobacteraceae	Herminiimonas_1	0	0	0	0	0	0	0	0	0	0	0	0	0	0	0	0	0	0	0	0.0314347	0	0	0	0
TACGTAGGGTGCGAGCGTTAATCGGAATTACTGGGCGTAAAGCGTGCGCAGGCGGTTTGGTAAGACAGGCGTGAAATCCCCGGGCTCAACCTGGGAACTGCGCTTGTGACTGCCAGGCTAGAGTACGGCAGAGGGGGGTGGAATTCCACGTGTAGCAGTGAAATGCGTAGAGATGTGGAGGAACACCAATGGCGAAGGCAGCCCCCTGGGTCGATACTGACGCTCATGCACGAAAGCGTGGGTAGCAAACAGG	Proteobacteria	Betaproteobacteria	Rhodocyclales	Rhodocyclaceae_3	Dechloromonas_1	0	0	0.0304321	0	0	0	0	0	0	0	0	0	0	0	0	0	0	0	0	0	0	0	0	0
TACGGAGGGTGCAAGCGTTAATCGGAATTACTGGGCGTAAAGCGCACGCAGGCGGTCTGTCAAGTCGGATGTGAAATCCCCGGGCTCAACCTGGGAACTGCATTCGAAACTGGCAGGCTAGAGTCTCGTAGAGGGAGGTAGAATTCCAGGTGTAGCGGTGAAATGCGTAGAGATCTGGAGGAATACCGGTGGCGAAGGCGGCCTCCTGGACGAAGACTGACGCTCAGGTGCGAAAGCGTGGGGAGCAAACAGG	Proteobacteria	Gammaproteobacteria_1	Enterobacteriales	Enterobacteriaceae	Enterobacter_4	0	0	0	0	0	0	0	0	0	0	0	0	0	0	0	0	0.0296238	0	0	0	0	0	0	0
TACAGAGGGTGCAAGCGTTAATCAGAATGACTGGGCGTAAAGGGCGTGTAGGTGGTTAATTAGGTTTGATGTGAAATCCCCGGGCTTAACCTGGGAATTGCGTCGAAAACGGATTGACTCGAGTGAGATAGAGGGTTGTGGAATTTCCGGTGTAGCGGTGAAATGCGTAGATATCGGAAAGAACATCAGTGGCGAAGGCGACAACCTGGATCTTAACTGACACTGAGGCGCGAAGGCGTGGGGAGCAAACAGG	Proteobacteria	Gammaproteobacteria_2	Legionellales	Coxiellaceae	Rickettsiella	0	0	0	0	0	0	0	0	0	0	0	0	0	0	0	0	0.0290682	0	0	0	0	0	0	0
TACGTAGGGGGCGAGCGTTGTCCGGAATGACTGGGCGTAAAGGGAGCGTAGGCGGCTTTTTAAGTCGGCTGTGAAATGCCAGAGCTTAACTCTGGACGTGCAGCCGAAACTGGAGAGCTGGAGTGTGGGAGAGGAAAGCAGAATTCCTAGTGTAGCGGTGGAATGCGTAGATATTAGGAGGAATACCGGTGGCGAAGGCGGCTTTCTGGACCATAACTGACGCTGAGGCTCGAAAGCGTGGGGAGCAAACAGG	Firmicutes	Clostridia_1	Clostridiales	Lachnospiraceae	Gut_cluster_15	0	0	0.0186355	0	0	0	0	0	0	0	0	0	0	0	0	0	0	0	0	0.0104232	0	0	0	0
TACGGAGGGTGCAAGCGTTATCCGGATTTATTGGGTTTAAAGGGTCCGTAGGCGGATCCGTAAGTCAGTGGTGAAATCTCACAGCTCAACTGTGAAACTGCCATTGATACTGCGGGTCTTGAGTAAGGTAGAAGTGGCTGGAATAAGTAGTGTAGCGGTGAAATGCATAGATATTACTTAGAACACCAATTGCGAAGGCAGGTCACTATGTCTTAACTGACGCTGATGGACGAAAGCGTGGGGAGCGAACAGG	Bacteroidetes	Flavobacteria	Flavobacteriales	Flavobacteriaceae_2	Chryseobacterium_11	0	0	0	0	0	0	0	0	0	0	0	0	0	0	0	0	0.0289078	0	0	0	0	0	0	0
TACGTAGGGGGCAAGCGTTGTCCGGAATCATTGGGCGTAAAGAGCGTGTAGGCGGCCCGGTAAGTCCCCTGTGAAAGTCCAGGGCTCAACCCTGGGATGCCGGTGGATACTGTCGGGCTCGAGTCCGGAAGAGGAGTGTGGAATTCCTGGTGTAGCGGTGAAATGCGCAGATATCAGGAGGAACACCAATGGCGAAGGCAGCACTCTGGGACGTGACTGACGCTGAGACGCGAAAGCGTGGGGAGCAAACAGG	Actinobacteria	Actinobacteria	Solirubrobacterales	Patulibacteraceae	Patulibacter	0	0	0	0	0	0	0	0	0	0	0	0	0	0	0	0	0	0	0.0282945	0	0	0	0	0
TACGGAGGATGCGAGCGTTATCCGGATTTATTGGGTTTAAAGGGTGCGTAGGTGGATATTTAAGTCAGCGGTGAAAACTTGGTCGCTTAACGATAAGACTGCCGTTGAAACTGTGTATCTTGAGTATGTTTGAAGCAGGCGGAATGTGTGGTGTAGCGGTGAAATGCATAGATATCACGCAGAACTCCGACAGCGAAGGCAGCTTGCTAAACCATAACTGACACTGAAGCACGAAAGCGTGGGTATCAAACAGG	Bacteroidetes	Bacteroidia	Bacteroidales	Porphyromonadaceae_3	Tannerella	0	0	0	0	0	0	0	0	0	0	0	0	0	0	0	0	0.0263322	0	0	0	0	0	0	0
TACGGAGGGTGCGAGCGTTGTCCGGATTTATTGGGTTTAAAGGGTGCGTAGGCGGCCGTTTAAGTCTGGGGTGAAAGCCCGCTGCTCAACAGCGGAACTGCCCTGGATACTGGACGGCTTGAGTACAGACGAGGTTGGCGGAATGGACAGAGTAGCGGTGAAATGCATAGATACTGTCCAGAACCCCGATTGCGAAGGCAGCTGACTAGGCTGTTACTGACGCTGAGGCACGAAAGCGTGGGGAGCGAACAGG	Bacteroidetes	Sphingobacteria	Sphingobacteriales_3	Cytophagaceae_3	Hymenobacter	0	0	0	0	0	0	0	0	0	0	0	0	0	0	0	0	0.0263322	0	0	0	0	0	0	0
TACGGAGGGTGCGAGCGTTAATCGGAATAACTGGGCGTAAAGGGCACGCAGGCGGTGACTTAAGTGAGGTGTGAAAGCCCCGGGCTTAACCTGGGAATTGCATTTCATACTGGGTCGCTAGAGTACTTTAGGGAGGGGTAGAATTCCACGTGTAGCGGTGAAATGCGTAGAGATGTGGAGGAATACCGAAGGCGAAGGCAGCCCCTTGGGAATGTACTGACGCTCATGTGCGAAAGCATGGGGAGCAAACAGG	Proteobacteria	Gammaproteobacteria_1	Pasteurellales	Pasteurellaceae	Haemophilus_7	0	0	0	0	0	0	0	0	0	0	0	0	0	0	0	0	0	0.00756974	0	0	0	0	0	0
TACGAAGGGGGCTAGCGTTGCTCGGAATTACTGGGCGTAAAGGGCGCGTAGGCGGGTCGTTAAGTTAGAGGTGAAAGCCCAGGGCTCAACCCTGGAATTGCCTTTGATACTGGCGGCCTTGAGTATGGCAGAGGTGTGTGGAACTCCGAGTGTAGAGGTGAAATTCGTAGATATTCGGAAGAACACCAGTGGCGAAGGCGACACACTGGGCCATTACTGACGCTGAGGCGCGAAAGCGTGGGGAGCAAACAGG	Proteobacteria	Alphaproteobacteria	Caulobacterales	Caulobacteraceae	Uncultured_3	0	0	0	0	0	0	0	0	0	0	0	0	0	0	0	0	0	0	0.0259367	0	0	0	0	0
TACGAAGGGGGCTAGCGTTGTTCGGATTTACTGGGCGTAAAGCGCACGTAGGCGGTTTGTTAAGTCAGAGGTGAAATCCCGGAGCTCAACTCCGGAACTGCCTTTGATACTGGCAAGCTAGAGTCCGGAAGAGGTAAGTGGAACTCCTAGTGTAGAGGTGGAATTCGTAGATATTAGGAAGAACACCAGTGGCGAAGGCGGCTTACTGGTCCGGAACTGACGCTGAGGTGCGAAAGCGTGGGGAGCAAACAGG	Proteobacteria	Alphaproteobacteria	Rhizobiales_1	Hyphomicrobiaceae	Devosia-Prosthecomicrobium	0	0	0	0	0	0	0	0	0	0	0	0	0	0	0	0	0	0	0	0	0	0	0	0
TACGGAGGGTGCAAGCGTTATCCGGATTCACTGGGTTTAAAGGGAGCGTAGGTGGGCAGGTAAGTCAGTGGTGAAATCTCTGGGCTTAACCCGGAAACTGCCATTGATACTATTTGTCTTGAATTATCTGGAGGTAAGCGGAATATGTCATGTAGCGGTGAAATGCTTAGATATGACATAGAACACCCATTGCGAAGGCAGCTTACTACGGATATATTGACACTGAGGCTCGAAAGCGTGGGGATCAAACAGG	Bacteroidetes	Sphingobacteria	Sphingobacteriales_2	Chitinophagaceae	Uncultured_10	0	0	0	0	0	0	0	0	0	0	0.0240964	0	0	0	0	0	0	0	0	0	0	0	0	0
TACGTAGGGTGCGAGCGTTGTCCGGAATTACTGGGCGTAAAGAGCTCGTAGGCGGTTTGTCGCGTCGTCCGTGAAAACTCGGAGCTTAACTCCGAGCTTGCGGGCGATACGGGCAGACTTGAGTACTACAGGGGAGACTGGAATTCCTGGTGTAGCGGTGAAATGCGCAGATATCAGGAGGAACACCGGTGGCGAAGGCGGGTCTCTGGGTAGTAACTGACGCTGAGGAGCGAAAGCATGGGTAGCGAACAGG	Actinobacteria	Actinobacteria	Corynebacteriales	Dietziaceae	Dietzia	0	0	0	0	0	0	0	0	0	0	0	0	0	0	0	0	0.0230407	0	0	0	0	0	0	0
TACGTAGGGCGCAAGCGTTGTCCGGAATTATTGGGCGTAAAGGGCTTGTAGGTGGCTTGTCGCGTCTGCCGTGAAAACTCGAGGCTTAACCTTGGGCGTGCGGTGGGTACGGGCAGGCTAGAGTGCGGTAGGGGAGACTGGAATTCCTGGTGTAGCGGTGAAATGCGCAGATATCAGGAGGAACACCGATGGCGAAGGCAGGTCTCTGGGCCGTTACTGACACTGAGAAGCGAAAGCATGGGGAGCGAACAGG	Actinobacteria	Actinobacteria	Micrococcales_1	Dermabacteraceae	Dermabacter	0	0	0	0	0	0	0	0	0	0	0	0	0	0	0	0	0	0.0227092	0	0	0	0	0	0
TACGTAGGGCGCAAGCGTTGTCCGGAATTATTGGGCGTAAAGAGCTCGTAGGCGGTCTGTCGCGTCTGCTGTGAAATCCCGAGGCTCAACCTCGGGCTTGCAGTGGGTACGGGCAGACTAGAGTGCGGTAGGGGAGAATGGAATTCCTGGTGTAGCGGTGGAATGCGCAGATATCAGGAGGAACACCGATGGCGAAGGCAGTTCTCTGGGCCGTAACTGACGCTGAGGAGCGAAAGCGTGGGGAGCGAACAGG	Actinobacteria	Actinobacteria	Micrococcales_3	Microbacteriaceae	Leifsonia_1	0	0	0	0	0	0	0	0	0	0	0	0	0	0	0	0	0	0	0	0	0	0	0	0
TACGAAGGGGGCTAGCGTTGCTCGGAATGACTGGGCGTAAAGGGCGCGTAGACGGACATATTAGTCAGGCGTGAAATTCCTGGGCTTAACCTGGGGGCTGCGTTTGATACGGTGTGTCTTGAGTGGGGAAGAGGGTCGTGGAATTCCCAGTGTAGAGGTGAAATTCGTAGATATTGGGAAGAACACCGGTGGCGAAGGCGGCGACCTGGTCCTTGACTGACGCTGAGGCGCGAAAGCGTGGGGAGCAAACAGG	Proteobacteria	Alphaproteobacteria	Rhodospirillales_1	Acetobacteraceae	Acidiphilium	0	0	0	0	0	0	0	0	0	0	0	0	0	0	0	0	0	0	0	0.0220043	0	0	0	0
TACAGAGGGTGCAAGCGTTAATCGGAATTACTGGGCGTAAAGCGAGCGTAGGTGGCTTGATAAGTCAGATGTGAAATCCCCGGGCTTAACCTGGGAACTGCATCTGATACTGTTAAGCTAGAGTAGGTGAGAGGGAAGTAGAATTCCAGGTGTAGCGGTGAAATGCGTAGAGATCTGGAGGAATACCGATGGCGAAGGCAGCTTCCTGGCATCATACTGACACTGAGGTTCGAAAGCGTGGGTAGCAAACAGG	Proteobacteria	Gammaproteobacteria_1	Pseudomonadales	Moraxellaceae	Psychrobacter	0	0	0	0	0	0	0	0	0	0	0	0	0	0	0	0	0	0	0	0	0.0212779	0	0	0
TACGGAGGGTGCAAGCGTTATCCGGAATCACTGGGTTTAAAGGGTGCGTAGGCGGCCCGATAAGTCAGTCGTGAAATCGCTGGGCTCAACCCATGCAATTGCGATTGATACTGTCAGGCTTGAATATGGTTGAGGCTAGCGGAATGCGGCATGTAGCGGTGAAATGCTTAGATATGCCGCAGAACACCGATTGCGAAGGCAGCTAGCTGGGCCTTTATTGACGCTGAGGCACGAAAGCGTGGGGAGCAAACAGG	Bacteroidetes	Sphingobacteria	Sphingobacteriales_2	Saprospiraceae	Uncultured_1	0	0	0	0	0	0	0	0	0	0	0	0	0	0	0	0	0.0210239	0	0	0	0	0	0	0
AACGTAGGAGGCGAGCGTTATCCGGAGTTACTGGGCGTAAAGCGCGTGTAGGTGGCTGGTTACGTCTGCTGTGAAAGCGTTCGGCTTAACCGGGCGTAGGCGGTAGATACGGACGAGCTAGAGGGTGACAGAGGAGCGTAGAATTCCGGGTGTAGTGGTGAAATGCGTAGAGATCCGGAGGAATACCAGTGGCGCAAGCGGCGCTCTGGGTCGAGCCTGACACTGAGACGCGAAGGCATGGGGAGCGAACGGG	Chloroflexi	Anaerolineae	Anaerolineales	Anaerolineaceae	Uncultured_11	0	0	0	0	0	0	0	0	0	0	0.0160643	0	0	0	0	0	0	0	0	0	0	0	0	0
TACGTAGGGTGCGAGCGTTGTCCGGAATTACTGGGCGTAAAGAGCTTGTAGGCGGTCTGTCACGTCGATTGTGAAAATTCACGGCTCAACCGTGGACCTGCAGTCGATACGGGCAGACTAGAGTACTTCAGGGGAGACTGGAATTCCTGGTGTAGCGGTGAAATGCGCAGATATCAGGAGGAACACCGGTGGCGAAGGCGGGTCTCTGGGAAGTAACTGACGCTGAGAAGCGAAAGCGTGGGTAGCGAACAGG	Actinobacteria	Actinobacteria	Corynebacteriales	Nocardiaceae	Nocardia	0	0	0	0	0	0	0	0	0	0	0.0200803	0	0	0	0	0	0	0	0	0	0	0	0	0
TACATAGGGGGCAAGCGTTATCCGGATTTATTGGGCGTACAGGGTGCGTAGGCGGTTGTGTAAGTTTAAGGTTAAATCCCAGAGCTCAACTCTGGTTCGCCTTAAAAACTATACAACTAGAATGTGACAGAGGTAAACGGAATTCCATGTGTAGCGGTGAAATGCGTAGATATATGGAAGAACACCTGTGGCGAAAGCGGTTTACTGGGTCATTATTGACGCTGAGGCACGAAAGCGTGGGGAGCAAATAGG	Tenericutes	Mollicutes	Entomoplasmatales	Entomoplasmataceae	Mesoplasma_3	0	0	0	0	0	0	0	0	0	0	0	0	0	0	0	0	0.0197492	0	0	0	0	0	0	0
TACGGAGGGTGCAAGCGTTGTCCGGATTTATTGGGTTTAAAGGGTGCGTAGGCGGCCTAATAAGTCAGTGGTGAAAGCCTCCAGCTTAACTGGAGAACTGCCATTGATACTGTTAGGCTTGAGTATACTTGAGGTAGGCGGAATTGACAGTGTAGCGGTGAAATGCATAGATATTGTCAAGAACACCAATTGCGAAGGCAGCTTACTAAATTATAACTGACGCTGAGGCACGAAAGTGTGGGTATCAAACAGG	Bacteroidetes	Sphingobacteria	Sphingobacteriales_3	Cytophagaceae_2	Cytophaga	0	0	0	0	0	0	0	0	0	0	0	0	0	0	0	0	0	0	0	0	0	0	0	0
GACGAACTGTCCAAACGTTATTCGGAATCACTGGGCTTAAAGGGTGCGTAGGCTGTCTGCTAAGTGGGATGTGAAATCCCTCAGCTCAACTGAGGAATTGCGTTTCAAACTGGTGGACTTGAGGAATGTAGGGGTGAGCGGAACTTGCGGTGGAGCGGTGAAATGCACTGATATCGCAAGGAACACCGATGGCGTAGGCAGCTCACTGGGCATTTTCTGACGCTGAGGCACGAAAGCCAGGGTAGCGAACGGA	Planctomycetes	Planctomycetacia	Planctomycetales	Planctomycetaceae	Termite_cockroach_cluster_2	0	0	0	0	0	0	0	0	0	0	0	0	0	0	0	0	0	0.0189243	0	0	0	0	0	0
TACGTATGTCGCGAGCGTTATCCGGAATTATTGGGCTTAAAGGGCATCTAGGCGGAGAATCAAGTTGAAGGTGAAAAGCTGTGGCTCAACCATAGTCTTGCCTACAAAACTGATTATCTAGAGTACTGGAAAGGTGGGTGGAACTACACGAGTAGAGGTGAAATTCGTAGATATGTGTAGGAATGCCGATGATGAAGATAACTCACTGGACAGAAACTGACGCTGAAGTGCGAAAGCTAGGGGAGCAAACAGG	Fusobacteria	Fusobacteria	Fusobacteriales	Leptotrichiaceae	Streptobacillus	0	0	0	0	0.0117952	0	0	0	0	0	0	0	0	0	0	0.00631393	0	0	0	0	0	0	0	0
TACGAGGGGGGCAAGCGTTGTTCGGAATTATTGGGCGTAAAGGGCGCGTAGGCGGTTTGGCAAGTTTCGTGTGAAATCTTCGGGCTCAACTCGAAGTCTGCACGGAAAACTGCCGGGCTTGAGTATGGGAGAGGTGAGTGGAATTTCCGGTGTAGCGGTGAAATGCGTAGATATCGGAAGGAACACCTGTGGCGAAAGCGGCTCACTGGACCATAACTGACGCTGAGGCGCGAAAGCTAGGGGAGCAAACAGG	Acidobacteria	Acidobacteria	Acidobacteriales	Acidobacteriaceae	Terriglobus	0	0	0	0	0	0	0	0	0	0	0	0	0	0	0	0	0	0	0	0	0	0	0.0179046	0
TACGTAGGTGACAAGCGTTGTCCGGATTTATTGGGCGTAAAGCGAGCGCAGGCGGTCCGGTAAGTCTGATGTGAAAGCCCACGGCTCAACCGTGGAACGGCATTGGGAACTGGCGGACTTGAATGTAGCAGAGGAAAGTGGAATTCCATGTGTAGCGGTGGAATGCGTAGATATATGGAGGAACACCAGTGGCGAAAGCGACTTTCTGGGCTATGATTGACGCTGAGGCTCGAAAGCGTGGGGAGCGAACAGG	Firmicutes	Bacilli	Lactobacillales	Carnobacteriaceae	Alloiococcus	0	0	0	0	0	0	0	0	0	0	0	0	0	0	0	0.0176125	0	0	0	0	0	0	0	0
TACGTAGGTGGCAAGCGTTGTCCGGATTTATTGGGCGTAAAGCGAGCGCAGGCGGTCTTTTAAGTCTGATGTGAAAGCCCACGGCTTAACCGTGGAGGGTCATTGGAAACTGGGAGACTTGAGTGCAGAAGAGGAAAGCGGAATTCCATGTGTAGCGGTGAAATGCGTAGATATATGGAGGAACACCAGTGGCGAAGGCGGCTTTCTGGTCTGTAACTGACGCTGAGGCTCGAAAGCGTGGGGAGCAAACAGG	Firmicutes	Bacilli	Lactobacillales	Enterococcaceae	Enterococcus_1	0	0	0	0	0	0	0	0	0	0	0	0	0	0	0	0	0	0	0	0	0	0	0	0
GACGAACCGTGCGAACGTTGTTCGGAATCACTGGGCTTAAAGGGCGCGTAGGCGGGCGGGCAAGTCGGAGGTGAAAGCCCCCAGCTCAACTGGGGAAGTGCCCTCGATACTGCTGGCCTGGAGGGAGGTAGGGGCGTGCGGAACTTCCGGTGGAGCGGTGAAATGCGTAGATATCGGAAGGAACACCGGTGGCGAAGGCGGCACGCTGGGCCTTTCCTGACGCTGAGGCGCGAAAGCCAGGGGAGCGAACGGG	Planctomycetes	Planctomycetacia	Planctomycetales	Planctomycetaceae	Uncultured_23	0	0	0	0	0	0	0.016942	0	0	0	0	0	0	0	0	0	0	0	0	0	0	0	0	0
TACGGAGGGTGCAAGCGTTATCCGGATTTATTGGGTTTAAAGGGTCCGTAGGCGGACTTATAAGTCAGTGGTGAAATCCTGTCGCTTAACGATAGAACTGCCATTGATACTGTAAGTCTTGAGTATATTTGAGGTAGCTGGAATAAGTAGTGTAGCGGTGAAATGCATAGATATTACTTAGAACACCAATTGCGAAGGCAGGTTACCAAGATATAACTGACGCTGAGGGACGAAAGCGTGGGGAGCGAACAGG	Bacteroidetes	Flavobacteria	Flavobacteriales	Flavobacteriaceae_2	Cloacibacterium	0	0	0	0	0	0	0	0	0	0	0	0	0	0	0	0.0168371	0	0	0	0	0	0	0	0
TACGGAGGATGCGAGCGTTATCCGGATTTATTGGGTTTAAAGGGTGCGTAGGCGGGCGCATAAGTCAGGGGTGAAATACTGTCGCTTAACGATAGAATTGCCTTTGATACTGTGTGTCTTGAGTACATCTGAGGCAGGCGGAATGTGTGGTGTAGCGGTGAAATGCTTAGATATCACACAGAACACCGATTGCGAAGGCAGCTTGCTAAGATGTAACTGACGCTGAAGCACGAAAGTGTGGGGATCAAACAGG	Bacteroidetes	Bacteroidia	Bacteroidales	Porphyromonadaceae_2	Termite_cluster_3	0	0	0	0	0	0	0	0	0	0	0	0	0	0	0	0	0.0157679	0	0	0	0	0	0	0
TACGAAGGGTGCAAGCGTTACTCGGAATTACTGGGCGTAAAGCGTGCGTAGGTGGTGGTTTAAGTCAGATGTGAAAGCCCTGGGCTCAACCTGGGAACTGCATTTGATACTGGATCACTAGAGTGCGGTAGAGGATAGTGGAATTCCCGGTGTAGCAGTGAAATGCGTAGAGATCGGGAGGAACACCAGTGGCGAAGGCGACTATCTGGACCAGCACTGACACTGAGGCACGAAAGCGTGGGGAGCAAACAGG	Proteobacteria	Gammaproteobacteria	Xanthomonadales	Xanthomonadaceae	Lysobacter_2	0	0	0	0	0	0	0	0	0	0.0156247	0	0	0	0	0	0	0	0	0	0	0	0	0	0
GACGTAGGAGGCGAGCGTTATCCGGATTCACTGGGCGTAAAGCGCATGTAGGCGGTTGGACTCGTCGTGTGTTAAAGCCCCTGGCTCAACTGGGGGAGGTCATGCGAGACGGTACGACTGGAGGGCAGCAGAGGCACGTGGAACTCCCGGTGTAGCGGTGGAATGCGTAGAGATCGGGAAGAACACCAGTGGCGAAGGCGGCGTGCTGGGCTGCACCTGACGCTGAGATGCGAAAGTGTGGGGAGCAAACGGG	Chloroflexi	Caldilineae	Caldilineales	Caldilineaceae	Uncultured_5	0	0	0	0	0	0	0	0	0	0.0156247	0	0	0	0	0	0	0	0	0	0	0	0	0	0
TACGTAGGGTGCAAGCGTTGTCCGGAATTATTGGGCGTAAAGAGCTCGTAGGCGGTCTGTCGCGTCGGCTGTGAAAACCCGAGGCTCAACCTCGGGCCTGCAGTCGATACGGGCAAACTGGAGTACTGCAGGGGAGACTGGAATTCCTGGTGTAGCGGTGAAATGCGCAGATATCAGGAGGAACACCGGTGGCGAAGGCGGGTCTCTGGGCAGTAACTGACGCTGAGGAGCGAAAGCGTGGGGAGCGAACAGG	Actinobacteria	Actinobacteria	Frankiales	Geodermatophilaceae	Modestobacter	0	0	0	0	0	0	0	0	0	0	0	0	0	0	0	0	0	0	0	0	0	0	0.0153468	0
TACGGAGGGGGCTAGCGTTGTTCGGAATTACTGGGCGTAAAGCGCACGTAGGCGGACCAGAAAGTCAGAGGTGAAATCCCAGGGCTCAACCTTGGAACTGCCTTTGAAACTCCTGGTCTTGAGGTCGAGAGAGGTGAGTGGAATTCCGAGTGTAGAGGTGAAATTCGTAGATATTCGGAGGAACACCAGTGGCGAAGGCGGCTCACTGGCTCGATACTGACGCTGAGGTGCGAAAGCGTGGGGAGCAAACAGG	Proteobacteria	Alphaproteobacteria	Rhodobacterales	Rhodobacteraceae_1	Rhodobacter_2	0	0.0150286	0	0	0	0	0	0	0	0	0	0	0	0	0	0	0	0	0	0	0	0	0	0
TACGGAGGGTGCAAGCGTTATCCGGATTCACTGGGTTTAAAGGGTGCGTAGGTGGGCTTGTAAGTCAGTGGTGAAATCTCCGTGCTTAACACGGAAACTGCCATTGATACTATAGGTCTTGAATCTTCCGGAGGTTAGCGGAATATGTCATGTAGCGGTGAAATGCTTAGATATGACATAGAACACCAATTGCGAAGGCAGCTAACTACAGGGGCATTGACACTGAGGCACGAAAGCGTGGGGATCAAACAGG	Bacteroidetes	Sphingobacteria	Sphingobacteriales_2	Chitinophagaceae	Segetibacter	0	0	0	0	0	0	0	0	0	0	0	0	0	0	0	0	0	0	0.00471576	0	0	0	0.0102312	0
TACGAAGGGTGCAAGCGTTACTCGGAATTACTGGGCGTAAAGCGTGCGTAGGTGGTTTGTTAAGTCTGATGTGAAAGCCCTGGGCTCAACCTGGGAATTGCATTGGATACTGGCAGGCTAGAGTGCGGTAGAGGGTAGTGGAATTCCCGGTGTAGCAGTGAAATGCGTAGAGATCGGGAGGAACATCTGTGGCGAAGGCGACTACCTGGACCAGCACTGACACTGAGGCACGAAAGCGTGGGGAGCAAACAGG	Proteobacteria	Gammaproteobacteria	Xanthomonadales	Xanthomonadaceae	Thermomonas_2	0	0	0	0	0	0	0	0	0	0	0	0	0	0	0	0	0	0	0	0	0	0	0.0147549	0
TACGTAGGTGGCAAGCGTTGTCCGGATTTATTGGGCGTAAAGCGAGCGCAGGCGGAAGAATAAGTCTGATGTGAAAGCCCTCGGCTTAACCGAGGAACTGCATCGGAAACTGTTTTTCTTGAGTGCAGAAGAGGAGAGTGGAACTCCATGTGTAGCGGTGGAATGCGTAGATATATGGAAGAACACCAGTGGCGAAGGCGGCTCTCTGGTCTGCAACTGACGCTGAGGCTCGAAAGCATGGGTAGCGAACAGG	Firmicutes	Bacilli	Lactobacillales	Lactobacillaceae	Lactobacillus_1	0	0	0	0	0	0	0	0	0	0	0	0	0	0	0	0	0	0	0	0	0	0	0	0
TACGAACTGTGCGAACGTTATTCGGAATCACTGGGCTTAAAGGGTGCGTAGGCGGTTGCCTAAGTCAGGTGTGAAATCTCTCGGCTCAACCGGGAAACTGCGCTTGATACTGGGCGGCTAGAGTGGGGTAGGGGTGTGTGGAACTTCCGGTGGAGCGGTGAAATGTGTAGATATCGGAAGGAACGCCAGCAGCGAAAGCGGCACACTGGGCCTTTTCTGACGCTGAGGCACGAAAGCCAGGGGAGCGAACGGG	Planctomycetes	Planctomycetacia	Planctomycetales	Planctomycetaceae	Schlesneria	0	0	0	0	0	0	0	0	0	0	0	0	0	0	0	0	0	0	0	0.0125739	0	0	0	0
TACGGAGGATACGAGCGTTATCCGGAATTATTGGGTTTAAAGGGTGCGTAGGTGGCGTATTAAGTCAGTGGTGAAAAGCTGCAGCTCAACTGTAGTCTTGCCGTTGAAACTGATATGCTAGAGAGGAGACGAGGTATGCGGAATGTGTGGTGTAGCGGCGAAATGCATAGATATCACACAGAACGCCGATTGCGAAGGCAGCGTACCAGGCTCCGTCTGACACTGAAGCACGAAAGCGTGGGGATCAAACAGG	Bacteroidetes	Bacteroidia	Bacteroidales	Porphyromonadaceae	Porphyromonas	0	0	0	0	0	0	0	0	0	0	0.0122384	0	0	0	0	0	0	0	0	0	0	0	0	0
TACGTAGGGTGCAAGCGTTGTCCGGAATTATTGGGCGTAAAGAGCTCGTAGGCGGTCTGTCGCGTCGGATGTGAAAATCCAGGGCTCAACCCTGGACCTGCATTCGATACGGGCAGACTAGAATTCGGTAGGGGAGACTGGAATTCCTGGTGTAGCGGTGAAATGCGCAGATATCAGGAGGAACACCGGTGGCGAAGGCGGGTCTCTGGGCCGATATTGACGCTGAGGAGCGAAAGCGTGGGGAGCGAACAGG	Actinobacteria	Actinobacteria	Frankiales_2	Sporichthyaceae	Sporichthya	0	0	0	0	0	0	0	0	0	0	0.0122384	0	0	0	0	0	0	0	0	0	0	0	0	0
TACGTAGGGTGCAAGCGTTAATCGGAATTACTGGGCGTAAAGCGTGCGCAGGCGGTTTTGTAAGACAGTGGTGAAATCCCCGGGCTCAACCTGGGAACTGCCATTGTGACTGCAAGGCTGGAGTGCGGCAGAGGGGGATGGAATTCCGCGTGTAGCAGTGAAATGCGTAGATATGCGGAGGAACACCGATGGCGAAGGCAATCCCCTGGGCCTGCACTGACGCTCATGCACGAAAGCGTGGGGAGCAAACAGG	Proteobacteria	Betaproteobacteria	Burkholderiales	Comamonadaceae	Comamonas_4	0	0	0	0	0	0	0	0	0	0	0	0	0	0	0	0.0121014	0	0	0	0	0	0	0	0
CACGAACCGTACGAACGTTATTCGGAATTACTGGGCTTAAAGGGTTTGTAGGCGGCCTTGTAAGTCAGGTGTGAAAGCCCTCGGCTCAACCGAGGAACAGCGCTTGATACTGCAAGGCTTGAGGGAGACAGGGGTAAGCGGAACTGATGGTGGAGCGGTGAAATGCGTTGATATCATCAGGAACACCGGTGGCGAAAGCGGCTTACTGGGTCTCTTCTGACGCTGAGGAACGAAAGCTAGGGTAGCGAACGGG	Planctomycetes	Planctomycetacia	Planctomycetales	Planctomycetaceae	Pir4_lineage	0	0	0	0	0	0	0	0	0	0	0.0120482	0	0	0	0	0	0	0	0	0	0	0	0	0
TACGTAGGGTGCAAGCGTTAATCGGAATTACTGGGCGTAAAGCGTGCGCAGGCGGTGATGTAAGACAGATGTGAAATCCCCGGGCTCAACCTGGGAACTGCATTTGTGACTGCATTGCTGGAGTGCGGCAGAGGGGGATGGAATTCCGCGTGTAGCAGTGAAATGCGTAGATATGCGGAGGAACACCGATGGCGAAGGCAATCCCCTGGGCCTGCACTGACGCTCATGCACGAAAGCGTGGGGAGCAAACAGG	Proteobacteria	Betaproteobacteria	Burkholderiales	Comamonadaceae	Acidovorax-Hylemonella	0	0	0	0	0	0	0	0	0	0	0	0	0	0	0	0	0	0	0	0	0	0	0	0
TACGTAGGTGGCAAGCGTTGTCCGGATTTATTGGGTTTAAAGGGTGCGTAGGTGGTCTATTAAGTCAGTGCTGAAATATCCCGGCTTAACCGGGAGGGTGGCATTGATACTGATGGACTTGAGTAAAGTTGAGGTAGGCGGAATTGACGGTGTAGCGGTGAAATGCTTAGATATCGTCAAGAACACCGATAGCGAAGGCAGCTTACTAAGCTTTAACTGACGCTGATGCACGAAAGTGTGGGGATCAAACAGG	Bacteroidetes	Sphingobacteria	Sphingobacteriales_3	Cytophagaceae_1	Flexibacter_1	0	0	0	0	0	0	0	0	0	0	0	0	0	0	0	0	0	0	0	0	0	0	0	0
TACATAGGGGGCAAGCGTTATCCGGAATTATTGGGTGTAAAGGGTGCGTAGACGGACATGAAAGTTGATTGTGAAAGGCTCAGGCTCAACTTGAGAACTGCAATCAAAACTATATGCCTTGAGTGCAAGAGGGGAAAGCGGAATTCCTAGTGTAGCGGTGAAATGCGTAGATATTAGGAGGAACACCGGTGGCGAAGGCGGCTTTCTGGATTGAAACTGACGTTGAGGCACGAAAGTGTGGGGAGCAAACAGG	Firmicutes	Clostridia_1	Clostridiales	Ruminococcaceae	Gut_cluster_7	0	0	0	0	0	0	0	0	0	0	0	0	0	0	0	0	0	0.0114214	0	0	0	0	0	0
TACGTAGGGGGCAAGCGTTATCCGGATTTACTGGGTGTAAAGGGAGCGTAGACGGCAAGGCAAGCCAGAAGTGAAAGGGCAGGGCTCAACCCTGTACATGCTTTTGGAACTGTGGTGCTAGAGTGCAGGAGAGGTAAGTGGAATTCCTAGTGTAGCGGTGAAATGCGTAGATATTAGGAGGAACACCAGTGGCGAAGGCGGCTTACTGGACTGTAACTGACGTTGAGGCTCGAAAGCGTGGGGAGCAAACAGG	Firmicutes	Clostridia_1	Clostridiales	Lachnospiraceae	Uncultured_12	0	0	0	0	0	0	0	0	0	0	0	0.0108146	0	0	0	0	0	0	0	0	0	0	0	0
TACGTAAGGGGCGAGCGTTGTTCGGAATTATTGGGTGTAAAGGGCGCGCAGGCGGCCGTGCAAGTCTGGTGTAAAAGGTAACAGCTTAACTGTTATTATGCGCTGGAAACTGCGCTGGCTAGAGTTTAGGAGGGGGAGCTGGAATTCCAGGTGTAGGGGTGAAATCTGTAGATATCTGGAAGAACACCGGTGGCGAAGGCGGGCTCCTGGCCATAGACTGACGCTGAGGCGCGAAAGCGTGGGGAGCGAACAGG	Spirochaetes	Spirochaetes	Spirochaetales	Spirochaetaceae	Spirochaeta	0	0	0	0	0	0	0	0	0	0	0	0	0	0	0	0	0.0105119	0	0	0	0	0	0	0
GACGAGGGATCCTAGCGTTGTTCGGAATCATTGGGCGTAAAGCGGGTGCAGGTGGCTTTGTAAGTCAGGTGTGAAATCCCGAGGCTTAACCTCGGACGTGCATTTGATACTGCGAAGCTTGAGTGTGGGAGAGGCTATTAGAATTCCAGGTGTAGTGGTGAAATACGTAGATATCTGGAGGAATACCGGAGGCGAAGGCGGATAGCTGGCCCAACACTGACACTCAGACCCGAAAGCGTGGGGATCAAACAGG	Proteobacteria	Deltaproteobacteria	Bdellovibrionales	Bdellovibrionaceae	Bdellovibrio	0	0	0	0	0	0	0	0	0	0	0.010201	0	0	0	0	0	0	0	0	0	0	0	0	0
TACGGAGGATCCAAGCGTTATCCGGATTTATTGGGTTTAAAGGGTGCGTAGGTGGCTTTTTAAGTCAGGGGTGAAAGACGGTAGCTTAACTATCGCAGTGCCTTTGATACTGAAGAGCTTGAATGAACTAGAGGTAGGCGGAATGTGACAAGTAGCGGTGAAATGCATAGATATGTCACAGAACACCAATTGCGAAGGCAGCTTACTATGGTTTTATTGACACTGAGGCACGAAAGCGTGGGGATCAAACAGG	Bacteroidetes	Sphingobacteria	Sphingobacteriales_1	Sphingobacteriaceae	Mucilaginibacter_1	0.00959785	0	0	0	0	0	0	0	0	0	0	0	0	0	0	0	0	0	0	0	0	0	0	0
TACGTAGGGTGCGAGCGTTGTCCGGATTTATTGGGCGTAAAGAGCTCGTAGGTGGTTCGTCGCGTCTGTCGTGAAATCCAGCAGCTTAACTGTTGGCTTGCGGTGGGTACGGGCGGGCTTGAGTGCGGTAGGGGTAACTGGAATTCCTGGTGTAGCGGTGGAATGCGCAGATATCAGGAGGAACACCGATGGCGAAGGCAGGTTACTGGGCCGTTACTGACGCTGAGGAGCGAAAGCGTGGGGAGCGAACAGG	Actinobacteria	Actinobacteria	Actinomycetales	Actinomycetaceae	Mobiluncus	0	0	0	0	0	0	0	0	0	0	0	0	0	0	0	0	0	0	0	0	0	0	0	0
TACGAAGGGGGCTAGCGTTGTTCGGAATTACTGGGCGTAAAGCGCACGCAGGCGGCGCGTTAAATTAGAAGTGAAAGCCCTGGGCTCAACCCGGGAATTGCTTTTAAGACTGGCGCGCTTGAATCCAGAAGAGGGCAGTGGAATTCCAAGTGTAGAGGTGAAATTCGTAGATATTTGGAGGAACACCAGTGGCGAAGGCGACTGCCTGGTCTGGCATTGACGCTCATGTGCGAAAGCGTGGGGAGCAAACAGG	Proteobacteria	Alphaproteobacteria	Rhodospirillales_1	Rhodospirillaceae	Telmatospirillum	0	0	0	0	0	0	0	0	0	0	0	0	0	0	0	0.00905244	0	0	0	0	0	0	0	0
TACGTAGGGTGCGAGCGTTAATCGGAATTACTGGGCGTAAAGGGTGCGTAGGCGGATATACAAGTTAGATGTGAAATACCTGAGCTTAACTTAGGAGGTGCATTTAAGACTGTATGTCTAGAGTTTGTCAGAGGGGGGTAGAATTCCAAGTGTAGCAGTGAAATGCGTAGAGATTTGGAGGAATACCGATGGCGTAGGCAGCCCCCTGGGATAGAACTGACGCTGAGGCACGAAGGCGTGGGTAGCAAACAGG	Proteobacteria	Betaproteobacteria	Neisseriales	Neisseriaceae_1	Uncultured_4	0	0	0	0	0	0	0	0	0	0	0	0.00811096	0	0	0	0	0	0	0	0	0	0	0	0
TACGTAGGTGGCAAGCGTTGTCCGGATTTATTGGGTTTAAAGGGTGCGTAGGCGGCTTGTTAAGTCAGTGGTAAAAGGTAGCAGCTTAACTGTTTTACACGCCATTGATACTGGCAAGCTTGAGAGTTTTGGAGGATGATAGAATTCCTGATGTAGCGGTGAAATGCTTAGATATCAGGAGGAATACCAATTGCGAAGGCAGTCATCTGTGAAATTTCTGACGCTGAGGCACGAAAGTGCGGGTATCAAACAGG	Bacteroidetes	Sphingobacteria	Sphingobacteriales_3	Cytophagaceae_1	Emticicia	0	0	0	0	0	0	0	0	0	0	0.00803213	0	0	0	0	0	0	0	0	0	0	0	0	0
TACGTAGGGTGCGAGCGTTAATCGGAATTACTGGGCGTAAAGCGTGCGCAGGCGGTTGTGCAAGACAGATGTGAAATCCCCGGGCTCAACCTGGGAATTGCATTTGTGACTGCACGGCTAGAGTGTGTCAGAGGGGGGTAGAATTCCACGTGTAGCAGTGAAATGCGTAGAGATGTGGAGGAATACCGATGGCGAAGGCAGCCCCCTGGGATAACACTGACGCTCATGCACGAAAGCGTGGGGAGCAAACAGG	Proteobacteria	Betaproteobacteria	Burkholderiales	Oxalobacteraceae	Paucimonas	0	0	0	0	0	0	0	0	0	0.00797162	0	0	0	0	0	0	0	0	0	0	0	0	0	0
TACGTATGTCACGAGCGTTATCCGGATTTATTGGGCGTAAAGCGCGTCTAGGTGGTTATGTAAGTCTGATGTGAAAATGCAGGGCTCAACTCTGTATTGCGTTGGAAACTGTATAACTAGAGTACTGGAGAGGTAAGCGGAACTACAAGTGTAGAGGTGAAATTCGTAGATATTTGTAGGAATGCCGATGGGGAAGCCAGCTTACTGGACAGATACTGACGCTAAAGCGCGAAAGCGTGGGTAGCAAACAGG	Fusobacteria	Fusobacteria	Fusobacteriales	Fusobacteriaceae	Fusobacterium_1	0	0	0	0	0	0	0	0	0	0	0	0	0	0	0	0	0.0079277	0	0	0	0	0	0	0
TACGTAGGGGGCGAGCGTTGTCCGGAATTATTGGGCGTAAAGCGCGCGCAGGCGGTCCCTTAAGTCTGATGTGAAAGCCCACGGCTTAACCGTGGAGGGTCATTGGAAACTGGGGGACTTGAGTGCAGAAGAGGAGAGCGGAATTCCACGTGTAGCGGTGAAATGCGTAGAGATGTGGAGGAACACCAGTGGCGAAGGCGGCTCTCTGGTCTGTAACTGACGCTGAGGCGCGAAAGCGTGGGGAGCAAACAGG	Firmicutes	Bacilli	Bacillales	Bacillaceae_1	Geobacillus_1	0	0	0	0	0	0	0	0	0	0	0	0	0	0	0	0	0.0079277	0	0	0	0	0	0	0
TACAGAGGGTGCAAGCGTTAATCGGAATTACTGGGCGTAAAGCGCACGTAGGCGGTTTTTTAAGTCAGATGTGAAAGCCCCGGGCTCAACCTGGGAATTGCATTTGAAACTGGAAAACTAGAGTGTGTGAGAGGGGGGTAGAATTCCAAGTGTAGCGGTGAAATGCGTAGAGATTTGGAGGAATACCAGTGGCGAAGGCGGCCCCCTGGCACAACACTGACGCTCAGGTGCGAAAGCGTGGGGAGCAAACAGG	Proteobacteria	Gammaproteobacteria_1	Chromatiales	Chromatiaceae	Rheinheimera_1	0	0	0.00720285	0	0	0	0	0	0	0	0	0	0	0	0	0	0	0	0	0	0	0	0	0
TACGAACTGCGCAAACGTTATTCGGAATCACTGGGCTTACAGGGTGCGTAGGCGGCCAGTCAGGTCCGATGTGAAATCCCACAGCTCAACTGTGGAACGGCATTGGAAACCGATTGGCTTGAGTGAGCTAGAGGTGCACGGAACTTCCGGTGGAGCGGTGAAATGTGTTGAGATCGGAAGGAACACCAGAGGCGAAAGCGGTGCACTGGAGCTTGTCTGACGCTGAGGCACGAAAGCCAGGGGAGCGAACGGG	Planctomycetes	Planctomycetacia	Planctomycetales	Planctomycetaceae	Planctomyces_1	0	0	0	0	0	0	0	0	0	0	0	0	0	0	0	0	0	0	0	0	0	0	0	0
TACGGAGGGTGCAAGCGTTGTCCGGATTTATTGGGTTTAAAGGGTGCGTAGGCGGCTTGATAAGTCCGTGGTGAAAGCCAACAGCTCAACTGTTGAACTGCCATGGATACTGTCAGGCTTGAGTACAGACGAGGTAGGCGGAATGGATAGTGTAGCGGTGAAATGCATAGATACTATCCAGAACACCGATTGCGAAGGCAGCTTACTAGACTGTCACTGACGCTGAGGCACGAAAGCGTGGGGAGCGAACAGG	Bacteroidetes	Sphingobacteria	Sphingobacteriales_3	Cytophagaceae_3	Adhaeribacter	0	0	0	0	0	0	0	0	0	0	0	0	0	0	0	0	0	0	0	0	0	0	0	0
TACGAAGGGGGCTAGCGTTGTTCGGAATCACTGGGCGTAAAGCGCACGTAGGCGGATTGTTAAGTCGGGGGTGAAATCCTGAGGCTCAACCTCAGAACTGCCTTCGATACTGGCGATCTTGAGTCCGGAAGAGGATGGTGGAACAGCGAGTGTAGAGGTGAAATTCGTAGATATTCGCTAGAACACCGGTGGCGAAGGCGGCCATCTGGTCCGGTACTGACGCTGAGGTGCGAAAGCGTGGGGAGCAAACAGG	Proteobacteria	Alphaproteobacteria	Rhizobiales_2	Xanthobacteraceae	Labrys	0	0	0	0	0	0	0	0	0	0	0	0	0	0	0	0	0	0	0	0	0	0.00692953	0	0
TACGGAGGGTGCGAGCGTTAATCGGAATCACTGGGCGTAAAGCGCGCGTAGGCTGTTGTGTAAGTCAGGGGTGAAATCCCACCGCTCAACGGTGGAACTGCCTTTGAAACTGCGTGACTGGAGTGCGAGAGAGGGTGGCGGAATTCCAGGTGTAGGGGTGAAATCCGTAGATATCTGGAGGAACACCGGTGGCGAAGGCGGCCACCTGGCTCGTAACTGACGCTGAGGTGCGAAAGCGTGGGTAGCAAACAGG	Proteobacteria	Deltaproteobacteria	Desulfovibrionales	Desulfovibrionaceae	Gut_cluster_2	0	0	0	0	0	0	0	0	0	0	0	0	0	0	0	0	0.00658306	0	0	0	0	0	0	0
TACGAAGGTGGCAAGCGTTGTTCGGATTTACTGGGCGTAAAGGGAGCGTAGGTGGTGGGGTAAGCCCCGCGGGAAAGCTCCAGGCTTAACCTGGAAAGGTCGCGGGGGACTGCTTCGCTGGAGGACGGGAGAGGAGCGCGGAATTCCCGGTGTAGCGGTGAAATGCGTAGAGATCGGGAGGAAGGCCGGTGGCGAAGGCGGCGCTCTGGAACGGCCCTGACACTGAGGCTCGAAAGCGTGGGGAGCAAACAGG	Nitrospirae	Nitrospira	Nitrospirales	Nitrospiraceae	Nitrospira	0	0	0	0	0	0	0	0	0	0	0	0	0	0	0	0	0	0	0	0	0	0	0.00632351	0
TACGGAGGATCCGAGCGTTATCCGGATTCATTGGGTTTAAAGGGTGCGTAGGCGGCCAAGTAAGTCAGCGGTGAAAGGCTGGGGCTCAACCCTAGCAGCGCCGTTGATACTGCTTGGCTTGAGAGCAGATGAAGCCGGCGGAATGTGCAGTGTAGCGGTGAAATGCATAGATATTGCACAGAAGGCCGATTGCGAAGGCAGCTGGCTAAGCTGCGTCTGACGCTGAGGCACGAAAGCGTGGGGATCAAACAGG	Bacteroidetes	Bacteroidia	Bacteroidales	Rikenellaceae	gut_cluster_c	0	0	0.00608643	0	0	0	0	0	0	0	0	0	0	0	0	0	0	0	0	0	0	0	0	0
TACGGAGGGTGCGAGCGTTGTTCGGAATTACTGGGCGTAAAGGGCGCGCAGGTGGTTTTGTGGGTCAGGTGTGAAAGTCCCGGGCTTAACCTGGGGAGTGCACTTGAAACTGCGGGACTAGAGTACTGGAGGGGGTGGTGGAATTCCCGGTGTAGAGGTGAAATTCGTAGATATCGGGAGGAATACCGGTGGCGAAGGCGACCACCTGGCCAGTAACTGACACTGAGGCGCGAAAGCGTGGGGAGCAAACAGG	Proteobacteria	Deltaproteobacteria	Desulfobacterales	Desulfobulbaceae	Desulforhopalus	0	0	0	0	0	0	0	0	0	0	0	0	0	0	0	0	0	0	0	0	0.0060794	0	0	0
TACGGAGGGTCCGAGCGTTATCCGGATTTATTGGGTTTAAAGGGTGCGTAGGCGGTTTATTAAGTCAGTAGTGAAATGTTGCAGCTTAACTGTTTAAAATGGCTATTGATACTGATAGACTTGAGTGAGATTGGAGTAACTGGAATGTGTGGTGTAGCGGTGAAATGCATAGATATCACACAGAACACCGATCGCGAAAGCAGGTTACTAAGTCTATACTGACGCTGAGGCACGAAAGCGTGGGGAGCAAACAGG	Bacteroidetes	Flavobacteria	Flavobacteriales	Blattabacteriaceae	Blattabacterium	0	0	0	0.00598122	0	0	0	0	0	0	0	0	0	0	0	0	0	0	0	0	0	0	0	0
TACGTAGGTGGCAAGCGTTGTCCGGATTTACTGGGCGTAAAGGGAGCGTAGGTGGATATTTAAGTGGGATGTGAAATCCCCGGGCTTAACCTGGGGGCTGCATTCCAAACTGGATGTCTAGAGTGCAGGAGAGGAGAGTGGAATTCCTAGTGTAGCGGTGAAATGCGTAGAGATTAGGAAGAACACCAGTGGCGAAGGCGACTCTCTGGACTGTAACTGACACTGAGGCTCGAAAGCGTGGGGAGCAAACAGG	Firmicutes	Clostridia_1	Clostridiales	Clostridiaceae_1	Clostridium_5	0	0	0	0	0	0	0	0	0	0.00597872	0	0	0	0	0	0	0	0	0	0	0	0	0	0
TACGGAGGGTGCAACCGTTGCTCGGAATCATTGGGCGTAAAGCGCACGTAGGCGGCCGATTAAGTCGGGTGTGAAAGCCCCGGGCTCAACCCGGGAAGTGCACTCGAAACTGACCGGCTTGAATATGGAAGAGGGTCGCGGAATTCCCGGTGTAGAGGTGAAATTCGTAGATATCGGGAGGAGCACCAGTGGCGAAGGCGGCGACCTGGGCCAATATTGACGCTGAGGTGCGAAAGCGTGGGGAGCAAACAGG	Proteobacteria	Deltaproteobacteria	Myxococcales	Haliangiaceae	Haliangium	0	0	0	0	0	0	0	0	0	0.00585926	0	0	0	0	0	0	0	0	0	0	0	0	0	0
TACGTAGGGTGCGAGCGTTAATCGGAATTACTGGGCGTAAAGCGTGCGCAGGCGGCTTTGCAAGCCAGACGTGAAAGCCCCGGGCTTAACCTGGGAATGGCGTTTGGGACTGCGAGGCTGGAGTGCGGCAGAGGGAACTGGAATTCCTGGTGTAGCAGTGAAATGCGTAGATATCAGGAGGAACACCGATGGCGAAGGCAGGTTCCTGGGCCAGCACTGACGCTCATGCACGAAAGCGTGGGGAGCAAACAGG	Proteobacteria	Betaproteobacteria	Nitrosomonadales	Nitrosomonadaceae	Uncultured_1	0	0	0.00576228	0	0	0	0	0	0	0	0	0	0	0	0	0	0	0	0	0	0	0	0	0
TACGTATGTCGCGAGCGTTATCCGGAATTATTGGGCTTAAAGGGCATCTAGGCGGTAATACAAGTTGAAGGTGAAAACCTGTGGCTCAACCATAGGCTTGCCTACAAAACTGTTGAACTAGAGTACTGGAAAGGTGGGTGGAACTACACGAGTAGAGGTGAAATTCGTAGATATGTGTAGGAATGCCGATGATGAAGATAACTCACTGGACAGAAACTGACGCTGAAGTGCGAAAGCTAGGGGAGCAAACAGG	Fusobacteria	Fusobacteria	Fusobacteriales	Leptotrichiaceae	Sneathia	0	0	0	0	0	0	0	0	0	0	0	0	0	0	0	0	0	0	0	0	0	0.00513136	0	0
TACGTAGGTGGCGAGCGTTATCCGGAATCATTGGGCGTAAAGAGCGCGCAGGCGGCGGATTAAGTCTGATGTGAAAGCCCCCGGCTCAACCGGGGAGGGCCATTGGAAACTGGTCTGCTTGAATGCAGAAGAGGGAAGTGGAATTCCATGTGTAGCGGTGAAATGCGTAGAGATATGGAGGAACACCAGTGGCGAAGGCGGCTTCCTGGTCTGTGATTGACGCTGAGGCGCGAAAGCGTGGGTAGCAAACAGG	Firmicutes	Erysipelotrichi	Erysipelotrichales	Erysipelotrichaceae	Turicibacter	0	0	0	0	0	0	0	0	0	0	0	0	0	0	0	0.0040338	0	0	0	0	0	0	0	0
TACGAAGGGGGCTAGCGTTGTTCGGATTTACTGGGCGTAAAGCGCGTGTAGGCGGGTCGTTAAGTTGGGGGTGAAATCCCGAGGCTCAACCTCGGAACTGCCTTCAAAACTGGCGACCTGGACCTAAGTAGAGGCAAGTGGAATTGCGAGTGTAGAGGTGAAATTCGTAGATATTCGCAGGAACACCAGTGGCGAAGGCGACTTGCTGGACTTATGGTGACGCTGAGACGCGAAAGCGTGGGGAGCAAACAGG	Proteobacteria	Alphaproteobacteria	Caulobacterales	Hyphomonadaceae	Uncultured_2	0	0	0	0	0	0	0	0	0	0	0	0	0	0	0	0	0	0	0	0	0	0	0	0
TACGTAGGGCGCAAGCGTTGTCCGGGATTATTGGGCGTAAAGAGCTTGCAGGTGGCTTGTCGCGTCTGCCGTGAAAACCCAAGGCTCAACCTCGGGCGTGCGGTGGGTACGGGCAGGCTAGAGTGTGGTAGGGGAGACTGGAACTCCTGGTGTAGCGGTGGAATGCGCAGATATCAGGAAGAACACCGATGGCGAAGGCAGGTCTCTGGGCCATTACTGACACTGAGAAGCGAAAGCATGGGGAGCGAACAGG	Actinobacteria	Actinobacteria	Micrococcales_1	Dermabacteraceae	Brachybacterium	0	0	0.00288114	0	0	0	0	0	0	0	0	0	0	0	0	0	0	0	0	0	0	0	0	0

## Sheet: Table S9
Table S9. The results of dada2 analyses of sterile caste guts, averaged across three technical replicate amplifications and community sequencing. Results are given as relative abundances within samples and labels are: Mn: Macrotermes natalensis, Od: Odontotermes sp., Od.b: Odontotermes cf. badius, S: soldier, JS: major soldier, NS: minor soldier, JW: major worker, NW: minor worker.
Sequence	Phylum	Class	Order	Family	Genus	Mn132JW	Mn132JS	Mn132NS	Mn133JW	Mn133NW	Mn133JS	Mn133NS	Mn134JW	Mn134NW	Mn134JS	Mn134NS	Mn138JW	Mn138NW	Mn138JS	Mn138NS	Mn141JW	Mn141NW	Mn141JS	Mn141NS	Od.b126JW	Od.b126S	Od127JW	Od127NW	Od127S	Od128JW	Od128NW	Od128S	Od129JW	Od129NW	Od129S	Od130JW	Od130NW	Od130S	Od143JW	Od143NW	Od143S
TACGGAGGATCCAAGCGTTATCCGGATTTATTGGGTTTAAAGGGTGCGTAGGCGGTTCGGTAAGTTAGAGGTGAAAACCCGTGGCTCAACCACGGACGTGCCTCTGATACTGCCGGACTAGAGAGTAGATGCGGTAGGCGGAATGTGTGGTGTAGCGGTGAAATGCTTAGAGATCACACAGAACACCGATTGCGAAGGCAGCTTACCAATCTATATCTGACGTTGAGGCACGAAAGCGTGGGTAGCAAACAGG	Bacteroidetes	Bacteroidia	Bacteroidales	Rikenellaceae	Alistipes_II	18.1767	12.5455	12.9133	15.468	11.7114	16.0442	15.3981	14.7089	9.14062	16.2658	17.5986	17.3535	18.8078	16.7966	15.3278	19.5571	18.551	12.338	13.5942	7.34551	22.5227	16.0912	14.5077	25.1239	14.9432	17.5485	23.7569	11.6033	13.7213	18.4058	14.6208	14.7682	14.8617	14.0803	17.0058	16.0078
TACGGAGGATCCAAGCGTTATCCGGATTTATTGGGTTTAAAGGGTGCGTAGGCGGTTTGGTAAGTTAGAGGTGAAATCCCGGGGCTCAACCCTGGAACTGCCTCTGATACTGCCAGGCTAGAGACAAGATGCTGTGGGCGGAATGTGTGGTGTAGCGGTGAAATGCTTAGAGATCACACAGAACACCGATTGCGAAGGCAGCTCACAAAGCTTGTTCTGACGCTGAGGCACGAAAGCGTGGGGATCAAACAGG	Bacteroidetes	Bacteroidia	Bacteroidales	Rikenellaceae	Alisitpes_IV	11.0942	8.50812	7.01913	10.8841	13.6146	7.70301	6.2714	12.7352	11.9929	8.74463	8.82059	9.87175	11.2122	6.10671	6.5798	8.9912	15.6643	8.56864	7.88827	3.04857	2.50004	6.57615	4.27414	4.59316	5.00807	6.17242	3.03621	3.09561	3.08808	1.51473	5.20522	6.05889	2.73178	5.33381	4.46967	2.87021
CACGTAAGGGGCGAGCGTTGTTCGGAATTATTGGGCGTAAAGGGCGCGTAGGCGGTTATGTAAGTCTGGCGTGAAAGGCAGGAGCTTAACTCCTGGATTGCGTTAGAAACTGTATGACTTGAGTCATGGAGGGGGAGTTGGAATTCCTGGTGTAGGGGTGAAATCTGTAGATATCAGGAAGAACACCGGTGGCGAAGGCGAACTTCCAGCCGATGACTGACGCTGAGGCGCGAAAGTGCGGGGAGCAAACAGG	Spirochaetes	Spirochaetes	Spirochaetales	Spirochaetaceae_Treponema_I	Treponema_Ia	1.98408	2.28828	4.507	0.957615	0.800017	2.49678	1.34424	1.73604	0.307966	8.76785	4.40789	1.44361	0.366207	1.44747	3.43819	2.40015	0.812337	4.96796	3.85521	11.9983	0	7.25685	6.47293	2.27818	9.40605	10.7406	2.06594	8.64173	14.7465	3.97443	16.3671	14.8965	8.25589	10.5573	13.28	1.78638
TACGGAGGATGCGAGCGTTATCCGGATTTATTGGGTTTAAAGGGTGCGCAGGCGGGAACTTAAGTCAGCGGTGAAATCTCGACGCTTAACGTCGAAACTGCCGTTGAAACTGGGTTTCTTGAGTATAGATGAAGTAGGCGGAATTCGTTGTGTAGCGGTGACATGCTTAGATATAACGAGGAACTCCGATTGCGTAGGCAGCTTACTAAGCTATAACTGACGCTCAAGCACGAAAGCGTGGGGATCAAACAGG	Bacteroidetes	Bacteroidia	Bacteroidales	Porphyromonadaceae_1	Dysgonomonas	4.68462	3.24971	4.91817	6.61	3.4118	4.93022	2.89456	4.61184	5.20434	1.5959	1.85428	2.60238	1.06652	1.98164	3.70357	2.25336	1.50446	1.34013	1.50622	7.42232	18.0242	8.29157	5.13975	4.09157	6.47171	5.81054	5.00959	5.61707	3.05164	4.3991	5.18271	3.35473	2.53554	6.0228	2.62317	4.58004
TACGGAGGGTGCAAGCGTTAATCGGAATCACTGGGCGTAAAGCGCGCGTAGGCGGCTTGTTAAGTCAGGGGTGAAATCCCACGGCCCACCCGTGGAACTGCCCTTGATACTGTCAGGCTAGAGTGTGTGAGAGGATAGCGGAATTCCTGGTGTAGGAGTGAAATCCGTAGAGATCAGGAGGAACATCAGTGGCGAAGGCGGCTATCTGGCGCAATACTGACGCTGAGGTGCGAAAGCGTGGGTATCAAACAGG	Proteobacteria	Deltaproteobacteria	Desulfovibrionales	Desulfovibrionaceae	Gut_cluster_3	3.93241	5.55763	8.01195	3.72008	3.72868	6.4853	8.26969	3.61816	3.48448	5.7559	6.19111	6.22391	2.6261	7.2759	4.47302	5.16683	4.268	5.61295	6.36031	3.70717	0.31989	4.55907	5.95524	2.23569	4.09714	4.00394	1.47996	2.36215	1.88605	4.53315	2.47542	2.22385	2.39438	4.98666	3.61042	1.83892
TACGGAGGATCCAAGCGTTATCCGGATTTATTGGGTTTAAAGGGTGCGTAGGCGGTTGTTTAAGTTATAGGTGAAATCTCCGGGCTTAACCCGGACATTGCCTGTGATACTGGACGGCTAGCAAGTAGATGCGGTAGGCGGAATGTGTGGTGTAGCGGTGAAATGCTTAGATATCACACAGAACACCGATTGCGAAGGCAGCTTACCAATCTACGATGGACGCTGAGGCACGAAAGCGTGGGTAGCAAACAGG	Bacteroidetes	Bacteroidia	Bacteroidales	Rikenellaceae	Alistipes_III	1.46911	2.45101	1.53042	3.84947	5.18692	4.68195	3.68043	2.1609	3.03217	3.85285	2.40458	3.40292	10.5815	3.49361	2.16262	2.66404	3.44425	3.16779	2.65185	0.689444	15.9357	0.827098	0.996987	17.2326	0.192026	0.372335	15.398	0.310957	0.688525	8.96865	0.535221	1.00018	8.47178	0.863276	1.12578	8.90545
TACGTAGGGAGCAAGCGTTATCCGGATTTATTGGGCGTAAAGCGCGCGTAGGCGGTTTGTTAAGCGGAATCTCTAATCTGAGGGCTCAACCCCCAGCCGGATTCCGAACTGGCAAACTCGAGTTTGGTAGAGGAAGATGGAATTCCCAGTGTAGCGGTGGAATGCGCAGATATTGGGAAGAACACCAATGGCGAAGGCAGTCTTCTGGGCCATAACTGACGCTGAGGTGCGAAAGCTAGGGGAGCGAACAGG	Actinobacteria	Actinobacteria	Coriobacteriales	Coriobacteriaceae	Uncultured_10	2.22967	0.594813	0.530113	2.01413	1.80767	0.924087	0.676864	1.46604	1.21472	0.395956	0.560521	2.52145	1.21608	1.45983	1.2933	3.45372	3.35215	0.968064	0.498223	0.450358	0.479079	1.0354	0.825378	15.1645	2.20603	1.5997	15.7988	2.07349	1.17027	14.2315	1.87892	1.18888	14.3108	2.60529	2.05717	21.5703
TACGTATGGTGCAAGCGTTATCCGGAATTACTGGGCGTAAAGGGTGAGTAGGCGGCCTCAAAAGTCATATGTGAAAATCCATGGCTCAACCATGGACCTGCATAAGAAACTTTGGGGCTAGAGTGCAGGAGAGGTAAGCGGAATTCCTAGTGTAGCGGTGAAATGCGTAGATATTAGGAAGAACACCAGTGGCGAAGGCGGCTTACTGGACTGTAACTGACGCTGAGTCACGAAAGCGTGGGGAGCGAACAGG	Firmicutes	Clostridia_1	Clostridiales	Lachnospiraceae	Candidatus_Arthromitus	3.65441	4.60154	5.96999	2.85028	3.44959	6.58652	6.32318	1.63029	1.55084	4.42549	3.48193	5.24017	4.50039	5.2501	4.52731	2.44086	4.43948	5.48683	5.03198	1.42143	0.013076	3.64015	5.01281	0.262518	3.71502	4.80967	0.0955677	4.98456	4.76422	0.106494	4.62761	3.07713	0.353965	2.41243	3.39681	0.0522518
TACGTAGGGGGCGAGCGTTGTCCGGAATGACTGGGCGTAAAGGGCGCGTAGGCGGCCGTATAAGTTTGGAGTGAAAGTCCCGCTTTCAAGGTGGGAATTGCTTTGAAAACTGTATGGCTTGAGTGTGGGAGAGGATAGCGGAATTCCCGGTGTAGCGGTGAAATGCGTAGAGATCGGGAGGAACACCAGTGGCGAAGGCGGCTATCTGGACCAAGACTGACGCTGAGGCGCGAAAGCGCGGGGAGCAAACAGG	Firmicutes	Clostridia_1	Clostridiales	Lachnospiraceae	Gut_cluster_13	5.39373	2.96638	3.06889	3.55267	3.51734	2.73682	2.80839	2.84507	4.72223	4.21417	3.55522	3.86177	3.33734	2.80609	2.47721	3.92497	5.70013	2.58497	2.35677	3.21766	0.447395	4.01874	2.11194	3.10917	1.148	1.90957	1.2272	2.13972	3.57613	2.04137	1.42302	1.76771	1.97757	1.11042	2.011	0.984974
TACGGAGGATCCGAGCGTTATCCGGATTTATTGGGTTTAAAGGGTGCGTAGGCGGGCGTTTAAGTCAGTTGTGAAAGTTTGGGGCTCAACCTTAAAATTGCAATTGATACTGGATGTCTTGAGTGCGGTGGAGGTTGGTGGAATTCGTGGTGTAGCGGTGAAATGCTTAGATATCACGAGGAACTCCGATTGCGTAGGCAGCCGACTATACCGTAACTGACGCTGATGCACGAAAGTGTGGGTATCCAACAGG	Bacteroidetes	Bacteroidia	Bacteroidales	Bacteroidaceae	Bacteroides	1.06441	0.91003	1.2335	1.16022	0.801023	3.27784	3.62963	5.86533	0.638606	0.967477	1.84813	1.02944	0.793866	1.55543	1.75984	0.821559	0.809662	0.845949	1.34025	1.7652	0	2.15947	1.83041	0.814745	8.47606	5.1075	1.58732	5.82436	4.31743	6.02729	4.3084	2.7562	4.71403	6.92542	6.93507	2.51142
TACGGAGGATGCGAGCGTTATCCGGATTCATTGGGTTTAAAGGGTGCGTAGGTGGGTCTGTAAGTCAGCGGTGAAAACTTGTCGCTCAACGATAAGCTTGCCGTTGAAACTGCGGGTCTTGAGTTTGATTGAGGCAGGCGGAATGTGTGGTGTAGCGGTGAAATGCATAGATATCACGCAGAACTCCGATTGCGAAGGCAGCTTGCCAAGTCTTGACTGACACTGAAGCACGAAAGCGTGGGGATCAAACAGG	Bacteroidetes	Bacteroidia	Bacteroidales	Porphyromonadaceae_3	Tannerella	2.96864	3.19733	1.35534	3.54706	3.38598	1.7791	2.0512	1.81786	2.31873	1.35186	1.17746	1.66155	0.882975	1.03567	0.7875	2.28277	2.50478	1.88544	0.888742	10.0952	0	4.31698	3.03398	0.159767	3.7646	3.69832	0.228922	2.74372	5.22569	0.396948	3.09708	4.58032	0.614371	4.11773	6.72128	0.492562
TACGGAGGATCCGAGCGTTATCCGGATTTATTGGGTTTAAAGGGTGCGTAGGCTGGCGTATAAGTCAGCGGTGAAATGTTGAGGCTTAACCTTAAGATTGCCGTTGAAACTGTATGCCTTGAGTATAGATGAAGTAGGCGGAATGTGTAGTGTAGCGGTGAAATGCATAGATATTACCCAGAACCCCGATTGCGAAGGCAGCTTACTAAACTATCACTGACGCTGATGCACGAAAGCGTGGGGATCAAACAGG	Bacteroidetes	Bacteroidia	Bacteroidales	Porphyromonadaceae_2	Termite_cluster_1	1.07167	8.62293	5.92463	0.687655	0.54508	0.850862	1.77219	3.13235	1.36771	1.91803	7.43593	4.36095	11.2371	15.2146	11.6763	1.19576	0.808027	7.70239	4.38531	0	0	0	0	0	0	0	0	0	0	0	0	0	0	0	0	0
TACGTAGGTGGCGAGCGTTGTCCGGAATTACTGGGTGTAAAGGGAGCGTAGGCGGGGAAGTAAGTTGGATGTGAAATACCGCAGCTTAACTGCGGGGCTGCATCCAAAACTATTTTTCTTGAGTGGGGTAGAGGCAGGCGGAATTCCCAGTGTAGCGGTGAAATGCGTAGATATTGGGAGGAACACCAGTGGCGAAGGCGGCCTGCTGGGCCTTAACTGACGCTGAGGCTCGAAAGCGTGGGGAGCAAACAGG	Firmicutes	Clostridia_1	Clostridiales	Ruminococcaceae	Insect_cluster	2.09681	2.10459	4.13639	2.03236	1.31951	3.03084	3.29479	1.59855	1.05722	1.38297	1.06157	3.63991	2.05001	2.12717	1.94466	2.42366	2.12893	3.08477	3.51907	2.65243	2.11417	3.34978	3.75889	0.321996	2.59412	3.22217	0.064881	2.79567	3.16606	0.440672	3.04614	2.94515	0.663578	2.1323	2.26108	0.565472
TACGTAGGGGGCGAGCGTTGTCCGGAATTACTGGGCGTAAAGGGCACGCAGGCTGTGCCGTAAGTCGGCTGTAAAATGATGCGGCTTAACCGTGTTAAGCAGTCGAAACTGCGGTGCTGGAGTACCAGAGAGGCAAGTGGAATTCCCAGTGTAGCGGTGAAATGCGTAGATATTGGGAAGAACATCGGTGGCGAAGGCGACTTGCTGGCTGGTAACTGACGCTCCTGTGCGAAAGCTAGGGGAGCAAACGGG	Synergistetes	Synergistia	Synergistales	Synergistaceae	Termite_cockroach_cluster	0.0344293	0	0	0.197501	0.203991	0	0	0.223528	0.0290613	0	0	0.0297555	0	0	0	0.124695	0.0621872	0	0.0161342	5.65141	0	3.25096	1.52333	3.14242	3.99927	3.5706	2.41578	5.56332	4.50851	4.15045	3.78251	6.06213	4.09993	5.65872	4.01249	2.96959
TACGGAGGATTCGAGCGTTATCCGGATTTATTGGGTTTAAAGGGTGCGTAGGCGGGAGATTAAGTCAGTGGTGAAAGTTTGCAGCTCAACTGTAAAATTGCCATTGAAACTGATTTTCTTGAGTTAAATAGAAGTGTGCGGAATGTGTAATGTAGCGGTGAAATGCTTAGATATTACCCAGAACCCCGATTGCGAAGGCAGCACACTGGGTTTATACTGACGCTGATGCACGAAAGCGTGGGGATCAAACAGG	Bacteroidetes	Bacteroidia	Bacteroidales	Porphyromonadaceae_2	Termite_cluster_2	0.865395	1.98734	1.45915	0.610262	0.397083	1.51805	1.06518	3.24716	1.96047	3.41666	4.83194	1.03527	0.72477	1.29504	1.71467	1.60772	1.15506	2.17206	1.50949	0.612417	0.460799	2.14783	3.33604	0.0947894	0.854251	1.80444	0.811836	0.86886	0.8947	0.845682	0.878155	1.34788	1.05646	0.774123	1.78674	0.888725
CACGTAAGGGGCGAGCGTTGTTCGGAATTATTGGGCGTAAAGGGCGCGTAGGCGGTCTTGCAAGTCTGATGTGAAAGCTCCGGGCTTAACCCGGGAACTGCATTGGAAACTGTAGGACTAGAGTCACGGAGGGGGAATCGGAATTCTTGGTGTAGGGGTGAAATCTGTAGATATCAAGAAGAACACCGGTGGCGAAGGCGGATTTCCAGCCGATGACTGACGCTGAGGCGCGAAAGTGCGGGGAGCAAACAGG	Spirochaetes	Spirochaetes	Spirochaetales	Spirochaetaceae_Treponema_I	Treponema_Ic	1.44488	9.36418	3.60576	0.172937	0.155539	3.06296	3.27313	0.104437	0.044157	3.70488	0.882891	0.343159	0.0549168	0.687782	1.00515	1.24999	0.787502	9.22544	7.69863	0.157146	0	0	0.118852	0	0	0.0454657	0	0.042143	0.162219	0	0.220591	2.50713	0	0.0130225	0.200889	0
CACGTAAGGGGCGAGCGTTGTTCGGAATTATTGGGCGTAAAGGGCGCGTAGGCGGCCATGTAAGTCTGGCGTGAAATGCGGGAGCTTAACTCCCGGACTGCGCTGGAAACTGTGTGGCTTGAGTCATGGATGGGGAGCTGGAATTCCTGGTGTAGGGGTGAAATCTGTAGATATCAGGAAGAACACCGGTGGCGAAGGCGAGCTTCTGGCCGATGACTGACGCTGAGGCGCGAAAGCGCGGGGAGCAAACAGG	Spirochaetes	Spirochaetes	Spirochaetales	Spirochaetaceae_Treponema_I	Treponema_Ie	0.199855	3.38402	2.39959	0.219557	0.0418235	3.02023	2.20743	0.817484	0.0759617	3.99667	4.04721	1.29283	0.413827	0.863197	0.556936	1.3444	1.01687	1.54848	2.1228	1.25324	0	0.495317	0.231425	0.223903	1.94967	1.26683	0.519637	1.59343	1.9258	0.636347	1.69045	1.4368	1.17981	1.90028	2.32082	0.333194
TACGTAGGGAGCGAGCGTTGTCCGGAATTACTGGGCGTAAAGGGCGCGTAGGCGGGCTATTAAGTCAGGTGTGAAAACTCTGGGCTCAACCCAGAGACTGCACTTGAAACTGGTAGTCTTGAGGGCAGGAGAGGAAAGTGGAATTCCTAGTGTAGCGGTGAAATGCGTAGATATTAGGAGGAACACCAGTGGCGAAGGCGACTTTCTGGACTGTACCTGACGCTGAGGCGCGAAAGCGTGGGGAGCGAACGGG	Firmicutes	Clostridia_2	Clostridiales_1	Peptococcaceae_1	Uncultured_2	0.20651	0.0829277	0.105798	0.511013	0.428424	0.1102	0.0894021	0.252537	0.254105	0.136011	0.124816	0.508121	0.27926	0.147738	0.171709	0.316425	0.236588	0.27461	0.382509	0.101524	1.27294	0.190401	0.127922	7.07426	0.203197	0.258863	10.2871	0.0868959	0.115565	5.32624	0.0660971	0.0694584	3.93766	0.0472227	0.156214	8.00276
AACGTAGGTGGCAAGCGTTGTCCGGAATTACTGGGTGTAAAGGGAGCGCAGGCGGGCTGGTAAGTTGAATGTGAAAACTATGGGCTCAACCCATAGACTGCGTTCAAAACTACTGGTCTTGAGTGATGGAGAGGCAGGCGGAATTCCCGGTGTAGCGGTGGAATGCGTAGATATCGGGAGGAACACCAGTGGCGAAGGCGGCCTGCTGGACATTAACTGACGCTGAGGCTCGAAAGTGTGGGGAGCAAACAGG	Firmicutes	Clostridia_1	Clostridiales	Ruminococcaceae	Termite_cockroach_cluster	1.44378	1.74019	0.878307	1.14732	5.38072	1.06585	2.03969	0.718665	0.708466	0.937198	1.15546	1.63145	1.38025	1.48827	0.956333	1.3437	1.80674	1.42214	1.06617	0.291429	0.881709	1.31722	0.76317	0.457406	1.07276	1.18077	0.148622	0.673091	0.579137	0.147215	0.615201	0.738961	0.0907136	0.729753	1.26289	0.111197
TACATAGGGAGCAAGCGTTATCCGGAATTATTGGGTGTAAAGGGTGCGTAGACGGGAAAATAAGTTAGTTGTGAAAGCCCTTGGCTTAACTGAGGAACAGCAACTAAAACTGTAATTCTTGAGTGCAGGAGAGGAAAGTGGAATTCCTAGTGTAGCGGTGAAATGCGTAGATATTAGGAGGAACACCAGTGGCGAAGGCGGCTTTCTGGACTGTAACTGACGTTGAAGCACGAAAGTGTGGGGAGCAAACAGG	Firmicutes	Clostridia_1	Clostridiales	Ruminococcaceae	Gut_cluster_7	2.20162	1.37241	0.894481	2.0792	7.63567	0.936317	0.622755	1.2881	1.5464	0.232884	0.171036	0.978568	1.49501	0.80652	2.28977	1.70192	2.02315	0.470287	0.338568	0.872456	0	0.220749	0.390578	0.0152416	0.367266	0.715609	0.0261284	1.40877	1.23415	0.119707	0.434596	1.13957	0.0344172	0.625229	0.601986	0.019841
TACGTAGGTGGCGAGCGTTGTCCGGAATTATTGGGCGTAAAGGGCGTGTAGGCGGGATATTAAGTCATAAGTATAAATGCCGGGCTTAACTTGGTATGGCTTACGAAACTAATATTCTTGAGTTAAGGAGAGGAAAGCGGAATTCCCAGTGTAGCGGTGAAATGCGTAGAGATTGGGAGGAACACCAGTGGCGAAGGCGGCTTTCTGGACTTAAACTGACGCTGAGGCGCGAAAGCCAGGGTAGCGAACGGG	Firmicutes	Clostridia_2	Clostridiales_1	Veillonellaceae	Thermosinus	0.201412	0.0982291	0.402589	0.47923	0.387608	0.104896	0.107221	0.569412	1.41379	0.0487669	0.0318298	0.730664	0.360468	0.561111	0.519397	0.65531	0.191357	0.248827	0.633505	0.420738	0	0.581325	0.398793	0.289209	2.34672	1.35448	3.40028	2.10631	2.44448	4.06372	1.03954	1.55835	1.75695	1.57392	1.76885	2.84364
CACGTAAGGGGCAAGCGTTGTTCGGAATTATTGGGCGTAAAGGGCGCGTAGGCGGTTAATCAAGCTTGGCGTGAAATGGTAGGGCTTAACCCTATCACTGCGTTGAGAACTGATTGACTAGAGTCATGGAGGGGAAATTGGAATTCCTAGTGTAGGGGTGAAATCTGTAGATATTAGGAAGAACACCGGTGGCGAAGGCGAATTTCTAGCCAATGACTGACGCTGAGGCGCGAAAGTGCGGGGAGCAAACAGG	Spirochaetes	Spirochaetes	Spirochaetales	Spirochaetaceae_Treponema_I	Treponema_Ig	0	0	0	0	0	0	0	0	0	0	0	0	0	0	0	0	0	0	0	1.92564	0	2.60176	7.15595	0	1.18338	1.0819	0.0308904	5.12866	4.25526	0.158652	3.80674	2.38537	0.513192	1.54113	2.08597	0.295784
TACGTAGGTGGCGAGCGTTGTCCGGATTTACTGGGTGTAAAGGGCGCGTAGGCGGGAATGCAAGTCTGATGTGAAATCTGGTGGCTCAACCACCAAACTGCATTGGAAACTGTATTTCTTGAGTGATGGAGAGGCAGGCGGAATTCCGTGTGTAGCGGTGAAATGCGTAGATATACGGAGGAACACCAGTGGCGAAGGCGGCCTGCTGGACATTAACTGACGCTGAGGCGCGAAAGCGTGGGGAGCAAACAGG	Firmicutes	Clostridia_1	Clostridiales	Ruminococcaceae	Gut_cluster_6	1.3539	0.715225	0.632136	1.48511	1.5358	1.62868	0.847764	0.894261	0.862362	0.782129	0.76992	1.99884	1.47094	2.21066	2.29425	1.09314	0.680154	3.47266	2.04512	0	0.565939	0	0.0959726	0.640564	0.0167631	0.108666	0.292799	0.0298401	0.112941	1.55186	0.179214	0.374605	1.67227	0.00776699	0.0496958	0.732476
TACGGAAGGTCCTGGTGTTATCCGGATTTATTGGGTTTAAAGGGAGCGTAGGCTGGCTTATAAGCGTGTCGTTAAATCGCGGGGCTTAACCCCGCTGAGCGGCGCGAACTGTAGGTCTTGAGTGTGCACGAGGTAAGCGGAATTTGTGGTGTAGCGGTGAAATGCTTAGATATCACGAAGAACTCCGATTGCGAAGGCAGCTTACCGGAGCACAACTGACGCTGAAGCTCGAAAGTGCGGGTATCGAACAGG	Bacteroidetes	Bacteroidia	Bacteroidales	Prevotellaceae	Prevotella_1	0	1.14842	3.44612	2.24792	0.540196	1.2742	0.860607	2.83819	1.21678	0.741458	0.689085	0.370558	0.0159617	1.78308	2.04792	0.256687	0.0261301	1.59697	1.46045	1.9391	0	0.257034	0.292707	0	0.742044	0.288017	0	0.390379	0.598989	0	1.32701	0.893492	0	0.412435	2.32199	0
TACGGAGGATGCGAGCGTTATTCGGATTTATTGGGTTTAAAGGGTGCGTAGGCTGATTAATAAGTCAGCGGTGAAACCCCTGTGCTTAACACAGGGCCTGCCGTTGAAACTGTTGGTCTAGAGTGTGAACGAGGTAGGCGGAATTCGTGGTGTAGCGGTGAAATGCATAGATATCACGAAGAACTCCGATAGCGCAGGCAGCTTACCAGGCCACAACTGACGCTGAGGCACGAAAGTGTGGGTATCAAACAGG	Bacteroidetes	Bacteroidia	Bacteroidales	Porphyromonadaceae_Cluster_V	Termite_Cockroach_cluster	0.112169	0	0	0.757299	1.16479	0.664861	0.193837	2.65221	3.0486	0.510653	0.448736	1.11325	1.37204	0.621807	0.632675	0.429935	1.30461	0.329895	0.391808	0.3048	0	2.17441	2.05749	0.104151	0.690315	1.77391	0	0.563872	0.732629	0.038421	2.17454	0.609519	0.0103011	0.277364	0.813271	0.201302
TACGTAGGGAGCAAGCGTTGTCCGGATTTACTGGGTGTAAAGGGTGCGTAGGCGGCTATGCAAGTCAGGAGTGAAATCTATGGGCTTAACCCATAAACTGCTTTTGAAACTGCATGGCTTGAGTGAAGTAGAGGTAGGCGGAATTCCCGGTGTAGCGGTGGAATGCGTAGAGATCGGGAGGAACACCAGTGGCGAAGGCGGCCTACTGGGCTTTAACTGACGCTGAAGCACGAAAGCGTGGGTAGCAAACAGG	Firmicutes	Clostridia_1	Clostridiales	Ruminococcaceae	Gut_cluster_1	1.64747	0.610755	0.219401	5.33707	2.51048	0.245209	0.600867	3.36922	2.92982	0.441513	0.598632	2.25117	1.19503	0.418054	0.149815	1.42217	0.265236	0.248704	0.399604	0.179104	0.1223	0.125442	0.148147	0.131747	0.500603	0.192539	0.0588343	0.254795	0.106667	0.390901	0.187276	0.105638	0.0446181	0.181453	0.100787	0.135154
TACGGAGGATGCAAGCGTTATCCGGATTTATTGGGTTTAAAGGGTGCGCAGGCTGGATGATAAGTCTGCGGTGAAAGGTTAGAGCTTAACTCTGACATTGCCGTGGATACTGTTGTTCTAGATGATAGTTGACGTTGGCGGAATATGTCAAGTAGCGGTGAAATGCTTAGATATGACATAGAACACCGGTGGGGAAGCCGGCTAACGAAACTATTCATGACGCTCATGCACGAAAGCGTGGGGATCAAACAGG	Bacteroidetes	Bacteroidia	Bacteroidales	Porphyromonadaceae_Gut_group	Termite_cluster_II	0.611832	0.808998	1.11568	0.349158	0.0518601	1.92462	1.52121	0.684441	0.473317	1.97431	1.67887	0.900744	0.339062	1.07154	1.17346	2.27807	0.519142	1.47576	1.58566	0.36935	0	0.111458	0.190952	0.431038	0.322011	0.137282	0.559942	0.363762	0.265417	0.403873	0.598619	0.310672	2.01976	0.456389	0.134807	0.555474
TACGGGGGATGCAAGCGTTATCCGGATTTATTGGGTTTAAAGGGTGCGCAGGCGGACGTGTAAGTCAGTGGTGAAAAGTTGTAGCTTAACTATAATCTTGCCTTTGATACTGCACGACTAGAGTAAAAATGACGTAACTGGAATGTGACATGTAGCGGTGAAATGCTTAGATATGTCACAGAACGCCGATCGTGAAGACAGGTTACGAATTTTTAACTGACGCTCATGCACGAAAGCGTGGGGATCAAACAGG	Bacteroidetes	Bacteroidia	Bacteroidales	Porphyromonadaceae_Gut_group	Mixed_gut_cluster	2.46681	2.81485	2.36918	2.11552	0.909025	1.94861	1.90284	1.24281	0.640209	1.25264	1.11528	1.01291	0.365029	0.639258	0.378633	0.671551	0.668729	1.32144	0.450638	0.35997	0	0	0	0	0	0	0	0.079286	0.162268	0.0794725	0	0	0	0	0	0
TACGTAGGGGGCGAGCGTTATCCGGAATTATTGGGCGTAAAGAGTGCGTAGGTGGCTTCATAAGCGGGGGGTGAAAGGCTAAGGCTCAACCATAGTGAGCCTTCCGAACTGTGAAGCTTGAGTGCGGGAGAGGAAAGCGGAATTCCTGGTGTAGCGGTGAAATGCGCAGATATCAGGAGGAACACCGGTGGCGAAGGCGGCTTTCTGGACCGTAACTGACACTGAGGCACGAAAGCGTGGGGAGCAAACAGG	Firmicutes	Clostridia_1	Clostridiales	Family_XIII_Incertae_Sedis	Termite_cockroach_cluster_1	1.05946	0.731238	0.382695	1.73915	1.16927	0.695903	0.697696	0.996157	0.702422	0.768047	0.627792	1.84821	1.27303	1.37584	0.744845	1.72807	1.81069	1.18897	0.804289	0.345398	0	0.280981	0.163742	0.347483	0.383058	0.22061	0.112698	0.233332	0.256323	0.0606702	0.197866	0.180282	0.215832	0.393134	0.38188	0.0994623
TACGTAGGGGGCAAGCGTTATCCGGATTTACTGGGTGTAAAGGGAGCGTAGACGGCCATGCAAGTCTGGAGTGAAAGCCCGGGGCTCAACCCCGGGACTGCTTTGGAAACTGTGCGGCTGGAGTGCAGGAGAGGTAAGTGGAATTCCTAGTGTAGCGGTGAAATGCGTAGATATTAGGAGGAACACCAGTGGCGAAGGCGGCTTACTGGACTGCGACTGACGTTGAGGCTCGAAGGCGTGGGGAGCAAACAGG	Firmicutes	Clostridia_1	Clostridiales	Lachnospiraceae	Termite_cluster_2	1.07778	0	0	1.6015	0.640761	0	0.274925	2.0502	1.56852	0.0812782	0.74787	0.899717	0.425853	0.161178	0	0.464308	0.0184792	0	0	0.5474	0.258098	0.335289	0.7749	0.293011	0.946153	0.555262	0.338623	3.12066	0.533414	0.983543	1.02206	0.667214	1.36309	0.575826	0.00577915	0.342388
TACGTAGGTCCCGAGCGTTGTCCGGATTTATTGGGCGTAAAGCGAGCGCAGGTGGTTGAATAAGTCTGGTGTAAAAGGCATTTGCTTAACGAATGTGTGCATTGGAAACTGTTCAACTTGAGTGCAGGAGAGGGGAGTGGAATTCCATGTGTAGCGGTGAAATGCGTAGATATATGGAGGAACACCGGAGGCGAAAGCGGCTCCCTGGCCTGTAACTGACACTGAGGCTCGAAAGCGTGGGGAGCAAACAGG	Firmicutes	Bacilli	Lactobacillales	Streptococcaceae	Lactococcus_1	0.0152179	0.0500025	0.0539751	0.390755	3.22044	0.119537	0.0895092	0.445487	1.46376	0.135471	0.141475	0.0650119	0.545133	0.578169	0.609606	0.0271507	0.176416	0.0773239	0.124916	1.14712	9.96564	0	0	0	0	0	0	0	0	0	0	0	3.06114	0	0.00640287	0
TACGAAGGGTGCAAGCGTTGTTCGGATTTACTGGGCGTAAAGCGTCCGTAGGTGGTTGTGTAAGTTAGGGGTGAAATCCCAGGGCCTAACCCTGGAACTGCCTTTGATACTGCACAACTGGAGCGCGGAAGAGGAAGATGGAACAACTGGTGTAGGAGTAGAATCCGTAGATATCAGTTAGAACACCAATGGCGAAGGCAGTCTTCTGGTCCGTTGCTGACACTGAGGGACGAAAGCGTGGGGAGCAAACAGG	Proteobacteria	Alphaproteobacteria	Rhodospirillales_1	Rhodospirillaceae	Thalassospira	0.00808473	0.0892084	0.2559	1.11114	0.404838	0.0169188	0.0313939	0.46557	0.510786	0.0170372	0.293048	0.273141	0.767544	0.074221	0.245217	0.110041	0.995594	0	0.00550964	0.407335	0.0380337	0.775184	1.66876	0	1.68188	0.573749	0	0.276733	0.773309	2.00678	0.195034	0.32214	0.0398371	0.142886	0.0541804	7.62293
TACGGAGGGTGCAAGCGTTATCCGGATTCATTGGGTTTAAAGGGTGCGTAGGCTGCTTTGTAAGTCAGTGGTGAAATCATCGAGCTTAACTCGATGCCTGCCATTGATACTGCAGAGCTTGAGTATAATCGACGTGAGAGGAATGCGACAAGTAGCGGTGAAATGCATAGATATGTCGCAGAACACCGATAGCGAAGGCATCTCACGAGGTTATCACTGACGCTGATGCACGAAAGCGTGGGTATCAAACAGG	Bacteroidetes	Bacteroidia	Bacteroidales	Porphyromonadaceae_6	Uncultured_b	0.00913075	0.541563	3.3817	0.152895	0.0590507	1.93935	2.09592	1.43959	0.0186015	5.28688	2.79395	0.435265	0.187453	0	0.863173	0.24574	0.0463985	0.335554	2.2843	0	0	0	0	0	0	0	0	0	0	0	0	0	0	0	0	0
TACGTAGGTGGCAAGCGTTGTCCGGAATTATTGGGCGTAAAGCGCGCGCAGGCGGGCTGATAAGTCTGTCGTCTAAGATCGGGGCTCAACCCCGTCAAGCGATGGAAACTATCAGCCTTGAGTGCAGGAGAGGAAAGGGGAATTCCCAGTGTAGCGGTGAAATGCGTAGATATTGGGAGGAACACCAGTGGCGAAGGCGCCTTTCTGGACTGTGTCTGACGCTCAGGCGCGAAAGCCAGGGTAGCGAACGGG	Firmicutes	Clostridia_2	Clostridiales_1	Veillonellaceae	Uncultured_7	0.407477	0.0907226	0.0430673	0.695577	0.914116	0.311841	0.450893	0.988363	0.713342	0.472622	0.256664	0.535496	0.416342	0.271103	0.257208	0.967347	1.26348	0.171603	0.530928	1.30715	0	0.457307	0.244164	0.715358	0.460272	0.564207	0.499579	1.15058	1.313	0.659912	0.358996	0.609533	0.426176	0.667719	1.25023	0.722864
CACGTAAGGGGCGAGCGTTGTTCGGAATTATTGGGCGTAAAGGGCGCGTAGGCGGCCAAGCAAGTCCGGCGTGAAATACTGGGGCCCAACCCCGGGACTGCGCTGGAAACTGCGGGGCTAGAGTCGCGGAGGGGGAACCGGAATTCCTGGTGTAGGGGTGAAATCTGTAGATATCAGGAAGAACACCGGTGGCGAAGGCGGGTTTCCAGCCGACGACTGACGCTGAGGCGCGAAAGTGCGGGGAGCAAACAGG	Spirochaetes	Spirochaetes	Spirochaetales	Spirochaetaceae_Treponema_I	Treponema_If	0.0746292	0.9589	0.773866	0	0	1.12796	1.84692	0.0682171	0	1.98193	0.733119	0.297863	0.0272109	0.0418275	0.452845	0.170571	0.0967462	0.267968	1.03275	1.02677	0	0.330771	0.102986	0.165258	0.657781	0.221051	0.921944	1.36841	1.45707	0.574644	1.04133	0.480027	0.741133	1.12241	0.500224	0.298284
GACGAACTGTCCAAACGTTATTCGGAATCACTGGGCTTAAAGGGTGCGTAGGCTGTTTGGTAAGTGGGGTGTGAAATCCCTCAGCTCAACTGAGGAATTGCGCTCCAAACTGCCAGACTCGAGGAGTGTAGGGGTAACCGGAACTTGCGGTGGAGCGGTGAAATGCTTTGATATTGCAAGGAACACCAATGGCGTAGGCAGGTTACTGGGCATTTTCTGACGCTGAGGCACGAAAGCCAGGGTAGCGAACGGA	Planctomycetes	Planctomycetacia	Planctomycetales	Planctomycetaceae	Termite_cockroach_cluster_2	1.25814	0.0475636	0.0612728	0.811611	1.50693	0.248634	0.104482	0.689015	1.92058	0.1271	0.377949	1.09963	0.691868	0.125525	0.0756872	0.74214	0.72055	0.0226019	0.050317	1.8072	0	0.577327	0.185884	0.00508053	0.61085	0.949716	0	1.15849	1.12453	0.0748259	0.485183	0.908369	0.193417	1.02965	0.768087	0.0740094
TACGGAGGATGCGAGCGTTATCCGGATTTATTGGGTTTAAAGGGTGCGTAGGTGGATGTATAAGTCAGCGGTGAAATTCCGGAGCTCAACTCCGGCCTTGCCGTTGAAACTGTATATCTTGAGTGTGAACGAGGTAGGCGGAATTCGTAGTGTAGCGGTGAAATGCATAGATATTACGAAGAACCCCGATAGCGCAGGCAGCTTACCAGGCCACAACTGACACTGAAGCACGAAAGTGTGGGTATCAAACAGG	Bacteroidetes	Bacteroidia	Bacteroidales	Porphyromonadaceae_Cluster_V	Cockroach_cluster	1.58517	0.987463	0.415683	0.821963	0.657314	0.698313	0.586452	1.1594	0.657285	0.810614	1.25991	1.24906	0.703772	1.01313	1.35709	0.983047	0.523732	0.335089	0.40544	0.167045	0	0.833981	0.627009	0.261546	0.529649	0.585568	0.0152416	0.162034	0.105402	0.0296267	0.344719	0.206765	0.0788407	0.0436719	0	0.0320617
TACGGGGGGTGCAAGCGTTACTCGGAATCACTGGGCGTAAAGAGCGTGTAGGCGGATTAATAAGTTTGAAGTGAAATCCTATAGCTTAACTATAGAACTGCTTTGAAAACTGTTAGTCTAGAATTTGGGAGAGGTAGATGGAATTTCTGGTGTAGGGGTAAAATCCGTAGAGATCAGAAGGAATACCGATTGCGAAGGCGATCTACTGGAACGATATTGACGCTGAGACGCGAAAGCGTGGGGAGCAAACAGG	Proteobacteria	Epsilonproteobacteria	Campylobacterales	Campylobacteraceae	Arcobacter	0.671721	0	0	0.502274	0.227071	0	0.0951213	0.467959	2.28689	0	0.0127081	0.1052	0.0213762	0.12288	0.0356157	0.756071	0.0411764	0.104792	0	4.16317	0	2.27056	1.83095	0.506444	1.13425	1.55121	0.0574052	0.182618	0.18219	0.687473	0.194642	0.141154	0.0795801	0.601741	0.334864	0.0285776
TACGTAGGGGGCAAGCGTTGTCCGGAATTACTGGGCGTAAAGGGCACGCAGGCTGGATGTTAAGTCAGCTGTAAAATACGGTGGCTCAACCGCCGGATGTCGGCTGATACTGGCATTCTAGAGTATGTGAGAGGGAAGTGGAATTCCCGGTGTAGCGGTGAAATGCGTAGATATCGGGAGGAACACCAGTGGCGAAGGCGGCTTCCTGGCACATAACTGACGCTCATGTGCGAAAGCCAGGGCAGCGAACGGG	Synergistetes	Synergistia	Synergistales	Synergistaceae	Candidatus_Tammella	0.245951	0.0534585	0.048886	0.549587	0.458271	0.0584649	0.0747069	0.500767	0.211276	0.0820919	0.128803	0.38938	0.265888	0.108908	0.0813947	0.528021	0.388868	0.0497519	0.0916771	1.27445	0	0.919664	0.382377	0.622142	0.816145	0.495125	0.214604	1.0934	0.872039	0.888652	1.24783	1.50895	1.02847	1.64808	1.17006	0.603567
TACGGAGGATGCGAGCGTTATCCGGATTTATTGGGTTTAAAGGGTGCGTAGGCGGCTATGTAAGTCAGCGGTGAAAAGTTGCAGCTTAACTGTAATCGTGCCGTTGATACTGTGTAGCTAGAAAGTAGATGAAGTGATCGGAATGTGTGGTGTAGCGGTGAAATGCATAGATATCACACAGAATATCGATAGCGAAGGCAGGTCACTAAGGTATATTTGACGCTGATGCACGAAAGTGTGGGGATCAAACAGG	Bacteroidetes	Bacteroidia	Bacteroidales	Rikenellaceae	M2PB4-61_termite_group	0.512402	1.82546	0.481403	0.270417	0.0227022	2.07309	1.14393	0.300046	0.182163	1.13375	0.702535	0.18001	0.0185649	0.0121643	0	0.476881	0.520926	0.591375	0.911555	0.256044	0	0.0489985	0.0116501	0.231235	0.200261	0.282987	0.200346	1.09733	0.763054	0.199478	0.439188	0.45408	1.15842	1.11737	0.246481	0.107944
CACGTAAGGGGCGAGCGTTGTTCGGAATTATTGGGCGTAAAGGGCGCGTAGGCGGTTATGCAAGTCTGATGTGAAATACTGGAGCTTAACTCCGGAACTGCATTGGAAACTGTGTAGCTTGAGTCACGGAGGGGGAGTTGGAATTCCTGGTGTAGGGGTGGAATCTGTAGATATCAGGAAGAACACCGGTGGCGAAGGCGAACTTCCAGCCGATGACTGACGCTGAGGCGCGAAAGTGCGGGGAGCAAACAGG	Spirochaetes	Spirochaetes	Spirochaetales	Spirochaetaceae_Treponema_I	Treponema_Ih	0	0	0	0	0	0	0	0	0	0	0	0	0	0	0	0	0	0	0	1.58617	0	0.528401	0.807908	0.221531	1.44614	1.44201	0.138052	1.404	2.19442	0.222888	2.10372	1.94952	0.661685	1.56693	1.64277	0.0242065
TACGGAGGGTGCAAGCGTTACTCGGAATTACTGGGCGTAAAGGGTGCGTAGGCGGGTTATCAAGTCTTGAGTGAAATCCAACAGCTTAACTGTTGAACTGCTTAAGAAACTGGTAGCCTAGAGTGAGGGAGAGGTAGATGGAATTGGTGGTGTAGGGGTAAAATCCATAGATATCACCAGGAATACTCATTGCGAAGGCGATCTACTGGAACTTAACTGACGCTGAGGCACGAAAGCGTGGGGAGCAAACAGG	Proteobacteria	Epsilonproteobacteria	Campylobacterales	Campylobacteraceae	Sulfurospirillum	0.73903	0.741528	0.712952	1.06382	0.0919715	0.175265	0.694828	2.08057	0.521597	1.07436	1.81971	0.948979	0.123059	2.41147	0.880652	1.11461	1.34536	0.63532	0.585985	0.0162729	0	0	0	0	0	0	0	0	0	0	0	0	0	0	0	0
CACGTAAGGGGCAAGCGTTGTTCGGAATTATTGGGCGTAAAGGGCATGTAGGCGGTTCTACAAGCCTGATGTGAAATCCCCGGGCTCAACCCGGGAATTGCATTGGGAACTGTAGGACTTGAATCACAGAGGGGAAATCAGAATTCCAGGTGTAGGGGTGAAATCTGTAGATATCTGGAAGAATACCAATAGCGAAGGCAGGTTTCTGGCTGATGATTGACGCTGAGGTGCGAAAGTGTGGGGAGCGAACAGG	Spirochaetes	Spirochaetes	Spirochaetales	Spirochaetaceae_Treponema	Treponema_III	0.0512033	0.0652238	0.0810783	0	0	0.0316056	0.224984	0.0130319	0.0668201	0.0761389	0.179365	0.0804573	0.225142	0.0160875	0.140338	0.152494	0.354249	0.575249	0.122329	1.44323	0	0.990955	2.6906	0.180958	0.52684	0.333299	1.37971	0.816026	0.698961	0.169944	1.0009	2.09737	0.434014	0.186399	0.18062	0.736048
TACGGAGGATGCAAGCGTTATCCGGATTTATTGGGTTTAAAGGGTGCGCAGGCGGACTAATAAGTCAGTGGTGAAATTTACATGCTTAACATGTAACGTGCCATTGATACTGTTGGACTAGTATTCAAATGACGTAGCTGGAATGTGTTATGTAGCGGTGAAATGCATAGATATAACACAGAACACCGATCGTGAAGACAGGTTACGAATTTGACATAGACGCTCATGCACGAAAGCGTGGGGATCAAACAGG	Bacteroidetes	Bacteroidia	Bacteroidales	Porphyromonadaceae_Gut_group	Termite_cluster_I	0.410705	1.12417	0.610584	0.499336	0.394006	0.319605	0.546229	0.472169	0.497629	0.79372	0.631523	1.01125	0.811122	0.978505	1.214	0.747275	0.68092	0.810761	0.549378	0.0580342	0	0.155059	0.133682	0	0.0575359	0.13799	0	0.246936	0.250816	0.110178	0.500253	0.279495	0.192099	0.232386	0.35586	0.0280985
TACGAGGGGTGCGAGCGTTGTTCGGAATCACTGGGCGTAAAGGGAGCGCAGGCTGCCATTCAAGCCGGGCGTGCAAACCCGCGGCCTAACCGCGGGATTGCGTCCGGGACTGTGTGGCTTGGATCATTCAGAGGTTGACGGAATTCCCGGTGGAGCGGTGGAATGCGTAGATATCGGGAAGAACACCGGAGGCGAAGGCGGTCAACTGGGGATGCATCGACGCTGCAGCTCGAAAGCGCGGGTAGCAAACAGG	Fibrobacteres	Subphylum_2	Insect_cluster	Termite_cluster_I	Subcluster_Ia	0.0426102	1.33231	0.521677	0	0	0.0684454	0.783402	0.111429	0.0103899	0.212965	0.995495	0.190362	0.00798085	0.119048	4.88643	0.350002	0	0.850722	4.42999	0	0	0	0	0	0	0	0	0	0	0	0	0	0	0	0	0
TACGGAGGATCCGAGCGTTATCCGGATTCATTGGGTTTAAAGGGTGCGTAGGCGGCTGCGTAAGTCAGCGGTGAAAGGCTGGGGCTCAACCCTAGCAGCGCCGTTGATACTGCGCGGCTTGAGTACAGATGAAGCTGGCGGAATGTGCAGTGTAGCGGTGAAATGCATAGATATTGCACAGAAGGCCGATTGCGAAGGCAGCTGGCTAAGCTGGAACTGACGCTGAGGCACGAAAGCGTGGGGATCAAACAGG	Bacteroidetes	Bacteroidia	Bacteroidales	Rikenellaceae	gut_cluster_c	0.340409	0.505035	0.450989	0.191301	0.115685	0.522305	0.531883	0.167833	0.204384	0.354056	0.299407	0.559798	0.129249	0.238926	0.335701	0.601421	0.243764	0.208821	0.399309	0.182827	0.0283908	2.16613	2.07193	0.00508053	0.401676	0.181619	0.00685589	0.339107	0.463924	0.226357	0.242914	0.45667	0.078791	0.293769	1.0101	0.26205
TACGTAGGGAGCAAGCGTTGTCCGGAATTACTGGGCGTAAAGGGTGCGTAGGTGGCCATGTAAGTCAGGTGTGAAAGACCGGGGCTCAACCCCGGGGCGGCACTTGAAACTGTGTGGCTTGAGTACAGGAGAGGGAAGTGGAATTCCTAGTGTAGCGGTGAAATGCGTAGATATTAGGAGGAACACCAGTGGCGAAGGCGACTTTCTGGACTGTAACTGACACTGAGGCACGAAAGCGTGGGGAGCAAACAGG	Firmicutes	Clostridia_1	Clostridiales	Lachnospiraceae	Catabacter	0.671468	0.109861	0.109916	0.360153	0.979809	0.811728	0.503261	0.382993	0.702086	0.428534	0.239401	0.685755	0.557035	0.38279	0.219531	0.77845	1.39039	0.114623	0.314093	0.135374	0.375397	0.254556	0.0861933	0.349912	0.599681	0.380623	0.157204	0.341269	0.370758	0.109718	0.285827	0.246916	0.307747	0.357048	0.281258	0.0975671
TACGGAGGGTGCAAGCGTTAATCGGAATTACTGGGCGTAAAGCGCACGCAGGCGGTCTGTCAAGTCGGATGTGAAATCCCCGGGCTCAACCTGGGAACTGCATCCGAAACTGGCAGGCTTGAGTCTCGTAGAGGGAGGTAGAATTCCAGGTGTAGCGGTGAAATGCGTAGAGATCTGGAGGAATACCGGTGGCGAAGGCGGCCTCCTGGACGAAGACTGACGCTCAGGTGCGAAAGCGTGGGGAGCAAACAGG	Proteobacteria	Gammaproteobacteria_1	Enterobacteriales	Enterobacteriaceae	Enterobacter_4	0	0	0	0	0	0	0	0	13.5259	0	0	0	0	0	0	0	0	0	0	0.177871	0	0	0	0	0	0	0	0	0	0	0	0	0	0	0	0
TACGGAGGGTGCAAGCGTTATCCGGATTTATTGGGTTTAAAGGGTGCGCAGGCGGTCTTCTAAGTCAGCGGTGAAATTTTCCGGCTCAACCGGGACAGCGCCGTTGATACTGGAGGACTTGAGCGCGAGCGAGGCTGGCGGAATGCGCGGTGTAGCGGTGAAATGCTTAGATATCGCGCAGAACTCCGATTGCGAAGGCAGCCGGCCAGCTCGCCGCTGACGCTCAGGCACGACAGCGTGGGGATCGAACAGG	Bacteroidetes	Bacteroidia	Bacteroidales	Rikenellaceae	BCf9-17_termite_group	0.183687	1.07438	0.545437	0.294286	0.0129727	0.65956	0.770677	0.254713	0.0353834	1.34207	1.00536	0.0897306	0.00604686	0.566089	0.938573	0.532906	0.1947	0.929712	0.987839	0.0408844	0	0	0.0349504	0	0.0335223	0.0130836	0.0382025	0.325537	0.211307	0.210988	0.395498	0.163418	0.452457	0.974474	0.0776191	0.210871
TACGTAGGGAGCGAGCGTTGTCCGGAATTACTGGGTGTAAAGGGAGTGTAGGCGGGACGGTAAGTTAGGCGTGAAATGTATGGGCTCAACCCATAAACTGCGCTTAAAACTGCTGTTCTTGAGTGAAGTAGAGGCAAGCGGAATTCCCAGTGTAGCGGTGAAATGCGTAGATATTGGGAGGAACACCAGTGGCGAAGGCGGCTTGCTGGGCTTTTACTGACGCTGAGGCTCGAAAGCGTGGGGAGCAAACAGG	Firmicutes	Clostridia_1	Clostridiales	Ruminococcaceae	Ruminococcus_1	0.351477	1.26926	0.867092	0.0851573	0.0716082	0.913613	2.12341	0.0626508	0.212277	0.0139334	0.133124	0.666968	0.415836	1.26911	3.06096	0.124476	0.387147	0.391459	1.12387	0	0	0	0	0	0	0	0	0	0	0	0	0	0	0	0	0
TACGAGGGGTGCAAGCGTTGTTCGGAATCACTGGGCGTAAAGGGAGCGTAGGCGGACCTACAAGCATTCCGTATAATTCCGGGGCCTAACCCCGGCCTTGCGGATTGGACTGTTGGTCTTGGATAATTCAGAGGCAAGCGGAATTCCTGGTGTAGCGGTGGAATGCGTAGAGATCAGGAAGAACACCGATGGCGAAGGCAGCTTGCTGGGGATTAATCGACGCTGAGGCTCGAAAGCGCGGGTAGCAAACAGG	Fibrobacteres	Subphylum_2	Insect_cluster	Cockroach_cluster_II	Subcluster_IIb	0	0.017942	3.96781	0.0205086	0.0791833	2.16222	1.94597	0.0706596	0.0155848	0.0124969	0.136094	0	0.0686764	0	1.89689	0.118991	0.31344	0	2.2916	0	0	0	0	0	0	0	0	0	0	0	0	0	0	0	0	0
TACGGAGGGGACAAGCGTTGTTCGGAGTGACTGGGCGTAAAGCGCACGTAGACGGTGATGTAAGTCATTGGTTAAAGGCAATAGCTTAACTATTGTAGTGCCAGTGAAACTACATTTCTGGAGTGCCAAAGAGGAATGCGGAATATCCGGTGTAGCGGTGGAATGCGTAGATATCGGATGGAACACCTGTAGCGAAGGCGGCATTCTGGTTGGTAACTGACGTTGAGGTGCGAAAGCGTGGGGAGCAAACAGG	Deferribacteres	Deferribacteres	Deferribacterales	Deferribacteraceae	Mucispirillum	0.401772	0.0465589	0	0.0546712	0.0358487	0.0475432	0.171551	0.257776	0.0734869	0.126612	0.258109	0.054664	0.0793165	0.0788498	0.122718	0.677189	0.32821	0.219025	0.252935	1.08914	0	2.8778	1.455	0.527669	0.203241	0.196684	0.453395	0.154804	0.0744885	0.478661	0.149823	0.147869	0.77654	0.309382	0.163905	0.474563
AACGTAGGTGGCGAGCGTTGTCCGGAATTACTGGGTGTAAAGGGAGCGCAGGTGGGCGCGCAAGTTGGACGTGAAATCTATGGGCTCAACCCATAACGTGCGTTCAAAACTGCGTGTCTTGAGTGGAGTAGAGGCAAGTGGAATTCCCGGTGTAGCGGTGGAATGCGTAGATATCGGGAGGAACACCAGTGGCGAAGGCGACTTGCTGGGCTCTAACTGACACTGAGGCTCGAAAGCGTGGGTAGCAAACAGG	Firmicutes	Clostridia_1	Clostridiales	Ruminococcaceae	Anaerotruncus	0.343121	0.0478455	0.0304044	0.224601	0.568253	0.122926	0.0433288	0.219901	0.406706	0.0742892	0.179323	0.110925	0.33012	0.0184233	0.0670911	0.11643	0.354114	0	0	0.632615	0.0881297	0.376217	0.191689	1.31284	0.834057	0.694958	1.227	0.353504	0.385371	0.652775	0.437972	0.262226	0.609032	0.416241	0.29941	0.656574
TACGGAGGATGCGAGCGTTATCCGGATTTATTGGGTTTAAAGGGTGCGTAGGCGGGCGCATAAGTCAGGGGTGAAATACTGTCGCTTAACGATAGAATTGCCTTTGATACTGTGTGTCTTGAGTACATCTGAGGTAGGCGGAATGTGTGGTGTAGCGGTGAAATGCTTAGATATCACACAGAACACCGATTGCGAAGGCAGCTTACTAAGATGTGACTGACGCTGAAGCACGAAAGTGTGGGGATCAAACAGG	Bacteroidetes	Bacteroidia	Bacteroidales	Porphyromonadaceae_2	Termite_cluster_3	0.791568	0.118003	0.128607	0.631184	0.182479	0.0549104	0.287699	0.21846	0.0674909	0.0869798	0.149828	0.293304	0.131771	0.0987704	0.0521176	0.32052	0.374384	0.0554127	0.0777351	1.03961	0	0.677039	0.721565	0.0203221	0.871752	0.973936	0.0398629	0.749501	1.0742	0.175099	0.53503	0.720628	0.196444	0.290022	0.43818	0.010086
TACGGAGGATGCGAGCGTTATCCGGATTCATTGGGTTTAGAGGGTGCGTAGGCGGGTTTGTAAGTCAGTGGTGAAATGCTGCCGCTTAACGGTAGAATAGCCATTGATACTGCTAATCTTGAGTATGGATGAGGTAGGCGGAATGTGTTGTGTAGCGGTGAAATGCATAGATATGACACAGAACACCAATTGCGAAGGCAGCTTACTAATCCATTACTGACGCTGAGGCACGAAAGCGTGGGGATCAAACAGG	Bacteroidetes	Sphingobacteria	Sphingobacteriales_1	SB_1	Termite_cluster	0	0	0	0	0	0	0	0	0	0	0	0	0	0	0	0	0	0	0	0	0	0.906623	0.66282	0	1.05362	1.15791	0	0.797311	1.56246	0.0174422	1.64999	1.96458	0.0642783	1.39933	1.32583	0.020668
TACGTAGGTGGCAAGCGTTGTCCGGAATTACTGGGTGTAAAGGGAGTGTAGGCGGGACTTTAAGTCAGATGTGAAACGTACAGGCTCAACTTGTAACCTGCATTTGAAACTGAAGTTCTTGAGTGAAGTAGAGGCAAGCGGAATTCCTAGTGTAGCGGTGAAATGCGTAGATATTAGGAGGAACACCAGTGGCGAAGGCGGCTTGCTGGGCTTTTACTGACGCTGAGGCTCGAAAGCGTGGGGAGCAAACAGG	Firmicutes	Clostridia_1	Clostridiales	Ruminococcaceae	Incertae_Sedis_1	0.258818	0.852052	0.477761	0	0	0.967879	0.37226	0.157755	0.221207	0.156751	0.437434	0.377781	0.021164	2.15716	1.47093	0.718229	0.358575	1.42091	0.519489	0	0	0	0	0	0	0	0	0.933613	0.0211384	0	0.0822978	0.0790522	0	0.403759	0	0
TACGGAGGATCCGAGCGTTATCCGGATTTATTGGGTTTAAAGGGTGCGTAGGTGGGATTTTAAGTCGGAGGTGAAAGTTTGTGGCTCAACCATAAAATTGCCTTCGAAACTGGAATTCTTGAGTATGTTTGAGGTAGGCGGAATGCGTGGTGTAGCGGTGAAATGCATAGATATCACGCCGAACTCCGATTGCGAAGGCAGCTTACTAAACCATAACTGACACTGAAGCACGAAAGCGTGGGTATCAAACAGG	Bacteroidetes	Bacteroidia	Bacteroidales	Porphyromonadaceae_3	Cluster_IV	0.139807	0	0.0439174	0.357046	0.0291886	0.121815	0.406683	0.186543	0.131266	0.0278668	0.147792	0.0234274	0.0123766	0	0	0.491012	0.184931	0.0539815	0.0440771	0.452436	0	2.08846	3.76612	0	0.56979	1.35202	0	0.0317679	0.0175833	0.0041555	0.153676	0.42825	0	0.209916	0.30662	0.00504302
GACGAACCGTCCAAACATTATTCGGATTCACTGGGCTTAAAGGGTGCGTAGGCTGTACGTTAAGTGGGATGTGAAATCCCTCAGCTCAACTGAGGAATTGCGTTTCAAACTGACGAACTTGAGGAAGGTAGGGGTTAGCGGAACTTGCGGTGGAGTGGTGAAATGCATAGATATCGCAAGGAACACCGGTGGCGAAGGCGGCTAACTGGGCCTTTTCTGACGCTGAGGCACGAAAGCTAGGGTAGCGAACGGG	Planctomycetes	Planctomycetacia	Planctomycetales	Planctomycetaceae	Gut_cluster_2	0.50516	0.0725329	0.00837942	0.448958	0.72403	0.0169188	0.0890593	0.386436	0.461369	0.0454213	0.0757198	0.708799	0.554249	0.0362729	0.0588349	0.258314	0.538178	0	0	0.301326	0	0.0438468	1.39163	0	0.618451	1.44116	0	0	0	0	0.387093	1.99112	0	0.0855144	0.433288	0
TACGGAGGGTGCGAGCGTTGTTCGGAATTACTGGGCGTAAAGGGCGCGCAGGTGGTTTTGTGGGTCAGGTGTGAAAGTCCCGGGCTTAACCTGGGGAGTGCACTTGAAACTGCGGGACTGGAGTACTGGAGGGGGTGGTGGAATTCCCGGTGTAGAGGTGAAATTCGTAGATATCGGGAGGAATACCGGTGGCGAAGGCGACCACCTGGCCAGTAACTGACACTGAGGCGCGAAAGCGTGGGGAGCAAACAGG	Proteobacteria	Deltaproteobacteria	Desulfobacterales	Desulfobulbaceae	Desulforhopalus	0.32627	1.03346	1.20338	0.353278	0.539672	1.05947	0.625669	0.377596	0.25372	1.52147	0.481365	0.64715	0.267379	0.907763	0.741263	0.564351	0.309257	0.0336191	0.0280909	0.0257077	0	0	0.379646	0	0	0	0	0	0	0	0	0	0	0	0	0
TACGGAGGATCCAAGCGTTATCCGGATTTATTGGGTTTAAAGGGTGCGTAGGCGGTTGTATAAGTCAGCGGTGAAATCTCGGAGCTCAACTCCGAAATTGCCGTTGATACTGTACGGCTAGAGAATAGTTGCGGTAGGCGGAATGTATGGTGTAGCGGTGAAATGCTTAGAGATCATACAGAACACCGATTGCGAAGGCAGCTTACCAAACTATATCTGACGTTGAGGCACGAAAGCGTGGGGAGCAAACAGG	Bacteroidetes	Bacteroidia	Bacteroidales	Rikenellaceae	Alistipes_I	0.160932	0.0737415	0.163681	0.551322	0.487921	0.172257	0.119269	0.290668	0.47593	0.0843422	0.26277	0.13846	1.63376	0.165454	0.254989	0.849936	1.43439	0.362105	0.0635862	0	0	0.225906	0	0.0635066	0.172296	0.333297	0.0130642	0.321123	0.28886	0.0316731	0.425612	0.298437	0.24006	0.80572	0.63874	0.0633135
TACGTAGGTGGCAAGCGTTGTCCGGATTTACTGGGTGTAAAGGGCGCGTAGGCGGGAGCGCAAGTCAGATGTGAAATCCGGGGGCTTAACCCCCGAACTGCATTTGAAACTGTGTTTCTTGAGTGTCGGAGAGGCAAGTGGAATTCCTAGTGTAGCGGTGGAATGCGTAGATATTAGGAGGAACACCAGTGGCGAAGGCGACTTGCTGGACGACAACTGACGCTGATGCGCGAAAGCGTGGGGAGCAAACAGG	Firmicutes	Clostridia_1	Clostridiales	Ruminococcaceae	Papillibacter	0.445821	0.483204	0.149737	0.223096	0.453134	0.428908	0.365789	0.619161	0.448245	0.514705	0.796657	0.732142	0.485127	0.407339	0.460368	0.724876	0.77702	0.55294	0.547565	0	0	0	0	0	0.0289393	0.00934545	0	0.119044	0.0381825	0	0.0673331	0.0321703	0	0.0584906	0.0109395	0
TACGTAGGGGGCAAGCGTTATCCGGATTTACTGGGTGTAAAGGGAGCGTAGACGGCAGTGCAAGTCAGAAGTGAAAGCCCGGGGCTCAACCCCGCGGACTGCTTTTGAAACTGCATGGCTGGAGTGCGGGAGAGGCAAGTGGAATTCCTAGTGTAGCGGTGAAATGCGTAGATATTAGGAGGAACACCAGTGGCGAAGGCGGCTTGCTGGACCGTAACTGACGTTGAGGCTCGAAAGCGTGGGGAGCAAACAGG	Firmicutes	Clostridia_1	Clostridiales	Lachnospiraceae	Uncultured_54	0	0	0	0	0.019459	0	0	0	0	0.0348335	0.0318232	0	0.0154708	0.0475569	0	0	0	0.149173	0.526218	0.0408844	0	0.307324	0.249426	0	1.07085	0.548391	0	2.38527	0.482708	0.00623325	1.07806	0.121383	0.17698	2.49169	0.109654	0
TACGGAGGGTGCGAGCGTTAATCGGAATTACTGGGCGTAAAGCGTGCGTAGGCTGTTTTTCAAGTCAAGGGTGAAATCCCCGGGCTAAACCCGGGAACTGCCTTTGAAACTGGGGAACTAGAGTATGTGAGAGGGTGGCGGAATTCCAGGTGTAGGAGTGAAATCCGTAGATATCTGGAGGAACACCAGTGGCGAAGGCGGCCACCTGGCACAAAACTGACGCTGAGGTACGAAAGCGTGGGTAGCAAACAGG	Proteobacteria	Deltaproteobacteria	Desulfovibrionales	Desulfovibrionaceae	Gut_cluster_2	0.0571237	0	0.0188567	0.0432573	0.0906449	0.147504	0.15986	0.215754	0.0757971	0.204059	0.204265	0.139826	0.0518934	0.0483052	0.0122033	0.257789	0.0780492	0.0667068	0.107527	1.15497	0	0.573629	0.714469	0.203625	0.681768	0.309734	0.404701	0.531139	0.405969	0.312636	0.312851	0.34838	0.275506	0.700595	0.347797	0.202989
TACGTAGGTGGCAAGCGTTGTCCGGAATAACTGGGTGTAAAGGGTGTGTAGGTGGTCTTTTAAGTGTAATGTGAAATCCCCGGGCTTAACTCGGGAACTGCATTGCATACTGGGAGACTTGAGTGATGGAGGGGCAAGCGGAATGCTGAGTGTAGCGGTAGAATGCGTAGATATTCGGTAGAACAACGGAGGCGAAGGCGGCTTGCTGGACATTAACTGACACTGAAACACGAAAGCGTGGGGATCAAACAGG	Firmicutes	Clostridia_1	Clostridiales	Lachnospiraceae	Termite_cluster	0.102811	0.306824	0.140089	0.150686	0.0501003	0.111664	0.582163	0.294898	0.0795389	0.194858	0.425313	0.027332	0.141776	0.206445	0.242206	0.243144	0.138038	0.395557	0.442176	0.178839	0	0.360999	0.723542	0.0136748	0.178308	0.340972	0.0120773	0.337381	0.535602	0.0468374	0.198542	0.82479	0.0654585	0.302643	0.307155	0
TACATATGGAGCGAGCGTTACTCGGAATCACTGGGCGTAAAGGGTGCGTAGGCTGTTCGGTCAGTCATGGTTTTAACTTACGGGCTTAACCTGTATTGTGATTGTGATACTTCCGGACTTGAATACTTGAGGGGTAAATGGAATTCTCGGTGTAGCGGTGGAATGCGTAGATATCGAGAAGAACACCGATGGCGAAGGCAGTTTACTGGTGAGTAATTGACGCTGAAGCACGAGAGCGTGGGTAGCAAACAGG	Candidate_phylum_TG3	Subphylum_2	incertae_sedis	Termite_cluster_IV	Subcluster_IVa	0	0.117048	0.984242	0.0102543	0	0.219515	0.59823	0.0196844	0.0181823	0.327812	0.59522	0.0351412	0.193196	0.369035	0.238555	0.144433	0.0188804	0.184742	0.592911	1.21358	0	0.00455094	0.954819	0	0.93992	0.0224291	0	0.261219	0.313433	0	0.0503064	0.104694	0.0114457	0.0188413	0.0443317	0
TACGAGGGGTGCGAGCGTTGTTCGGAATCACTGGGCGTAAAGGGAGCGTAGGCTGCCATTCAAGCCGGGCGTGCAAACCCGCGGCCTAACCGCGTGATTGCGTCCGGGACTGTGTGGCTTGGATTTTTCAGAGGTTGATGGAATTCCCGGTGGAGCGGTGGAATGCGTAGATATCGGGAAGAACACCGGAGGCGAAGGCGATCAACTGGGGAAACATCGACGCTGCAGCTCGAAAGCGCGGGTAGCAAACAGG	Fibrobacteres	Subphylum_2	Insect_cluster	Termite_cluster_I	Subcluster_Ib	0	0.302024	1.55971	0.191414	0	0.0528968	0.24397	0	0.0395971	0.118479	2.20065	0.0376223	0	0.0273698	0.159096	0.0707527	0	2.11589	1.09165	0	0	0	0	0	0	0	0	0	0	0	0	0	0	0	0	0
TACGAAGGTGGCGAGCGTTACTCGGAATTACTAGGCGTAAAGCGTATGTAGGCGGTCAGATAAGTCTCAAGTGAAATTTCCCGGCTCAACCGGGACAGGCCTTGGGATACTGTTTGGCTTGAGTGCGGCAGGGGGAAACGGAATTCCTGGTGTAGCGGTGAAATGCGTAGATATCAGGAGGAACACCGATGGCGAAAGCAGTTTCCTGGGCCGATACTGACGCTAATGTACGAAAGCTAGGGTAGCAAACAGG	Elusimicrobia	Elusimicrobia	Endomicrobiales	Endomicrobiaceae	Endomicrobium	0.167923	0.226262	0.123308	0.35883	0.218443	0.423662	1.01712	0.0641175	0.0192458	0.197626	0.520239	0.130986	0.0376208	0.168187	0.0741839	0.220996	0.295997	0.375814	0.207903	0.322937	0	0	1.06342	0	0	0	0	0.257705	0.367232	0.767678	0.127239	0.0590817	0.29225	0.0196588	0.00412797	0
TACGTAGGGAGCGAGCGTTATCCGGATTTACTGGGTGTAAAGGGCGCGTAGGCGGGATAGCAAGTCAGGTGTGAAATCTGGGGGCTCAACCCCCAAACTGCACTTGAAACTGTTATTCTTGAGTGATGGAGAGGCAGGCGGAATTCCTAGTGTAGCGGTGAAATGCGTAGATATTAGGAGGAACACCAGTGGCGAAGGCGGCCTGCTGGACATTAACTGACGCTGAGGCGCGAAAGCGTGGGGAGCAAACAGG	Firmicutes	Clostridia_1	Clostridiales	Ruminococcaceae	Gut_cluster_5	0.389787	0.0877618	0.101536	0.118	0.194777	0.388061	0.0643323	0.0681725	0.0708677	0.187136	0.225866	0.193266	0.234975	0.186657	0.0466316	0.145473	0.421797	0.366376	0.0633609	0	0.391326	0.0514656	0	0.495545	0.0584126	0	0.679793	0.0426932	0.0426456	0.612218	0.0678446	0	0.404782	0.146209	0	0.697283
TACGTAGGGGGCGAGCGTTATCCGGAATTATTGGGCGTAAAGAGTATGTAGGTGGTTTCTTAAGCGCGGGGTTTAAGGCAATGGCTTAACCATTGTTCGCCTTGCGAACTGGGAGACTTGAGTGCAGGAGAGGAAAGTGGAATTCCTAGTGTAGCGGTGAAATGCGTAGATATTAGGAGGAACACCAGTGGCGAAGGCGGCTTTCTGGACTGTAACTGACACTGAGATACGAAAGCGTGGGGAGCAAACAGG	Firmicutes	Clostridia_1	Clostridiales	Family_XIII_Incertae_Sedis	Eubacterium_3	0.0304358	0.0396611	0	0.240374	0.128735	0.0570948	0.0306344	0	0.0970567	0	0	0.203269	0.119291	0.143022	0.0274574	0.15913	0.218328	0.0305437	0.0192837	0.0691889	0.774131	0.334592	0.213318	0.6376	0.0335261	0.171125	1.18384	0.100154	0	0.434178	0.0788316	0.00798308	0.976019	0.0410763	0.00908153	0.604042
TACGGAGGGTGCAAGCGTTAATCGGAATTACTGGGCGTAAAGCGCACGTAGGCTGTTGTGTAAGTCAGGGGTGAAATCCCACGGCTCAACCGTGGAACTGCCTTTGATACTGCGCGACTTGAATCCGGGAGAGGGTGGCGGAATTCCAGGTGTAGGAGTGAAATCCGTAGATATCTGGAGGAACATCAGTGGCGAAGGCGGCCACCTGGACCGGTATTGACGCTGAGGTGCGAAAGCGTGGGGAGCAAACAGG	Proteobacteria	Deltaproteobacteria	Desulfovibrionales	Desulfovibrionaceae	Gut_cluster_1	0	0	0	0	0	0	0	0	0	0	0	0	0	0.0179824	0	0	0	0	0	0.0283046	7.06826	0	0	0	0	0	0	0	0	0	0	0	0	0	0	0
TACGTAGGTGGCGAGCGTTGTCCGGAATTACTGGGTGTAAAGGGTGCGCAGGCGGGAAGGCAAGTCAGCTGTGAAAGCTATCGGCTCAACCGGTAAATTGCAGTTGAAACTGTTTTTCTTGAGTGAAGTAGAGGTAGGCGGAATTCCTAGTGTAGCGGTGAAATGCGTAGATATTAGGAGGAACACCAGTGGCGAAGGCGGCCTACTGGGCTTTAACTGACGCTGAGGCACGAAAGCATGGGTAGCAAACAGG	Firmicutes	Clostridia_1	Clostridiales	Ruminococcaceae	Uncultured_12	0.29372	0.1639	0.194847	0.310689	0.38487	0.325631	0.158767	0.160034	0.347589	0.0668387	0.248376	0.253906	2.26788	0.100269	0.224121	0.310961	0.240391	0.113837	0.133368	0.105048	0	0.0525281	0.129156	0	0.0831117	0.151539	0	0.0363472	0.0421403	0	0.0264188	0.00404865	0	0.0863967	0.0533225	0
TACGTAGGGAGCGAGCGTTGTCCGGAATTACTGGGTGTAAAGGGAGCGTAGGCGGGACGGCAAGTTGAATGTTAAAACTACAGGCTCAACCTGTAAGTGCGTTCAAAACTGCTGTTCTTGAGTGAAGTAGAGGCAGATGGAATTCCTAGTGTAGCGGTGAAATGCGTAGATATTAGGAGGAACACCAGTGGCGAAGGCGATCTGCTGGGCTTTTACTGACGCTGAGGCTCGAAAGCGTGGGGAGCAAACAGG	Firmicutes	Clostridia_1	Clostridiales	Ruminococcaceae	Hydrogenoanaerobacterium	0	0	0	0	0	0	0.0279057	0	0	0	0.0148724	0	0	0	0	0	0	0	0	0	2.21784	0	0	0.618486	0	0	0.450461	0	0	1.634	0	0	0.781608	0	0	0.358755
TACATAGGGGGCGAGCGTTGTCCGGAATGACTGGGCGTAAAGGGAGTGTAGGTGGCTTTGTAAGTTATGAGTGAAAGCCCGCGGCTTAACTGCGGAACTGCTCATAAAACTACATGGCTGGAGTGCAGGAGAGGTAAGCGGAATTACTAGTGTAGCGGTGGAATGCGTAGATATTAGTAGGAACACCAGATGCGAAGGCGGCTTACTGGACTGTAACTGACACTGAGGCTCGAAAGCGTGGGGAGCAAACAGG	Firmicutes	Clostridia_1	Clostridiales	Lachnospiraceae	Gut_cluster_15	0.0353809	0.0814678	0.176455	0	0.0565595	0.32445	0.424427	0.0443573	0.0484825	0.231755	0.140126	0.0747021	0.00798085	0.490016	0.290896	0.267881	0.0348402	0.410767	0.452187	0.160243	0.57081	0	0.0971955	0.392013	0.0395719	0.0433104	0.100284	0.0310897	0.0934033	0.364121	0.0484189	0.085625	0.165343	0.0391763	0.0378598	0.219265
TACGTAGGGGGCAAGCGTTATCCGGATTTACTGGGTGTAAAGGGAGCGTAGACGGCGATGCAAGTCTGAAGTGAAATGTATGGGCTCAACCCATAGACTGCTTTGGAAACTGTGTGGCTTGAGTGTCGGAGAGGTAAGAGGAATTCCTAGTGTAGCGGTGAAATGCGTAGATATTAGGAGGAACACCAGTGGCGAAGGCGTCTTACTGGACGATAACTGACGTTGAGGCTCGAAAGCGTGGGGAGCAAACAGG	Firmicutes	Clostridia_1	Clostridiales	Lachnospiraceae	Uncultured_31	0.849831	0	0.050674	0.276084	0.0955966	0	0.0183807	0.13041	0	0	0	0	0.0292631	0.00899119	0.0563915	0.0474465	0	0.0576936	0	0.43249	0	0.278152	0.351237	0	0.502516	0.581828	0	0.900314	0.270466	0.00321585	0.384717	0.271321	0	0.255296	0.096673	0
TACGGAGGGTGCGAGCGTTAATCGGAATTACTGGGCGTAAAGCGCACGTAGGCTGTTTTGTAAGTCAGGGGTGAAATCCCACGGCTCAACCGTGGAACTGCCTTTGATACTACAAGACTTGAGTTCGGGAGAGGGTGGCGGAATTCCGGGTGTAGGAGTGAAATCCGTAGATATCCGGAGGAACATCAGTGGCGAAGGCGGCCACCTGGACCGATACTGACGCTGAGGTGCGAAAGCGTGGGGAGCAAACAGG	Proteobacteria	Deltaproteobacteria	Desulfovibrionales	Desulfovibrionaceae	Termite_cluster_II	0	0	0	0	0	0	0	0	0	0	0	0	0	0	0	0	0	0	0	0.418579	0	0.313026	0.178723	0.684955	0.412398	0.243133	0.448768	0.200112	0.237971	0.270224	0.203125	0.256859	0.765328	0.612224	0.264283	0.383197
TACGGAGGATGCGAGCGTTATCCGGATTTATTGGGTTTAAAGGGTCCGTAGGCGGATTGAAAAGTCAGTGGTGAAAACCTGCAGCTTAACTGTAGAACTGCCATAGATACTGTCGATCTTGAATAGTTATGAAGTAGCTGGAATGTGTAGTGTAGCGGTGAAATGCATAGATATTACACAGAACCCCAATTGCGAAGGCAGGTTACTAATAACCGATTGACGCTGATGGACGAAAGCGTGGGTAGCGAACAGG	Bacteroidetes	Flavobacteria	Flavobacteriales	Flavobacteriaceae_2	Uncultured_a	0	0	0	0	0	0	0	0	0	0	0	0	0	0	0	0	0	0	0	0.106004	4.60927	0	0	0	0	0	0	0.0211253	0.0196818	0.505812	0.0205248	0	0.0735052	0.229768	0.11679	0.171964
TACGGAGGATGCGAGCGTTATCCGGATTTATTGGGTTTAAAGGGTGCGTAGGCGGTATAATAAGTTAGTGGTTAAATCTGCGGGCTTCACCCGTATTTGCCATTAAAACTGTCGTACTAGAGTATATTTGAGGTAGGCGGAATAAGTTAAGTAGCGGTGAAATGCATAGATATAACTTAGAACTCCGATAGCGAAGGCAGCTTACCAAGTTATTACTGACGCTGAAGCACGAAAGCGTGGGTATCGAACAGG	Bacteroidetes	Bacteroidia	Bacteroidales	Porphyromonadaceae_6	Odoribacter	0.0927891	0.0612506	0.00538764	0.196184	0.0113119	0.0167043	0.482739	0.398155	0.025228	0.120789	0.1184	0.411746	0.130447	0.221121	0.201546	0.161077	0.158758	0.168782	0.12266	0.256782	0	0.249725	0.207651	0.012108	0	0.01456	0.0657736	0.490434	0.103306	0.133827	0.134648	0.125716	0.588837	0.0776907	0.01036	0.228275
TACGTAGGTGGCGAGCGTTGTCCGGAATTATTGGGCGTAAAGGGCGTGTAGGTGGGATATTAAGTCTTAAGTTTAAGAGCGGTGCTCAACGCCGTATATGATTAAGAAACTAATATTCTTGAGTTAAGGAGAGGAAAGCGGAATTCCCAGTGTAGCGGTGAAATGCGTAGAGATTGGGAAGAACACCAGTGGCGAAGGCGGCTTTCTGGACTTAAACTGACACTGAGGCGCGAAAGCCAGGGGAGCGAACGGG	Firmicutes	Clostridia_2	Clostridiales_1	Veillonellaceae	Dendrosporobacter	0.104677	0.101517	0.129489	0.312613	0.270165	0.0657418	0.0530986	0.320706	0.583376	0.20078	0.00911681	0.403571	0.256345	0.182071	0.231128	0.44709	0.347541	0.316038	0.397227	0.0125798	0	0.0834499	0	0	0.0349443	0.0345494	0	0.0784167	0.052772	0.00623325	0.107441	0.138536	0	0.101532	0.0903881	0.0158529
TACGGAGGGTGCAAGCGTTAATCGGAATTACTGGGCGTAAAGCGCACGCAGGCGGTCTGTCAAGTCGGATGTGAAATCCCCGGGCTCAACCTGGGAACTGCATTCGAAACTGGCAGGCTAGAGTCTTGTAGAGGGGGGTAGAATTCCAGGTGTAGCGGTGAAATGCGTAGAGATCTGGAGGAATACCGGTGGCGAAGGCGGCCCCCTGGACAAAGACTGACGCTCAGGTGCGAAAGCGTGGGGAGCAAACAGG	Proteobacteria	Gammaproteobacteria_1	Enterobacteriales	Enterobacteriaceae	Buttiauxella	0.213678	0	0	0.193235	1.3715	0	0	0.220812	1.71367	0	0.0221473	0.124946	0.0786092	0	0	0.175745	0.126274	0	0	0.84671	0	0	0	0.187979	0	0	0	0.0297247	0	0	0	0	0	0.0448759	0.0363261	0
TACGTAGGTGGCAAGCGTTGTCCGGATTTATTGGGCGTAAAGGGAGCGTAGGCGGACCTTTAAGTCAGATGTGAAATACCCAGGGCTCAACCCGGGTGCTGCATTTGATACTGGAGGTCTAGAGTACAGGAGAGGAGAGTGGAATTCCTAGTGTAGCGGTGAAATGCGTAGAGATTAGGAAGAACACCAGTGGCGAAGGCGACTCTCTGGACTGTAACTGACGCTGAGGCTCGAAAGCGTGGGGAGCAAACAGG	Firmicutes	Clostridia_1	Clostridiales	Clostridiaceae_1	Sarcina	0.416037	0.380915	0.221542	0.150446	0.573968	0.510181	0.178844	0.0551074	0.197973	0.130073	0	0.354703	0.361053	0.39266	0.113107	0.295265	0.460035	0.372332	0.192201	0	0	0	0	0	0	0	0	0	0	0	0	0	0	0	0	0
TACGTATGTCGCGAGCGTTATCCGGAATTATTGGGCATAAAGGGCATCTAGGCGGGATATCAAGTCGACGGTGAAAACTAATGGCTCAACCATTAGCTTGCCGACGAAACTGAAATTCTAGAGTATTGGAAAGGTGGGCGGAACTACATGAGTAGAGGTGAAATTCGTAGATATATGTAGGAATGCCGATGACGAAGGTAGCTCACTGGACAAAAACTGACGCTGAAGTGCGAAAGCTAGGGGAGCAAACAGG	Fusobacteria	Fusobacteria	Fusobacteriales	Leptotrichiaceae	Sebaldella	0	0	0	0	0	0	0	0	0	0	0	0	0	0	0	0	0	0	0	0.135324	0.504368	0	0	0	0.69392	0.17108	0.608561	0.185517	0.0893097	0.497678	0	0	0	0.554109	0.335703	1.57649
TACGTAGGTGGCAAGCGTTGTCCGGAATGACTGGGCGTAAAGGGAGCGTAGGCGGCGAAACAAGTTAGGAGTGAAATCCCAAGGCTTAACCTTGGAACTGCTTTTAAAACTATTTTGCTTGAGTGATGGAGAGGAAAGTGGAATTCCTAGTGTAGCGGTGGAATGCGTAGATATTAGGAGGAACACCAGAGGCGAAGGCGACTTTCTGGACATTAACTGACGCTGAAGCTCGAAAGCGTGGGGAGCAAACAGG	Firmicutes	Clostridia_1	Clostridiales	Lachnospiraceae	Gut_cluster_14	0.00913075	0.0351489	0.0748189	0	0	0.0553809	0.0492187	0.0285083	0.0247482	0.0152979	0.0494385	0.0476074	0.0367762	0.130372	0.0082291	0.0384254	0	0.0100857	0.0305744	0.348869	0.864423	0	0.00980969	0.888825	0	0	0.576563	0	0.0462789	0.526666	0.00887385	0.02468	0.602348	0.0786054	0.0657085	0.172426
TACGGAGGGTGCGAGCGTTAATCGGAATTACTGGGCGTAAAGCGCTCGTAGGCTGTTTGGTAAGTCAGGGGTGAAAGCCCGCGGCTCAACCGCGGAATTGCCTTTGATACTGCTTTACTCGAGTCCGGGAGAGGATGGCGGAATTCCAGGTGTAGGAGTGAAATCCGTAGATATCTGGAGGAACATCAGTGGCGAAGGCGGCCATCTGGATCGGTACTGACGCTGAGGAGCGAAAGCGTGGGGAGCAAACAGG	Proteobacteria	Deltaproteobacteria	Desulfovibrionales	Desulfovibrionaceae	Termite_cluster_III	0.0486029	0.0785632	0.0554655	0.108847	0.00848392	0.335914	0.201866	0.327409	0.140172	0.341526	0.162194	0.177645	0.0943629	0.206181	0.23753	0.106112	0.107698	0.252848	0.164983	0.118611	0	0.13947	0.223932	0.0619792	0.0889466	0.0574018	0.0440244	0.133623	0.141598	0.0140341	0.0789849	0.175048	0.0932805	0.197845	0.105776	0.0222338
TACGGAGGATGCAAGCGTTATCCGGATTTATTAGGTTTAAAGGGTGCGTAGGCGGAATCTTAAGTCAGTGGTGAAATCCTGCAGCTTAACTGTAGCAAGCCATTGATACTGGGATTCTTGAGTTCGGTTGAGGTAGGCGGAATGTGTTGTGTAGCGGTGAAATGCATAGATATAACACAGAACACCGATTGCGAAGGCAGCTTACTAAGCCGTTACTGACGCTGATGCACGAAAGCGTGGGGATCGAACAGG	Bacteroidetes	Bacteroidia	Bacteroidales	Marinilabiaceae	Uncultured_1	0.0215593	0.0395754	0.0350197	0.241597	0.0622154	0.182588	0.591028	0.178041	0.122839	0.0539399	0.124134	0.273761	0.108947	0.151792	0.123436	0.414568	0.941103	0.237424	0.917926	0	0	0	0	0	0	0	0	0	0	0	0	0	0	0	0	0
TACGTAGGTGGCAAGCGTTGTCCGGAATTACTGGGTGTAAAGGGCGTGTAGGCGGGATTGTAAGTCAGATGTGAAATATCAAGGCTCAACCTTGGGATTGCATCTGAAACTATGATTCTTGAGTGCTGGAGAGGAAAGTGGAATTCCTAGTGTAGCGGTGAAATGCGTAGATATTAGGAGGAACACCAGTGGCGAAGGCGACTTTCTGGACAGTAACTGACGCTGAGGCGCGAAAGCGTGGGGAGCAAACAGG	Firmicutes	Clostridia_1	Clostridiales	Ruminococcaceae	Gut_cluster_8	0	0.0108167	0	0.0332613	0.0424196	0	0	0	0.0207798	0	0	0.0657711	0.036753	0	0	0.07373	0.0279194	0	0	0.654329	0.0255828	0.236929	0.353479	0	0.446639	0.407543	0	0.517648	0.715812	0	0.265957	0.268473	0.0343371	0.269203	0.105056	0
TACGGAGGATGCGAGCGTTATCCGGATTTATTGGGTTTAAAGGGTGCGTAGGCGGATGTGTAAGTCAGCGGTGAAATTTCCGGGCTCAACCCGGAGCGTGCCGTTGAAACTGCATATCTTGAGTATACTGGAAGTAAGCGGAATTCGCGGTGTAGCGGTGAAATGCATAGATATCGCGAAGAATGCCAATTGCGCAAGCAGCTTACTATATTATTACTGACGCTGAAGCACGAAAGCGTGGGGATCAAACAGG	Bacteroidetes	Bacteroidia	Bacteroidales	Porphyromonadaceae_Cluster_V	Mixed_gut_cluster	0.349945	0.0167973	0.0167588	0.317037	0.222339	0	0.0390399	0.170572	0.131151	0	0.0438308	0.17795	0.0577281	0	0	0.178993	0.17067	0.0135612	0	0.0974935	0	0.00701804	0.0335995	0	0.135828	0.250389	0	0.102608	0.254655	0	0.157735	0.217039	0.00280773	0.302408	0.474752	0
TACGGAGGATTCGAGCGTTATCCGGATTAATTGGGTTTAAAGGGTGCGTAGGCGGGATAATAAGTCAGCGGTGAAAGTTTGCAGCTCAACTGTAAAATTGCCGTTGAAACTGTTATTCTTGAGTGCAAATGAGGTAGGCGGAATGTGTCGTGTAGCGGTGAAATGCTTAGATATGACACAGAACCCCGATTGCGAAGGCAGCTTACTGGGATGCAACTGACGCTGAGGCACGAAAGTGTGGGTATCGAACAGG	Bacteroidetes	Bacteroidia	Bacteroidales	Porphyromonadaceae_2	Paludibacter	0.0593168	0.0180278	0.0532021	0	0	0	0.011698	0.0152038	0.0148489	0.0557449	0.107208	0.342837	0.0515166	0.00965251	0.0688871	0.372115	0.166263	0.0754749	0.151688	0.784123	0	0.151436	0.430322	0	0.445868	0.476289	0	0	0	0	0	0	0	0	0.0209773	0
TACGTAGGTGGCAAGCGTTGTCCGGATTTACTGGGTGTAAAGGGCGTGTAGCCGGGTTCGTAAGTCGGATGTGAAATCTGGAGGCTCAACCTCCAAACTGCATACGAAACTGCGGATCTTGAGTATCGGAGAGGTAATCGGAATTCCTAGTGTAGCGGTGAAATGCGTAGATATTAGGAAGAACACCAGTGGCGAAGGCGGATTACTGGACGACAACTGACGGTGAGGCGCGAAAGCGTGGGGAGCGAACAGG	Firmicutes	Clostridia_1	Clostridiales	Ruminococcaceae	Oscillibacter	0.194817	0	0.0824255	0.465282	0.166878	0.104117	0.0651725	0.243439	0.308315	0.0463727	0.151657	0.0294436	0.10075	0.0643501	0.0657097	0.0802044	0.0374264	0.110239	0.127393	0.0188697	0	0.0642591	0.522311	0	0.0289393	0.01274	0	0.149103	0.0946593	0	0.0193727	0.0466157	0	0.00517799	0.224076	0
TACGGGGGGTGCAAGCGTTATTCGGAATCATTGGGCGTAAAGAGCGCGTAGGCGGATATGTAAGTCAGCTGTGAAATCCCGGGGCTCAACCCTGGAAGAGCAGTTGATACTGTGTATCTTGAATATGGGAGAGGAAAGTGGAATTCCTGGTGTAGCGGTGAAATGCGTAGATATCAGGAGGAATACCGGTGGCGAAGGCGACTTTCTGGACCAATATTGACGCTGAGGCGCGAAGGCGTGGGGAGCAAACAGG	Proteobacteria	Deltaproteobacteria	Desulfobacterales	Desulfobacteraceae	Desulfatiferula	0	0	0	0	0	0	0.00584898	0	0	0	0	0	0	0	0	0.00985028	0	0	0	0	0	0	0	0	0	0	0	0	0	0	0	0	1.43504	0.00681911	0.00247678	1.99976
TACGTAGGTGGCAAGCGTTGTCCGGAATTACTGGGTGTAAAGGGTGTGTAGGCGGTTAATCAAGTCAGGCGTTAAAGATATGGGCTCAACTCATGTATGCGCTTGAAACTGAATGACTTGAGTGCGGGAGAGGTAAGCGGAATTCCCGGTGTAGCGGTAAAATGCGTAGATATCGGGAGGAACACCAGTGGCGAAGGCGGCTTACTGGACCGCAACTGACGCTGAGACACGAAAGCGCGGGGAGCAAACAGG	Firmicutes	Clostridia_1	Clostridiales	Ruminococcaceae	Gut_cluster_4	0.128113	0.0604078	0.051138	0.187458	0.0113119	0.02707	0	0.0399205	0.0523391	0.0722585	0.0317702	0.166422	0.042328	0.0299706	0.030094	0.286948	0.14398	0.0471622	0.115767	0.196202	0	0.128709	0.217625	0	0.198559	0.171684	0	0.148178	0.298689	0.0135054	0.23493	0.107547	0.0255768	0.112614	0.0389871	0.00463623
TACGTAGGTCCCGAGCGTTGTCCGGATTTATTGGGCGTAAAGCGAGCGCAGGCGGTTTCTTAAGTCTGATGTAAAAGGCAGTGGCTTAACCATTGTACGCATTGGAAACTGGGAGACTTGAGTGCAGTAGAGGAGAGTGGAATTCCATGTGTAGCGGTGAAATGCGTAGATATATGGAGGAACACCGGAGGCGAAAGCGACTCTCTGGGCTGTAACTGACGCTGAGGCTCGAAAGCGTGGGTAGCAAACAGG	Firmicutes	Bacilli	Lactobacillales	Streptococcaceae	Lactovum	0.0496489	0	0	0.0554328	0.0204335	0	0	0.172917	0	0	0	0.0156183	0.370057	2.11403	0	0	0	0	0	0.119508	0.176511	0	0.00699007	0.00762079	0.0304388	0.03094	0	0.055089	0.00536332	0.0064317	0.0367748	0.0211908	0.025447	0.048559	0.0357087	0
TACGGAGAGGGCTAGCGTTATTCGGAATTATTGGGCGTAAAGAGCGCGTAGGCTGGTTAGTAAGTTAAAAGTGAAATCCCAAAGCTCAACTTTGGAATTGCTTTTAAAACTGCTAACCTAGAGATTGAAAGAGGATAAAGGAATTCCTAGTGTAGAGGTGAAATTCGTAAATATTAGGAGGAACACCAGTGGCGAAGGCGTCTATCTGGTTCAAATCTGACGCTGAGGCGCGAAGGCGTGGGGAGCAAACAGG	Proteobacteria	Alphaproteobacteria	Rickettsiales	Anaplasmataceae	Wolbachia	0	0	0	0	0	0	0	0	0	0	0	0	0	0	0	0	0	0	0	0	0	0	0	0	0.0100578	0	0	1.62625	0.75106	0.815143	0	0	0	0	0	0
TACGGGGGGAGCAAGCGTTGTCCGGATTTACTGGGTGTAAAGGGTGTCTAGGCGGATGTGTAAGTCTGATGTGAAATCCCGCAGCTTAACTGCGGACGTGCATTGGAAACTATACATCTTGAGTAGATGAGAGGCAAGTGGAATTCCTAGTGTAGCGGTGAAATGCGTAGATATTAGGAGGAACACCAGTGGCGAAGGCGGCTTGCTGGCATCTTACTGACGCTGAAGCACGAAAGCGTGGGGAGCAAACAGG	Firmicutes	Clostridia_1	Clostridiales	Ruminococcaceae	Uncultured_29	0.248593	0	0.0107753	0.160329	0.0777901	0.249308	0.0958069	0.19232	0.0957168	0.294201	0.116077	0.0446044	0.0931183	0.0624095	0.28781	0.0599639	0.0965165	0.107899	0.476129	0	0	0.0166652	0.0654752	0	0.0134104	0.0192355	0	0.0655014	0.0431828	0	0.0393045	0.0142668	0	0.111534	0	0
TACGTAGGGGGCAAGCGTTATCCGGAATTACTGGGTGTAAAGGGAGAGTAGGCGGCCTGGTAAGCCAGATGTGAAAGCCCGGGGCTTAACCCTGGGATTGCATTTGGAACTATCAAGCTAGAGTACAGGAGAGGGAAGCGGAATTCCTAGTGTAGCGGTGAAATGCGTAGATATTAGGAAGAACACCAGTGGCGAAGGCGGCTTTCTGGACTGAAACTGACGCTGAGGCTCGAAAGCGTGGGGAGCGAACAGG	Firmicutes	Clostridia_1	Clostridiales	Lachnospiraceae	Incertae_Sedis_34	0	0	0	0	0	0.013535	0	0	0	0	0	0	0	0.0152054	0.00890393	0	0	0	0	0	1.25573	0	0	0.303712	0	0	0.342439	0	0	0.337498	0	0	0.56649	0	0	0.203233
TACGTAGGGTGCGAGCGTTAATCGGAATTACTGGGCGTAAAGCGTGCGCAGGCGGTTTTGTAAGACAGGCGTGAAATCCCCGGGCTCAACCTGGGAACTGCGCTTGTGACTGCAAGGCTAGAGTACGGCAGAGGGGGGTGGAATTCCACGTGTAGCAGTGAAATGCGTAGAGATGTGGAGGAACACCAATGGCGAAGGCAGCCCCCTGGGTCGATACTGACGCTCATGCACGAAAGCGTGGGTAGCAAACAGG	Proteobacteria	Betaproteobacteria	Rhodocyclales	Rhodocyclaceae_3	Dechloromonas_1	0	0	0	0.793533	0.118637	0	0.0244175	0.148276	0.0457733	0.0185779	0.0360658	0.529361	0	0	0	0.770998	0.25713	0.180839	0.0459652	0	0	0	0	0	0	0	0	0	0	0	0	0	0	0	0	0
TACGTAGGTGGCAAGCGTTGTCCGGAATGACTGGGCGTAAAGGGCGTGTAGGCGGACGTATCAGTCGGATGTGAAATACCCAGGCTTAACCTGGGAACGGCATCCGAAACGGTATGTCTTGAGTGCAGGAGAGGGCAGTGGAATTCCCAGTGTAGCGGTGAAATGCGTAGAGATTGGGAGGAACACCAGTGGCGAAGGCGGCTGCCTGGACTGTAACTGACGCTGAGGCGCGAAAGCGTGGGGAGCAAACAGG	Firmicutes	Clostridia_2	Clostridiales_1	Peptococcaceae_1	Uncultured_5	0.107059	0	0.0438957	0.0493398	0.0551339	0	0.0628038	0.0673588	0	0.0069667	0.0567597	0.0939878	0.0758223	0.02574	0.0665382	0.1114	0.0123194	0.0573753	0.0856248	0.022782	0.233359	0.0797029	0.0836316	0.108412	0.0719924	0.0325553	0.191519	0.0744291	0.0853426	0.195772	0.0804216	0.0286716	0.253535	0.0202718	0.0272114	0.288238
TACGAAGGGGGCTAGCGTTGCTCGGAATCACTGGGCGTAAAGGGCGCGTAGGCGGCGTTTTAAGTCGGGGGTGAAAGCCTGTGGCTCAACCACAGAATGGCCTTCGATACTGGGACGCTTGAGTATGGTAGAGGTTGGTGGAACTGCGAGTGTAGAGGTGAAATTCGTAGATATTCGCAAGAACACCGGTGGCGAAGGCGGCCAACTGGACCATTACTGACGCTGAGGCGCGAAAGCGTGGGGAGCAAACAGG	Proteobacteria	Alphaproteobacteria	Rhizobiales_2	Methylobacteriaceae	Methylobacterium	1.52212	0	0	0.408198	0.308839	0	0	0.0464959	0.0550174	0	0	0.141392	0.0923296	0	0	0.187492	0.0246389	0	0	0	0	0	0	0	0	0.00728001	0	0.00594495	0.00651965	0	0.0092801	0	0	0	0.00330237	0
TACGTAAGGGGCGAGCGTTGTTCGGAATTATTGGGTGTAAAGGGCGCGCAGGCGGCCGTGCAAGTCTGGTGTAAAAGATAACAGCTTAACTGTTGAGATGCGCTGGAAACTGCAAGGCTTGAGTTTAGGAGGGGGAGCTGGAATTCCAGGTGTAGGGGTGAAATCTGTAGATATCTGGAAGAACACCGGTGGCGAAGGCGAGCTCCTGGCCATAGACTGACGCTGAGGCGCGAAAGCGTGGGTAGCGAACAGG	Spirochaetes	Spirochaetes	Spirochaetales	Spirochaetaceae	Spirochaeta	0.0107796	0	0	0.0285834	0.0883177	0	0	0.0616835	0	0	0.0127081	0.0417708	0	0	0	0.0419969	0.0184792	0.0169687	0	0.177303	0	0.237839	0.142541	0.0814685	0.198083	0.1419	0.0804496	0.103127	0.275733	0.0786949	0.226906	0.311305	0.127368	0.142798	0.135465	0.0347717
TACGTAGGGGGCAAGCGTTATCCGGATTTACTGGGTGTAAAGGGAGCGTAGACGGCAGTGCAAGTCTGGAGTGAAAGGCTGGGGCCCAACCCCAGGATTGCTCTGGAAACTGTGCTGCTAGAGTGCAGGAGGGGCAGGCGGAATTCCTGGTGTAGCGGTGAAATGCGTAGATATCAGGAGGAACACCGGCGGCGAAGGCGGCCTGCTGGACTGTAACTGACGTTGAGGCTCGAAAGCGTGGGGAGCAAACAGG	Firmicutes	Clostridia_1	Clostridiales	Lachnospiraceae	Gut_cluster_6	0	0	0.00837942	0.111609	0.405829	0.0361925	0.0383703	0.0202361	0.0686599	0	0.0105901	0.00940557	0	0.0863426	0.0152541	0	0.142264	0.0271223	0.00826446	0	0	0	0.0944173	0.0101611	0.268771	0.148694	0.050727	0.278341	0.0544284	0.127573	0.202749	0.0404097	0.09375	0.208838	0.053821	0.00504302
TACGTAGGTGGCAAGCGTTATCCGGATTTACTGGGTGTAAAGGGCGCGTAGGCGGGACAGCAAGTCAGGCGTGAAATCTCTGGGCTTAACCCAGAGCTTGCGTTTGAAACTGCAGTTCTTGAGTGTCGGAGAGGCAGACGGAATTCCCCGTGTAGCGGTGGAATGCGTAGATATGGGGAGGAACACCGGTGGCGAAGGCGGTCTGCTGGACGATAACTGACGCTGAGGCGCGAAAGCGTGGGGAGCAAACAGG	Firmicutes	Clostridia_1	Clostridiales	Ruminococcaceae	Termite_group_aaa	0.151827	0.0196458	0.13798	0.103832	0.0769868	0.0493423	0.100464	0.169955	0.0699579	0.073442	0.0318033	0.25315	0.0827642	0.152762	0.0856651	0.213648	0.107009	0.0403429	0.153893	0	0	0	0.087868	0	0.0315142	0.0087434	0	0.112338	0.105379	0	0.0869404	0.0145121	0	0.0473334	0.0128057	0.00579529
TACGTAGGGAGCAAGCGTTATCCGGATTTATTGGGCGTAAAGCGCGCGTAGGCGGATGTTTAAGCGGAATCTCTAATCTGAGGGCTCAACCCCCAGCCGGATTCCGAACTGGGCATCTCGAGTTCGGTAGAGGAAGATGGAATTCCCAGTGTAGCGGTGAAATGCGCAGATATTGGGAAGAACACCGATGGCGAAGGCAGTCTTCTGGGCCGACACTGACGCTGATGTGCGAAAGCTAGGGGAGCGAACAGG	Actinobacteria	Actinobacteria	Coriobacteriales	Coriobacteriaceae	Uncultured_8	0	0	0	0	0	0	0	0	0	0	0	0	0	0	0	0	0	0	0	0.0351426	2.51989	0	0	0	0	0	0	0	0	0	0	0	0	0	0	0
TACGGAGGGTGCAAGCGTTATTCGGAATTATTGGGCGTAAAGGGCGCGTAGGCGGTTTATTAAGTCAGTTGTGAAAGATCGGGGCTCAACCCCGGGTGTGCAAATGAAACTGGTAGACTTGAGTATGGCAGAGGAAAGCGGAATTCCTGGTGTAGCGGTGAAATGCGTAGATATCAGGAGGAACACCGGTGGCGAAGGCGGCTTTCTGGACCAAAACTGACGCTGATGCGCGAAGGCGTGGGTAGCAAACAGG	Proteobacteria	Deltaproteobacteria	Desulfobacterales	Desulfobacteraceae	Desulfobotulus	0.408216	0.327634	0.128374	0	0	0	0	0	0.0363646	0	0.00847206	0.219351	0.478423	0.371854	0.123771	0.0686577	0.0871177	0.160359	0.0290416	0	0	0	0	0	0	0	0	0	0	0	0	0	0	0	0	0
TACGTAGGGTGCGAGCGTTAATCGGAATTACTGGGCGTAAAGCGTGCGCAGGCGGTTGTGTAAGACAGGTGTGAAATGCCCGGGCTTAACCTGGGAACTGCACTTGTGACTGCACGGCTGGAGTGTGTCAGAGGGGGGTAGAATTCCACGTGTAGCAGTGAAATGCGTAGATATGTGGAGGAATACCGATGGCGAAGGCAGCCCCCTGGGATAACACTGACGCTCATGCACGAAAGCGTGGGGAGCAAACAGG	Proteobacteria	Betaproteobacteria	Burkholderiales	Oxalobacteraceae	Undibacterium	0	0.0224524	0.019552	0	0.0197958	0.282584	0.107221	0.0224845	0	0	0.0127478	0	0.0587889	0.131078	0.0504556	0	0	0.100857	0.100744	0.0532238	0	0.20582	0.1629	0	0.0952879	0.221102	0	0.12427	0.100106	0	0.106006	0.115712	0	0.188368	0.0420989	0
TACGTAGGTGGCAAGCGTTGTCCGGATTTACTGGGTGTAAAGGGCGTGTAGGCGGGCTTTTAAGTTAGATGTGAAATACCGGGGCTCAACCCCGGGGCTGCATTTAAAACTGAAGGTCTTGAGTGCCGGAGAGGAAAGCGGAATTCCTAGTGTAGCGGTGAAATGCGTAGATATTAGGAGGAACACCAGTGGCGAAGGCGGCTTTCTGGACGGTAACTGACGCTGAGGCGCGAAAGCGTGGGGAGCAAACAGG	Firmicutes	Clostridia_1	Clostridiales	Ruminococcaceae	Gut_cluster_9	0.140885	0.0432666	0.0107753	0.360461	0.203937	0.116759	0.0722721	0.122608	0.054446	0.0198768	0.00635405	0.071428	0.062827	0.0402401	0.0152541	0.0805327	0.112622	0.0405519	0.0258148	0.0401773	0	0.0897364	0.286045	0	0	0.0112145	0	0.0396637	0.0502956	0	0.00528346	0.0262729	0	0.0303512	0.0865653	0
TACGGAGGATTCGAGCGTTATCCGGATTTATTGGGTTTAAAGGGTGCGTAGGTGGTTTTATAAGTTAGTGGTTAAATTGAACGGCTCAACCGTTTACTGCCATTAAAACTGTAAGGCTTGAGATTGGATGCAGCTGGCGGAATGTGTAGTGTAGCGGTGAAATGCTTAGATATTACACAGAACACCGATTGCGAAGGCAGCTGGCTAATCCACATCTGACACTGATGCACGAAAGCGTGGGTAGCGAACGGG	Bacteroidetes	Bacteroidia	Bacteroidales	Rikenellaceae	Rikenella_1	0.0235215	0	0	0	0.265182	0	0	0.0157392	0.0352887	0.0116112	0.00683761	0.0570875	1.39341	0	0.00890393	0	0.326043	0	0	0	0	0	0	0	0	0	0	0	0	0	0	0	0	0	0	0
GACAGAGGATGCAAGCGTTATCCGGAATGATTGGGCGTAAAGCGTCTGTAGGTGGCTTTTTAAGTTCGCCGTCAAATCCCAGGGCTCAACCCTGGACAGGCGGTGGAAACTACCAAGCTGGAGTACGGTAGGGGCAGAGGGAATTTCCGGTGGAGCGGTGAAATGCGTAGAGATCGGAAAGAACACCAACGGCGAAAGCACTCTGCTGGGCCGACACTGACACTGAGAGACGAAAGCTAGGGGAGCGAATGGG	Cyanobacteria	Cyanobacteria	Cyanobacteriales	Chloroplast	Chloroplast	0.0645768	0	0	0.0239267	0.0153855	0	0	0.110536	0.0635473	0	0	0.0390457	0.103457	0	0.00548607	0.41555	0.374036	0	0	0.066044	0	0.00701804	0	0	0.0284972	0.0370382	0	0.376028	0.0493027	0	0.192307	0.0202373	0	0.0871331	0	0
TACGGGGGGTGCAAGCGTTGTTCGGAATTACTGGGCGTAAAGGGCGCGTAGGCGGTTTTGTAAGTCAGACGTGAAAGCCCCCGGCTCAACCGGGGAAGTGCGTTTGATACTGCTTGACTTGAGTCCTGGAGAGGGTTGTGGAATTCCTGGTGTAGAGGTGAAATTCGTAGATATCAGGAGGAACACCTGTGGCGAAGGCGACAACCTGGACAGTGACTGACGCTGATGCGCGAAAGCGTGGGGAGCAAACAGG	Proteobacteria	Deltaproteobacteria	Desulfarculales	Desulfarculaceae	Desulfarculus	0.14552	0.022778	0.0101348	0.139196	0.069625	0.042014	0.0325862	0.100932	0.119165	0.0338758	0.0475899	0.0508748	0.125466	0.0150734	0.0256107	0.195158	0.267204	0.0226157	0.0363553	0.038017	0	0.0236832	0.00980969	0.0390247	0.0741037	0.0493817	0.00435474	0.0417708	0.00522677	0.0304329	0.0265164	0.0513321	0.0372675	0.0845044	0.0233986	0.0219775
TACGTAGGGTGCGAGCGTTAATCGGAATCACTGGGCGTAAAGCGTGCGCAGGTGGCTGTATAAGTCAGATGTGAAATCCCCGGGCTCAACCTGGGAACTGCATTTGAGACTGTACGGCTAGAGGATGGCAGAGGGGGGTAGAATTCCACGTGTAGCAGTGAAATGCGTAGAGATGTGGAGGAATACCGATGGCGAAGGCAGCCCCCTGGGCTATAACTGACACTCATGCACGAAAGCGTGGGGAGCAAACAGG	Proteobacteria	Betaproteobacteria	Rhodocyclales	Rhodocyclaceae_3	Propionivibrio	0	0	0	0	0	0	0	0	0	0	0	0	0	0	0	0	0	0	0	0.0767943	0	0.432782	0.143594	0.009081	0.225972	0.168821	0.0259352	0.151641	0.185704	0.0355359	0.0912616	0.128915	0.0722257	0.126186	0.0925952	0.0579696
TACGTAGGGGGCGAGCGTTGTCCGGAATTACTGGGCGTAAAGGGTGCGTAGGCGGTACGTTAAGTTGGATGTGAAATCCCCGGGCTCAACCTGGGTGGTGCATTCAAAACTGGCGAACTAGAGTGCAGGAGAGGGAAGCGGAATTCCTAGTGTAGCGGTGAAATGCGTAGATATTAGGAGGAACACCAGTGGCGAAGGCGGCTTTCTGGACTGTAACTGACGCTGATGCACGAAAGCGTGGGGAGCAAACAGG	Firmicutes	Clostridia_1	Clostridiales	Lachnospiraceae	Uncultured_66	0.0943511	0.0540833	0.0337826	0.256811	0.186092	0.0731064	0.131178	0	0.180268	0.0255446	0.069066	0.109732	0.0954237	0.0611326	0.0178079	0.00985028	0.150309	0.0201715	0	0	0	0	0	0.116874	0.0172052	0.0104921	0.0211836	0.0169732	0.0126936	0.00727212	0.00888146	0.0144422	0.0217913	0.0597641	0.0406409	0.0465427
TACGTATGGGGCAAGCGTTATCCGGATTCATTGGGCGTAAAGAGCGTGTAGGCGGATTGTTAAGCGAGATGTGAAAACCAGGGGCTCAACCCGTGGCCTGCATCTCGAACTGGCAGTCTGGAGTTTGGTAGAGGAGTGTGGAACTCCGAGTGTAGCGGTGGAATGCGCAGATATTCGGAAGAACACCGGTGGCGAAGGCGGCACTCTGGGCCATAACTGACGCTGAGACGCGAAAGCGTGGGTAGCAAACAGG	Actinobacteria	Actinobacteria	Coriobacteriales	Coriobacteriaceae	marine_group	0.0464451	0.0168393	0.0246417	0.114695	0.148182	0.0175586	0.0306344	0.15239	0.286674	0.0126458	0	0.21908	0.0319466	0.0284283	0	0.17593	0.124374	0.0395706	0.0313244	0.0626013	0	0.101403	0.0310247	0	0.0152194	0.106151	0	0.0665333	0.0191399	0	0.0238816	0.00698519	0	0.00475671	0.00412797	0
TACGGAGGGGGCTAGCGTTGTTCGGAATTACTGGGCGTAAAGCGCACGTAGGCGGCTTTGTAAGTTAGAGGTGAAAGCCCGGGGCTCAACTCCGGAATTGCCTTTAAGACTGCATCGCTAGAATTGTGGAGAGGTAAGTGGAATTCCGAGTGTAGAGGTGAAATTCGTAGATATTCGGAAGAACACCAGTGGCGAAGGCGACTTACTGGACACATATTGACGCTGAGGTGCGAAAGCGTGGGGAGCAAACAGG	Proteobacteria	Alphaproteobacteria	Sphingomonadales	Sphingomonadaceae	Sphingomonas_2	0.597629	0	0	0.238432	0.169573	0	0	0.094307	0.0521435	0	0	0.0952554	0.0803732	0	0	0.252113	0.234432	0	0	0	0	0	0.0163102	0	0.0137642	0	0	0.0159082	0.00149336	0	0.00824904	0	0	0	0.00299296	0
TACGTAGGGGGCAAGCGTTATCCGGATTTACTGGGTGTAAAGGGAGCGTAGGTGGTGATGCAAGCCAGAAGTGAAAGCCCGGGGCTCAACCCCGCGGACTGCTTTTGGAACTGTGTGACTAGAGTGCAGGAGGGGTAAGCGGAATTCCTAGTGTAGCGGTGAAATGCGTAGATATTAGGAGGAACACCAGTGGCGAAGGCGGCTTACTGGACTGTAACTGACACTGAGGCTCGAAAGCGTGGGGAGCAAACAGG	Firmicutes	Clostridia_1	Clostridiales	Lachnospiraceae	Parasporobacterium-Sporobacterium	0.0242205	0	0	0.116516	0	0	0	0.10453	0	0.0418002	0	0	0	0	0	0.0155147	0.0346141	0	0	0.0553277	0	0.371027	0.248311	0	0.0445633	0.0662564	0	0.0386998	0.0456971	0	0.138878	0.28223	0	0.0217042	0.135688	0
TACGGAGGATGCGAGCGTTATCCGGATTTATTGGGTTTAAAGGGTGCGTAGGTGGTTTTGTAAGTCAGCGGTGAAATTTTCCTGCTTAACGGGGAACTTGCCGTTGAAACTGCAGGACTTGAGATTGGACGAGGTATGCGGAATTCGTAGTGTAGCGGTGAAATGCATAGATATTACGAAGAACTCCGATAGCGTAGGCAGCATACCAGGCCATATCTGACACTGAAGCACGAAAGTGTGGGTATCAAACAGG	Bacteroidetes	Bacteroidia	Bacteroidales	Porphyromonadaceae_Cluster_V	Candidatus_Armantifilum	0.555025	0.160934	0.0404073	0.060846	0.0525761	0	0	0.118401	0.166727	0.0645278	0.0127478	0.0407235	0.17301	0	0	0.0387506	0.102066	0.0203625	0	0.1589	0	0	0	0	0	0	0	0	0	0	0	0	0	0	0	0
TACGTAGGGTGCAAGCGTTGTCCGGAATTATTGGGCGTAAAGAGCTCGTAGGCGGTTTGTCGCGTCGGCTGTGAAAACCTGGGGCTCAACCCCGGGCCTGCAGCCGATACGGGCAAGCTAGAGTTCGGTAGGGGAGACTGGAATTCCTGGTGTAGCGGTGAAATGCGCAGATATCAGGAGGAACACCGGTGGCGAAGGCGGGTCTCTGGGCCGATACTGACGCTGAGGAGCGAAAGCGTGGGGAGCGAACAGG	Actinobacteria	Actinobacteria	Frankiales	Frankiaceae	Frankia	0.154201	0	0	0.0615258	0.832591	0	0	0.0260637	0.0757646	0	0	0.0877853	0.445662	0	0	0	0.0433855	0	0	0	0	0	0	0	0.00838153	0	0	0	0.00814956	0	0	0	0	0.00217042	0	0
TACGTAGGTGGCAAGCGTTATCCGGAATTATTGGGCGTAAAGGGTGCGTAGGCGGTCTAATAAGTCTGAAGTAAAAGCCAGTGGCTCAACCACTGTTCGCTTTGGAAACTGTTAGACTAGAGTGCAGAAGAGGCAAGTGGAATTCCATGTGTAGCGGTAAAATGCGTAGATATATGGAGGAACACCAGTGGCGAAGGCGGCTTGCTGGTCTGTAACTGACGCTGAGGCACGAAAGCGTGGGGAGCAAATAGG	Firmicutes	Erysipelotrichi	Erysipelotrichales	Erysipelotrichaceae	Uncultured_3	0	0	0	0	0	0	0	0.00899382	0	0	0	0	0.0241875	0	0	0.0295508	0	0	0	0	0.145346	0.0395134	0	0.320852	0.156227	0.05514	0.290457	0.0708878	0.0304773	0.128758	0.0371735	0	0.0896828	0.0918543	0.0380019	0.0689235
TACGTAGGGTCCAAGCGTTGTCCGGAATTATTGGGCGTAAAGAGCTCGTAGGCGGTTTGTCGCGTCTGGTGTGAAAGTCCATGGCTTAACTGTGGATTTGCGCCGGGTACGGGCAGGCTAGAGTGTAGTAGGGGAGACTGGAATTCTCGGTGTAACGGTGGAATGTGTAGATATCGGGAAGAACACCAATGGCGAAGGCAGGTCTCTGGGCTATTACTGACGCTGAGGAGCGAAAGCGTGGGGAGCGAACAGG	Actinobacteria	Actinobacteria	Bifidobacteriales	Bifidobacteriaceae	Scardovia	0	0	0	0.264448	0.0713498	0.02707	0.417427	0.367195	0.0626871	0	0.0312905	0.0719364	0.127938	0	0.073986	0	0	0	0	0	0	0	0	0	0	0	0	0	0	0	0	0	0	0	0	0
TACGTAGGGGGCAAGCGTTATCCGGATTTACTGGGTGTAAAGGGAGTGCAGGCGGCAAGATAAGTCAGAAGTGAAAGCCCGGGGCTCAACCCCGGGACTGCTTTTGAAACTGTCATGCTGGAGTGCAGGAGAGGTAAGTGGAATTCCTAGTGTAGCGGTGAAATGCGTAGATATTAGGAGGAACACCAGTGGCGAAGGCGGCTTACTGGACTGTAACTGACGCTGAGGCTCGAAAGCGTGGGGAGCAAACAGG	Firmicutes	Clostridia_1	Clostridiales	Lachnospiraceae	Incertae_Sedis_6	0	0	0	0	0.0418235	0.324108	0.553321	0.283305	0.0493519	0	0.118495	0	0	0.128874	0	0	0	0	0	0	0	0	0	0	0	0	0	0	0	0	0	0	0	0	0	0
TACGTAGGTGGCAAGCGTTGTCCGGATTTACTGGGTGTAAAGGGCGCGTAGGCGGGATGGAAAGTCAGACGTGAAATGCCCCGGCTTAACCGGGGAGCTGCGTTTGAAACTTCTGTTCTTGAGTGATGGAGAGGCAGGCGGAATTCCTAGTGTAGCGGTGAAATGCGTAGATATTAGGAGGAACACCAGTGGCGAAGGCGGCCTGCTGGACATTAACTGACGCTGATGCGCGAAAGCGTGGGGAGCAAACAGG	Firmicutes	Clostridia_1	Clostridiales	Ruminococcaceae	Uncultured_24	0	0.34301	0.259895	0	0	0	0.18588	0	0	0.0673448	0	0	0	0.109479	0.200604	0	0	0	0	0	0	0.0273056	0	0	0	0.02548	0	0.0371992	0.0361733	0	0.0608289	0.0682299	0	0.0159113	0.0273802	0
TACGTAGGACCCGAGCGTTGTCCGGATTTACTGGGTATAAAGGGTGCGCAGGCGGATCTGTGCGTCAGAGGTTAAATACCCCGGCTCAACCGGGGAGATGCCTTTGATACGGCAGGTCTTGAATGTGAGAGAGGATGATAGAATTCCTGGTGTAGCGGTGGAATGCGTAGATATCAGGAGGAATACCAGTTGCGAAGGCGGTCATCTGGCTCATTATTGACGCTTAGGCACGAAAGCGTGGGGATCAAACAGG	Chlorobi	Chlorobia	Chlorobiales	OPB56	Termite_cluster	0.0225716	0	0	0	0.0416676	0.013535	0.058548	0.0355759	0.115435	0.0817076	0.123754	0.152024	0.0216591	0	0.0422973	0.20829	0	0	0	0.0390549	0	0	0	0	0.0201157	0.0373818	0	0.0722126	0.0157529	0.00321585	0.0256056	0	0.0333889	0.225518	0.0597283	0.010086
TACGGAGGGTGCCAGCGTTAATCGGAATTACTGGGCGTAAAGCGTACGTAGGCGGTTATCCAAGTCAGGTGTGAAATCCCTCGGCCCAACCGGGGAACTGCACTTGATACTGGGTGACTGGAGTTCGAGAGAGGGTGGCGGAATTCCGGGTGTAGGGGTGAAATCCGTAGATATCCGGAGGAACACCAGTGGCGAAGGCGGCCACCTGGCTCGACACTGACGCTGAGGTACGAAAGCGTGGGGAGCAAACAGG	Proteobacteria	Deltaproteobacteria	Desulfovibrionales	Desulfovibrionaceae	Desulfovibrio_5	0.0323389	0.0216333	0	0.111266	0.254066	0.030839	0.0648946	0.0459939	0.0987459	0.0663151	0.0289849	0.14572	0.0919052	0.00599413	0.0082291	0.0945839	0.0444328	0.0101812	0	0	0	0	0.00980969	0.117058	0	0	0	0	0	0.0592064	0	0	0.0261175	0.0138284	0	0.00579529
TACGTAGGGGGCAAGCGTTATCCGGAATCACTGGGTGTAAAGGGAGAGTAGGCGGCATCGCAAGTTAGGTGTGAAACCCCAAAGCTCAACTATGGGCATGCACTTAAAACTACGAAGCTAGAGTACAGGAGAGGTAAGCGGAATTCCTAGTGTAGCGGTGAAATGCGTAGATATTAGGAAGAACACCGGTGGCGAAGGCGGCTTACTGGACTGAAACAGACGCTGAGGCTCGAAAGCGTGGGGAGCGAACAGG	Firmicutes	Clostridia_1	Clostridiales	Lachnospiraceae	Uncultured_62	0.0273923	0	0	0	0	0	0.00877347	0.0541747	0.0470216	0	0	0	0.0766668	0.0418275	0	0.0676319	0.0094402	0.0437048	0.0220386	0	0	0.0210541	0	0	0.291067	0.102648	0	0.0935432	0.0436488	0	0.0969583	0.0818961	0.00686742	0.154457	0.080607	0.00792644
TACGTAGGGTGCGAGCGTTAATCGGAATTACTGGGCGTAAAGGGTGCGCAGGCGGCCCCGTAAGACAGGTGTGAAATCCCCGGGCTCAACCTGGGAACTGCGCTTGTGACTGCGGGGCTGGAGTCAGGCAGAGGGGGGTGGAATTCCACGTGTAGCAGTGAAATGCGTAGAGATGTGGAGGAACACCGATGGCGAAGGCAGCCCCCTGGGCCATGACTGACGCTCAGGCACGAAAGCGTGGGGAGCAAACAGG	Proteobacteria	Betaproteobacteria	Rhodocyclales	Rhodocyclaceae_2	Insect_cluster	0	0	0	0	0	0	0	0	0	0	0	0	0	0	0	0	0	0	0	1.19029	0.15744	0	0	0	0	0	0	0	0	0	0	0	0	0	0	0
TACGTAGGTGGCAAGCGTTATCCGGAATTATTGGGCGTAAAGCGCGCGCAGGTGGTTTCTTAAGTCTGATGTGAAAGCCCACGGCTCAACCGTGGAGGGTCATTGGAAACTGGGAGACTTGAGTGCAGAAGAGGAAAGTGGAATTCCATGTGTAGCGGTGAAATGCGTAGAGATATGGAGGAACACCAGTGGCGAAGGCGACTTTCTGGTCTGTAACTGACACTGAGGCGCGAAAGCGTGGGGAGCAAACAGG	Firmicutes	Bacilli	Bacillales	Bacillaceae	Bacillus_11	0	0	0	0	0.268865	0	0	0	0.973053	0	0	0	0	0	0	0	0	0	0	0.0803777	0	0	0	0	0	0	0	0	0	0	0	0	0	0	0	0
TACGGAGGGTGCGAGCGTTGTTCGGAATCACTGGGCGTAAAGGGCGCGCAGGCGGTTTGGCAAGTCAGATGTGAAATCCCACGGCTTAACTGTGGAAGTGCATTTGAAACTATCAGACTTGAGTACCAGAGGGGAAAGTGGAATTCCCGGTGTAGAGGTGAAATTCGTAGATATCGGGAGGAATACCGGTGGCGAAGGCGACTTTCTGGCTGAGTACTGACGCTGAGGCGCGAAAGCGTGGGGAGCAAACAGG	Proteobacteria	Deltaproteobacteria	Desulfobacterales	Desulfobulbaceae	Desulfobulbus	0	0.159923	0.241592	0.0191725	0	0	0.0919507	0.0108599	0.0247482	0.0605319	0.0804593	0.130912	0.0453515	0.208868	0.0164582	0.133009	0	0.0135612	0.00968054	0.0292912	0	0	0	0	0	0	0	0	0	0	0	0	0	0	0	0
TACGTAGGTGGCAAGCGTTGTCCGGAATTATTGGGCGTAAAGGGCGTGTAGGTGGTTTTATAAGTCTTAAGTCTAAGTGCGCGGCTCAACCGCGTAAAGGCGTAGGAAACTGTAAGACTTGAGTGCAGGAGAGGAAAGTGGAATTCCCGGAGTAGCGGTGAAATGCGTAGATATCGGGAGGAACACCAGTGGCGAAGGCGACTTTCTGGACTGTGTCTGACACTGAGGCGCGAAAGCTAGGGGAGCGAACGGG	Firmicutes	Clostridia_2	Clostridiales_1	Veillonellaceae	Sporomusa	0	0	0	0	0	0	0	0.0178177	0	0	0	0	0	0	0	0	0	0	0	0.0386164	1.19763	0	0	0	0	0	0	0	0	0	0	0	0	0	0	0
TACGGAGGGGGCTAGCGTTGTTCGGAATTACTGGGCGTAAAGCGCACGTAGGCGGCTTTGTAAGTCAGGGGTGAAAGCCTGGAGCTCAACTCCAGAACTGCCTTTGAGACTGCATCGCTTGAATCCGGGAGAGGTGAGTGGAATTCCGAGTGTAGAGGTGAAATTCGTAGATATTCGGAAGAACACCAGTGGCGAAGGCGGCTCACTGGACCGGTATTGACGCTGAGGTGCGAAAGCGTGGGGAGCAAACAGG	Proteobacteria	Alphaproteobacteria	Sphingomonadales	Sphingomonadaceae	Sphingomonas_3	0.56384	0	0	0.199847	0.149618	0	0	0.0644822	0.00779241	0	0	0.0344871	0.0151172	0	0	0.134814	0	0	0	0.0114051	0	0.00467869	0	0	0	0	0	0	0	0	0.00745162	0.00647784	0	0	0.00598592	0
TACGTAGGTGGCGAGCGTTATCCGGAATTATTGGGCGTAAAGAGGGAGCAGGCGGCAGCTAGGGTCTGTGGTGAAAGACTGAAGCTCAACTTCAGTAAGCCATGGAAACCGAGCAGCTAGAGAGCATCAGAGGATCGTGGAATTCCATGTGTAGCGGTGAAATGCGTAGATATATGGAGGAACACCAGTGGCGAAGGCGACGGTCTGGGATGCAACTGACGCTGAGTCCCGAAAGCGTGGGGAGCGAATAGG	Firmicutes	Erysipelotrichi	Erysipelotrichales	Erysipelotrichaceae	Incertae_Sedis_8	0	0	0	0	0	0	0	0	0	0	0	0	0	0	0	0	0	0	0	0.0827845	0.100932	0.062656	0.0670954	0.00508053	0.219254	0.0523345	0	0.191231	0.0999211	0.00672437	0.0575168	0	0.00280773	0.069288	0.10346	0
TACGTAGGGGGCGAGCGTTGTCCGGAATTATTGGGCGTAAAGGGCGAGTAGGCGGATTCATAAGTCCGGTGTGAAAGATCAGGGCTCAACCCTGAAAGTGCATCGGAAACTGTGGATCTTGAGGACAGGAGAGGAAAGTGGAATTCCACGTGTAGCGGTGAAATGCGTAGATATGTGGAGGAACACCAGTGGCGAAGGCGACTTTCTGGACTGTCCCTGACGCTGAGGAGCGAAAGCGTGGGTAGCAAACAGG	Firmicutes	Clostridia_2	Clostridiales_1	Peptococcaceae_2	Desulfosporosinus	0.0381719	0.034987	0.0574087	0.0191725	0.0831272	0	0.0327583	0.112955	0.0370602	0	0.0774629	0.149381	0.122258	0.0718419	0.0598566	0.114628	0.0661496	0.0134476	0.0234546	0	0	0	0	0	0	0	0	0	0	0	0	0	0	0	0	0
TACGTAGGGTGCGAGCGTTGTCCGGAATTATTGGGCGTAAAGGGCTCGTAGGCGGTTTGTCGCGTCGGGAGTGAAAACTCAGGGCTTAACTCTGAGCTGGCTTCCGATACGGGCAGACTAGAGGTATGCAGGGGAGAACGGAATTCCTGGTGTAGCGGTGAAATGCGCAGATATCAGGAGGAACACCGGTGGCGAAGGCGGTTCTCTGGGCATTACCTGACGCTGAGGAGCGAAAGTGTGGGGAGCGAACAGG	Actinobacteria	Actinobacteria	Propionibacteriales	Nocardioidaceae	Nocardioides	0.302351	0	0	0.0366582	0.123962	0	0	0.0523079	0.0389512	0	0	0.0468549	0.0604686	0	0	0.280942	0.075487	0	0	0	0	0.0136528	0.0186402	0	0	0.02912	0	0	0	0	0.00399664	0.01544	0	0.002589	0	0
TACGTAGGGGGCGAGCGTTGTCCGGAATCATTGGGCGTAAAGGGCGCGTAGGCGGGAATACAAGTCTGTTTTGAAAGTTCAGGGCTTACCCCTGTGATGGAATGGAAACTGTATTTCTTGAGGGCAGGAGAGGAAAGTGGAATTCCCAGTGTAGCGGTGAAATGCGTAGAGATTGGGAGGAACACCAGTGGCGAAGGCGGCTTTCTGGACTGCAACTGACGCTGAGGCGCGAAAGCTAGGGGAGCGAACAGG	Firmicutes	Clostridia_2	Clostridiales_1	Veillonellaceae	Anaeroarcus-Anaeromusa	0	0	0	0	0	0	0	0.0819614	0	0.0458219	0	0	0	0.00912326	0.0915248	0	0	0	0	0	0	0.0380091	0	0.0836404	0.122856	0.0509601	0	0.163245	0.0800818	0.008311	0.0732113	0.0352074	0	0.129525	0.0469083	0
GACGTAGGGGGCGAGCGTTGTCCGGAATCACTGGGCGTAAAGGGCACGCAGGCGGACACTTAAGTCAGACGTGAAAGACCGGGGCTCAACCCCGGGGTTGCATCTGAAACTGAGAGTCTTGAGGGCAGGAGAGGACAGTAGAATTCCTGGTGTAGCGGTGAAATGCGTAGAAATCAGGAGGAATACCGGTGGCGAAGGCGACTGTCTGGACTGACCCTGACGCTGAGGTGCGAAAGCGTGGGTAGCAAACAGG	Firmicutes	Clostridia_2	Clostridiales	Syntrophomonadaceae	Pelospora	0.0881624	0.0352346	0.0492172	0.0268415	0.0650434	0.0210704	0.0610556	0.0112423	0.00989927	0.014968	0.0190952	0.0846162	0.0457051	0.0405049	0.018305	0.0683004	0.0384496	0.0236469	0.106732	0.00943485	0.013076	0.00455094	0	0	0.0301513	0.0213454	0	0.0268419	0.0150929	0	0.0220826	0.00542284	0.0151539	0.0138284	0.012668	0
TACGTAGGGGGCGAGCGTTATCCGGAATTATTGGGCGTAAAGAGTGCGTAGGCGGTTTTGTAAGCGCGGGGTGAAAGGCATGGGCTTAACCGATGTCAGCCCCGCGAACTGTGAAACTTGAGTGCGGGAGAGGAAAGCGGAATTCCTGGTGTAGCGGTGAAATGCGTAGATATCAGGAGGAACACCGGTGGCGAAGGCGGCTTTCTGGACCGTAACTGACGCTGAGGCACGAAAGCGTGGGGAGCAAACAGG	Firmicutes	Clostridia_1	Clostridiales	Family_XIII_Incertae_Sedis	Termite_cockroach_cluster_2	0.0551614	0.035666	0	0.135789	0	0.0140469	0.050828	0	0.0331322	0	0	0.0438927	0.0272109	0	0	0	0.0592529	0	0.0258148	0.109121	0	0.0397689	0.0163102	0	0.065394	0.0295618	0	0.0367336	0.0512743	0	0.00928017	0.0276047	0.0292847	0.0573136	0.0652912	0
TACGTAGGTGGCAAGCGTTGTCCGGATTTACTGGGTGTAAAGGGCGAGTAGGCGGGACGGAAAGTCAGGTGTGAAATCTATGGGCTTAACCCATAGACTGCACTTGAAACTTCTGTTCTTGAGTGGTGGAGAGGCAGGCGGAATTCCCGGTGTAACGGTGGAATGTGTAGATATCGGGAGGAACACCAGTGGCGAAGGCGGCCTGCTGGACATTAACTGACGCTGAGGAGCGAAAGCGTGGGGAGCAAACAGG	Firmicutes	Clostridia_1	Clostridiales	Ruminococcaceae	Uncultured_28	0	0	0	0.0329924	0	0	0	0.00899382	0	0	0	0.027332	0	0	0	0.0862333	0.0304938	0	0	0	0.214667	0	0	0	0	0	0.0195963	0.00599995	0	0.0510922	0	0	0.313812	0.00604099	0	0.199004
TACATAGGGGGCGAGCGTTGTCCGGAATGACTGGGCGTAAAGGGAGCGTAGGCGGTTTGTTAAGTTGCATGTGAAATCCCCGGGCTTAACCCGGGACCTGCATGCAAAACTGACAGACTTAATGAGTGTGGGAGAGGAAAGCGGAATTACTAGTGTAGCGGTGGAATGCGTAGATATTAGTAGGAACACCGGCGGCGAAGGCGGCTTTCTGGAACATAACTGACGCTGAGGCTCGAAAGCGTGGGGAGCAAACAGG	Firmicutes	Clostridia_1	Clostridiales	Lachnospiraceae	Termite_cockroach_cluster	0	0	0.0762215	0.0205086	0.0119496	0	0.0529928	0.04165	0.0432984	0.0162556	0.0489059	0	0.021164	0.0921597	0.0329164	0.138441	0.0400382	0.0923841	0.18271	0	0	0	0	0	0.00688208	0.01456	0	0.00479996	0.0217934	0	0.0132767	0.00498942	0	0	0.00330237	0
TACGTAGGGGGCAAGCGTTATCCGGAATTATTGGGCGTAAAGAGTGCGTAGGTGGTTTTGTAAGCGCGGGGTGAAAGGCAATAGCTCAACTATTGTTAGCCCTGCGAACTGTGAGACTTGAGTGCAGGAGAGGAAAGCGGAATTCCTAGTGTAGCGGTGAAATGCGTAGATATTAGGAGGAACACCAGTGGCGAAGGCGGCTTTCTGGACTGTAACTGACACTGAGGCACGAAAGCGTGGGGAGCAAACAGG	Firmicutes	Clostridia_1	Clostridiales	Family_XIII_Incertae_Sedis	Anaerovorax_1	0.075988	0	0	0	0	0	0	0	0	0	0	0	0	0	0	0	0.0283206	0	0	0	0	0	0	0.084756	0	0	0.151709	0.0129307	0	0.108608	0.0185603	0.0109224	0.23862	0	0.0307805	0.198118
TACGAAGGGGGCTAGCGTTGCTCGGAATCACTGGGCGTAAAGGGCGCGTAGGCGGCCGTATAAGTCGGGGGTGAAAGCCTGTGGCTCAACCACAGAATTGCCTTCGATACTGTACGGCTCGAGACCGGAAGAGGTAAGTGGAACTGCGAGTGTAGAGGTGAAATTCGTAGATATTCGCAAGAACACCAGTGGCGAAGGCGGCTTACTGGTCCGGTTCTGACGCTGAGGCGCGAAAGCGTGGGGAGCAAACAGG	Proteobacteria	Alphaproteobacteria	Rhizobiales_2	Bradyrhizobiaceae	Bosea	0.0121743	0	0	0	0	0	0	0	0	0	0	0	0	0	0	0.0193934	0	0	0	0	0.319411	0.00935738	0	0.0287716	0.0783992	0.0273	0.0465726	0.0241093	0.0235442	0.101599	0.0268849	0.0148322	0.0279378	0.108876	0.0370068	0.0428439
TACGTAGGTGGCAAGCGTTGTTCGGATTTATTGGGCGTAAAGGGCATGTAGGCGGTTTATTAAGTGTGAATTTAAATGTCGAGGCTTAACCTTGGCCTGGTTTGCAAACTAATAGACTAGAGTACGGTAGGGGAGAGTGGAATTCCGCGTGTAGGGGTGAAATCTGTAGATATGCGGAGGAATACTTGTGGCGAAGGCGACTCTCTGGACCGAAACTGACGCTAAAATGCGAAAGTGTGGGGAGCAAACAGG	Spirochaetes	Spirochaetes	Spirochaetales	Spirochaetaceae_5	M2PT2-76_termite_group	0.0168011	0.0224524	0.0904846	0	0	0	0.0796891	0.0282357	0	0.173287	0.0949236	0.0179841	0	0.00599413	0	0.011636	0.0125869	0.013575	0.0456477	0.0841282	0	0	0.117432	0	0.0103231	0.0242982	0	0.00538399	0.00204658	0	0.00298065	0	0	0	0.00479885	0
TACGGGGGTGGCAAGCGTTGTTCGGAATTATTGGGCGTAAAGGGCGCGTAGGCGGTCTTGCAAGTTAGCTGTGAAAGCCCCGGGCTTAACCTGGGAATAGCATCTAATACTGTGGGGCTTGAGTTTTGGAGGGGGCAGTGGAATTCCCAGTGTAGCGGTGAAATGCGTAGATATTGGGAGGAACACCAGCGGCGAAGGCGGCTGCCTGGACAAGAACTGACGCTGAGGCGCGAAGGCCAGGGGAGCGAACGGG	Acidobacteria	Acidobacteria	Acidobacteriales	Acidobacteriaceae	Uncultured_23	0	0	0	0	0	0	0	0	0	0	0	0	0	0	0	0	0	0	0	0.110411	0	0.234851	0.0082544	0	0.103095	0.118731	0	0.00479996	0.0115973	0	0	0	0	0.188751	0.0744502	0
TACGAAGGGTGCAAGCGTTGTTCGGAATTACTGGGCGTAAAGGGCATGTAGGCGGATAGATTAGTTGGAAGTGAAATCCCGGGGCTTAACTTCGGAACTGCTTTCAATACGGTCTATCTTGAGAGTGACAGGGGACAATGGAATACCGAGTGTAGAGGTGAAATTCGTAGATATTCGGTAGAACACCAGAGGCGAAGGCGATTGTCTGGGTCACAACTGACGCTGAGGTGCGAAAGCGTGGGGATCAAACAGG	Proteobacteria	Alphaproteobacteria	Rhodospirillales_1	Rhodospirillaceae	Uncultured_2	0	0	0	0	0	0	0	0.023248	0	0	0	0	0	0	0	0.015604	0	0	0	0.0580634	0	0.0328178	0.00466005	0	0.0169399	0.0697491	0	0.077415	0.193284	0.0613938	0.0554113	0.102867	0.024036	0.0478476	0.0547888	0.00201721
TACGGAGGATCCGAGCGTTATCCGGATTTATTGGGTTTAAAGGGAGCGTAGGCGGGATCTCAAGTCAGCTGTGAAATGTAGATGCTCAACATCTGCACTGCAGTTGAAACTGGTATTCTTGAGTGCGTAAGAGGTAGGCGGAATTCGTCGTGTAGCGGTGAAATGCATAGATATGACGAAGAACTCCGATTGCGAAGGCAGCTTACTGGGCCGCAACTGACGCTGAAGCTCGAAGGTGCGGGTATCAAACAGG	Bacteroidetes	Bacteroidia	Bacteroidales	Prevotellaceae	Uncultured_10	0.0662544	0.113918	0.0270261	0.0949374	0.110291	0.111362	0.269558	0	0.0389621	0	0.0045584	0	0	0	0	0	0	0	0	0	0	0	0	0	0	0	0	0	0	0	0	0	0	0	0	0
TACGTAGGGTGCGAGCGTTAATCGGAATTACTGGGCGTAAAGGGTGCGCAGGCGGTTTTGCAAGACAGACGTGAAATCCCCGGGCTTAACCTGGGAATTGCGTTTGTGACTGTGAGGCTAGAGTACGGCAGAGGGGGGTGGAATTCCACGTGTAGCAGTGAAATGCGTAGAGATGTGGAGGAACACCGATGGCGAAGGCAGCCCCCTGGGTTGATACTGACGCTCAAGCACGAAAGCGTGGGGAGCAAACAGG	Proteobacteria	Betaproteobacteria	Rhodocyclales	Rhodocyclaceae_3	Termite_cluster	0	0	0	0.126612	0.0903773	0	0	0	0.0148489	0	0	0.286671	0.0362812	0	0	0.210116	0.051122	0	0	0	0	0	0	0	0	0	0	0	0	0	0	0	0	0	0	0
TACGAAGGGTGCAAGCGTTGTTCGGATTTATTGGGCGTAAAGAGTGTGTAGGCGGATTTTTCAGTCAGATGTGAAATCTTGGGGCCTAACCCCAAAACAGCATCTGAAACTAGAAGTCTAGAATACTGGAGGGGGAAGGGGAATTTCGCATGTAGGGGTAAAATCCGTAGATATGCGAAGGAATACCAGAGGCGTAGGCGCCTTCCTGGACAGTGATTGACGCTGAGGCACGAAAGCGTGGGGAGCAAACAGG	Proteobacteria	Deltaproteobacteria	Bdellovibrionales	Bacteriovoraceae	Bacteriovorax_2	0.0255511	0	0	0.0577625	0.0875657	0.109436	0.155693	0.171892	0.0834374	0.108306	0	0	0	0	0.00890393	0	0	0	0	0	0	0.00467869	0	0	0	0	0	0	0	0	0	0	0	0	0	0
TACGGGGGGGGCAAGCGTTGTTCGGAATTACTGGGCGTAAAGGGCTCGTAGGCGGCCAACTAAGTCAGACGTGAAATCCCTCGGCTTAACCGGGGAACTGCGTCTGATACTGGTTGGCTTGAGTTTGGGAGAGGGATGCGGAATTCCAGGTGTAGCGGTGAAATGCGTAGATATCTGGAGGAACACCGGTGGCGAAGGCGGCATCCTGGACCAACACTGACGCTGAGGAGCGAAAGCCAGGGGAGCAAACGGG	Acidobacteria	Acidobacteria	Acidobacteriales	Acidobacteriaceae	Uncultured_31	0.183428	0	0	0.0969955	0.0119496	0	0	0.0297639	0.0521544	0	0	0.0117137	0.0287817	0	0	0.144118	0.0790173	0	0	0.00650915	0	0	0.0582506	0	0	0.02366	0	0.00892896	0.0227462	0	0.0222332	0.0299709	0	0	0.00299296	0
GACGAACCGTGCGAACGTTATTCGGAATCACTGGGCTTAAAGCGCGTGTAGGCGGGACGGCACGTCCGGCGCTGAAATCCCCCGGCTCAACCGGGGAACGGGCGCGGATACGACCGGCCTGGAGGGACGTAGGGGGACCTGGAACTTCCGGTGGAGCGGTGAAATGCGTTGAGATCGGAAGGAACGCCCGTGGCGAAAGCGAGGTCCTGGACGTCTGCTGACGCTGAGACGCGAAAGCCAGGGGAGCGAACGGG	Planctomycetes	Planctomycetacia	Planctomycetales	Planctomycetaceae	Singulisphaera	0.191339	0	0	0.279997	0.0169678	0.00556808	0	0.00899382	0.133209	0	0	0.0195229	0	0	0	0.0426654	0.0148698	0	0	0	0	0	0	0	0.0137642	0.0546001	0	0	0	0	0.00372581	0.00299365	0	0.00227304	0	0
TACGTAGGGTGCGAGCGTTGTCCGGAATTACTGGGCGTAAAGAGCTCGTAGGTGGTTTGTCGCGTTGTTCGTGAAAACTCACAGCTTAACTGTGGGCGTGCGGGCGATACGGGCAGACTGGAGTACTGCAGGGGAGACTGGAATTCCTGGTGTAGCGGTGGAATGCGCAGATATCAGGAGGAACACCGGTGGCGAAGGCGGGTCTCTGGGCAGTAACTGACGCTGAGGAGCGAAAGCGTGGGGAGCGAACAGG	Actinobacteria	Actinobacteria	Corynebacteriales	Mycobacteriaceae	Mycobacterium	0.303085	0	0	0.137828	0.194778	0	0	0	0.0148489	0	0	0	0.0181406	0	0	0	0.0690717	0	0	0	0	0	0	0	0.00860259	0	0	0	0	0	0.0332904	0	0	0	0	0
TACGAAGGGAGCAAGCGTTGTTCGGAATAACTGGGCGTAAAGGGCGCGTAGGCGGTTAGATAAGTTTGGTGTGAAATCCCTGGGCTTAACCTGGGAATTGCATTGAAAACTGTTTAACTAGAGTGTTGGAGGGGATGATGGAATTATGCATGGAGAGGTGGAATTCATAGATATGCATAGGAACACCGGAGGCGAAGGCGATCATCTGGACAACAACTGACGTTGAGGCGCGAAAGCGTGGGGAGCAAACAGG	Proteobacteria	Alphaproteobacteria	Rickettsiales	Candidatus_Captivus	Candidatus_Captivus	0.131695	0	0	0.0298326	0.0408824	0	0	0.00899382	0.0787626	0	0	0.0300571	0.0353944	0.0359648	0.0438885	0.0468121	0.0684925	0.0135612	0	0.00943485	0	0	0	0	0	0	0	0	0	0	0	0	0	0.0660601	0.0405053	0.0926942
TACATAGGGTGCGAGCGTTATCCGGATTTACTGGGCGTAAAGCGTATGTAGGTGGTATTTTAAGTCAAACTTCAAAGCCCGAGGCTCAACTTCGGTCCGGGTTTGATACTGGAATACTTGAGTTTGGGAGAGGAAAGCGGAACTAACAGTGTAGCGGTGGAATGCGTAGATATTGTTAGGAACACCCGTGGCGAAGGCGGCTTTCTGGACCAACACTGACACTGAGATACGAAAGCGTGGGGAGCAAACAGG	Cyanobacteria	Cyanobacteria	Cyanobacteriales	ML635J-21	Cluster_TG2	0	0	0	0	0.0480756	0	0	0	0	0	0	0	0.00532056	0	0.0356594	0	0.0155999	0.156071	0	0.11533	0	0.0140361	0	0.0310356	0.0546986	0.0442561	0.00457059	0.0189626	0.0216158	0.0201731	0.0571702	0.0434407	0.00853058	0.031348	0.0312967	0.014603
TACGTAGGGTGCGAGCGTTAATCGGAATTACTGGGCGTAAAGGGTGCGCAGGCGGTTAGATAAGTCAGATGTGAAATCCCCGGGCTTAACCTGGGAATTGCGTTTGAAACTATTTAGCTAGAGTGCGGTAGAGGGAGGTGGAATTCCATGTGTAGCAGTGAAATGCGTAGATATATGGAGGAACATCGATGGCGAAGGCAGCCTCCTGGACTGACACTGACGCTCAAGCACGAAAGCGTGGGGAGCAAACAGG	Proteobacteria	Betaproteobacteria	Nitrosomonadales	Nitrosomonadaceae	Nitrosomonas	0.0168668	0.0216333	0.0302719	0.023007	0.0605034	0.056061	0.0568569	0.0198537	0	0.0249938	0.0334152	0.0117137	0.0228763	0	0.037459	0.0274579	0.00629346	0	0.00645369	0	0	0.0188456	0.0506929	0.012108	0.0479092	0.02912	0.0329843	0.00996325	0.0105944	0.00311662	0	0.0165256	0	0.0332229	0	0.0307025
TACGTAGGGCGCAAGCGTTGTCCGGAATTATTGGGCGTAAAGAGCTCGTAGGCGGTCTGTCGCGTCTGGTGTGAAATCCCGAGGCTCAACTTCGGGCTTGCATCGGGTACGGGCGGACTAGAGTGCTGTAGGGGAGACTGGAATTCCTGGTGTAGCGGTGGAATGCGCAGATATCAGGAGGAACACCGATGGCGAAGGCAGGTCTCTGGGCAGTTACTGACGCTGAGGAGCGAAAGCATGGGGAGCGAACAGG	Actinobacteria	Actinobacteria	Micrococcales_2	Promicromonosporaceae	Xylanimonas	0	0	0	0.0239267	0	0	0	0	0	0	0	0	0.0133014	0	0	0	0	0	0	0	0	0.219564	0.0832644	0	0.0946285	0.102283	0	0.108065	0	0	0.0614075	0.0208707	0	0.0194821	0	0
TACGTAGGGTGCGAGCGTTAATCGGAATTACTGGGCGTAAAGCGTGCGCAGGCGGTTTTGTAAGACCGATGTGAAATCCCCGGGCTTAACCTGGGAACTGCATTGGTGACTGCAAGGCTTGAGTATGGCAGAGGGGGGTAGAATTCCACGTGTAGCAGTGAAATGCGTAGAGATGTGGAGGAATACCGATGGCGAAGGCAGCCCCCTGGGTCAATACTGACGCTCATGCACGAAAGCGTGGGGAGCAAACAGG	Proteobacteria	Betaproteobacteria	Burkholderiales	Burkholderiaceae_1	Burkholderia_1	0	0	0	0	0.0227022	0	0	0.0179876	0.35166	0	0	0.0156759	0	0	0	0	0	0	0	0.162804	0	0	0.0256303	0	0	0	0	0	0	0	0	0	0	0	0	0
TACGTAGGGTGCGAGCGTTGTCCGGAATTATTGGGCGTAAAGGGCTCGTAGGCGGTCTGTCGCGTCGGGAGTGAAAACTCAGGGCTTAACCCTGAGCCTGCTTCCGATACGGGCAGACTAGAGGTATGCAGGGGAGAACGGAATTCCTGGTGTAGCGGTGAAATGCGCAGATATCAGGAGGAACACCGGTGGCGAAGGCGGTTCTCTGGGCATTACCTGACGCTGAGGAGCGAAAGTGTGGGGAGCGAACAGG	Actinobacteria	Actinobacteria	Propionibacteriales	Nocardioidaceae	Marmoricola	0.249529	0	0	0.17965	0.0238991	0	0	0.0108599	0	0	0	0.0407575	0.0212823	0	0	0	0.0153993	0	0	0	0	0	0	0	0	0.0130836	0	0	0.00298672	0	0.0229791	0	0	0	0.00673416	0
TACGAAGGGGGCTAGCGTTGCTCGGAATCACTGGGCGTAAAGGGTGCGTAGGCGGGTCTTTAAGTCAGGGGTGAAATCCTGGAGCTCAACTCCAGAACTGCCTTTGATACTGAAGATCTTGAGTTCGGGAGAGGTGAGTGGAACTGCGAGTGTAGAGGTGAAATTCGTAGATATTCGCAAGAACACCAGTGGCGAAGGCGGCTCACTGGCCCGATACTGACGCTGAGGCACGAAAGCGTGGGGAGCAAACAGG	Proteobacteria	Alphaproteobacteria	Rhizobiales_2	Bradyrhizobiaceae	Bradyrhizobium_12	0.0350338	0	0	0.0512715	0.0616203	0	0	0	0.036006	0	0.00683761	0.0400761	0	0	0	0.166673	0.0615972	0	0	0	0	0.0121797	0.0846076	0	0	0	0	0	0	0	0	0.0100122	0	0	0	0
TACGTAGGTGGCGAGCGTTGTCCGGAATTACTGGGCGTAAAGGGCGCGTAGGCGGATAGTTAAGTTGGACGTGAAATCTCCTGGCTCAACTGGGAGGGGACGTCCAAAACTGGCAATCTAGAGTGCAGGAGAGGAAAGTAGAATTCCCAGTGTAGCGGTGAAATGCGTAGATATTGGGAGGAATACCGGTGGCGAAGGCGGCTTTCTGGACTGTAACTGACGCTGATGCGCGAAAGCTGGGGGAGCGAACAGG	Firmicutes	Clostridia_2	Thermoanerobacterales	Thermoanaerobacteraceae	Gelria	0.0805931	0.0209324	0	0.0170905	0.0268865	0.0206864	0.0104646	0.0384355	0.0264855	0.030189	0.00635405	0.0469702	0.0154708	0	0	0.0567537	0.0342797	0.087955	0.0418717	0	0	0	0	0	0	0	0	0	0	0	0	0	0	0	0	0
TACGTAGGTGGCAAGCGTTGTCCGGAATTATTGGGCGTAAAGCGCGCGCAGGCGGTCCTTTAAGTCTGATGTGAAAGCCCACGGCTCAACCGTGGAGGGTCATTGGAAACTGGAGGACTTGAGTGCAGAAGAGAAGAGTGGAATTCCACGTGTAGCGGTGAAATGCGTAGAGATGTGGAGGAACACCAGTGGCGAAGGCGACTCTTTGGTCTGTAACTGACGCTGAGGCGCGAAAGCGTGGGGAGCAAACAGG	Firmicutes	Bacilli	Bacillales	Bacillaceae	Bacillus_4	0.144508	0	0	0.0345105	0.0259454	0	0	0	0	0	0	0.0741869	0.021164	0	0	0.159678	0	0	0	0	0	0	0	0	0	0	0	0.0279146	0	0	0.0452506	0.0202373	0	0	0	0
TACGTAGGTGGCAAGCGTTATCCGGATTTACTGGGTGTAAAGGGCGTGTAGGCGGGCTATTAAGTCTGATGTGAAATACCGGAGCTTAACTCCGGGGCTGCATTGGAAACTGATAGTCTTGAGTGCAGGAGAGGGAAGCGGAATTCCTAGTGTAGCGGTGAAATGCGTAGATATTAGGAGGAACACCAGTGGCGAAGGCGGCTTTCTGGACTGTAACTGACGCTGAGACGCGAAAGCGTGGGGAGCAAACAGG	Firmicutes	Clostridia_1	Clostridiales	Ruminococcaceae	Uncultured_34	0.0619829	0.017942	0	0.129192	0.103782	0	0	0.046326	0.0620118	0	0	0	0.0340357	0	0	0.052875	0.0290335	0	0	0	0	0	0	0	0	0	0	0	0	0	0	0	0	0	0	0
TACGTAGGTGGCAAGCGTTATCCGGATTTATTGGGCGTAAAGGGTGCTCAGTCGGTTTGTTAAGTTTGTGGTGAAAGTTCGGGGCTCAACCCCGGATTGCCATGAAAACTGGCAGACTAGAGTGCAGAAGAGGGTAGTGGAATTCCATGTGTAGCGGTAAAATGCGTAGATATATGGAGGAACACCAGTGGCGAAGGCGGCTACCTGGTCTGTAACTGACGATCAAGCACGAAAGCGTGGGGAGCAAATAGG	Firmicutes	Erysipelotrichi	Erysipelotrichales	Erysipelotrichaceae	Erysipelothrix	0	0	0	0	0	0	0	0.00651593	0.0288687	0	0.0148724	0.00627038	0.00907029	0	0	0.0584512	0.109097	0	0	0	0	0.00467869	0	0.0281271	0.0416531	0	0.0137118	0.0107999	0.00522677	0.0367984	0.0163928	0.00667878	0.0373404	0.0352745	0.0415653	0.0188013
TACGAAGGGGGCTAGCGTTGTTCGGATTTACTGGGCGTAAAGCGCACGTAGGCGGATCGATCAGTCAGGGGTGAAATCCCAGAGCTCAACTCTGGAACTGCCTTTGATACTGTCGATCTGGAGTATGGAAGAGGTGAGTGGAATTCCGAGTGTAGAGGTGAAATTCGTAGATATTCGGAGGAACACCAGTGGCGAAGGCGGCTCACTGGTCCATTACTGACGCTGAGGTGCGAAAGCGTGGGGAGCAAACAGG	Proteobacteria	Alphaproteobacteria	Rhizobiales_1	Rhizobiaceae	Rhizobium-Agrobacterium	0.320335	0	0	0	0.0169678	0	0	0.0112423	0.0247482	0	0	0	0	0	0	0.0525348	0.0651092	0	0	0.00943485	0	0.0159283	0	0	0	0	0	0	0	0	0.00894194	0.00404865	0	0	0	0
TACGTAGGTGGCAAGCGTTATCCGGAATTATTGGGCGTAAAGGGTGCGTAGGCGGTAAATTAAGTCTGAGGTAAAAGCCCGTAGCTCAACTACGGTAAGCCTTGGAAACTGATATACTAGAGTACAGTAGAGGTTAGTGGAATTCCATGTGTAGCGGTAAAATGCGTAGATATATGGAGGAACACCAGTGGCGAAAGCGGCTAACTGGGCTGAAACTGACGCTGAAGCACGAAAGCGTGGGGAGCAAATAGG	Firmicutes	Erysipelotrichi	Erysipelotrichales	Erysipelotrichaceae	Uncultured_4	0	0	0	0	0	0	0	0	0	0	0	0	0.0532056	0.0119883	0.0296798	0	0.431102	0	0	0	0	0	0	0	0	0	0	0	0	0	0	0	0	0	0	0
TACGTAGGGGGCTAGCGTTGTCCGGAATCATTGGGCGTAAAGCGCGTGTAGGCGGTCCGGTAAGTCCGCTGTGAAAGTCGGGGGCTCAACCCTCGGATGCCGGTGGATACTGTCGGGCTTGAGTACGGAAGAGGCGAGTGGAATTCCTGGTGTAGCGGTGAAATGCGCAGATATCAGGAGGAACACCAATTGCGAAGGCAGCTCGCTGGGACGTTACTGACGCTGAGACGCGAAAGCGTGGGGAGCAAACAGG	Actinobacteria	Actinobacteria	Solirubrobacterales	Solirubrobacteriaceae	Solirubrobacter	0.25657	0	0	0	0.0197958	0	0	0.0202361	0	0	0	0.0300571	0	0	0	0.0878725	0.0184792	0	0	0	0	0	0.0279603	0	0	0.0441218	0	0.00497334	0	0	0	0	0	0	0	0
GACGAACCGTGCGAACGTTATTCGGAATCACTGGGCTTAAAGCGCGTGTAGGCGGCCCGGAGCGTCAGACGCTGAAATCCCCCGGCTCAACCGGGGAAGTGGCTCTGAAACGTCCGGGCTGGAGGGGGGTAGGGGGATCGGGAACTTCCGGTGGAGCGGTGAAATGCGTTGAGATCGGAAGGAACGCCCGCGGCGAAAGCGCGGTCCTGGACCCCACCTGACGCTGAGACGCGAAAGCCAGGGGAGCGAACGGG	Planctomycetes	Planctomycetacia	Planctomycetales	Planctomycetaceae	Uncultured_32	0.164445	0	0	0.0251759	0.0571315	0	0	0.0200067	0.0352887	0	0	0	0.0363994	0	0	0.0793944	0.0431181	0	0	0	0	0	0	0	0	0.00728001	0	0	0	0	0.00298065	0	0	0	0.00299296	0
TACGGAGGGTGCAAGCGTTAATCGGAATTACTGGGCGTAAAGCGCACGCAGGCGGTCTGTCAAGTCGGATGTGAAATCCCCGGGCTTAACCTGGGAACTGCATTCGAAACTGGCAGGCTAGAGTCTTGTAGAGGGGGGTAGAATTCCAGGTGTAGCGGTGAAATGCGTAGAGATCTGGAGGAATACCGGTGGCGAAGGCGGCCCCCTGGACAAAGACTGACGCTCAGGTGCGAAAGCGTGGGGAGCAAACAGG	Proteobacteria	Gammaproteobacteria_1	Enterobacteriales	Enterobacteriaceae	Tatumella	0	0	0	0	0	0	0	0	0.0935089	0.030189	0	0	0	0	0	0	0	0	0	0.349596	0	0	0	0	0	0	0	0	0	0	0	0	0	0	0	0
TACGTAGGGGGCGAGCGTTATCCGGAATTATTGGGCGTAAAGAGTGCGTAGGTGGCTCTGTAAGCGGCATGTGAAAGGCTATGGCTCAACCATAGTAAGCCTGCCGAACTGCGGAGCTTGAGTACAGGAGAGGGAAGCGGAATTCCTAGTGTAGCGGTGAAATGCGTAGATATTAGGAGGAACACCAGTGGCGAAGGCGGCTTTCTGGACTGAAACTGACACTGAGGCACGAAAGCGTGGGGAGCAAACAGG	Firmicutes	Clostridia_1	Clostridiales	Family_XIII_Incertae_Sedis	Gut_cluster_4	0	0	0	0	0	0	0	0	0	0	0	0	0	0	0	0	0	0	0	0	0	0	0	0	0.0214564	0.01092	0	0.094632	0.0571838	0.034206	0.0237756	0	0.0636896	0.100697	0.0156863	0.0466631
TACGGAGGGTGCAAGCGTTAATCGGAATTACTGGGCGTAAAGCGCACGCAGGCGGTCTGTTAAGTCAGATGTGAAATCCCCGGGCTCAACCCGGGAACTGCATTTGAAACTGGCAGGCTTGAGTCTCGTAGAGGGGGGTGGAATTCCAGGTGTAGCGGTGAAATGCGTAGAGATCTGGAGGAATACCGGTGGCGAAGGCGGCCCCCTGGACGAAGACTGACGCTCAGGTGCGAAAGCGTGGGGAGCAAACAGG	Proteobacteria	Gammaproteobacteria_1	Enterobacteriales	Enterobacteriaceae	Enterobacter_3	0	0	0	0.0498485	0.41222	0	0	0	0	0	0	0	0	0	0	0	0	0	0	0	0	0	0	0	0	0	0	0	0	0	0	0	0	0	0	0
TACGTAGGTGGCAAGCGTTGTCCGGAATTATTGGGCGTAAAGCGCGCGCAGGTGGTTTCTTAAGTCTGATGTGAAAGCCCACGGCTCAACCGTGGAGGGTCATTGGAAACTGGGAGACTTGAGTGCAGAAGAGGATAGTGGAATTCCAAGTGTAGCGGTGAAATGCGTAGAGATTTGGAGGAACACCAGTGGCGAAGGCGACTATCTGGTCTGTAACTGACACTGAGGCGCGAAAGCGTGGGGAGCAAACAGG	Firmicutes	Bacilli	Bacillales	Planococcaceae_2	Lysinibacillus	0	0	0	0	0	0	0	0	0.45196	0	0	0	0	0	0	0	0	0	0	0	0	0	0	0	0	0	0	0	0	0	0	0	0	0	0	0
TACAGAGGGTGCAAGCGTTAGTCGGAGTTACTGGGCGTAAAGGGCGTGTAGGCTGGTGTCTAAGTCAGCTGTGAAATCCCCGGGCTTAACCTGGGAACTGCAGTTGATACTGGATGCCTAGAGTATGATAGAGGGAAGTGGAATTCTCGGTGTAGTGGTTAAATACGTAGATATCGAGAGGAACACCAGTGGCGAAAGCGGCTTCCTGGATCAATACTGACGCTGAGGCGCGAGAGCGTGGGGAGCAAACAGG	Proteobacteria	Gammaproteobacteria_2	Legionellales	Coxiellaceae	Coxiella	0	0	0	0	0	0	0	0	0	0	0	0.027332	0.0325314	0	0	0	0	0	0	0	0	0	0	0	0	0	0	0.00298401	0	0	0.0331776	0.0027306	0.189807	0.0285036	0.033786	0.0989772
GACGAACCGAGCGAACGTTGTTCGGAATCACTGGGCTTAAAGGGCGCGTAGGCGGGCTGCCGCGTCCGGGGTGAAATCCTCCGGCTCAACCGGAGAACGGCCTCGGGTACGGGCGGCCTCGAGGGGGGTAGGGGCGTGCGGAACTGTGGGTGGAGCGGTGAAATGCGTTGATATCCACAGGAACTCCGGTGGCGAAGGCGGCACGCTGGACCCCATCTGACGCTGAGGCGCGAAAGCCAGGGGAGCGAACGGG	Planctomycetes	Planctomycetacia	Planctomycetales	Planctomycetaceae	Gemmata	0.138636	0	0	0.108251	0.0565595	0	0.00877347	0	0	0	0	0.0156759	0.021164	0	0	0.044667	0	0	0	0	0	0.0204792	0	0	0	0.00546001	0	0.00757865	0	0	0.00298065	0.0188859	0	0	0	0
TACGGAGGGTGCAAACGTTGTTCGGATTTATTGGGCGTAAAGCGCGCGCAGGCGGGATCGTAAGCCAGATGTGAAATCTCGGAGCTCAACTCCGAACGTGCGTCTGGAACTGTGATTCTAGAATACTGAAGGGGGATGGGGAATTTCTTATGTAGGGGTAAAATCCGTAGAGATAAGAAGGAACACCGGTGGCGAAGGCGCCATCCTGGGAAGTAATTGACGCTGAGGCGCGAAAGCGTGGGTAGCAAACAGG	Proteobacteria	Deltaproteobacteria	Bdellovibrionales	Bacteriovoraceae	Peredibacter	0	0	0	0	0	0.0306245	0.0406901	0.00899382	0	0	0.0191018	0	0.0151172	0	0.144887	0	0.00923958	0	0	0	0	0	0	0	0	0	0	0	0.00814956	0	0.0173407	0.00845485	0.131939	0	0	0
TACGTAGGGGGCAAGCGTTGTCCGGAATCATTGGGCGTAAAGCGCGTGTAGGCGGCTTGGTAAGTCCGCTCTGAAAGCCCGGGGCTCAACCCCGGGAGGCGGGTGGATACTGTCAAGCTCGAGTCCGGAAGAGGCGAGTGGAATTCCTGGTGTAGCGGTGAAATGCGCAGATATCAGGAGGAACACCAATGGCGAAGGCAGCTCGCTGGGACGTGACTGACGCTGAGACGCGAAAGCGTGGGGAGCAAACAGG	Actinobacteria	Actinobacteria	Solirubrobacterales	Patulibacteraceae	Patulibacter	0.133341	0	0	0	0.0356749	0	0	0	0.0259639	0	0	0	0.0875611	0	0	0.0727543	0.0174201	0	0	0	0	0.00935738	0.0082544	0	0	0.02002	0	0	0	0	0.00521613	0.00404865	0	0	0	0
TACGGAGGGTGCAAGCGTTAATCGGAATTACTGGGCGTAAAGCGCACGCAGGCGGTCTGTCAAGTCGGATGTGAAATCCCCGGGCTCAACCTGGGAACTGCATCCGAAACTGGCAGGCTAGAGTCTTGTAGAGGGGGGTAGAATTCCAGGTGTAGCGGTGAAATGCGTAGAGATCTGGAGGAATACCGGTGGCGAAGGCGGCCCCCTGGACAAAGACTGACGCTCAGGTGCGAAAGCGTGGGGAGCAAACAGG	Proteobacteria	Gammaproteobacteria_1	Enterobacteriales	Enterobacteriaceae	Citrobacter_1	0	0	0	0	0	0	0	0	0	0	0	0	0	0	0	0	0	0	0	0	0	0	0	0.414699	0	0	0	0	0	0	0	0	0	0	0	0
TACGTATGGGGCGAGCGTTGTTCGGAATTATTGGGCGTAAAGGGCGCATAGGTGGGGGATTAAGTTAGTTGTGAAATCCATGGGCTCAACCCATGAACTGCATCTAAAACTGGCCCTCTTGAGTTTGGGAGAGGAGAGCGGAATTCCTGGTGTAGCGGTGAAATGCGTAGATATCAGGAAGAACACCGGCGGCGAAGGCGGCTCTCTGGCCTGTGACTGACGCTGAAGCGCGAAAGCGTGGGGAGCAAACGGG	Spirochaetes	Spirochaetes	Spirochaetales	Leptospiraceae	Rs-H88_termite_group	0	0	0	0	0	0	0	0	0	0	0	0	0	0	0	0	0	0	0	0.0157248	0	0.0230741	0	0	0.0201157	0.02002	0	0.0491813	0.0275696	0.00779466	0.031228	0.0209406	0.0154425	0.135463	0.0419153	0.00403441
TACGTAGGGCGCGAGCGTTGTCCGGAATCATTGGGCGTAAAGAGCTCGTAGGTGGCTTGTCGCGTCTGCTGTGAAAACCTGGGGCTTAACCCTGGGCTTGCAGTGGATACGGGCAGGCTAGAGGTAGGTAGGGGAGAATGGAATTCCCGGTGTAGCGGTGAAATGCGCAGATATCGGGAGGAACACCGGTGGCGAAGGCGGTTCTCTGGGCCTTACCTGACACTGAGGAGCGAAAGCGTGGGGAGCGAACAGG	Actinobacteria	Actinobacteria	Frankiales	Acidothermaceae	Acidothermus	0	0	0	0.0136724	0.229275	0	0	0.0522478	0.109665	0	0	0	0	0	0	0	0	0	0	0	0	0	0	0	0	0	0	0	0	0	0	0	0	0	0	0
TACGTAGGGGGCAAGCGTTATCCGGATTTACTGGGTGTAAAGGGAGCGTAGACGGCGAAGCAAGTCTGAAGTGAAAACCCAGGGCTTAACCCCGGGACTGCTTTGGAAACTGTTTTGCTGGAGTGCAGGAGAGGTAAGTGGAATTCCTAGTGTAGCGGTGAAATGCGTAGATATTAGGAGGAACACCAGTGGCGAAGGCGGCTTACTGGACTGTAACTGACGTTGAGGCTCGAAAGCGTGGGGAGCAAACAGG	Firmicutes	Clostridia_1	Clostridiales	Lachnospiraceae	Incertae_Sedis_9	0	0	0	0	0	0	0	0	0	0	0	0	0	0	0	0	0	0	0	0	0	0	0	0	0	0	0	0	0	0	0	0	0	0.106351	0.295231	0
TACGGAGGGTGCAAGCGTTAATCGGAATTACTGGGCGTAAAGCGCACGCAGGCGGTTTGTTAAGTCAGATGTGAAATCCCCGGGCTCAACCTGGGAACTGCATCTGATACTGGCAAGCTTGAGTCTCGTAGAGGGGGGTAGAATTCCAGGTGTAGCGGTGAAATGCGTAGAGATCTGGAGGAATACCGGTGGCGAAGGCGGCCCCCTGGACGAAGACTGACGCTCAGGTGCGAAAGCGTGGGGAGCAAACAGG	Proteobacteria	Gammaproteobacteria_1	Enterobacteriales	Enterobacteriaceae	Escherichia-Shigella	0	0	0	0.0786164	0	0	0	0.0269815	0	0	0	0.0752445	0.042328	0	0	0.100269	0.0116134	0	0	0	0	0	0.0122621	0	0	0	0	0	0	0	0.00745162	0.0163836	0	0	0	0.0243402
TACGTAGGGCGCAAGCGTTATCCGGAATTATTGGGCGTAAAGAGCTCGTAGGCGGTTTGTCGCGTCTGCTGTGAAAGCCCGGGGCTCAACCCCGGGTCTGCAGTGGGTACGGGCAGACTAGAGTGCAGTAGGGGAGACTGGAATTCCTGGTGTAGCGGTGAAATGCGCAGATATCAGGAGGAACACCGATGGCGAAGGCAGGTCTCTGGGCTGTAACTGACGCTGAGGAGCGAAAGCATGGGGAGCGAACAGG	Actinobacteria	Actinobacteria	Micrococcales_1	Micrococcaceae	Arthrobacter_21	0.227626	0	0	0	0	0	0	0.00899382	0	0	0	0.0312366	0	0	0	0.0986964	0	0	0	0	0	0	0	0	0	0	0	0	0	0	0.00894194	0	0	0	0	0
CACGTAGGGGGCAAGCGTTGTCCGGAATTACTGGGTGTAAAGGGAGCGTAGGCGGGGATACAAGTTAAATGTGAAATCTATGGGCTCAACCCATAAACTGCGTTTAAAACTGTAACTCTTGAGTGAAGTAGAGGTAGATGGAATTCCTGGTGTAGCGGTGGAATGCGTAGATATCAGGAGGAACACCAGTGGCGAAGGCGATCTACTGGGCTTTAACTGACGCTGAGGCTCGAAAGCGTGGGTAGCAAACAGG	Firmicutes	Clostridia_1	Clostridiales	Ruminococcaceae	Incertae_Sedis_3	0	0	0	0	0	0	0	0.095567	0.274558	0	0	0	0	0	0	0	0	0	0	0	0	0	0	0	0	0	0	0	0	0	0	0	0	0	0	0
TACGTAGGGGGCAAGCGTTATCCGGATTTACTGGGTGTAAAGGGAGCGTAGACGGCAGTGCAAGTCTGAAGTGAAAGCCCGGGGCTCAACCCCGGGACTGCTTTGGAAACTGTGTTGCTGGAGTGCAGGAGAGGTAAGTGGAATTCCTAGTGTAGCGGTGAAATGCGTAGATATTAGGAGGAACACCAGTGGCGAAGGCGGCTTACTGGACTGTAACTGACGTTGAGGCTCGAAAGCGTGGGGAGCAAACAGG	Firmicutes	Clostridia_1	Clostridiales	Lachnospiraceae	Incertae_Sedis_11	0.0791332	0	0	0	0	0	0	0	0	0	0	0	0.263368	0	0	0	0	0	0	0	0	0	0	0	0	0	0	0	0	0	0	0	0	0	0	0
AACGTAGGGTGCAAGCGTTGTTCGGAATTACTGGGTGTAAAGGGAGCGCAGGCGGATTGGCAAGTTGGGAGTGAAATCTATGGGCTCAACCCATAAATTGCTTTCAAAACTGTCAGTCTTGAGTGGTGTAGAGGTAGGCGGAATTCCCGGTGTAGCGGTGGAATGCGTAGATATCGGGAGGAACACCAGTGGCGAAGGCGGCCTACTGGGCACTAACTGACGCTGAGGCTCGAAAGCATGGGTAGCAAACAGG	Firmicutes	Clostridia_1	Clostridiales	Ruminococcaceae	Uncultured_6	0	0	0	0.0853657	0.126664	0	0	0	0	0	0	0	0	0	0	0	0.0692281	0	0	0	0	0	0	0	0.0419076	0	0	0	0	0	0	0	0	0	0	0
TACGGAGGATCCGAGCGTTATCCGGATTTATTGGGTTTAAAGGGTGCGTAGGCTGACTAATAAGTCAGCGGTGAAAACCAAAGGCTTAACTTTTGGCTTGCCGTTGATACTGTTAGACTAGAATATAGATGGAGCAGGCGGAATGAATCATGTAGAGGTGACATTCATAGATATGATTTAGAACACCGTTCGCGAAGGCGGCTTGCTAAGTTATAATTGACGCTGATGCACGAAAGCGTGGGTATCGAACAGG	Bacteroidetes	Bacteroidia	Bacteroidales	Porphyromonadaceae_Gut_group	Mammalian_cluster	0	0	0	0	0	0	0	0.0224845	0.0493519	0	0	0	0.0216591	0	0.184426	0.015604	0	0	0	0	0	0	0	0	0	0	0	0	0	0	0	0.0259114	0	0	0	0
TACGGAGGGTGCAAGCGTTAATCGGAATTACTGGGCGTAAAGCGCACGCAGGCGGTCTGTCAAGTCGGATGTGAAATCCCCGGGCTCAACCCGGGAACTGCATCCGAAACTGGCAGGCTTGAGTCTTGTAGAGGGGGGTAGAATTCCAGGTGTAGCGGTGAAATGCGTAGAGATCTGGAGGAATACCGGTGGCGAAGGCGGCCCCCTGGACAAAGACTGACGCTCAGGTGCGAAAGCGTGGGGAGCAAACAGG	Proteobacteria	Gammaproteobacteria_1	Enterobacteriales	Enterobacteriaceae	Trabulsiella	0	0	0	0	0	0	0	0	0	0	0	0	0	0	0	0	0	0	0	0	0	0.145571	0	0	0.060347	0.107633	0	0	0	0	0	0	0	0	0	0
TACGGGGGGTGCAAGCGTTGTTCGGAATTATTGGGCGTAAAGAGCGTGTAGGCGGCCTGATGTGTCAGATGTGAAAGCCCTGGGCTTAACCTAGGAAGTGCATTTGAAACTGTCAGGCTTGAGTAGGGGAGGGGGAAGTGGAATTCCTGGTGTAGAGGTGAAATTCGTAGATATCAGGAGGAACACCGGTGGCGAAGGCGACTTCCTGGCCCTATACTGACGCTGAGACGCGAAAGCGTGGGTAGCAAACAGG	Proteobacteria	Deltaproteobacteria	Syntrophobacterales	Syntrophaceae	Syntrophus	0.060334	0	0	0.015338	0.00648635	0	0	0.0202361	0	0	0	0.0672624	0.0482619	0	0	0	0.0329104	0	0	0	0	0	0	0	0	0.0147119	0	0	0	0.00207775	0.00528346	0.0114485	0.00343371	0.0168796	0.00412797	0.00347717
TACGTAGGCAGCGAGCGTTGTTCGGAATTACTGGGCGTAAAGAGTGTGTAGGCGGTGACCTAAGTTCGGTGTGAAATCTCCCGGCTCAACCGGGAGGGTGCGCCGGAAACTGGGTGACTGGAGCGTGGGAGAGGAAAGCGGAATTCCTGGTGTAGCGGTGAAATGCGTAGATATCAGGAGGAACACCGGTGGTGTAGACGGCTTTCTGGACCATAGCTGACGCTGAGACACGAAAGCGTGGGTAGCAAACAGG	Acidobacteria	Acidobacteria	Acidobacteriales	Acidobacteriaceae	Uncultured_1	0	0	0	0.0256608	0.136738	0	0	0.0106906	0.0207798	0	0	0	0.0337391	0	0	0.0323464	0.00615972	0	0	0	0	0	0.0116501	0	0	0	0	0.0147466	0.00509779	0	0	0	0	0	0.00630235	0
TACGTAGGGGGCAAGCGTTATCCGGATTTACTGGGTGTAAAGGGAGCGTAGACGGTGAAGCAAGTCTGAAGTGAAAGATTGGGGCTCAACCCCAAAACTGCTTTGGAAACTGTTTAACTGGAGTGCAGGAGAGGTAAGTGGAATTCCTAGTGTAGCGGTGAAATGCGTAGATATTAGGAGGAACACCAGTGGCGAAGGCGGCTTACTGGACTGTAACTGACGTTGAGGCTCGAAAGCGTGGGGAGCAAACAGG	Firmicutes	Clostridia_1	Clostridiales	Lachnospiraceae	Uncultured_1	0	0	0	0	0	0	0	0	0	0	0	0	0	0	0	0	0	0	0	0	0	0.154397	0.0367863	0	0	0	0	0	0.0283739	0	0.0114475	0.0459027	0	0	0.0230503	0
TACGTATGTCCCAAGCGTTATCCGGATTTATTGGGCGTAAAGCGAGCGCAGACGGTTGATTAAGTCTGATGTGAAAGCCCGGGGCTCAACCCCGGAATGGCATTGGAAACTGGTCGACTTGAGTGCAGTAGAGGTAAGTGGAACTCCATGTGTAGCGGTGGAATGCGTAGATATATGGAAGAACACCAGTGGCGAAGGCGGCTTACTGGACTGCAACTGACGTTGAGGCTCGAAAGTGTGGGTAGCAAACAGG	Firmicutes	Bacilli	Lactobacillales	Leuconostocaceae	Leuconostoc	0	0	0	0	0	0	0	0	0.0173237	0.222934	0.040368	0	0	0	0	0	0	0	0	0	0	0	0	0	0	0	0	0	0	0	0	0	0	0	0	0
TACGGAGGGTGCAAGCGTTAATCGGAATTACTGGGCGTAAAGCGCACGCAGGCGGTCTGTCAAGTCGGATGTGAAATCCCCGGGCTCAACCTGGGAACTGCATTCGAAACTGGCAGGCTTGAGTCTCGTAGAGGGGGGTAGAATTCCAGGTGTAGCGGTGAAATGCGTAGAGATCTGGAGGAATACCGGTGGCGAAGGCGGCCCCCTGGACGAAGACTGACGCTCAGGTGCGAAAGCGTGGGGAGCAAACAGG	Proteobacteria	Gammaproteobacteria_1	Enterobacteriales	Enterobacteriaceae	Citrobacter_2	0	0	0	0	0	0	0	0	0	0	0	0	0	0.0395341	0.206533	0	0	0	0	0	0	0	0	0	0	0	0	0.0278507	0	0	0	0	0	0	0	0
TACGGAGGGTGCAAGCGTTAATCGGAATTACTGGGCGTAAAGCGCACGCAGGCGGTTTGTTAAGTCAGATGTGAAATCCCCGGGCTCAACCTGGGAACTGCATTTGAAACTGGCAAGCTAGAGTCTCGTAGAGGGGGGTAGAATTCCAGGTGTAGCGGTGAAATGCGTAGAGATCTGGAGGAATACCGGTGGCGAAGGCGGCCCCCTGGACGAAGACTGACGCTCAGGTGCGAAAGCGTGGGGAGCAAACAGG	Proteobacteria	Gammaproteobacteria_1	Enterobacteriales	Enterobacteriaceae	Serratia_1	0	0.258075	0	0	0	0	0	0	0	0	0	0	0	0	0	0	0	0	0	0	0	0	0	0	0	0	0	0	0	0	0	0	0	0	0	0
TACGTAGGGTGCGAGCGTTGTCCGGAATTATTGGGCGTAAAGAGCTCGTAGGCGGTGTGTCGCGTCGGCCGTGAAAACCTGGGGCTCAACTCTGGGCGTGCGGTCGATACGGGCATCACTTGAGTTCGGCAGGGGAGACTGGAATTCCTGGTGTAGCGGTGAAATGCGCAGATATCAGGAGGAACACCGGTGGCGAAGGCGGGTCTCTGGGCCGATACTGACGCTGAGGAGCGAAAGCATGGGTAGCGAACAGG	Actinobacteria	Actinobacteria	Pseudonocardiales_2	Pseudonocardiaceae_2	Pseudonocardia	0.036523	0	0	0.0836132	0	0	0	0.0112423	0	0	0	0	0.0362812	0	0	0.0218456	0.0528926	0	0	0	0	0	0	0	0	0	0	0	0	0	0	0	0	0	0	0
TACGAAGGGTGCTAGCGTTGTTCGGATTTACTGGGCGTAAAGCGCACGTAGGTTGTGGAATAAGTTAGGGGTGAAATGCCAGGGCTTAACCTTGGAATTGCCTTTAATACTGTTTTGCTTGAGTCAGGGAGAGGATGGCGGAATACCCAGTGTAGAGGTGAAATTCGTAGATATTGGGTAGAACACCGGTGGCGAAGGCGGCCATCTGGCCCTGTACTGACACTGATGTGCGAAAGCGTGGGGATCAAACAGG	Proteobacteria	Alphaproteobacteria	Rhodospirillales_1	Rhodospirillaceae	Uncultured_a	0	0	0	0	0	0	0	0	0	0	0	0	0	0	0	0	0	0	0	0.112595	0	0	0	0	0	0.00560727	0	0	0	0	0.100932	0.00898096	0.0132608	0	0	0
TACGTAGGGAGCGAGCGTTGTCCGGATTTACTGGGTGTAAAGGGCGCGTAGGCGGGAATATAAGTCTGATGTGAAAAGCCAAGGCTCAACCTTGGAGGTGCATTGGAAACTATAATTCTTGAGTGATGGAGAGGCAGGCGGAATTCCGTGTGTAGCGGTGAAATGTGTAGATATACGGAGGAACACCAGTGGCGAAGGCGGCTTGCTGGACATTAACTGACGCTGAGGCGCGAAAGCGTGGGGAGCAAACAGG	Firmicutes	Clostridia_1	Clostridiales	Ruminococcaceae	Uncultured_26	0	0	0	0	0	0	0	0	0.0186823	0.0679439	0.118715	0	0	0	0	0	0	0	0.0316022	0	0	0	0	0	0	0	0	0	0	0	0	0	0	0	0	0
TACGTATGGGGCAAGCGTTATCCGGAATTACTGGGTGTAAAGGGTGCGTAGGTGGCATGGTAAGTCAGAAGTGAAAACCCGGGGCTCAACCCCGTGGATTGCTTTAGAAACTATCAAGCTAGAGTACAGGAGAGGTAAGTGGAATTCCTAGTGTAGCGGTGAAATGCGTAGATATTAGGAGGAACACCAGTGGCGAAGGCGGCTTACTGGACTGAGACTGACACTGAGGCACGAAAGCGTGGGGAGCAAACAGG	Firmicutes	Clostridia_1	Clostridiales	Lachnospiraceae	Coprococcus_2	0	0	0	0	0	0	0	0	0	0	0	0	0	0	0	0	0	0	0	0	0	0	0	0	0	0	0	0.180467	0.0483136	0	0	0	0	0	0	0
TACGTAGGTGGCGAGCGTTGTCCGGAATTACTGGGTGTAAAGGGCGTGTAGGCGGGTTAGCAAGTCAGATGTGAAATACCAGGGCTTAACTCTGGGGGTGCATCTGAAACTGCAAATCTTGAGTATCGGAGAGGAAAGTGGAATTCCCAGTGTAGCGGTGAAATGCATAGAGATTGGGAGGAACACCAGTGGCGAAGGCGGCTTTCTGGACGATAACTGACGCTGAGGCGCGAAAGCGTGGGGAGCAAACAGG	Firmicutes	Clostridia_1	Clostridiales	Ruminococcaceae	Incertae_Sedis_10	0	0	0	0	0	0	0	0	0	0	0	0	0	0	0	0	0.0157337	0	0	0.0157248	0	0.0113773	0	0.018162	0.00860259	0	0.0137118	0.0236987	0.0184963	0.0164017	0.00309339	0.0121459	0.00457828	0.0357093	0.0134936	0.00963118
TACGTAGGGTGCAAGCGTTGTCCGGAATTATTGGGCGTAAAGAGCTCGTAGGCGGCTTGTCGCGTCTGCTGTGAAAACCCGAGGCTCAACCTCGGGCCTGCAGTGGGTACGGGCAAGCTAGAGTGCGGTAGGGGAGATTGGAATTCCTGGTGTAGCGGTGGAATGCGCAGATATCAGGAGGAACACCGATGGCGAAGGCAGATCTCTGGGCCGTAACTGACGCTGAGGAGCGAAAGCATGGGGAGCGAACAGG	Actinobacteria	Actinobacteria	Micrococcales_3	Microbacteriaceae	Leucobacter	0	0	0	0	0	0	0	0	0.217784	0	0	0	0	0	0	0	0	0	0	0	0	0	0	0	0	0	0	0	0	0	0	0	0	0	0	0
TACAGAGGGTGCAAGCGTTAATCGGATTTACTGGGCGTAAAGCGCGCGTAGGCGGCTAATTAAGTCAAATGTGAAATCCCCGAGCTTAACTTGGGAATTGCATTCGATACTGGTTAGCTAGAGTGTGGGAGAGGATGGTAGAATTCCAGGTGTAGCGGTGAAATGCGTAGAGATCTGGAGGAATACCGATGGCGAAGGCAGCCATCTGGCCTAACACTGACGCTGAGGTGCGAAAGCATGGGGAGCAAACAGG	Proteobacteria	Gammaproteobacteria_1	Pseudomonadales	Moraxellaceae	Acinetobacter	0	0	0	0.00733165	0.014937	0	0	0	0.114463	0	0	0	0.021164	0	0	0	0.00615972	0	0	0.0162729	0	0	0	0	0	0	0	0	0	0	0.0160546	0.0116554	0	0	0	0
TACGTAGGGGGCGAGCGTTGTCCGGAATTATTGGGCGTAAAGGGCGCGTAGGCGGTTGATTAAGTCTGATGTGGAAGTGCGGTGCTAAACGCCGTAAAGCATTGGAAACTGGTCGACTTGAGAGCGGGAGAGGAAAGTGGAATTCCTAGTGTAGCGGTGAAATGCGTAGATATTAGGAGGAACACCAGTGGCGAAGGCGACTTTCTGGACCGAATCTGACGCTGATGCGCGAAAGCGTGGGGAGCGAACAGG	Firmicutes	Clostridia_2	Clostridiales_1	Peptococcaceae_2	Uncultured_gut_Group_A	0.0182615	0	0	0.0102543	0.0711776	0.00835213	0	0	0.0321726	0	0.00683761	0	0	0.00965251	0	0.0131337	0	0	0	0.038017	0	0	0	0	0	0	0	0	0	0	0	0	0	0	0	0
TACGTAGGTGGCAAGCGTTATCCGGATTTACTGGGTGTAAAGGGCGTGTAGGCGGGAAAGCAAGTCAGGCGTGAAACCCATGGGCTCAACCCATGGCCTGCGTTTGAAACTGTTATTCTTGAGTGATGGAGAGGCAAGCGGAATTCCGTGTGTAGCGGTGAAATGCGTAGATATACGGAGGAACACCAGTGGCGAAGGCGGCTTGCTGGACATTAACTGACGCTGAGGCGCGAAAGCGTGGGGAGCAAACAGG	Firmicutes	Clostridia_1	Clostridiales	Ruminococcaceae	Incertae_Sedis_6	0	0	0	0.0191725	0	0	0	0.0570166	0	0	0	0	0	0	0	0	0	0	0	0	0	0.00935738	0.0349504	0	0.0470321	0.0147073	0	0.00359997	0.00204658	0	0	0.00863022	0	0	0.00495356	0
TACGGAGGGAGCTAGCGTTGTTCGGAATTACTGGGCGTAAAGCGCACGTAGGCGGCTATTCAAGTCGGGGGTGAAAGCCCGGGGCTCAACCCCGGAACTGCCCTCGAAACTAGGTAGCTAGAATCTTGGAGAGGTCAGTGGAATTCCGAGTGTAGAGGTGAAATTCGTAGATATTCGGAAGAACACCAGTGGCGAAGGCGACTGACTGGACAAGTATTGACGCTGAGGTGCGAAAGCGTGGGGAGCAAACAGG	Proteobacteria	Alphaproteobacteria	Sphingomonadales	Sphingomonadaceae	Novosphingobium_2	0.0872462	0	0	0	0.0408372	0	0	0.00651593	0.00779241	0	0	0	0.0106411	0	0	0.045968	0	0	0	0	0	0	0	0	0	0	0	0	0	0	0	0	0	0	0.00224472	0
TACGTAGGGTGCGAGCGTTGTCCGGAATTACTGGGCGTAAAGAGTTCGTAGGCGGTTTGTCGCGTCGTTCGTGAAAACTTGGGGCTTAACTCCAAGCGTGCGGGCGATACGGGCAGACTTGAGTACTACAGGGGAGACTGGAATTCCTGGTGTAGCGGTGAAATGCGCAGATATCAGGAGGAACACCGGTGGCGAAGGCGGGTCTCTGGGTAGTAACTGACGCTGAGGAACGAAAGCGTGGGTAGCGAACAGG	Actinobacteria	Actinobacteria	Corynebacteriales	Nocardiaceae_1	Williamsia	0.0550387	0	0	0	0	0	0	0	0	0	0	0	0	0	0	0.11928	0.0261301	0	0	0	0	0	0	0	0	0	0	0	0	0	0	0	0	0	0	0
TACGTAGGGACCAAGCGTTGTTCGGATTTACTGGGCGTAAAGGGCGCGTAGGCGGCAATTCAAGTCAGCTGTGAAATCTCCGGGCTTAACTCGGAACGGTCAGCTGATACTGCTTTGCTAGAGTGCAGAAGGGGCAATCGGAATTCTTGGTGTAGCGGTGAAATGCGTAGATATCAAGAGGAACACCTGAGGTGAAGACGGGTTGCTGGGCTGACACTGACGCTGAGGCGCGAAAGCTAGGGTAGCAAACGGG	Acidobacteria	Acidobacteria	Acidobacteriales	Acidobacteriaceae	Candidatus_Chloroacidobacterium	0.0485084	0	0	0.0219949	0	0	0	0	0.00830323	0	0	0	0	0	0	0.0208911	0.0400382	0	0	0	0	0	0	0	0	0.0292182	0	0.00497334	0.00407478	0	0	0.0027306	0	0.00151536	0.00512229	0
TACGAAGGGGGCTAGCGTTGTTCGGAATCACTGGGCGTAAAGGGCGCGTAGGCGGCCAATCAAGTCGGGGGTGAAAGCCTGTGGCTTAACCACAGAATTGCCTTCGATACTGTTTGGCTTGAGACCGGAAGAGGTAAGTGGAACTGCGAGTGTAGAGGTGAAATTCGTAGATATTCGCAAGAACACCAGTGGCGAAGGCGGCTTACTGGTCCGGTTCTGACGCTGAGGCGCGAAAGCGTGGGGAGCAAACAGG	Proteobacteria	Alphaproteobacteria	Rhizobiales_2	Bradyrhizobiaceae	Balneimonas	0.105101	0	0	0	0	0	0	0	0.0197985	0	0	0	0	0	0	0	0.0503477	0	0	0	0	0	0.0116501	0	0	0	0	0	0	0	0	0	0	0	0	0
TACGGAGGGTGCAAGCGTTAATCGGAATTACTGGGCGTAAAGCGTGCGTAGGCGGTTGATTAAGTCTGCTGTGAAAGCCCCGGGCTCAACCTGGGAATGGCAGTGGATACTGGTTGGCTAGAGTGTGATAGAGGATGGTGGAATTCCCGGTGTAGCGGTGAAATGCGTAGAGATCGGGAGGAACATCAGTGGCGAAGGCGGCCATCTGGATCAACACTGACGCTGAGGCACGAAAGCGTGGGGAGCAAACAGG	Proteobacteria	Gammaproteobacteria	Xanthomonadales	Xanthomonadaceae	Dyella_2	0	0	0	0	0	0	0	0	0	0	0	0	0	0	0	0	0	0	0	0.130128	0	0.0379467	0.0061908	0	0.00516156	0	0	0	0	0	0	0.00242919	0	0	0	0
TACGTAGGGTCCGAGCGTTGTCCGGAATTATTGGGCGTAAAGGGCTCGTAGGCGGTTTGTCACGTCGGGAGTGAAAACTCAGGGCTTAACCCTGAGCGTGCTTCCGATACGGGCTGACTAGAGGGATGCAGGGGAGAACGGAATTCCTGGTGTAGCGGTGGAATGCGCAGATATCAGGAGGAACACCGGTGGCGAAGGCGGTTCTCTGGGCATTTCCTGACGCTGAGGAGCGAAAGCATGGGGAGCGAACAGG	Actinobacteria	Actinobacteria	Propionibacteriales	Nocardioidaceae	Aeromicrobium	0.148242	0	0	0	0	0	0	0	0	0	0	0	0.0278474	0	0	0	0	0	0	0	0	0	0	0	0	0	0	0	0	0	0	0.00566811	0	0	0	0
GACGGGGGGGGCAAGTGTTCTTCGGAATGACTGGGCGTAAAGGGCACGTAGGCGGTGAATCGGGTTGAAAGTGAAAGTCGCCAAAAACTGGTGGAATGCTCTCGAAACCAATTCACTTGAGTGAGACAGAGGAGAGTGGAATTTCGTGTGGTAGGGGTGAAATCCGCAGATCTACGAAGGAACGCCAAAAGCGAAGGCAGCTCTCTGGGTCCCTACCGACGCTGGAGTGCGAAAGCATGGGGAGCGAACGGG	Proteobacteria	Alphaproteobacteria	Rickettsiales	Mitochondria	Mitochondria	0	0	0	0.0205086	0	0	0	0.0142542	0.0103899	0	0	0	0.00928247	0	0	0	0.0488874	0	0	0	0	0	0	0	0	0	0	0.0351791	0	0	0.0354962	0.0027306	0	0.0037884	0	0
TACGAAGGGGGCTAGCGTTGTTCGGATTTACTGGGCGTAAAGCGCACGTAGGCGGTTTGTTAAGTCAGGGGTGAAATCCCGGAGCTCAACTCCGGAACTGCCTTTGATACTGGCAAGCTAGAGTCCGGAAGAGGTAAGTGGAACTCCTAGTGTAGAGGTGGAATTCGTAGATATTAGGAAGAACACCAGTGGCGAAGGCGGCTTACTGGTCCGGAACTGACGCTGAGGTGCGAAAGCGTGGGGAGCAAACAGG	Proteobacteria	Alphaproteobacteria	Rhizobiales_1	Hyphomicrobiaceae	Devosia-Prosthecomicrobium	0.0850264	0	0	0.0219949	0	0	0	0	0.0247482	0	0	0.0125408	0	0	0	0	0	0	0	0	0	0	0	0	0	0	0	0.0158532	0	0	0.010831	0.00566811	0	0	0	0
GACGAACCGTGCAAACGTTGTTCGGATTCACTGGGCTTAAAGGGCGCGTAGGCGGACGGTCAAGTCGGGGGTGAAATCTTTCCGCTTAACGGGAAACGTGCCTTCGATACTGACGGTCTCGAGGGAGGTAGGGGCATGCGGAACTTCCGGTGGAGCGGTGAAATGCGTAGATATCGGAAGGAACGCCGGTGGCGAAAGCGGCGTGCTGGACCTCTTCTGACGCTGAGGCGCGAAAGCTAGGGTAGCGAACGGG	Planctomycetes	Planctomycetacia	Planctomycetales	Planctomycetaceae	Uncultured_20	0	0	0	0.0146633	0.00848392	0	0	0	0	0	0	0	0.11047	0	0	0.0343289	0.00871004	0	0	0	0	0	0	0	0	0	0	0	0	0	0	0	0	0	0	0
TACGTAGGTGGCAAGCGTTGTCCGGAATTACTGGGCGTAAAGCGCGTGTAGACGGTGTATCAAGCGTCTTGGTAAAATGCGGAGGCTCAACCTCCGCCGGCCGGACGAACTGGTAGACTTGAGTGCAGGAGAGGCAAGTGGAATTCCCAGTGTAGCAGTGAAATGCGTAGAGATTGGGAGGAACACCAGTGGCGAAGGCGACTTGCTGGACTGTAACTGACGTTGAGACGCGAAAGCCAGGGGAGCAAACGGG	Firmicutes	Clostridia_2	Clostridiales_1	Veillonellaceae	Uncultured_8	0	0	0	0	0	0	0	0	0	0	0	0	0	0	0	0	0	0	0	0.172057	0	0	0	0	0	0	0	0	0	0	0	0	0	0	0	0
TACAGAGACTGCAAGCGTTATTCGGATTCACTGGGCGTAAAGGGTGCGCAGGCGGCCATGTGTGTCTGGTGTGAAATCTCGGAGCTTAACTCCGAAATTGCGCCGGAAACTATATGGCTAGAGTACTGGAGAGGGTAGCGGAATTCATGGTGTAGCAGTGAAATGCGTAGATATCATGAGGAACACCAATGGCGAAGGCAGCTACCTGGACAGTTACTGACGCTCAGGCACGAAAGCGTGGGGAGCAAAAGGG	Verrucomicrobia	Opitutae	Opitutales	Opitutaceae	Opitutus	0	0	0	0	0	0	0	0	0	0	0	0	0	0	0	0	0.0277187	0	0	0.112622	0	0.0073078	0	0	0	0	0	0.0135467	0	0	0	0	0	0.00151536	0	0
TACGGAGGGTGCGAGCGTTAATCGGAATAACTGGGCGTAAAGGGCACGCAGGCGGTGACTTAAGTGAGGTGTGAAAGCCCCGGGCTTAACCTGGGAATTGCATTTCATACTGGGTCGCTAGAGTACTTTAGGGAGGGGTAGAATTCCACGTGTAGCGGTGAAATGCGTAGAGATGTGGAGGAATACCGAAGGCGAAGGCAGCCCCTTGGGAATGTACTGACGCTCATGTGCGAAAGCGTGGGGAGCAAACAGG	Proteobacteria	Gammaproteobacteria_1	Pasteurellales	Pasteurellaceae	Haemophilus_7	0	0	0	0.0549874	0	0	0.0279057	0	0	0	0	0	0	0	0	0	0	0.0407249	0	0	0	0	0	0.024216	0	0	0	0	0	0	0.00298065	0	0	0	0	0
TACGAAGGGGGCTAGCGTTGCTCGGAATGACTGGGCGTAAAGGGCGCGTAGGCGGGTGGCACAGTCGGGCGTGAAATTCCTGGGCTCAACCTGGGGGCTGCGTTCGAGACGTGTTGCCTAGAGTGGGGAAGAGGGTCGTGGAATTCCCAGTGTAGAGGTGAAATTCGTAGATATTGGGAAGAACACCGGTGGCGAAGGCGGCGACCTGGTCCTTGACTGACGCTGAGGCGCGAAAGCGTGGGGAGCAAACAGG	Proteobacteria	Alphaproteobacteria	Rhodospirillales_1	Acetobacteraceae	Acidiphilium	0.0420996	0	0	0.0725261	0.0141399	0	0	0	0	0	0	0	0.0181406	0	0	0	0	0	0	0	0	0	0	0	0	0	0	0	0	0	0	0	0	0	0	0
TACGGAGGGTGCGAGCGTTATCCGGATTCACTGGGTTTAAAGGGTGCGTAGGTGGGTTGGTAAGTCAGTGGTGAAATCTCCGTGCTTAACATGGAAACTGCCATTGATACTACTGGTCTTGAATTTTCTGGAGGTAAGCGGAATATGTCATGTAGCGGTGAAATGCTTAGATATGACATAGAACACCAATTGCGAAGGCAGCTTACTACAGGGACATTGACACTGATGCACGAAAGCGTGGGGATCAAACAGG	Bacteroidetes	Sphingobacteria	Sphingobacteriales_2	Chitinophagaceae	Segetibacter	0.0168011	0	0	0.0859401	0	0	0	0.00899382	0	0	0	0	0	0	0	0	0.0116134	0	0	0	0	0.00974374	0.0093201	0	0	0	0	0	0.00325982	0	0	0	0	0	0	0
TACGTAGGTGGCGAGCGTTGTCCGGAATTACTGGGTGTAAAGGGTGCGTAGGCGGAAGGTAAAGTCAGATGTGAAATACCGCAGCTTAACTGCGGGGCTGCATTTGAAACTTATCATCTTGAGTGGAGTAGAGGCAAGCGGAATTCCCAGTGTAGCGGTGAAATGCGTAGATATTGGGAGGAACACCAGTGGCGAAGGCGGCTTGCTGGGCTCTAACTGACGCTGAGGCACGAAAGTGTGGGGAGCAAACAGG	Firmicutes	Clostridia_1	Clostridiales	Ruminococcaceae	Gut_cluster_3	0	0	0	0	0.00896218	0	0	0	0.0222734	0	0	0	0.0287722	0	0	0	0	0	0	0	0	0	0	0	0	0	0.0202439	0.0139254	0.0263115	0	0	0.00404865	0.00572285	0.0132189	0	0
TACGTAGGGGGCAAGCGTTGTCCGGAGTTACTGGGCGTAAAGGGCACGCAGGCGGTCAGGGGCGTGTGCGGGGACAGTGGGCGGCTTAACTGCCCAAGAGACGCACAAACGGCCTGACTGGAGGGCCAGAGAGGGACCTGGAATTCCGGGTGGAGCGGTGAAATGCGTAGAGATCCGGAGGAACACCAAGGGCGAAGGCAAGGTCCTGGCTGGTACCTGACGCTCGGGTGCGAAAGCCAGGGGAGCGAACGGG	Chloroflexi	Ktedonobacteria	Ktedonobacteriales	Ktedonobacteriaceae	Ktedonobacter	0.0259318	0	0	0	0.0259454	0	0	0.00434395	0.0296978	0	0	0	0	0	0	0.0451729	0	0	0	0	0	0	0	0	0	0	0	0	0	0	0	0	0	0	0.00921094	0.00231811
TACGGAGGGTGCAAGCGTTATCCGGATTCACTGGGTTTAAAGGGAGCGTAGGAGGGCAGGTAAGTCAGTGGTGAAATCTTCGAGCTTAACTCGGAAACTGCCGTTGATACTATCTGTCTTGAATACCGTGGAGATGAGCGGAATATGTCATGTAGCGGTGAAATGCTTAGATATGACATAGAACACCAATTGCGAAGGCAGCTCGTTACACGAATATTGACTCTGAGGCTCGAAAGCGTGGGGATCAAACAGG	Bacteroidetes	Sphingobacteria	Sphingobacteriales_2	Chitinophagaceae	Flavisolibacter	0.0289754	0	0	0.0439899	0	0	0	0.0142542	0.010379	0	0	0	0	0	0	0	0	0	0	0	0	0.00935738	0	0	0.0120436	0.0142747	0	0.00298401	0	0	0	0	0	0	0.00247678	0
TACGTAGGGCGCAAGCGTTGTCCGGAATTATTGGGCGTAAAGAGCTCGTAGGCGGTTTGTCGCGTCTGCTGTGAAAACTCGAGGCTCAACCTCGGGCTTGCAGTGGGTACGGGCAGACTAGAGTGCGGTAGGGGAGACTGGAATTCCTGGTGTAGCGGTGGAATGCGCAGATATCAGGAGGAACACCGATGGCGAAGGCAGGTCTCTGGGCCGCAACTGACGCTGAGGAGCGAAAGCATGGGGAGCGAACAGG	Actinobacteria	Actinobacteria	Micrococcales_3	Cellulomonadaceae	Cellulomonas_2	0.094086	0	0	0	0	0	0	0	0.0124549	0	0	0	0	0	0	0	0	0	0	0	0	0	0	0	0	0	0	0.00599995	0	0	0	0	0	0.025027	0	0
TACGTAGGGTGCGAGCGTTGTCCGGAATTATTGGGCGTAAAGAGCTTGTAGGCGGTTTGTCGCGTCTGCTGTGAAAGGCCGGGGCTTAACTCCGGTTCTGCAGTGGGTACGGGCAGGCTAGAGTGTGGTAGGGGAGACTGGAATTCCTGGTGTAGCGGTGAAATGCGCAGATATCAGGAGGAACACCGATGGCGAAGGCAGGTCTCTGGGCCATAACTGACGCTGAGAAGCGAAAGCATGGGGAGCGAACAGG	Actinobacteria	Actinobacteria	Micrococcales_4	Dermacoccaceae	Dermacoccus	0	0	0	0.0183291	0.0558193	0	0	0	0.0346475	0	0	0	0	0	0	0	0	0	0	0	0	0	0	0	0	0.0262302	0	0	0	0	0	0	0	0	0	0
TACGGAGGGTGCAAGCGTTGTTCGGAATTACTGGGCGTAAAGGGCGTGTAGGCTGAATATTAAGTCAGTTGTGAAAACCCTGGGCTTAACCTAGGAAGTGCAATTGATACTGGTATTCTAGAGTATGGGAGAGGAGAGCGGAATTCCTGGTGTAGAGGTGAAATTCGTAGATATCAGGAGGAACACTCGTGGCGAAGGCGGCTCTCTGGACCAATACTGACGCTGATCCGCGAAAGCGTGGGTAGCAAACAGG	Proteobacteria	Deltaproteobacteria	Desulfarculales	Desulfarculaceae	Uncultured	0	0	0	0	0	0	0	0	0	0	0	0	0	0	0	0	0	0	0	0.0190085	0	0.0184593	0	0.0210587	0	0.00728001	0	0.00359997	0.0063332	0.00565242	0.0068192	0.0321388	0.00572285	0	0.00224472	0.00660537
TACAGAGGTCTCAAGCGTTGTTCGGAATCACTGGGCGTAAAGCGTGCGTAGGCTGTTTCGTAAGTCGTGTGTGAAAGGCGCGGGCTCAACCCGCGGACGGCACATGATACTGCGAGACTAGAGTAATGGAGGGGGAACCGGAATTCTCGGTGTAGCAGTGAAATGCGTAGATATCGAGAGGAACACTCGTGGCGAAGGCGGGTTCCTGGACATTAACTGACGCTGAGGCACGAAGGCCAGGGGAGCGAAAGGG	Verrucomicrobia	Verrucomicrobiae	Verrucomicrobiales	Verrucomicrobiaceae	Akkermansia	0.0201613	0	0	0.0115035	0	0	0.0204714	0.0629567	0	0.00464447	0	0	0	0	0	0	0	0	0	0	0	0	0.0082544	0	0	0	0	0.00596801	0	0	0	0	0	0	0	0
GACGAACCGTGCGAACGTTATTCGGAATCACTGGGCTTAAAGCGCGTGTAGGCGGATGGGAACGTCGGTTGTTGAAATCCCCCGGCTCAACCGGGGAACTGGCGCCGAAACGACCCGTCTGGAGGGACGTAGGGGGATCTGGAACTTCCGGTGGAGCGGTGAAATGCGTTGAGATCGGAAGGAACGCCCGTGGCGAAAGCGAGGTCCTGGACGTCTACTGACGCTGAGACGCGAAAGCTAGGGGAGCGAACGGG	Planctomycetes	Planctomycetacia	Planctomycetales	Planctomycetaceae	Isosphaera	0.053644	0	0	0	0	0	0	0.0665621	0	0	0	0	0	0	0	0.00936242	0	0	0	0	0	0	0	0	0	0	0	0	0	0	0	0.00323892	0	0	0	0
TACGAACTGTGCGAACGTTATTCGGAATCACTGGGCTTACAGGGTGCGTAGGCGGCTTAGCAAGTCAGGTGTGAAAGCCCCCGGCTCAACCGGGGAACTGCGCTTGAAACTGCTGAGCTCGAGTCAGCTAGAGGTACACGGAACTTCCAGTGGAGCGGTGAAATGTGTTGATATTGGAAGGAACACCGGAGGCGAAAGCGGTGTACTGGGGCTGGTCTGACGCTGAGGCACGAAAGCCAGGGGAGCGAACGGG	Planctomycetes	Planctomycetacia	Planctomycetales	Planctomycetaceae	Planctomyces_1	0.0558604	0	0	0.0109975	0	0	0	0	0	0	0	0	0.0181406	0	0	0.0252917	0.0116134	0	0	0	0	0	0	0	0	0	0	0	0	0	0.00515565	0.00299365	0	0	0	0
TACGTAGGGTGCGAGCGTTGTCCGGAATTATTGGGCGTAAAGAGCTCGTAGGCGGTCTGTCGCGTCTGCTGTGAAAACCCGAGGCTCAACCTCGGGCCTGCAGTGGGTACGGGCAGACTAGAGTGCGGTAGGGGAGAATGGAATTCCTGGTGTAGCGGTGGAATGCGCAGATATCAGGAGGAACACCGATGGCGAAGGCAGTTCTCTGGGCCGTAACTGACGCTGAGGAGCGAAAGCGTGGGGAGCGAACAGG	Actinobacteria	Actinobacteria	Micrococcales_3	Microbacteriaceae	Leifsonia_1	0	0	0	0.128304	0	0	0	0	0	0	0	0	0	0	0	0	0	0	0	0	0	0	0	0	0	0	0	0	0	0	0	0	0	0	0	0
TACGTAGGGTGCAAGCGTTAATCGGAATTACTGGGCGTAAAGCGTGCGCAGGCGGCTTTGCAAGACAGATGTGAAATCCCCGGGCTTAACCTGGGAACTGCATTTGTGACTGCATGGCTGGAGTGCGGCAGAGGGGGATGGAATTCCGCGTGTAGCAGTGAAATGCGTAGATATGCGGAGGAACACCGATGGCGAAGGCAATCCCCTGGGCCTGCACTGACGCTCATGCACGAAAGCGTGGGGAGCAAACAGG	Proteobacteria	Betaproteobacteria	Burkholderiales	Comamonadaceae	Methylibium_1	0	0	0	0.0636684	0	0	0	0.046326	0	0	0	0	0	0	0	0	0	0	0	0	0	0	0	0	0	0.01638	0	0	0	0	0	0	0	0	0	0
TACGGAGGGGGTTAGCGTTGTTCGGAATGACTGGGCGTAAAGCGCGCGTAGGCGGATCAGGAAGTTGGGGGTGAAATCCCGGGGCTCAACCCCGGAATGGCCTTCAAAACTCCTGGTCTTGAGTTCGAGAGAGGTGAGTGGAATTCCGAGTGTAGAGGTGAAATTCGTAGATATTCGGAGGAACACCAGTGGCGAAGGCGGCTCACTGGCTCGACACTGACGCTGAGGTGCGAAAGCGTGGGGAGCAAACAGG	Proteobacteria	Alphaproteobacteria	Rhodobacterales	Rhodobacteraceae_1	Rubellimicrobium	0.0398208	0	0	0.0109975	0.0389181	0	0	0	0	0	0	0	0	0	0	0.0232721	0.0123194	0	0	0	0	0	0	0	0	0	0	0	0	0	0	0	0	0	0	0
TACGTAGGTGGCAAGCGTTGTCCGGATTTATTGGGCGTAAAGCGAGTGCAGGCGGCTCGATAAGTCTGATGTGAAAGCCTTCGGCTCAACCGGAGAATTGCATCAGAAACTGTCGAGCTTGAGTACAGAAGAGGAGAGTGGAACTCCATGTGTAGCGGTGAAATGCGTAGATATATGGAAGAACACCGGTGGCGAAGGCGGCTCTCTGGTCTGTTACTGACGCTGAGGCTCGAAAGCATGGGTAGCGAACAGG	Firmicutes	Bacilli	Lactobacillales	Lactobacillaceae	Lactobacillus_1	0	0	0	0	0	0.0194883	0.0780231	0	0	0	0	0	0	0	0	0	0	0	0	0	0	0	0	0	0	0	0	0.00479996	0.00613974	0	0.0103718	0	0	0	0.00448944	0
TACGGAGGATTCGAGCGTTATCCGGATTCATTGGGTTTAAAGGGTGCGTAGGTTGTCCATTAAGTCAGCGGTGAAAAGGAGATGCTTAACATTTCCCGTGCCGTTGAAACTGATAGACTTGAATTAAGATGAAGTATGCGGAATGCGCAGTGTAGCGGTGAAATGCATAGATATTGCGCAGAAGGTCGATTGCGAAGGCAGCGTACTAATTATATATTGACACTGAGGCACGAAAGCGTGGGGATCAAACAGG	Bacteroidetes	Bacteroidia	Bacteroidales	Rikenellaceae	Rs-D38_termite_group	0	0	0	0	0	0	0	0	0	0	0	0	0	0	0	0	0	0	0	0.122933	0	0	0	0	0	0	0	0	0	0	0	0	0	0	0	0
TACGAAGGGGGCTAGCGTTGCTCGGAATTACTGGGCGTAAAGGGAGCGTAGGCGGACATTTAAGTCAGGGGTGAAATCCCAGAGCTCAACTCTGGAACTGCCTTTGATACTGGATGTCTTGAGTGTGAGAGAGGTAAGTGGAACTCCGAGTGTAGAGGTGAAATTCGTAGATATTCGGAAGAACACCAGTGGCGAAGGCGACTTACTGGCTCATTACTGACGCTGAGGCTCGAAAGCGTGGGGAGCAAACAGG	Proteobacteria	Alphaproteobacteria	Caulobacterales	Caulobacteraceae	Brevundimonas	0.0486973	0	0	0	0	0	0	0	0	0	0	0	0	0	0	0.0405705	0.0246389	0	0	0	0	0	0	0	0	0	0	0	0	0	0.00819678	0	0	0	0	0
TACGGGGGGAGCAAGCGTTGTTCGGATTTACTGGGCGTAAAGGGCGCGTAGGCGGCCACGACAAGTCACTTGTGAAATCTCCGGGCTTAACTCGGAACGGTCAAGTGATACTGTCGGGCTAGAGTACAGAAGGGGCAACTGGAATTCTCGGTGTAGCGGTGAAATGCGTAGATATCGAGAGGAACACCTGCGGCGAAGGCGGGTTGCTGGGCTGATACTGACGCTGAGGCGCGAAAGCCAGGGGAGCGAACGGG	Acidobacteria	Acidobacteria	Acidobacteriales	Acidobacteriaceae	Uncultured_26	0.00538982	0	0	0.0403241	0	0	0	0.00651593	0	0	0	0	0.0183528	0	0	0	0.00923958	0	0	0	0	0.00455094	0	0	0.00502892	0	0	0.0198792	0.00787646	0	0	0.00323892	0	0	0.00149648	0
TACATAGGGGGCAAGCGTTATCCGGAATTATTGGGCGTAAAGGGTGCGTAGGCGGTTTATTAAGTTCAAGGTATAAGTGCAGTGCTTAACGCTGTGAGGCTTTGAAAACTGATAGGCTAGAGTGAGATAGAGGCAAGTGGAATTCCATGTGTAGCGGTAAAATGCGTAAATATATGGAGGAACACCAGTAGCGAAGGCGGCTTGCTGGGTCTATACTGACGCTGAGGCACGAAAGCGTGGGGAGCAAACAGG	Tenericutes	Mollicutes	Acholeplasmatales	Acholeplasmataceae	Acholeplasma_2	0	0	0	0.00733165	0	0	0	0	0	0	0	0.0250476	0.0243996	0	0	0	0	0	0	0	0	0	0	0	0.00516156	0.0087434	0	0.00359997	0	0	0.0149698	0.00997884	0.00421159	0.0160532	0	0
TACGAGAGGCCCAAACGTTATTCGGAATTACTGGGCTTAAAGAGTTCGTAGGCGGCGCGGAAAGTAGGGTGTGAAAGCCCTCGGCTTAACCGAGGAATTGCGCTCTAAACTACCGTGCTTGAGGAATCTAGAGGTGAGCGGAACTGATGGTGGAGCGGTGAAATGCGTTGATATCATCAGGAACACCGGAGGCGAAGGCGGCTCACTGGGGATTTTCTGACGCTGAGGAACGAAAGCCAGGGGAGCGAACGGG	Planctomycetes	Planctomycetacia	Planctomycetales	Planctomycetaceae	Pirellula	0.0182615	0	0	0	0.0209118	0	0	0	0	0	0	0.0450857	0	0	0	0	0.0206765	0	0	0	0	0	0	0	0	0	0	0.00990825	0	0	0	0	0	0	0	0
CACGGGGGATGCGAGCGTTATCCGGATTTATTGGGTTTAAAGGGCGCGTAGGCGGGATGCCAAGTCAGCGGTAAAAGACTGCAGCTAAACTGTAGCGCGCCGTTGAAACTGGTGACCTGGAGAGGAGTCGAGGATGGCGGAACAAGTGAAGTAGCGGTGAAATGCTTAGATATCACTTGGAACCCCGATAGCGAAGGCAGCTATCCAGACTTTATCTGACGCTGATGCGCGAGAGCGTGGGTAGCGAACAGG	Bacteroidetes	Bacteroidia	Bacteroidales	Porphyromonadaceae_Gut_group	Butyricimonas	0	0	0	0.0345105	0	0	0	0	0	0	0	0.0125408	0.036753	0	0	0	0.0266597	0	0	0	0	0	0	0	0	0	0	0	0	0	0	0	0	0	0	0
TACGTAGGTCCCGAGCGTTGTCCGGATTTATTGGGCGTAAAGCGAGCGCAGGCGGTTAGATAAGTCTGAAGTTAAAGGCTGTGGCTTAACCATAGTACGCTTTGGAAACTGTTTAACTTGAGTGCAAGAGGGGAGAGTGGAATTCCATGTGTAGCGGTGAAATGCGTAGATATATGGAGGAACACCGGTGGCGAAAGCGGCTCTCTGGCTTGTAACTGACGCTGAGGCTCGAAAGCGTGGGGAGCAAACAGG	Firmicutes	Bacilli	Lactobacillales	Streptococcaceae	Streptococcus	0	0	0	0	0	0	0	0	0	0	0	0	0	0	0	0	0	0.0271499	0	0.0408844	0	0	0	0.036324	0	0	0	0	0	0	0.00298065	0	0	0	0	0
GACGAACCGTGCGAACGTTGTTCGGATTCACTGGGCTTAAAGGGCGCGTAGGCGGACCATCAAGTCGAGGGTGAAATTTTTCAGCTTAACTGGAAACGTGCCTTCGATACTGGTGGTCTCGAGGGAGGCAGGGGCATGCGGAACTTCCGGTGGAGCGGTGAAATGCGTAGATATCGGAAGGAACGCCGGTGGCGAAAGCGGCGTGCTGGACCTCTTCTGACGCTGAGGCGCGAAAGCTAGGGGAGCGAACGGG	Planctomycetes	Planctomycetacia	Planctomycetales	Planctomycetaceae	Uncultured_21	0	0	0	0	0.0876672	0	0	0.0178177	0	0	0	0	0	0	0	0	0	0	0	0	0	0	0	0	0	0	0	0	0	0	0	0	0	0	0	0
TACGAAGGGGGCTAGCGTTGTTCGGAATCACTGGGCGTAAAGCGCACGTAGGCGGACTTTTAAGTCAGGGGTGAAATCCCAAGGCTCAACCTTGGAACTGCCTTTGATACTGGAAGTCTTGAGTTCGGGAGAGGTGAGTGGAACTGCGAGTGTAGAGGTGAAATTCGTAGATATTCGCAAGAACACCAGTGGCGAAGGCGGCTCACTGGCCCGATACTGACGCTGAGGTGCGAAAGCGTGGGGAGCAAACAGG	Proteobacteria	Alphaproteobacteria	Rhizobiales_2	Methylocystaceae	Methylopila	0	0	0	0.0766901	0	0	0	0	0	0	0	0	0	0	0	0.0262674	0	0	0	0	0	0	0	0	0	0	0	0	0	0	0	0	0	0	0	0
TACAGAGGTCTCAAGCGTTGTTCGGATTCATTGGGCGTAAAGGGCGCGTAGGCTGCGGGGTAAGTCGGGTGTGAAATCTCAGAGCTCAACTCTGAAATTGCACTTGATACTGCTCTGCTAGAGGACTGGAGAGGAGATTGGAATTCACGGTGTAGCAGTGAAATGCGTAGATATCGTGAGGAAGACCGGTGGCGAAGGCGGATCTCTGGACAGTTCCTGACGCTGAGGCGCGAAGGCCAGGGGAGCAAACGGG	Verrucomicrobia	Spartobacteria	Chthoniobacterales	Xiphinematobacteraceae	Candidatus_Xiphinematobacter	0	0	0	0.0183291	0.0389181	0	0	0	0.00779241	0	0	0	0.0120937	0	0	0	0	0	0	0	0	0	0	0	0	0.0224291	0	0	0	0	0	0.00323892	0	0	0	0
TACGTAGGGTGCAAGCGTTATCCGGAATTATTGGGCGTAAAGAGCTCGTAGGCGGTTTGTCGCGTCTGCTGTGAAAACTGGAGGCTCAACCTCCAGCCTGCAGTGGGTACGGGCAGACTAGAGTGCGGTAGGGGAGATTGGAATTCCTGGTGTAGCGGTGGAATGCGCAGATATCAGGAGGAACACCGATGGCGAAGGCAGATCTCTGGGCCGTAACTGACGCTGAGGAGCGAAAGCATGGGGAGCGAACAGG	Actinobacteria	Actinobacteria	Micrococcales_3	Microbacteriaceae	Uncultured_2	0	0	0	0	0	0	0	0	0	0	0	0	0	0	0	0.101786	0	0	0	0	0	0	0	0	0	0	0	0	0	0	0	0	0	0	0	0
TACGAAGGGGGCTAGCGTTGCTCGGAATCACTGGGCGTAAGGCGCACGTAGGCGGCTTTCTAAGTCAGGGGTGAAATCCTGGAGCTCAACTCCAGAACTGCCTTTGATACTGGAGGGCTCGAGTCCGGAAGAGGTGAGTGGAACTGCGAGTGTAGAGGTGAAATTCGTAGATATTCGCAAGAACACCAGTGGCGAAGGCGGCTCACTGGTCCGGTACTGACGCTGAGGTGCGAAAGCGTGGGGAGCAAACAGG	Proteobacteria	Alphaproteobacteria	Rhizobiales_2	Hyphomicrobiaceae	Rhodoplanes	0	0	0	0	0.0388361	0	0	0	0.0623068	0	0	0	0	0	0	0	0	0	0	0	0	0	0	0	0	0	0	0	0	0	0	0	0	0	0	0
GACGAACCGTGCGAACGTTGTTCGGAATCACTGGGCTTAAAGGGCGCGTAGGCGGGCAAGCGAGTCCGGGGTGAAATCTTTCGGCTCAACCGGAAAAGTGCCTCGGATACTGCTTGTCTGGAGTGGGGTAGGGGCCGCGGGAACTTCCGGTGGAGCGGTGAAATGCGTTGATATCGGAAGGAACGCCGGTGGCGAAAGCGCGCGGCTGGCCCCCAACTGACGCTGAGGCGCGAAAGCCAGGGGAGCAAACGGG	Planctomycetes	Planctomycetacia	Planctomycetales	Planctomycetaceae	Uncultured_24	0.0188644	0	0	0	0	0	0	0	0.0124549	0	0	0.0150286	0	0	0	0.0262674	0	0	0	0	0	0	0	0	0	0	0	0.0218135	0.00149336	0	0.00515565	0	0	0	0	0
TACGTAGGGGGCAAGCGTTATCCGGATTTACTGGGTGTAAAGGGAGCGTAGACGGCGCGGTAAGTTTGAAGTGAAATTCCAGGGCTCAACCCTGGGGGTGCTTTGAAAACTGCCGAGCTAGAGTGTCGGAGAGGTAAGTGGAATTCCTAGTGTAGCGGTGAAATGCGTAGATATTAGGAGGAACACCAGTGGCGAAGGCGGCTTACTGGACGATCACTGACGTTGAGGCTCGAAAGCGTGGGGAGCAAACAGG	Firmicutes	Clostridia_1	Clostridiales	Lachnospiraceae	Hespellia	0	0	0	0	0	0	0	0	0	0	0	0	0	0	0	0	0	0	0	0	0	0.00701804	0	0.0466455	0	0	0	0.0309797	0.0130393	0	0	0.00323892	0	0	0	0
TACGTAGGGCGCAAGCGTTGTCCGGAATTATTGGGCGTAAAGAGCTCGTAGGCGGTTTGTCGCGTCTGCTGTGAAAACCTCAGGCTCAACCTGGGGCTTGCAGTGGGTACGGGCAGACTAGAGTGCGGTAGGGGTGACTGGAATTCCTGGTGTAGCGGTGGAATGCGCAGATATCAGGAGGAACACCGATGGCGAAGGCAGGTCACTGGGCCGCAACTGACGCTGAGGAGCGAAAGCATGGGGAGCGAACAGG	Actinobacteria	Actinobacteria	Micrococcales_3	Cellulomonadaceae	Cellulomonas_1	0.0538982	0	0	0	0	0	0	0	0	0	0	0	0.0464123	0	0	0	0	0	0	0	0	0	0	0	0	0	0	0	0	0	0	0	0	0	0	0
TACGTAGAGTGCAAGCGTTATCCGGAATTATTGGGCGTAAAGAGCTCGTAGGTGGTTTGTCGCGTTTGATGTGAAAATTTCAGACTCAATCTGAAACTTGCATCGAGTACGGGCAGACTAGAGTATGGTAGAGGAGATTGGAACTCCTGGTGTAGCGGTGGAATGCGCAGATATCAGGAAGAACACCAATGGCGAAGGCAGATCTCTGGGCCATAACTGACACTGAGGAGCGAAAGCGTGGGGAGCAAACAGG	Actinobacteria	Actinobacteria	Actinomycetales	Termite_cluster_1	Subcluster_b	0	0	0	0	0.0226238	0	0	0	0	0	0	0	0.0272109	0	0	0	0	0	0	0	0	0	0	0	0.00860259	0.00747636	0	0	0	0	0	0.0336774	0	0	0	0
TACGTAGGTGGCAAGCGTTGTCCGGAATTATTGGGCGTAAAGCGCGCGCAGGCGGATTGGTCAGTCTGTCTTAAAAGTTCGGGGCTTAACCCCGTGATGGGATGGAAACTGCCAATCTAGAGTATCGGAGAGGAAAGTGGAATTCCTAGTGTAGCGGTGAAATGCGTAGATATTAGGAAGAACACCAGTGGCGAAGGCGACTTTCTGGACGAAAACTGACGCTGAGGCGCGAAAGCCAGGGGAGCGAACGGG	Firmicutes	Clostridia_2	Clostridiales_1	Veillonellaceae	Veillonella	0	0	0	0	0	0	0	0	0	0	0	0	0	0	0	0	0	0.0201715	0.0387222	0.0283046	0	0	0.0116501	0	0	0	0	0	0	0	0	0	0	0	0	0
TACGTAGGCAGCAAGCGTTGTTCGGAGTTACTGGGCGTAAAGGGTGTGTAGGCGGTTGTTTAAGTTTGGTGTGAAATCTCCCGGCTCAACTGGGAGGGTGCGCCGAATACTGAATGACTAGAGTGTGGGAGAGGTGAGTGGAATTCCTGGTGTAGCGGTGAAATGCGTAGATATCAGGAGGAACACCGGTGGTGTAGACGGCTCACTGGACCATAACTGACGCTGAGACACGAAAGCGTGGGTAGCAAACAGG	Acidobacteria	Acidobacteria	Acidobacteriales	Acidobacteriaceae	Candidatus_Solibacter	0.0565931	0	0	0	0	0	0	0.0112423	0.0123741	0	0	0	0	0	0	0	0	0	0	0	0	0	0	0	0	0.0112145	0	0.00599995	0	0	0	0	0	0	0	0
GACGTAGGGGGCGAGCGTTGTCCGGAATTACTGGGCGTAAAGAGCACGTAGGCGGATAAATAAGTCAGTTGTGAAAGACCGGGGCCCAACTCCGGATGTGCAACTGAAACTATAAATCTTGAGGGTAGGAGAGGGCAGTAGAATTCCTGGTGTAGCGGTGAAATGCGTAGAAATCAGGAGGAATACCAGTGGCGAAGGCGACTGCCTGGACTGACCCTGACGCTGAGGTGCGAAAGCGTGGGGAGCAAACAGG	Firmicutes	Clostridia_2	Clostridiales	Syntrophomonadaceae	Syntrophomonas_1	0	0	0	0	0	0	0	0	0	0	0	0	0	0	0	0	0	0	0	0	0.0965807	0	0	0	0	0	0	0	0	0	0	0	0	0	0	0
TACGTAGGGTGCGAGCGTTGTCCGGAATTATTGGGCGTAAAGAGCTCGTAGGCGGTCTGTCGCGTCGGCTGTGAAAACTCGGGGCTCAACTCCGAGCTTGCAGTCGATACGGGCAGGCTAGAGTTCGGCAGGGGAGACTGGAATTCCTGGTGTAGCGGTGAAATGCGCAGATATCAGGAGGAACACCGGTGGCGAAGGCGGGTCTCTGGGCCGATACTGACGCTGAGGAGCGAAAGCGTGGGGAGCGAACAGG	Actinobacteria	Actinobacteria	Pseudonocardiales_7	Pseudonocardiaceae_4	Crossiella	0	0	0	0	0.0537315	0	0	0	0.0420719	0	0	0	0	0	0	0	0	0	0	0	0	0	0	0	0	0	0	0	0	0	0	0	0	0	0	0
TACAGAGGGTGCAAGCGTTAATCGGAATTACTGGGCGTAAAGCGTGCGTAGTCGGTTATTTAAGTCGGGTGTGAAATCCCCGGGCTCAACCTGGGAATTGCATTCGATACTGGATAGCTAGAGTTCGGCAGAGGGAAGCGGAATTTCCGGTGTAGCGGTGAAATGCGTAGATATCGGAAGGAACATCAGTGGCGAAAGCGGCTTCCTGGACCAGAACTGACGATCAGGCACGAAAGCGTGGGGAGCAAACAGG	Proteobacteria	Gammaproteobacteria_2	Xanthomonadales	Sinobacteraceae	Uncultured_6	0.0215593	0	0	0.0256608	0	0	0	0	0.0181823	0	0	0	0	0	0	0	0.00629346	0	0	0	0	0	0.0209702	0	0	0	0	0	0	0	0	0.00161946	0	0	0	0
TACGTAGGGGGCAAGCGTTATCCGGATTTACTGGGTGTAAAGGGAGTGTAGGCGGCAGCGTAAGTCAGATGTGAAAACCGGAGGCTCAACCTCTGGACTGCATTTGAAACTACGTAGCTTGAGTATCGGAGAGGCAAGTGGAATTCCTAGTGTAGCGGTGAAATGCGTAGATATTAGGAGGAACACCAGTGGCGAAGGCGGCTTGCTGGACGATAACTGACGCTGAGGCTCGAAAGCGTGGGGAGCAAACAGG	Firmicutes	Clostridia_1	Clostridiales	Lachnospiraceae	Incertae_Sedis_30	0	0	0	0	0	0	0	0	0	0	0	0	0	0	0	0	0	0	0	0	0	0.0146156	0	0	0	0.0087434	0	0	0.0413156	0	0.00616403	0.00242919	0.0136923	0.0037884	0	0
GACGGAGGGTGCTAGCGTTGTTCGGAATTACTGGGCGTAAAGGGCGCGTAGGCGGCCTGTGAAGTCGGGTGTGAAAGCCCGGGGCTCAACCCCGGAACGGCACCCGATACTCTCAGGCTCGAGACCGGGAGAGGTGGGTGGAATACCCAGTGTAGAGGTGAAATTCGTAGATATTGGGTGGAACACCGGTGGCGAAGGCGGCCCACTGGCCCGGTTCTGACGCTGAGGCGCGAAAGCGTGGGGAGCAAACAGG	Proteobacteria	Alphaproteobacteria	Rhodospirillales_2	Candidatus_Alysiosphaera	Candidatus_Alysiosphaera	0.0585216	0	0	0.0283357	0	0	0	0	0	0	0	0	0	0	0	0	0	0	0	0	0	0	0	0	0	0	0	0	0	0	0	0	0	0	0	0
GACGAACCGAGCGAACGTTATTCGGAATCACTGGGCTTAAAGGGCGCGTAGGCGGGCGGTCAAGTCAGAGGTGAAAGCCCCCAGCTCAACTGGGGAAGTGCCTTTGATACTGATCGCCTCGAGGGAGATAGGGGCGTGCGGAACTTCCGGTGGAGCGGTGAAATGCGTAGATATCGGAAGGAACACCGGTGGCGAAAGCGGCGCGCTGGATCTCTTCTGACGCTGAGGCGCGAAAGCCAGGGGAGCGAACGGG	Planctomycetes	Planctomycetacia	Planctomycetales	Planctomycetaceae	Uncultured_23	0	0	0	0.0102543	0	0	0	0.00899382	0	0	0	0.00940557	0.0464694	0	0	0	0	0	0	0	0	0	0	0	0.00860259	0	0	0	0.00224004	0	0	0	0	0	0	0
GACGTAGGGCGCGAGCGTTGTCCGGATTTATTGGGCGTAAAGAGCTCGTAGGCGGCTTGTCGCGTCGACTGTGAAAACCCGCGGCTCAACCGCGGGCCTGCAGTCGATACGGGCAGGCTAGAGTTCGGTAGGGGAGACTGGAATTCCTGGTGTAGCGGTGAAATGCGCAGATATCAGGAGGAACACCGATGGCGAAGGCAGGTCTCTGGGCCGATACTGACGCTGAGGAGCGAAAGCGTGGGGAGCGAACAGG	Actinobacteria	Actinobacteria	Micromonosporales	Micromonosporaceae	Actinoplanes_1	0	0	0	0	0	0	0	0	0	0	0	0	0	0	0	0.0581801	0	0	0	0	0	0	0	0	0	0.01274	0	0	0	0	0.00515565	0.00971676	0	0	0	0
TACGAAGGGGGCTAGCGTTGCTCGGAATCACTGGGCGTAAAGCGCACGTAGGCGGCTTCTTAAGTCAGGGGTGAAATCCTGGAGCTCAACTCCAGAACTGCCTTTGATACTGGGAAGCTTGAGTCCGGGAGAGGTGAGTGGAACTGCGAGTGTAGAGGTGAAATTCGTAGATATTCGCAAGAACACCAGTGGCGAAGGCGGCTCACTGGCCCGGTACTGACGCTGAGGTGCGAAAGCGTGGGGAGCAAACAGG	Proteobacteria	Alphaproteobacteria	Rhizobiales_2	Xanthobacteraceae	Uncultured_1	0	0	0	0	0.074593	0	0	0	0	0	0	0	0	0	0	0	0	0	0	0	0	0	0	0	0	0	0	0	0	0	0	0.00890703	0	0	0	0
TACGTAGGGTGCGAGCGTTAATCGGAATTACTGGGCGTAAAGCGTGCGCAGGCGGTTTGTTAAGACAGATGTGAAATCCCCGGGCTTAACCTGGGAACTGCATTTGTGACTGGCAAGCTAGAGTGTGGCAGAGGGAGGTGGAATTCCGCGTGTAGCAGTGAAATGCGTAGATATGCGGAGGAACACCGATGGCGAAGGCAGCCTCCTGGGCCAACACTGACGCTCATGCACGAAAGCGTGGGGAGCAAACAGG	Proteobacteria	Betaproteobacteria	Burkholderiales	Burkholderiaceae_1	Burkholderia_15	0	0	0	0	0	0	0	0	0	0	0	0	0	0	0	0	0	0	0	0	0	0	0	0	0	0	0	0	0	0	0	0	0	0	0.0819567	0
TACGGAGGGTGCGAGCGTTGTCCGGATTTATTGGGTTTAAAGGGTGCGTAGGTGGCTGTTTAAGTCAGTGGTGAAATACGGTTGCTCAACAATCGAGGTGCCATTGATACTGAATAGCTTGAAATAATTGGAGGCTGCCGGAATGGATGGTGTAGCGGTGAAATGCATAGATATCATCCAGAACACCGATTGCGAAGGCAGGTGGCTACGATTTGTTTGACACTGAGGCACGAAAGCATGGGGAGCAAACAGG	Bacteroidetes	Sphingobacteria	Sphingobacteriales_3	Cytophagaceae_1	Dyadobacter	0.0100806	0	0	0.0115035	0	0	0	0.0131848	0.00622743	0	0	0	0.00907029	0	0	0.0214863	0	0	0	0	0	0	0	0	0.00860259	0	0	0	0	0	0	0	0	0	0	0
TACGAAGGGGGCTAGCGTTGTTCGGATTTACTGGGCGTAAAGCGCACGTAGGCGGATTGTTAAGTCAGGGGTGAAATCCTGGAGCTCAACTCCAGAACTGCCTTTGATACTGGCAATCTCGAGTCCGGAAGAGGTGAGTGGAACTCCTAGTGTAGAGGTGGAATTCGTAGATATTAGGAAGAACACCAGTGGCGAAGGCGGCTCACTGGTCCGGAACTGACGCTGAGGTGCGAAAGCGTGGGGAGCAAACAGG	Proteobacteria	Alphaproteobacteria	Rhizobiales_1	Hyphomicrobiaceae	Uncultured_2	0.0188644	0	0	0	0	0	0	0	0	0	0	0	0	0	0	0.0604337	0	0	0	0	0	0	0	0	0	0	0	0	0	0	0	0	0	0	0	0
TACGAAGGGGGCTAGCGTTGTTCGAAATTACTGGGCGTAAAGCGCACGTAGGCGGATCTTTAAGTCAGGGGTGAAATCCCGAGGCTCAACCTCGGAACTGCCTTTGATACTGGGGATATCGAGTCCGGGAGAGGTGAGTGGAACTGCGAGTGTAGAGGTGAAATTCGTAGATATTCGCAAGAACACCAGTGGCGAAGGCGGCTCACTGGCCCGGTACTGACGCTGAGGTGCGAAAGCGTGGGGAGCAAACAGG	Proteobacteria	Alphaproteobacteria	Rhizobiales_2	Beijerinckiaceae	Uncultured_2	0	0	0	0	0	0	0	0	0	0	0	0	0	0	0	0	0.0786683	0	0	0	0	0	0	0	0	0	0	0	0	0	0	0	0	0	0	0
TACGTAGGGTGCAAGCGTTAATCGGAATTACTGGGCGTAAAGCGTGCGCAGGCGGCTATGCAAGACAGATGTGAAATCCCCGGGCTCAACCTGGGAACTGCATTTGTGACTGCATGGCTAGAGTACGGTAGAGGGGGATGGAATTCCGCGTGTAGCAGTGAAATGCGTAGATATGCGGAGGAACACCGATGGCGAAGGCAATCCCCTGGACCTGTACTGACGCTCATGCACGAAAGCGTGGGGAGCAAACAGG	Proteobacteria	Betaproteobacteria	Burkholderiales	Comamonadaceae	Uncultured_21	0	0	0	0	0	0	0	0	0	0	0	0	0	0	0	0.0530537	0.0232268	0	0	0	0	0	0	0	0	0	0	0	0	0	0	0	0	0	0	0
TACGTATGGTGCAAGCGTTATCCGGATTTACTGGGTGTAAAGGGAGCGTAGACGGATGGGCAAGTCTGATGTGAAAACCCGGGGCTCAACCCCGGGACTGCATTGGAAACTGTTCATCTAGAGTGCTGGAGAGGTAAGTGGAATTCCTAGTGTAGCGGTGAAATGCGTAGATATTAGGAGGAACACCAGTGGCGAAGGCGGTTTACTGGACGATAACTGACGTTGAGGCTCGAAAGCGTGGGGAGCAAACAGG	Firmicutes	Clostridia_1	Clostridiales	Lachnospiraceae	Incertae_Sedis_21	0.0754575	0	0	0	0	0	0	0	0	0	0	0	0	0	0	0	0	0	0	0	0	0	0	0	0	0	0	0	0	0	0	0	0	0	0	0
TACGTAGGGGGCAAGCGTTATCCGGAATTACTGGGTGTAAAGGGAGCGTAGGCGGCATGGTAAGCCAGATGTGAAAGCCCGCAGCTTAACTGCGCGGATTGCATTTGGAACTATCAGGCTAGAGTACAGGAGAGGAAAGCGGAATTCCTAGTGTAGCGGTGAAATGCGTAGATATTAGGAAGAACACCGGTGGCGAAGGCGGCTTTCTGGACTGAAACTGACGCTGAGGCTCGAAAGCGTGGGGAGCGAACAGG	Firmicutes	Clostridia_1	Clostridiales	Lachnospiraceae	Uncultured_58	0	0	0	0	0	0	0	0	0	0	0	0	0	0	0	0	0	0	0	0	0.0753275	0	0	0	0	0	0	0	0	0	0	0	0	0	0	0
TACAGAGGGTGCGAGCGTTAATCGGAGTTACTGGGCGTAAAGGGCGCGTAGGCAGTTGTATGGGTGTGATGTGAAAGCCCTGGGCTTAACCTGGGAAGTGCATCGCAAACTATATAGCTAGAGTACAAGAGAGGGTGGCGGAATTTCCGGTGTAGCGGTGAAATGCGTAGAGATCGGAAGGAACGTCAATGGCGAAGGCAGCCACCTGGCTTGATACTGACGCTGAAGCGCGAAAGCGTGGGGAGCGAACAGG	Proteobacteria	Gammaproteobacteria_2	Legionellales	Coxiellaceae	Aquicella	0.0201613	0	0	0	0.0162159	0	0	0	0.0197985	0	0	0	0	0	0	0	0.0188804	0	0	0	0	0	0	0	0	0	0	0	0	0	0	0	0	0	0	0
TACGTAGGGGGCAAGCGTTATCCGGATTTATTGGGTGTAAAGGGTGCGTAGGCGGGAAAGCAAGTTGAATGTGAAATACCGTGGCTCAACTACGGGGCTGCGTTCAAAACTGTTTTTCTTGAGTACAGCAGAGGCAAGCGGAATTCCCAGTGTAGCGGTAATATGCGTAGATATTGGGAGGAACACCGGTGGCGAAGGCGGCTTGCTGGGCTGCAACTGACGCTGAAGCACGAAAGTGTGGGGAGCAAACAGG	Firmicutes	Clostridia_1	Clostridiales	Ruminococcaceae	Uncultured_10	0	0.00841963	0.00538764	0	0	0	0	0	0.0311696	0	0	0	0	0	0	0	0.0283206	0	0	0	0	0	0	0	0	0	0	0	0	0	0	0	0	0	0	0
TACGTAGGGTGCGAGCGTTAATCGGAATTACTGGGCGTAAAGCGAGCGCAGACGGTTACTTAAGCAGGATGTGAAATCCCCGGGCTCAACCTGGGAACTGCGTTCTGAACTGGGTGACTAGAGTGTGTCAGAGGGAGGTAGAATTCCACGTGTAGCAGTGAAATGCGTAGAGATGTGGAGGAATACCGATGGCGAAGGCAGCCTCCTGGGATAACACTGACGTTCATGCTCGAAAGCGTGGGTAGCAAACAGG	Proteobacteria	Betaproteobacteria	Neisseriales	Neisseriaceae_1	Neisseria_1	0	0	0	0	0	0	0	0	0	0	0	0	0	0	0	0	0	0	0.0290416	0.0440293	0	0	0	0	0	0	0	0	0	0	0	0	0	0	0	0
TACGGAGGGTGCAAGCGTTGTCCGGATTTATTGGGTTTAAAGGGTGCGTAGGTGGTAGAATAAGTCTGATTTGAAAGCTGGTGGCTTAACCATCAGATGTGGTTGGAAACTGTTTTACTTGAATGGGTTGGCGGTAGCCGGAACGGGTCATGTAGCGGTGAAATGCATAGATATGACCCAGAACACCGATTGCGAAGGCAGGCTACTACGACTTGATTGACACTGAGGCACGAGAGCATGGGTAGCGAACAGG	Bacteroidetes	Sphingobacteria	Sphingobacteriales_3	Cytophagaceae_1	Spirosoma	0.0201613	0	0	0.017586	0	0	0	0.00434395	0	0	0	0	0	0	0	0.022984	0	0	0	0	0	0	0	0	0.00516156	0	0	0	0	0	0	0	0	0	0	0
TACGAGGGGGGCGAGCGTTGTTCGGAATTATTGGGCGTAAAGGGCGCGTAGGCGGTCTGGTAAGTCTTATGTGAAATCTTCGGGCTCAACTCGAAGTCTGCATGAGAAACTGCCGGGCTTGAGTGTGGGAGAGGTGAGTGGAATTCCCGGTGTAGCGGTGAAATGCGTAGATATCGGGAGGAACACCTGTGGCGAAAGCGGCTCACTGGACCACAACTGACGCTGAGGCGCGAAAGCTAGGGGAGCAAACAGG	Acidobacteria	Acidobacteria	Acidobacteriales	Acidobacteriaceae	Acidobacterium	0	0	0	0.0170905	0.0197958	0	0	0.0130319	0.0197985	0	0	0	0	0	0	0	0	0	0	0	0	0	0	0	0	0	0	0	0	0	0	0	0	0	0	0
TACGTAGGTGGCGAGCGTTGTTCGGATTTATTGGGCGTAAAGGGTCCGTAGGAGGTTGCTTAAATTTGAGGTGAAATGCCGGAGCTCAACTCCGGAACTGCCTTGGAGACTGGGCGACTAGAGTACTGTAGAGGTAAGCGGAATTCCAGGTGTAGCGGTGGAATGCTTAGATATCTGGAAGAACACCGAAAGCGAAGGCAGCTTACTTGGCAGCAACTGACTCTGATGGACGAAAGCGTGGGGAGCAAACAGG	Lentisphaerae	Lentisphaeria	Victivallales	Victivallaceae	Victivallis	0.00808473	0	0	0	0	0	0	0	0	0	0	0	0.0462002	0	0.00593595	0.00936242	0	0	0	0	0	0	0	0	0	0	0	0	0	0	0	0	0	0	0	0
TACGTAGGGCGCAAGCGTTGTCCGGAATTATTGGGCGTAAAGAGCTCGTAGGTGGTGTGTCACGTCTGCCGTGAAAACCCGAGGCTTAACCTCGTGGCTTGCGGTGGATACGGGCAGACTAGAGGTAGGTAGGGGAGAATGGAATTCCCGGTGTAGCGGTGAAATGCGCAGATATCGGGAGGAACACCGGTGGCGAAGGCGGTTCTCTGGGCCTTACCTGACGCTGAGGAGCGAAAGCGTGGGGAGCGAACAGG	Actinobacteria	Actinobacteria	Streptosporangiales	Thermomonosporaceae_2	Actinoallomurus	0	0	0	0	0	0	0	0	0.0173237	0	0	0.0429503	0.00907029	0	0	0	0	0	0	0	0	0	0	0	0	0	0	0	0	0	0	0	0	0	0	0
TACGTAGGTGGCAAGCGTTATCCGGATTTACTGGGTGTAAAGGGCGTGTAGGCGGGAAAGCAAGTCAGATGTGAAAACTATGGGCTCAACCCATAGCCTGCATTTGAAACTGTTTTTCTTGAGTACTGGAGAGGCAGATGGAATTCCTAGTGTAGCGGTGAAATGCGTAGATATTAGGAGGAACACCAGTGGCGAAGGCGATCTGCTGGACAGCAACTGACGCTGAGGCGCGAAAGCGTGGGGAGCAAACAGG	Firmicutes	Clostridia_1	Clostridiales	Ruminococcaceae	Incertae_Sedis_5	0	0	0	0	0	0	0	0	0	0	0	0	0	0	0	0	0	0	0	0	0.0284934	0	0	0	0	0	0	0	0.00341097	0	0.0105669	0	0.0231952	0	0	0
GACGAGGGATCCTAGCGTTGTTCGGAATTATTGGGCGTAAAGCGTATGTAGGCGGCCTTGATAGTCAGTTGTGAAAGCCCCGGGCTCAACCCGGGAAGTGCTTCTGATACTGCAAGGCTTGAGTACTGGAGAGGATAGTGGAATTCCTGGTGTAGTGGTGAAATACGTAGATATCAGGAGGAACACCGGTGGCGAAGGCGGCTATCTGGCCATGTACTGACGCTGAGATACGAAAGCGTGGGGAGCAAACAGG	Proteobacteria	Deltaproteobacteria	Bdellovibrionales	Bdellovibrionaceae	Bdellovibrio	0.0369624	0	0	0	0	0	0	0	0.00779241	0	0	0.00780914	0	0	0	0.00775735	0	0	0	0	0	0	0	0	0	0	0	0	0	0	0.00412452	0	0	0	0	0
TACGTAGGGTCCGAGCGTTGTCCGGAATTATTGGGCGTAAAGGGCTCGTAGGCGGTTTGTCACGTCGGGAGTGAAAACTCGGAGCTCAACTCCGAGCCTGCTTCCGATACGGGCTGACTAGAGGTAGGCAGGGGAGAGCGGAACTCCTGGTGTAGCGGTGGAATGCGCAGATATCAGGAAGAACACCGGTGGCGAAGGCGGCTCTCTGGGCCTCACCTGACGCTGAGGAGCGAAAGCGTGGGTAGCGAACAGG	Actinobacteria	Actinobacteria	Propionibacteriales	Nocardioidaceae	Kribbella	0.0134745	0	0	0	0	0	0	0	0	0	0	0	0.0509222	0	0	0	0	0	0	0	0	0	0	0	0	0	0	0	0	0	0	0	0	0	0	0
TACGTATGGAGCAAGCGTTATCCGGATTTACTGGGTGTAAAGGGAGTGCAGGCGGCAGGGCAAGTCTGGTGTGAAAGCCCGTGGCTCAACCACGGGACTGCATTGGAAACTGCCCGGCTGGAGTGTCGGAGAGGCAGGCGGAATTCCTAGTGTAGCGGTGAAATGCGTAGATATTAGGAGGAACACCAGTGGCGAAGGCGGCCTGCTGGACGATGACTGACGCTGAGGCTCGAAAGCGTGGGGAGCAAACAGG	Firmicutes	Clostridia_1	Clostridiales	Lachnospiraceae	Incertae_Sedis_14	0	0	0	0	0	0	0	0.024733	0.0145307	0	0.0232982	0	0	0	0	0	0	0	0	0	0	0	0	0	0	0	0	0	0	0	0	0	0	0	0	0
TACGTAGGGGGCTAGCGTTATCCGGAATTACTGGGCGTAAAGGGTGCGTAGGTGGTTTCTTAAGTCAGAGGTGAAAGGCTACGGCTCAACCGTAGTAAGCCTTTGAAACTGGGAAACTTGAGTGCAGGAGAGGAGAGTGGAATTCCTAGTGTAGCGGTGAAATGCGTAGATATTAGGAGGAACACCAGTTGCGAAGGCGGCTCTCTGGACTGTAACTGACACTGAGGCACGAAAGCGTGGGGAGCAAACAGG	Firmicutes	Clostridia_1	Clostridiales	Peptostreptococcaceae	Uncultured_3	0.0323356	0.00841963	0	0	0	0	0	0	0	0	0	0	0	0	0	0	0	0	0	0	0	0	0	0	0	0	0	0	0	0	0.0208645	0	0	0	0	0
TACGTAGGGTGCGAGCGTTGTCCGGAATTACTGGGCGTAAAGAGTTCGTAGGCGGTTTGTCGCGTCGTTTGTGAAAACCCGGGGCTCAACTTCGGGCTTGCAGGCGATACGGGCAGACTTGAGTGTTTCAGGGGAGACTGGAATTCCTGGTGTAGCGGTGAAATGCGCAGATATCAGGAGGAACACCGGTGGCGAAGGCGGGTCTCTGGGAAACAACTGACGCTGAGGAACGAAAGCGTGGGTAGCAAACAGG	Actinobacteria	Actinobacteria	Corynebacteriales	Nocardiaceae	Rhodococcus_2	0.00808473	0	0	0	0.0169678	0	0	0	0.0197985	0	0	0	0	0	0	0.0164171	0	0	0	0	0	0	0	0	0	0	0	0	0	0	0	0	0	0	0	0
TACGTAGGGTGCGAGCGTTAATCGGAATTACTGGGCGTAAAGCGTGCGCAGGCGGTGTTGTAAGACCGATGTGAAATCCCCGGGCTTAACCTGGGAACTGCATTGGTGACTGCAATGCTTGAGTACGGTAGAGGGGGGTGGAATTTTGCGTGTAGCAGTGAAATGCGTAGATATGCAAAGGAACACCGATGGCGAAGGCAGCCCCCTGGACCTGTACTGACGCTCATGCACGAAAGCGTGGGGAGCAAACAGG	Proteobacteria	Betaproteobacteria	Burkholderiales	Comamonadaceae	Uncultured_25	0	0	0	0	0	0	0	0	0	0	0	0	0	0	0	0	0	0	0	0.0608273	0	0	0	0	0	0	0	0	0	0	0	0	0	0	0	0
TACGTAGGGAGCGAGCGTTGTCCGGATTTACTGGGTGTAAAGGGTGCGTAGGCGGCAGATCAAGTCAGATGTGAAAGTTATGGGCTCAACCCATAGAGTGCATTTGAAACTGAGCTGCTTGAGTGAAGTAGAGGTAGGCGGAATTCCCTGTGTAGCGGTGAAATGCGTAGAGATAGGGAGGAACACCAGTGGCGAAGGCGGCCTACTGGGCTTTAACTGACGCTGAGGCACGAAAGCGTGGGTAGCAAACAGG	Firmicutes	Clostridia_1	Clostridiales	Ruminococcaceae	Ruminococcus_2	0	0	0	0	0	0	0	0	0	0	0	0	0	0	0	0	0	0	0	0	0	0.00974374	0.0147145	0	0.00860259	0.0199579	0	0	0	0	0	0	0	0.00604099	0	0
TACGAAGGGGGCTAGCGTTGCTCGGAATTACTGGGCGTAAAGGGCGCGTAGGCGGGTGTTTAAGTCAGGGGTTAAATCCCAGAGCTCAACTCTGGAACTGCCCTTGAGACTGGACGCCTAGAGTTTGGGAGAGGTGAGTGGAATGCCGAGTGTAGAGGTGAAATTCGTAGATATTCGGCGGAACACCAGTGGCGAAGGCGACTCACTGGCCCAATACTGACGCTGAGGCGCGAAAGCGTGGGGAGCAAACAGG	Proteobacteria	Alphaproteobacteria	Caulobacterales	Caulobacteraceae	Uncultured_4	0	0	0	0	0.0583771	0	0	0	0	0	0	0	0	0	0	0	0	0	0	0	0	0	0	0	0	0	0	0	0	0	0	0	0	0	0	0
TACGTATGGAGCAAGCGTTATCCGGATTTACTGGGTGTAAAGGGAGCGTAGGCGGTTATGCAAGTCCGATGTGAAAGCCCGGGGCTTAACCCCGGGACTGCATTAGAAACTGTGTAACTAGAGTGTCGGAGAGGAAAGCGGAATTCCTAGTGTAGCGGTGAAATGCGTAGATATTAGGAGGAACACCGGTGGCGAAAGCGGCTTTCTGGACGACAACTGACGCTGAGGCGCGAAAGCCAGGGGAGCAAACGGG	Firmicutes	Clostridia_1	Clostridiales	Lachnospiraceae	Incertae_Sedis_18	0	0	0	0	0.0551339	0	0	0	0	0	0	0	0	0	0	0	0	0	0	0	0	0	0	0	0	0	0	0	0	0	0	0.00299365	0	0	0	0
TACGTAGGGTGCGAGCGTTGTCCGGAATTATTGGGCGTAAAGAGCTTGTAGGCGGTTTGTCGCGTCTGCTGTGAAAATCCGGGGCTCAACCCCGGACTTGCAGTGGGTACGGGCAGACTAGAGTGTGGTAGGGGAGACTGGAATTCCTGGTGTAGCGGTGAAATGCGCAGATATCAGGAGGAACACCGATGGCGAAGGCAGGTCTCTGGGCCACTACTGACGCTGAGAAGCGAAAGCATGGGGAGCGAACAGG	Actinobacteria	Actinobacteria	Micrococcales_4	Intrasporangiaceae_1	Janibacter	0	0	0	0	0	0	0	0	0	0	0	0	0	0	0	0	0.0125869	0	0	0	0	0.0451595	0	0	0	0	0	0	0	0	0	0	0	0	0	0
TACGTAGGTGGCAAGCGTTGTCCGGATTTATTGGGCGTAAAGCGCGCGCAGGTGGTTTCTTAAGTCTGATGTGAAAGCCCACGGCTCAACCGTGGAGGGTCATTGGAAACTGGGAGACTTGAGTGCAGAAGAGGATAGTGGAATTCCAAGTGTAGCGGTGAAATGCGTAGAGATTTGGAGGAACACCAGTGGCGAAGGCGACTGTCTGGTCTGTAACTGACACTGAGGCGCGAAAGCGTGGGGAGCAAACAGG	Firmicutes	Bacilli	Bacillales	Planococcaceae_2	Kurthia	0	0	0	0	0	0	0	0.0142542	0	0	0	0	0	0	0	0	0	0	0	0	0	0	0	0	0	0	0	0	0	0	0.0409839	0	0	0	0	0
TACGAAGGGGGCTAGCGTTGCTCGGAATGACTGGGCGTAAAGGGCGCGTAGGCGGATGGCACAGTCAGATGTGAAATTCCCGGGCTCAACCTGGGGGCTGCATTTGAGACGTGTGATCTGGAGTACGGAAGAGGGTCGTGGAATTCCCAGTGTAGAGGTGAAATTCGTAGATATTGGGAAGAACACCGGTGGCGAAGGCGGCGACCTGGTCCGTGACTGACGCTGAGGCGCGAAAGCGTGGGGAGCAAACAGG	Proteobacteria	Alphaproteobacteria	Rhodospirillales_1	Acetobacteraceae	Uncultured_2	0	0	0	0	0	0	0	0	0.0222734	0	0	0.0312366	0	0	0	0	0	0	0	0	0	0	0	0	0	0	0	0	0	0	0	0	0	0	0.00165119	0
TACGTAGGGTGCAAGCGTTGTCCGGAATTATTGGGCGTAAAGAGCTCGTAGGCGGTTTGTTGCGTCGGCTGTGAAAACCTGAGGCTCAACCTCAGGCCTGCAGTCGATACGAGCAGACTAGAGTGTTGCAGGGGAGACTGGAATTCCTGGTGTAGCGGTGAAATGCGCAGATATCAGGAGGAACACCGGTGGCGAAGGCGGGTCTCTGGGCAACAACTGACGCTGAGGAGCGAAAGCGTGGGGAGCGAACAGG	Actinobacteria	Actinobacteria	Frankiales	Geodermatophilaceae	Blastococcus_3	0.0545298	0	0	0	0	0	0	0	0	0	0	0	0	0	0	0	0	0	0	0	0	0	0	0	0	0	0	0	0	0	0	0	0	0	0	0
TACAGGGGGTGCAAACGTTGCTCGGAATTATTGGGCGTAAAGCGCGCGTAGGCGGTCACCTAAGTCGAATGTGAAAGCCCTCGGCTCAACCGGGGAAGTGCATCCGAAACTGGGTAACTGGAGTACCAAAGAGGGTCGCGGAATTCCCGGTGTAGAGGTGAAATTCGTAGATATCGGGAGGAACACCGGCGGCGAAGGCGGCGACCTGGTTGGATACTGACGCTGAGGCGCGAAAGCGTGGGGAGCAAACAGG	Proteobacteria	Deltaproteobacteria	Myxococcales	Haliangiaceae	Haliangium	0.0404236	0	0	0	0	0	0	0	0	0	0	0	0	0	0	0.00775735	0.00629346	0	0	0	0	0	0	0	0	0	0	0	0	0	0	0	0	0	0	0
TACGTAGGGTGCGAGCGTTGTCCGGAATTATTGGGCGTAAAGAGCTTGTAGGCGGTTTGTCGCGTCTGCTGTGAAATCCTGGGGCTCAACTCTGGGTGTGCAGTGGGTACGGGCAGGCTAGAGTGCGGTAGGGGAGATTGGAATTCCTGGTGTAGCGGTGGAATGCGCAGATATCAGGAAGAACACCGATGGCGAAGGCAGATCTCTGGGCCGTTACTGACGCTGAGATGCGAAAGCGTGGGGAGCGAACAGG	Actinobacteria	Actinobacteria	Micrococcales_3	Microbacteriaceae	Curtobacterium	0	0	0	0	0	0	0	0	0	0	0	0	0.0151172	0	0	0.0271507	0.0116134	0	0	0	0	0	0	0	0	0	0	0	0	0	0	0	0	0	0	0
TACGGAGGGTGCAAGCGTTATCCGGATTCACTGGGTTTAAAGGGTGCGTAGGCGGGCAGGTAAGTCAGTGGTGAAATCTTCGAGCTTAACTCGGAAACTGCCTTTGATACTATCTGTCTTGAATATTGTGGAGGTAAGCGGAATATGTCATGTAGCGGTGAAATGCTTAGATATGACATAGAACACCTATTGCGAAGGCAGCTTACTACGCATATATTGACGCTGAGGCACGAAAGCGTGGGGATCAAACAGG	Bacteroidetes	Sphingobacteria	Sphingobacteriales_2	Chitinophagaceae	Sediminibacterium	0.0215593	0	0	0	0	0	0	0	0	0	0	0.0156183	0	0	0	0	0.0123194	0	0	0	0	0	0	0	0	0	0	0	0	0	0	0.00199577	0	0	0	0
TACGTAGGGCGCGAGCGTTGTCCGGAATTATTGGGCGTAAAGAGCTTGTAGGCGGTTTGTCGCGTCTGCTGTGAAAGGCCGGAGCTTAACTCCGTGTATTGCAGTGGGTACGGGCAGACTAGAGTGCAGTAGGGGAGACTGGAATTCCTGGTGTAGCGGTGGAATGCGCAGATATCAGGAGGAACACCGATGGCGAAGGCAGGTCTCTGGGCTGTAACTGACGCTGAGAAGCGAAAGCATGGGGAGCGAACAGG	Actinobacteria	Actinobacteria	Micrococcales_1	Micrococcaceae	Rothia	0	0	0	0.0513215	0	0	0	0	0	0	0	0	0	0	0	0	0	0	0	0	0	0	0	0	0	0	0	0	0	0	0	0	0	0	0	0
TACGGAGGGAGCTAGCGTTGTTCGGAATTACTGGGCGTAAAGCGCGCGTAGGCGGTTTTTTAAGTCAGAGGTGAAAGCCCAGTGCTCAACACTGGAACTGCCTTTGAAACTGGAAAACTTGAATCTTGGAGAGGTCAGTGGAATTCCGAGTGTAGAGGTGAAATTCGTAGATATTCGGAAGAACACCAGTGGCGAAGGCGACTGACTGGACAAGTATTGACGCTGAGGTGCGAAAGCGTGGGGAGCAAACAGG	Proteobacteria	Alphaproteobacteria	Sphingomonadales	Sphingomonadaceae	Sphingopyxis_1	0	0	0	0	0	0	0	0	0	0	0	0	0	0	0	0.0374497	0	0	0	0	0	0	0	0	0	0	0	0.0138715	0	0	0	0	0	0	0	0
TACGTAGGGCGCAAGCGTTGTCCGGAATTATTGGGCGTAAAGAGCTCGTAGGCGGTTTGTCGCGTCTGGTGTGAAAACTCGAGGCTCAACCTCGAGCTTGCATCGGGTACGGGCAGACTAGAGTGCGGTAGGGGAGACTGGAATTCCTGGTGTAGCGGTGGAATGCGCAGATATCAGGAGGAACACCGATGGCGAAGGCAGGTCTCTGGGCCGCAACTGACGCTGAGGAGCGAAAGCATGGGGAGCGAACAGG	Actinobacteria	Actinobacteria	Micrococcales_2	Promicromonospiraceae	Cellulosimicrobium	0.0512033	0	0	0	0	0	0	0	0	0	0	0	0	0	0	0	0	0	0	0	0	0	0	0	0	0	0	0	0	0	0	0	0	0	0	0
TACGGAGGGTGCAAGCGTTAATCGGAATTACTGGGCGTAAAGCGCACGCAGGCGGTCTGTTAAGTCAGATGTGAAATCCCCGGGCTTAACCTGGGAACTGCATTTGAAACTGGCAGGCTTGAGTCTTGTAGAGGGGGGTAGAATTCCAGGTGTAGCGGTGAAATGCGTAGAGATCTGGAGGAATACCGGTGGCGAAGGCGGCCCCCTGGACAAAGACTGACGCTCAGGTGCGAAAGCGTGGGGAGCAAACAGG	Proteobacteria	Gammaproteobacteria_1	Enterobacteriales	Enterobacteriaceae	Pantoea	0	0	0	0	0	0	0	0	0	0.0255558	0	0	0	0	0	0	0	0	0	0	0	0	0	0	0	0	0	0	0	0	0.0167923	0	0	0	0.00823064	0
TACGGAGGGTGCAAGCGTTATCCGGATTCACTGGGTTTAAAGGGTGCGTAGGCGGGTTGGTAAGTCCGTGGTGAAATCTCCGAGCTTAACTCGGAAACTGCCGTGGATACTATCAATCTTGAATATCGTGGAGGTAAGCGGAATATGTCATGTAGCGGTGAAATGCTTAGATATGACATAGAACACCAATTGCGTAGGCAGCTTACTACACGATCATTGACGCTGAGGCACGAAAGCGTGGGGAGCAAACAGG	Bacteroidetes	Sphingobacteria	Sphingobacteriales_2	Chitinophagaceae	Uncultured_5	0.0504032	0	0	0	0	0	0	0	0	0	0	0	0	0	0	0	0	0	0	0	0	0	0	0	0	0	0	0	0	0	0	0	0	0	0	0
AACGTAGGAGACAAACGTTATCCGGAGTTACTGGGCGTAAAGGGCGTGTAGGTGGTTTTGTAAGTCTGGCGTGAAATTTCTCGGCTTAACCGGGAAAGGTCGTCGGATACTGCAGGGCTAGAGGACGGTAGAGGCGTGTGGAATTCCGGGTGTAGTGGTGAAATGCGTAGAGATCCGGAGGAACACCAGTGGCGAAGGCGACACGCTGGGCCGTACCTGACACTGATGCGCGACAGCATGGGGAGCAAACAGG	Chloroflexi	Anaerolineae	Anaerolineales	Anaerolineaceae	Uncultured_11	0	0	0	0	0	0	0	0	0	0	0	0.0219463	0	0	0	0	0.0283206	0	0	0	0	0	0	0	0	0	0	0	0	0	0	0	0	0	0	0
TACGTAGGGTGCAAGCGTTAATCGGAATTACTGGGCGTAAAGCGTGCGCAGGCGGTTGTGCAAGACCGATGTGAAATCCCCGGGCTTAACCTGGGAATGGCATTGGTGACTGCACGGCTAGAGTGTGTCAGAGGGGGGTAGAATTCCACGTGTAGCAGTGAAATGCGTAGAGATGTGGAGGAATACCGATGGCGAAGGCAGCCCCCTGGGATAACACTGACGCTCATGCACGAAAGCGTGGGGAGCAAACAGG	Proteobacteria	Betaproteobacteria	Burkholderiales	Oxalobacteraceae	Herbaspirillum_3	0	0	0	0	0.0356749	0	0	0	0	0	0	0	0	0	0	0	0	0	0	0	0	0	0	0	0	0.0139894	0	0	0	0	0	0	0	0	0	0
TACGGAGGATCCGAGCGTTATCCGGATTTATTGGGTTTAAAGGGTGCGTAGGCGGCCTATTAAGTCAGGGGTGAAAGACGGCAGCTCAACTGTCGCAGTGCCTTTGATACTGATGGGCTTGAATGTGATTGAAGATGGCGGAATGAGACAAGTAGCGGTGAAATGCATAGATATGTCTCAGAACTCCAATTGCGAAGGCAGCTGTCTAAGTCATTATTGACGCTGATGCACGAAAGCGTGGGGATCGAACAGG	Bacteroidetes	Sphingobacteria	Sphingobacteriales_1	Sphingobacteriaceae	Sphingobacterium_3	0	0	0	0	0	0	0	0	0	0	0	0	0	0	0	0.0155147	0	0	0	0	0	0	0	0	0	0	0	0	0	0	0.0208645	0.0129725	0	0	0	0
TACGTAGGGCGCAAGCGTTATCCGGAATTATTGGGCGTAAAGAGCTCGTAGGCGGTTTGTCGCGTCTGCCGTGAAAGTCCGGGGCTCAACTCCGGATCTGCGGTGGGTACGGGCAGACTAGAGTGATGTAGGGGAGACTGGAATTCCTGGTGTAGCGGTGAAATGCGCAGATATCAGGAGGAACACCGATGGCGAAGGCAGGTCTCTGGGCATTAACTGACGCTGAGGAGCGAAAGCATGGGGAGCGAACAGG	Actinobacteria	Actinobacteria	Micrococcales_1	Micrococcaceae	Arthrobacter_14	0	0	0	0	0	0	0	0.0108599	0.0166065	0	0	0	0	0	0	0.0218456	0	0	0	0	0	0	0	0	0	0	0	0	0	0	0	0	0	0	0	0
TACGTAGGGGGCAAGCGTTGTCCGGATTCACTGGGCGTAAAGAGCATGTAGGCGGTTACCTAAGTCAGATGTGAAAGTTTTCGGCTCAACCGGAAAAGTGCATTTGAAACTGGGTAACTTGAGTATCGGAGAGGTAAGTGGAACTCCTAGTGTAGCGGTGAAATGCGTAGAGATTAGGAAGAACACCGGTGGCGAAGGCGACTTACTGGACGATTACTGACGCTGAGATGCGAAAGCGTGGGGAGCAAACAGG	Firmicutes	Clostridia_1	Clostridiales	Eubacteriaceae_1	Anaerofustis	0	0	0	0	0	0	0	0	0	0	0	0	0	0	0	0	0	0	0	0	0.0103239	0	0	0.0197288	0	0	0	0	0.00407478	0.0116261	0	0	0.00280773	0	0	0
TACGGAGGATGCGAGCGTTATCCGGATTCATTGGGTTTAAAGGGTGCGTAGGCGGTATCGCAAGTCGGCGGTGAAAAGCACGGGCTCAACCCGTGTCTTGCCGTCGAAACTGCGGAGCTTGAATACGAATGAAGTTCGAGGAATGCGCGGTGTAGCGGTGAAATGCATAGATATCGCGCGGAAGGCCGATTGCGAAGGCATCGGGCTAATTCGTTATTGACGCTGAAGCACGAAAGCGCGGGGATCGAACAGG	Bacteroidetes	Bacteroidia	Bacteroidales	S24_7	Cluster_I	0	0	0	0	0	0	0.0321694	0	0	0.0162556	0	0	0	0	0	0	0	0	0	0	0	0	0	0	0	0	0	0	0	0	0	0	0	0	0	0
TACGTAGGGTGCAAGCGTTGTCCGGAATTATTGGGCGTAAAGAGCTCGTAGGCGGTTTGTCGCGTCTGCTGTGAAAACGCGAGGCTCAACCTCGCGCCTGCAGTGGGTACGGGCAGACTAGAGTGTGGTAGGGGAGATTGGAATTCCTGGTGTAGCGGTGGAATGCGCAGATATCAGGAGGAACACCGATGGCGAAGGCAGATCTCTGGGCCATTACTGACGCTGAGGAGCGAAAGCGTGGGGAGCGAACAGG	Actinobacteria	Actinobacteria	Micrococcales_3	Microbacteriaceae	Uncultured_1	0	0	0	0	0	0	0	0	0	0	0	0	0.0483749	0	0	0	0	0	0	0	0	0	0	0	0	0	0	0	0	0	0	0	0	0	0	0
TACGAAGGGGGCTAGCGTTGCTCGGAATCACTGGGCGTAAAGCGCACGTAGGCGGACTCTTAAGTCGGTGGTGAAATCCTGGAGCTCAACTCCAGAACTGCCTTCGATACTGGGAGTCTCGAGTTCGGGAGAGGTGAGTGGAACTGCGAGTGTAGAGGTGAAATTCGTAGATATTCGCAAGAACACCAGTGGCGAAGGCGGCTCACTGGCCCGATACTGACGCTGAGGTGCGAAAGCGTGGGGAGCAAACAGG	Proteobacteria	Alphaproteobacteria	Rhizobiales_2	Bradyrhizobiaceae	Uncultured_3	0.029644	0	0	0	0	0	0	0	0	0	0	0	0	0	0	0	0	0	0	0	0	0	0	0	0	0.0182	0	0	0	0	0	0	0	0	0	0
TACGAAGGTCCCGAGCGTTGTTCGGAATCACTGGGCGTAAAGGGAGCGTAGGCGGCGTGGTAAGTCAGATGTGAAATCCCGGGGCTCAACCCCGGAACTGCATCCGATACTGCCGTGCTAGAGGATTGGAGAGGTAGCTGGAATTCTTGGTGTAGCAGTGAAATGCGTGGAGATCAAGAGGAACACTCGTGGCGAAAGCGAGCTACTGGACAATATCTGACGCTGAGGCTCGAAGGCCAGGGTAGCGAAAGGG	Verrucomicrobia	Verrucomicrobiae	Verrucomicrobiales	Verrucomicrobiaceae_1	Uncultured_3	0.0350338	0	0	0	0	0	0	0	0	0	0	0	0.0123766	0	0	0	0	0	0	0	0	0	0	0	0	0	0	0	0	0	0	0	0	0	0	0
TACGTAGGGTGCAAGCGTTGTCCGGAATTATTGGGCGTAAAGAGCTCGTAGGCGGTCTGTCGCGTCGGCTGTGAAAACCCGAGGCTCAACCTCGGGCCTGCAGTCGATACGGGCAAACTAGAGTACTGCAGGGGAGACTGGAATTCCTGGTGTAGCGGTGAAATGCGCAGATATCAGGAGGAACACCGGTGGCGAAGGCGGGTCTCTGGGCAGTAACTGACGCTGAGGAGCGAAAGCGTGGGGAGCGAACAGG	Actinobacteria	Actinobacteria	Frankiales	Geodermatophilaceae	Modestobacter	0.0215593	0	0	0	0.0169678	0	0	0	0	0	0	0	0	0	0	0	0	0	0	0	0	0	0	0	0	0.0087434	0	0	0	0	0	0	0	0	0	0
TACGTAGGGCGCAAGCGTTGTCCGGAATTATTGGGCGTAAAGAGCTCGTAGGTGGCTTGTCACGTCGGGTGTGAAAGCTTGGGGCTTAACTCCAGGTCTGCATTCGATACGGGCTGGCTAGAGGTAGGTAGGGGAGAACGGAATTCCTGGTGTAGCGGTGAAATGCGCAGATATCAGGAGGAACACCGGTGGCGAAGGCGGTTCTCTGGGCCTTACCTGACGCTGAGGAGCGAAAGCGTGGGGAGCGAACAGG	Actinobacteria	Actinobacteria	Streptosporangiales	Streptosporangiaceae	Streptosporangium	0	0	0	0	0	0	0	0	0	0	0	0	0	0	0	0.0280873	0.0188804	0	0	0	0	0	0	0	0	0	0	0	0	0	0	0	0	0	0	0
TACGGAGGGTGCAAGCGTTAATCGGAATTACTGGGCGTAAAGGGTGCGTAGGTGGTTTTGTAAGTTATCTGTGAAATACCTGGGCTCAACCTGGGCAGGTCAGATGATACTGCGAGACTCGAGTATGGGAGAGGGTAGTGGAATTTCCGGTGTAGCGGTGAAATGCGTAGAGATCGGAAGGAACACCAGTGGCGAAGGCGGCTACCTGGCCTAATACTGACACTGAGGCACGAAAGCGTGGGGAGCAAACAGG	Proteobacteria	Gammaproteobacteria_2	Legionellales	Legionellaceae	Legionella_1	0.00672043	0	0	0.0293266	0	0	0	0.00899382	0	0	0	0	0	0	0	0	0	0	0	0	0	0	0	0	0	0	0	0	0	0	0	0	0	0	0	0
TACGTAGGGTGCAAGCGTTAATCGGAATTACTGGGCGTAAAGCGTGCGCAGGCGGTTGTGCAAGACAGATGTGAAATCCCCGGGCTCAACCTGGGAACTGCATTTGTGACTGCACGGCTGGAGTGCGGCAGAGGGGGATGGAATTCCGCGTGTAGCAGTGAAATGCGTAGATATGCGGAGGAACACCGATGGCGAAGGCAATCCCCTGGGCCTGCACTGACGCTCATGCACGAAAGCGTGGGGAGCAAACAGG	Proteobacteria	Betaproteobacteria	Burkholderiales	Comamonadaceae	Leptothrix_2	0.0436828	0	0	0	0	0	0	0	0	0	0	0	0	0	0	0	0	0	0	0	0	0	0	0	0	0	0	0	0	0	0	0	0	0	0	0
TACAGAGGGTGCGAGCGTTGTTCGGAATTATTGGGCGTAAAGGGCGCGTAGGCGGTGCGGTAAGTCACCTGTGAAATCTCCTGGCTCAACTGGGAGCTTGCAGGCGAAACTGCCGTGCTGGAGTGTGGGAGAGGTGCGTGGAATTCCCGGTGTAGCGGTGAAATGCGTAGATATCGGGAGGAACACCTGTGGCGAAAGCGGCGCACTGGACCACAACTGACGCTGAGGCGCGAAAGCTAGGGGAGCAAACAGG	Acidobacteria	Acidobacteria	Acidobacteriales	Acidobacteriaceae	Uncultured_18	0	0	0	0	0	0	0	0	0.0173237	0	0	0	0	0	0	0	0.0203234	0	0	0	0	0	0	0	0	0	0	0	0	0	0	0	0	0	0	0.00579529
TACGTAGGGCGCAAGCGTTGTCCGGAATTATTGGGCGTAAAGAGCTCGTAGGCGGTTTGTCGCGTCTGCTGTGAAATCCTCAGGCTCAACTTGGGGCGTGCAGTGGGTACGGGCAGACTAGAGTGCGGTAGGGGAGACTGGAATTCCTGGTGTAGCGGTGGAATGCGCAGATATCAGGAGGAACACCGATGGCGAAGGCAGGTCTCTGGGCCGTTACTGACGCTGAGGAGCGAAAGCATGGGGAGCGAACAGG	Actinobacteria	Actinobacteria	Actinomycetales	Beutenbergiaceae	Salana	0	0	0	0	0	0	0	0.0427625	0	0	0	0	0	0	0	0	0	0	0	0	0	0	0	0	0	0	0	0	0	0	0	0	0	0	0	0
TACGTAGGGTGCAAGCGTTGTCCGGAATTATTGGGCGTAAAGAGCTCGTAGGCGGCTTGTCACGTCGACTGTGAAAACCCGGGGCTCAACTCCGGGCCTGCAGTCGATACGGGCTGGCTTGAGTGCGGTAGGGGAGACTGGAATTCCTGGTGTAGCGGTGAAATGCGCAGATATCAGGAGGAACACCGGTGGCGAAGGCGGGTCTCTGGGCCGTAACTGACGCTGAGGAGCGAAAGCGTGGGGAGCGAACAGG	Actinobacteria	Actinobacteria	Frankiales	Cryptosporangiaceae	Cryptosporangium	0	0	0	0	0	0	0	0	0	0	0	0	0	0	0	0.0426845	0	0	0	0	0	0	0	0	0	0	0	0	0	0	0	0	0	0	0	0
GACGTAGGGCGCGAGCGTTGTCCGGATTTATTGGGCGTAAAGAGCTCGTAGGCGGCTTGTTGCGTCGACCGTGAAAACCCGGGGCTCAACTTCGGGCTTGCGGTCGATACGGGCGGGCTAGAGTTCGGTAGGGGAGACTGGAATTCCTGGTGTAGCGGTGAAATGCGCAGATATCAGGAGGAACACCGGTGGCGAAGGCGGGTCTCTGGGCCGATACTGACGCTGAGGAGCGAAAGCGTGGGGAGCGAACAGG	Actinobacteria	Actinobacteria	Micromonosporales	Micromonosporaceae	Micromonosporaceae	0	0	0	0	0.0424196	0	0	0	0	0	0	0	0	0	0	0	0	0	0	0	0	0	0	0	0	0	0	0	0	0	0	0	0	0	0	0
GACGAACCGAGCGAACGTTGTTCGGAATCACTGGGCTTAAAGGGCGCGTAGGCGGGTGCTCAAGTCCGGGGTGAAATCCCACAGCTCAACTGTGGAACTGCCTCGGATACTGGGCGTCTCGAGTGTGGTAGGGGTATGCGGAACTATCGGTGGAGCGGTGAAATGCGTTGATATCGATAGGAACTCCGGTGGCGAAGGCGGCATACTGGACCACCACTGACGCTGATGCGCGAAAGCCAGGGGAGCAAACGGG	Planctomycetes	Planctomycetacia	Planctomycetales	Planctomycetaceae	Zavarzinella	0	0	0	0	0.0169678	0	0	0.00674536	0	0	0	0.00940557	0	0	0	0	0	0	0	0	0	0	0	0	0	0.0087434	0	0	0	0	0	0	0	0	0	0
TACGGAGGGTGCAAGCGTTATCCGGATTTATTGGGTTTAAAGGGTCCGTAGGCTGATGTGTAAGTCAGTGGTGAAATCTCACAGCTTAACTGTGAAACTGCCATTGATACTGCATGTCTTGAGTGTTGTTGAAGTAGCTGGAATAAGTAGTGTAGCGGTGAAATGCATAGATATTACTTAGAACACCAATTGCGAAGGCAGGTTACTAAGCAACAACTGACGCTGATGGACGAAAGCGTGGGGAGCGAACAGG	Bacteroidetes	Flavobacteria	Flavobacteriales	Flavobacteriaceae_2	Chryseobacterium_1	0	0	0	0.0410172	0	0	0	0	0	0	0	0	0	0	0	0	0	0	0	0	0	0	0	0	0	0	0	0	0	0	0	0	0	0	0	0
TACGTAGGTGGCAAGCGTTATCCGGAATTATTGGGCGTAAAGAGTGAGCAGGCGGTTGTCTAAGTCTGAAGTCAAATGCAGTGGCTTAACCACTGTTCGCTTTGGAAACTGGACGACTAGAGTACGAGAGAGGTAAGTGGAATTCCATGTGTAGCGGTGAAATGCGTAGATATATGGAGGAACACCAGTGGCGAAGGCGACTTACTAGCTCGATACTGACGCTCAGTCACGAAAGCGTGGGTAGCAAATAGG	Firmicutes	Erysipelotrichi	Erysipelotrichales	Erysipelotrichaceae	Uncultured_9	0	0	0	0	0	0	0	0	0	0	0	0	0.0133014	0	0.0148399	0	0	0	0	0	0	0	0	0	0.00688208	0	0	0	0	0	0.00223549	0	0	0.003452	0	0
TACGAAGGGGGCTAGCGTTGCTCGGAATTACTGGGCGTAAAGGGCGCGTAGGCGGCCTGGTTAGTCAGGCGTGAAATTCCCGGGCTTAACCTGGGGACTGCGCTTGATACTGCTGGGCTTGAGGGTGGAAGAGGGTCGTGGAATTCCCAGTGTAGAGGTGAAATTCGTAGATATTGGGAAGAACACCGGTGGCGAAGGCGGCGACCTGGTCCATTACTGACGCTGAGGCGCGACAGCGTGGGGAGCAAACAGG	Proteobacteria	Alphaproteobacteria	Rhodospirillales_1	Acetobacteraceae	Roseomonas_4	0	0	0	0	0	0	0	0	0.0155848	0	0	0.0250476	0	0	0	0	0	0	0	0	0	0	0	0	0	0	0	0	0	0	0	0	0	0	0	0
TACGAAGGGGGCTAGCGTTGCTCGGAATGACTGGGCGTAAAGGGCGCGTAGGCGGCACACATAGTCAGGCGTGAAATTCCTGGGCTTAACCTGGGGGCTGCGTTTGATACATGTGAGCTAGAGGATGGAAGAGGCTCGTGGAATTCCCAGTGTAGAGGTGAAATTCGTAGATATTGGGAAGAACACCGGTGGCGAAGGCGGCGAGCTGGTCCATTACTGACGCTGAGGCGCGAAAGCGTGGGGAGCAAACAGG	Proteobacteria	Alphaproteobacteria	Rhodospirillales_1	Acetobacteraceae	Roseococcus	0	0	0	0	0	0	0	0	0	0	0	0	0	0	0	0.0405705	0	0	0	0	0	0	0	0	0	0	0	0	0	0	0	0	0	0	0	0
TACGTAGGGTGCAAGCGTTGTCCGGAATTATTGGGCGTAAAGAGCTCGTAGGCGGTTCGTCGCGTCGGCTGTGAAAACCCGGAGCTCAACTCCGGGCCTGCAGTCGATACGGGCGGACTTGAGTGTTGCAGGGGAGACTGGAATTCCTGGTGTAGCGGTGAAATGCGCAGATATCAGGAGGAACACCGGTGGCGAAGGCGGGTCTCTGGGCAACTACTGACGCTGAGGAGCGAAAGCGTGGGGAGCGAACAGG	Actinobacteria	Actinobacteria	Frankiales	Geodermatophilaceae	Geodermatophilus	0	0	0	0	0.0311077	0	0	0	0	0	0	0	0	0	0	0	0.00923958	0	0	0	0	0	0	0	0	0	0	0	0	0	0	0	0	0	0	0
TACGTAGGGCGCAAGCGTTGTCCGGAATTATTGGGCGTAAAGAGCTCGTAGGCGGTCTGTCGCGTCTGGTGTGAAAACTCAAGGCTCAACCTTGAGCTTGCATCGGGTACGGGCAGACTAGAGTGTGGTAGGGGTGACTGGAATTCCTGGTGTAGCGGTGGAATGCGCAGATATCAGGAGGAACACCGATGGCGAAGGCAGGTCACTGGGCCACTACTGACGCTGAGGAGCGAAAGCATGGGGAGCGAACAGG	Actinobacteria	Actinobacteria	Micrococcales_1	Sanguibacteraceae	Sanguibacter	0.0403226	0	0	0	0	0	0	0	0	0	0	0	0	0	0	0	0	0	0	0	0	0	0	0	0	0	0	0	0	0	0	0	0	0	0	0
TACGTAGGTGGCAAGCGTTGTCCGGATTTATTGGGCGTAAAGCGAGCGCAGGCGGTTTCTTAAGTCTGATGTGAAAGCCCCCGGCTCAACCGGGGAGGGTCATTGGAAACTGGGAGACTTGAGTGCAGAAGAGGAGAGTGGAATTCCATGTGTAGCGGTGAAATGCGTAGATATATGGAGGAACACCAGTGGCGAAGGCGGCTCTCTGGTCTGTAACTGACGCTGAGGCTCGAAAGCGTGGGGAGCAAACAGG	Firmicutes	Bacilli	Lactobacillales	Enterococcaceae	Enterococcus	0	0	0	0	0	0	0	0	0	0	0	0	0	0	0	0	0	0	0	0.0190085	0	0	0.0209702	0	0	0	0	0	0	0	0	0	0	0	0	0
TACGAGGGGGGCAAGCGTTGTTCGGAATTATTGGGCGTAAAGGGTGCGTAGGCGGTTTGATAAGTCATCTGTGAAATCTCTGGGCTCAACCCAGAGTCTGCAGGCGAAACTGTCGGGCTTGAGAGTGGGAGAGGTGAGTGGAATTTCCGGTGTAGCGGTGAAATGCGTAGATATCGGAAGGAACACCTGTGGCGAAAGCGGCTCACTGGACCATTTCTGACGCTGATGCACGAAAGCTAGGGGAGCAAACAGG	Acidobacteria	Acidobacteria	Acidobacteriales	Acidobacteriaceae	Uncultured_12	0	0	0	0	0	0	0	0	0	0	0	0.028159	0	0	0	0.00985028	0	0	0	0	0	0	0	0	0	0	0	0	0	0	0.00149032	0	0	0	0	0
TACGTAGGGCGCGAGCGTTATCCGGAATTATTGGGCGTAAAGAGCTCGTAGGCGGTTTGTCGCGTCTGCTGTGAAAGCCCGGGGCTCAACCCCGGGTCTGCAGTGGGTACGGGCAGGCTGGAGTGCAGTAGGGGAGACTGGAATTCCTGGTGTAGCGGTGAAATGCGCAGATATCAGGAGGAACACCGATGGCGAAGGCAGGTCTCTGGGCTGTAACTGACGCTGAGGAGCGAAAGCGTGGGGAGCGAACAGG	Actinobacteria	Actinobacteria	Micrococcales_1	Micrococcaceae	Sinomonas	0	0	0	0	0.0226238	0	0	0	0.0166065	0	0	0	0	0	0	0	0	0	0	0	0	0	0	0	0	0	0	0	0	0	0	0	0	0	0	0
TACGGAGGGTGCAAGCATTAATCGGATTTATTGGGCGTAAAGGGCGCGTAGGCGGGGATATAAGTCAGATGTGAAATCCTGGGGCTCAACCTCAGAACTGCATTTGAAACTTTATCTCTAGAGGGTAGGAGGAGAAAACGGAATTCCACAAGTAGCGGTGAAATGCGTAGATATGTGGAAGAACACCGGTGGCGAAGGCGGTTTTCTATCTTATTCCTGACGCTGAGGCGCGAAAGCAAGGGGATCAAACAGG	Chlamydiae	Chlamydiae	Chlamydiales	Parachlamydiaceae	Candidatus_Protochlamydia	0.00808473	0	0	0.030676	0	0	0	0	0	0	0	0	0	0	0	0	0	0	0	0	0	0	0	0	0	0	0	0	0	0	0	0	0	0	0	0
TACGGAGGGGGCTAGCGTTGTTCGGAAATACTGGGCGTAAAGCGAACGTAGGCGGCTTGGCAAGTCAGGGGTGAAATCCCAGTGCTCAACACTGGAACTGCCTTTGAAACTGCCAGGCTTGAATCCTGGAGAGGCGAGTGGAATTCCGAGTGTAGAGGTGAAATTCGTAGATATTCGGAAGAACACCAGTGGCGAAGGCGACTCGCTGGACAGGTATTGACGCTGAGGTTCGAAAGCGTGGGGAGCAAACAGG	Proteobacteria	Alphaproteobacteria	Sphingomonadales	Erythrobacteraceae	Uncultured_3	0.0273923	0	0	0	0.0113119	0	0	0	0	0	0	0	0	0	0	0	0	0	0	0	0	0	0	0	0	0	0	0	0	0	0	0	0	0	0	0
TACGAAGGGTGCAAGCGTTACTCGGAATTACTGGGCGTAAAGCGTGCGTAGGTGGTCTGTTAAGTCTGTCGTGAAAGCCCTGGGCTCAACCTGGGAACTGCGATGGAAACTGGCTGACTAGAGTGTGGTAGAGGGTAGCGGAATTCCTGGTGTAGCAGTGAAATGCGTAGATATCAGGAGGAACATCCATGGCGAAGGCAGCTACCTGGGCCAACACTGACACTGAGGCACGAAAGCGTGGGGAGCAAACAGG	Proteobacteria	Gammaproteobacteria	Xanthomonadales	Xanthomonadaceae	Stenotrophomonas	0	0	0	0.00733165	0	0	0	0	0	0	0	0	0	0	0	0.0187248	0	0	0	0	0	0	0	0	0.00670522	0	0	0	0	0	0.00521613	0	0	0	0	0
GACGAACCGTGCAAACGTTATTCGGAATCACTGGGCTTAAAGGGCGCGTAGGCGGGCCGTCCAGTCGGGGGTGAAATCGTTCGGCTCAACCGGACCCGTGCCTCCGATACTGACGGTCTCGAGGGGGGTAGGGGCCTGCGGAACTTCCGGTGGAGCGGTGAAATGCGTAGATATCGGAAGGAACGCCGGTGGCGAAAGCGGCGGGCTGGACCCCTTCTGACGCTGAGGCGCGAAAGCCAGGGGAGCGAACGGG	Planctomycetes	Planctomycetacia	Planctomycetales	Planctomycetaceae	Uncultured_26	0	0	0	0	0.0227022	0	0	0	0	0	0	0	0	0	0	0	0	0	0	0	0	0	0	0	0	0.0149527	0	0	0	0	0	0	0	0	0	0
TACGTAGGGCGCAAGCGTTATCCGGAATTATTGGGCGTAAAGAGCTTGTAGGCGGTTCGTCGCGTCTGGTGTGAAAGCCCATCGCTTAACGGTGGGTCTGCGCCGGGTACGGGCGGGCTAGAGTGCAGTAGGGGAGACTGGAATTCCCGGTGTAACGGTGGAATGTGTAGATATCGGGAAGAACACCAATGGCGAAGGCAGGTCTCTGGGCTGTTACTGACGCTGAGAAGCGAAAGCGTGGGGAGCGAACAGG	Actinobacteria	Actinobacteria	Bifidobacteriales	Bifidobacteriaceae	Gardnerella	0	0	0	0	0	0	0.0348821	0	0	0	0	0	0	0	0	0	0	0	0	0	0	0	0	0	0	0	0	0	0	0	0	0	0	0	0	0.00231811
TACGGAGGGTGCGAGCGTTAATCGGAATAACTGGGCGTAAAGGGCACGCAGGCGGTTATTTAAGTGAGGTGTGAAAGCCCCGGGCTTAACCTGGGAATTGCATTTCAGACTGGGTAACTAGAGTACTTTAGGGAGGGGTAGAATTCCACGTGTAGCGGTGAAATGCGTAGAGATGTGGAGGAATACCGAAGGCGAAGGCAGCCCCTTGGGAATGTACTGACGCTCATGTGCGAAAGCGTGGGGAGCAAACAGG	Proteobacteria	Gammaproteobacteria_1	Pasteurellales	Pasteurellaceae	Haemophilus_1	0	0	0	0	0	0	0	0	0	0.0371557	0	0	0	0	0	0	0	0	0	0	0	0	0	0	0	0	0	0	0	0	0	0	0	0	0	0
TACGTAGGGTCCGAGCGTTGTCCGGAATTATTGGGCGTAAAGAGCTCGTAGGCGGTTTGTCGCGTCTGCTGTGAAATCTCCAGGCTCAACCTGGAGTCTGCAGTGGGTACGGGCAGACTTGAGTGGTGTAGGGGAGACTGGAATTCCTGGTGTAGCGGTGGAATGCGCAGATATCAGGAGGAACACCGATGGCGAAGGCAGGTCTCTGGGCACTTACTGACGCTGAGGAGCGAAAGCGTGGGGAGCGAACAGG	Actinobacteria	Actinobacteria	Micrococcales_3	Microbacteriaceae	Agromyces_2	0.0213051	0	0	0	0	0	0	0	0	0	0	0	0	0	0	0	0.0157337	0	0	0	0	0	0	0	0	0	0	0	0	0	0	0	0	0	0	0
TACGTAGGGTGCGAGCGTTGTCCGGAATTACTGGGCGTAAAGAGCTTGTAGGCGGTTCGTCGCGTCGATTGTGAAAACTTGCAGCTCAACTGCAAGCTTGCAGTCGATACGGGCGGACTAGAGTACTTCAGGGGAGACTGGAATTCCTGGTGTAGCGGTGAAATGCGCAGATATCAGGAGGAACACCGGTGGCGAAGGCGGGTCTCTGGGAAGTAACTGACGCTGAGAAGCGAAAGCGTGGGTAGCGAACAGG	Actinobacteria	Actinobacteria	Corynebacteriales	Nocardiaceae	Nocardia	0	0	0	0	0	0	0	0	0.0181823	0.0185779	0	0	0	0	0	0	0	0	0	0	0	0	0	0	0	0	0	0	0	0	0	0	0	0	0	0
TACGTAGGTGGCAAGCGTTGTCCGGAATTACTGGGTGTAAAGGGCGTGTAGGCGGGACTGTAAGTCAGATGTGAAATGCTTCGGCTCAACCGGGGAATTGCATCTGAAACTATGGTTCTTGAGTGCTGGAGAGGAAAGCGGAATTCCTAGTGTAGCGGTGAAATGCGTAGATATTAGGAGGAACACCAGTGGCGAAGGCGGCTTTCTGGACAGTAACTGACGCTGAGGCGCGAAAGCGTGGGGAGCAAACAGG	Firmicutes	Clostridia_1	Clostridiales	Ruminococcaceae	Uncultured_33	0	0	0	0	0	0	0	0	0	0	0	0	0	0	0	0	0	0	0	0	0	0	0	0	0	0	0	0.0131999	0.0197836	0	0	0.0036408	0	0	0	0
TACGAAGGGGGCTAGCGTTGTTCGGAATTACTGGGCGTAAAGCGCACGTAGGCGGACATTTAAGTCAGGGGTGAAATCCCGGGGCTCAACCCCGGAACGGCCTTTGATACTGGGTGTCTTGAGTTCGGAAGAGGTGAGTGGAATTGCGAGTGTAGAGGTGAAATTCGTAGATATTCGCAGGAACACCAGTGGCGAAGGCGGCTCACTGGTCCGATACTGACGCTGAGGTGCGAAAGCGTGGGGAGCAAACAGG	Proteobacteria	Alphaproteobacteria	Rhizobiales_1	Aurantimonadaceae	Aurantimonas_3	0	0	0	0	0.019459	0	0	0	0.0166065	0	0	0	0	0	0	0	0	0	0	0	0	0	0	0	0	0	0	0	0	0	0	0	0	0	0	0
TACGAAGGGGGCTAGCGTTGCTCGGAATCACTGGGCGTAAAGGGCGCGTAGGCGGCCATTCAAGTCAGGGGTGAAAGCCTGGAGCTTAACTCCAGAACTGCCTTTGATACTGTTTGGCTTGAGACCGGAAGAGGTTAGTGGAACTGCGAGTGTAGAGGTGAAATTCGTAGATATTCGCAAGAACACCAGTGGCGAAGGCGGCTAACTGGTCCGGTTCTGACGCTGAGGCGCGAAAGCGTGGGGAGCAAACAGG	Proteobacteria	Alphaproteobacteria	Rhizobiales_2	Bradyrhizobiaceae	Uncultured_4	0	0	0	0	0.0358487	0	0	0	0	0	0	0	0	0	0	0	0	0	0	0	0	0	0	0	0	0	0	0	0	0	0	0	0	0	0	0
TACGTAGGGGGCAAGCGTTATCCGGATTTACTGGGTGTAAAGGGAGCGTAGACGGACTATCAAGTCTGATGTGAAAGGCAGGGGCTCAACCCCTGGACTGCATTGGAAACTGATGATCTGGAGTGTCGGAGAGGTAAGTGGAATTCCTAGTGTAGCGGTGAAATGCGTAGATATTAGGAGGAACACCAGTGGCGAAGGCGACTTACTGGACGATAACTGACGTTGAGGCTCGAAAGCGTGGGGAGCAAACAGG	Firmicutes	Clostridia_1	Clostridiales	Lachnospiraceae	Robinsoniella_Insects	0	0	0	0	0	0	0	0.0356354	0	0	0	0	0	0	0	0	0	0	0	0	0	0	0	0	0	0	0	0	0	0	0	0	0	0	0	0
TACGTAGGTGGCAAGCGTTACTCGGATTTACTAGGCGTAAAGCGCATGTAGGTGGTTAGATAAGTCTGTAGTGAAATCTCTCGGCTTAACCGGGAGCGGTCTATAGAAACTGTCTGGCTTGAGTATATGAGGGGGAGACGGAATTCCTGGTGTAGCGGTGAAATGCGTAGATATCAGGAGGAACACCGATGGCGAAAGCAGTCTCCTGGCATAAAACTGACGCTGAGGTGCGAAAGCTAGGGTAGCAAACAGG	Elusimicrobia	Elusimicrobia	Endomicrobiales	Endomicrobiaceae	Environmental_cluster_I	0	0	0	0	0	0	0	0	0	0	0	0	0	0	0	0	0	0	0	0	0	0	0	0	0	0	0	0	0.0156904	0.0192951	0	0	0	0	0	0
TACGGAGGGTGCAAGCGTTATCCGGATTTATTGGGTTTAAAGGGTCCGTAGGCGGACTTATAAGTCAGTGGTGAAAGCCTGTCGCTTAACGATAGAACTGCCATTGATACTGTAAGTCTTGAGTATATTTGAGGTAGCTGGAATAAGTAGTGTAGCGGTGAAATGCATAGATATTACTTAGAACACCAATTGCGAAGGCAGGTTACCAAGATATAACTGACGCTGAGGGACGAAAGCGTGGGGAGCGAACAGG	Bacteroidetes	Flavobacteria	Flavobacteriales	Flavobacteriaceae_2	Cloacibacterium	0	0	0	0	0	0	0	0	0	0	0	0	0	0	0	0	0.0348402	0	0	0	0	0	0	0	0	0	0	0	0	0	0	0	0	0	0	0
TACAGAGGGTGCAAGCGTTAATCGGAATTACTGGGCGTAAAGCGCGCGTAGGTGGTTCGTTAAGTTGGATGTGAAATCCCCGGGCTCAACCTGGGAACTGCATCCAAAACTGGCGAGCTAGAGTATGGTAGAGGGTGGTGGAATTTCCTGTGTAGCGGTGAAATGCGTAGATATAGGAAGGAACACCAGTGGCGAAGGCGACCACCTGGACTGATACTGACACTGAGGTGCGAAAGCGTGGGGAGCAAACAGG	Proteobacteria	Gammaproteobacteria_1	Pseudomonadales	Pseudomonadaceae	Pseudomonas_1	0.028945	0	0	0	0	0	0	0	0	0	0	0	0	0	0	0	0	0	0	0	0.0052304	0	0	0	0	0	0	0	0	0	0	0	0	0	0	0
TACGAAGGGTGCAAGCGTTACTCGGAATTACTGGGCGTAAAGCGTGCGTAGGTGGTGGTTTAAGTCAGATGTGAAAGCCCTGGGCTCAACCTGGGAACTGCATTTGATACTGGATCACTAGAGTGCGGTAGAGGATAGTGGAATTCCCGGTGTAGCAGTGAAATGCGTAGAGATCGGGAGGAACACCAGTGGCGAAGGCGACTATCTGGACCAGCACTGACACTGAGGCACGAAAGCGTGGGGAGCAAACAGG	Proteobacteria	Gammaproteobacteria	Xanthomonadales	Xanthomonadaceae	Lysobacter_2	0	0	0	0	0	0	0	0	0	0	0	0	0	0	0	0.011636	0.021559	0	0	0	0	0	0	0	0	0	0	0	0	0	0	0	0	0	0	0
TACGGAGGGTGCAAGCGTTATCCGGATTCACTGGGTTTAAAGGGAGCGTAGGTGGGTTGGTAAGTCAGAGGTGAAATCTCCGAGCTTAACTCGGAAACTGCCTTTGATACTATCAGTCTTGAATATTGTTGAGGTTAGCGGAATATGTCATGTAGCGGTGAAATGCTTAGATATGACATAGAACACCAATTGCGAAGGCAGCTGGCTAAACATATATTGACACTGAGGCTCGAAAGCGTGGGGATCAAACAGG	Bacteroidetes	Sphingobacteria	Sphingobacteriales_2	Chitinophagaceae	Niabella	0	0	0	0	0	0	0	0	0	0	0	0	0.0151172	0	0	0	0	0	0	0	0	0	0	0	0	0	0	0.0138715	0.00136439	0	0	0.0027306	0	0	0	0
TACGTAGGGCGCAAGCGTTGTCCGGAATTATTGGGCGTAAAGAGCTCGTAGGCGGCTTGTCACGTCGGATGTGAAAGCCCGGGGCTTAACCCCGGGTCTGCATTCGATACGGGCAGGCTAGAGTTCGGTAGGGGAGATCGGAATTCCTGGTGTAGCGGTGAAATGCGCAGATATCAGGAGGAACACCGGTGGCGAAGGCGGATCTCTGGGCCGATACTGACGCTGAGGAGCGAAAGCGTGGGGAGCGAACAGG	Actinobacteria	Actinobacteria	Actinomycetales_1	Streptomycetaceae	Streptomyces_5	0	0	0	0	0	0	0	0	0	0	0	0	0	0	0	0.0328343	0	0	0	0	0	0	0	0	0	0	0	0	0	0	0	0	0	0	0	0
TACGAAGGGTGCAAGCGTTACTCGGAATTACTGGGCGTAAAGCGTGCGTAGGTGGTTGATTAAGTCTGTCGTGAAAGCCCTGGGCTCAACCTGGGAATTGCGATGGATACTGGTCGACTAGAGTGTGGTAGAGGGATGTGGAATTTCCGGTGTAGCAGTGAAATGCGTAGAGATCGGAAGGAACATCTGTGGCGAAGGCGACATCCTGGGCCAACACTGACACTGAGGCACGAAAGCGTGGGGAGCAAACAGG	Proteobacteria	Gammaproteobacteria	Xanthomonadales	Xanthomonadaceae	Pseudoxanthomonas	0.0242542	0	0	0	0	0	0	0	0	0	0	0	0	0	0	0	0	0	0	0	0	0	0	0	0	0	0	0	0	0	0.00206226	0.0054612	0	0	0	0
TACGTAGGTGGCAAGCGTTGTCCGGAATTATTGGGCGTAAAGCGCGCGCAGGTGGTTCCTTAAGTCTGATGTGAAAGCCCACGGCTCAACCGTGGAAGGTCATTGGAAACTGGGGAACTTGAGTGCAGAAGAGGAAAGTGGAATTCCAAGTGTAGCGGTGAAATGCGTAGATATTTGGAGGAACACCAGTGGCGAAGGCGACTTTCTGGTCTGTAACTGACACTGAGGCGCGAAAGCGTGGGGAGCAAACAGG	Firmicutes	Bacilli	Bacillales	Bacillaceae	Bacillus_1	0	0	0	0	0	0	0	0	0	0	0	0	0	0	0	0.0310294	0	0	0	0	0	0	0	0	0	0	0	0	0	0	0	0	0	0	0	0
TACGGAGGGTGCAAGCGTTATCCGGATTCACTGGGTTTAAAGGGTGCGTAGGTGGGCAGTTAAGTCAGTGGTGAAATCTCCGGGCTTAACCCGGAAACTGCCATTGATACTATCTGTCTTGAATATCGTGGAGGTGAGCGGAATATGTCATGTAGCGGTGAAATGCTTAGATATGACATAGAACACCAATTGCGAAGGCAGCTCACTACGCGAATATTGACACTGAGGCACGAAAGCGTGGGGATCAAACAGG	Bacteroidetes	Sphingobacteria	Sphingobacteriales_2	Chitinophagaceae	Uncultured_10	0.0134409	0	0	0.0109975	0	0	0	0.00651593	0	0	0	0	0	0	0	0	0	0	0	0	0	0	0	0	0	0	0	0	0	0	0	0	0	0	0	0
TACGTAGGTGGCAAGCGTTGTCCGGAATTATTGGGCGTAAAGCGCGCGCAGGTGGTTCTTTAAGTCTGATGTGAAAGCCCACGGCTCAACCGTGGAAGGTCATTGGAAACTGGGGAACTTGAGTGCAGAAGAGGAAAGTGGAATTCCAAGTGTAGCGGTGAAATGCGTAGATATTTGGAGGAACACCAGTGGCGAAGGCGACTTTCTGGTCTGTAACTGACACTGAGGCGCGAAAGCGTGGGGAGCAAACAGG	Firmicutes	Bacilli	Bacillales	Bacillaceae	Bacillus_6	0	0	0	0	0	0	0	0	0	0	0	0	0	0	0	0.0187248	0	0	0	0	0	0	0	0	0	0	0	0	0	0	0	0.0121459	0	0	0	0
TACGGAGGGAGCTAGCGTTGTTCGGATATACTGGGCGTAAAGCGCACGTAGGCGGCGCAGCAAGTCAGGGGTGAAATCCCGGAGCTCAACTCCGGAACTGCCCTTGAAACTGCAGTGCTAGAATTCTGGAGAGGCGAGTGGAATTCCGAGTGTAGAGGTGAAATTCGTAGATATTCGGAAGAACACCAGTGGCGAAGGCGACTCGCTGGACAGACATTGACGCTGAGGTGCGAAAGCGTGGGGAGCAAACAGG	Proteobacteria	Alphaproteobacteria	Sphingomonadales	Erythrobacteraceae	Altererythrobacter	0.0304358	0	0	0	0	0	0	0	0	0	0	0	0	0	0	0	0	0	0	0	0	0	0	0	0	0	0	0	0	0	0	0	0	0	0	0
TACAGAGGGTGCTAGCGTTGTTCGGAATTACTGGGCGTAAAGGGCGTGTAGGCGGTTGCGTAAGTCAGATGTTAAAGACCCGGGCTTAACCTGGGGGATGCGTTTGATACTGCGTGACTAGAGTGCAGGAGAGGAGAGTGGAATTCCCGGTGTAGAGGTGAAATTCGTAGATATCGGGAGGAACACCAGTGGCGAAGGCGGCTCTCTGGACTGCTACTGACGCTGAGGCGCGAAAGCGTGGGGAGCAAACAGG	Proteobacteria	Alphaproteobacteria	Rickettsiales	Candidatus_Hepatincola	Candidatus_Hepatincola	0	0	0	0	0	0	0	0	0.0145307	0.00928893	0	0	0	0	0	0	0	0	0	0	0	0	0	0	0	0	0	0	0	0	0	0	0	0	0.00660475	0
TACGAAGGGGGCTAGCGTTGTTCGGATTAACTGGGCGTAAAGCGCGCGTAGGCGGGTTTTTAAGTCAGGGGTGAAATCCCAAGGCTCAACCTTGGAACTGCCTTTGATACTGGAAATCTTGAGTCCGGGAGAGGTGAGTGGAACTGCGAGTGTAGAGGTGAAATTCGTAGATATTCGCAAGAACACCAGTGGCGAAGGCGGCTCACTGGCCCGGTACTGACGCTGAGGTGCGAAAGCGTGGGGAGCAAACAGG	Proteobacteria	Alphaproteobacteria	Rhizobiales_2	Beijerinckiaceae	Beijerinckia	0	0	0	0	0	0	0	0	0.0296978	0	0	0	0	0	0	0	0	0	0	0	0	0	0	0	0	0	0	0	0	0	0	0	0	0	0	0
TACAGAGGGTGCGAGCGTTGTCCGGAATCACTGGGCGTAAAGGGCGCGTAGGCGGCTTCTTAAGCGTGTGGTGAAAGCGCGGGGCTCAACCCCGCGTCGGCCATGCGAACTGGGAGGCTGGAGCATGTCAGAGGCAGGCGGAATTCCGGGTGCAGCGGTGGAATGCGTAGAGATCCGGAAGAACACCGGTGGCGAAGGCGGCCTGCTGGGACATGGCTGACGCTGAGGCGCGACAGCGTGGGGAGCAAACAGG	Gemmatimonadetes	Gemmatimonadetes	Gemmatimonadales	Gemmatimonadaceae	Gemmatimonas	0.0134409	0	0	0.015338	0	0	0	0	0	0	0	0	0	0	0	0	0	0	0	0	0	0	0	0	0	0	0	0	0	0	0	0	0	0	0	0
TACGAAGGGTGCAAGCGTTGTTCGGATTTACTGGGCGTAAAGGGCGCGTAGGCGGCTTTGCAAGTCAGAGGTGAAATACCCGGGCTCAACCTGGGAGTTGCCTTTGAAACTGTGGAGCTAGTGGAGACGAGAGGATGGCGGAATATCCAGTGTAGAGGTGAAATTCGTAGATATTGGGTAGAACACCGGTTGCGAAGGCGGCTATCTGGAGTCTAACAGACGCTGAGGCGCGAAAGCGTGGGGATCAAACAGG	Proteobacteria	Alphaproteobacteria	Rhodospirillales	Rhodospirillaceae	Uncultured_3	0	0	0	0	0	0	0	0	0	0	0	0	0	0	0	0	0	0	0	0	0	0.00935738	0	0	0	0	0	0	0	0	0	0	0	0.0153635	0	0.00403441
CACGTAGGGGGCGAGCGTTATCCGGATTCATTGGGCGTAAAGCGCGCGCAGGCGGCCGCCTAAGCGGGACCTCTAATCCCGGGGCTCAACCCCGGGCCGGGTCCCGAACTGGGCGGCTCGGGTGCGGTAGAGGAGAGCGGAATTCCCGGTGTAGCGGTGGAATGCGCAGATATCGGGAAGAACACCGATGGCGAAGGCAGCTCTCTGGGCCGCCACCGACGCTGAGGCGCGAAAGCTAGGGGAGCGAACAGG	Actinobacteria	Actinobacteria	Coriobacteriales	Coriobacteriaceae	Enterorhabdus	0	0	0	0	0	0	0	0	0	0	0	0	0	0	0	0	0	0	0	0	0	0	0	0	0	0	0	0	0	0	0.00968711	0.0176012	0	0	0	0
GACGAACCGTGCGAACGTTATTCGGAATCATTGGGCTTAAAGGGCGCGTAGGCGGGCGACCGCGTCGAGTGCTGAAAGCCCCCGGCTCAACCGGGGAACGGGCCTCGAGACGGGTCGCCTGGAGGCGAGGAGGGGGACCTGGAACTTCCGGTGGAGCGGTGAAATGCGTTGAGATCGGAAGGAACGCCTGAGGCGAAAGCGAGGTCCTGGACTCGGCCTGACGCTGAGGCGCGAAAGCCAGGGGAGCGAACGGG	Planctomycetes	Planctomycetacia	Planctomycetales	Planctomycetaceae	Uncultured_a	0	0	0	0	0	0	0	0	0	0	0	0	0.0272109	0	0	0	0	0	0	0	0	0	0	0	0	0	0	0	0	0	0	0	0	0	0	0
TACGAAGGGGGCAAGCGTTGTTCGGAATGACTGGGCGTAAAGGGCGCGTAGGCGGTTCGTTGCGTCAGATGTGAAAGCCCCGGGCTCAACCTGGGAACTGCATTTGATACGGGCGGGCTTGAATCCAAGAGAGGGTGGTGGAATTCCCAGTGTAGAGGTGAAATTCGTAGATATTGGGAAGAACACCAGTGGCGAAGGCGGCCACCTGGCTTGGTATTGACGCTGAGGCGCGAAAGCGTGGGGAGCAAACAGG	Proteobacteria	Alphaproteobacteria	Rhodospirillales_2	Rhodospirillaceae_2	Inquilinus	0	0	0	0	0.0113119	0	0	0	0	0	0	0.0156759	0	0	0	0	0	0	0	0	0	0	0	0	0	0	0	0	0	0	0	0	0	0	0	0
CACGTAGGCACCAAGCGTTGTCCGGATTTATTGGGCGTAAAGAGCTCGTAGGCGGTTGCGTAAGTCGGGTGTGAAAACTCTGGGCTTAACCCAGAGCCGCCACTCGATACTGCGCTGACTTGAGTACGGTAGGGGAGCAGGGAATTCCTAGTGTAGCGGTGAAATGCGCAGATATTAGGAGGAACACCGGTGGCGAAGGCGCTGCTCTGGGCCGAAACTGACGCTGAGGAGCGAAAGCGTGGGTAGCAAACAGG	Actinobacteria	Actinobacteria	Acidimicrobiales	Acidimicrobiaceae_1	marine_group	0.0215593	0	0	0	0	0	0	0	0	0	0	0	0	0	0	0	0	0	0	0	0	0	0	0	0.00516156	0	0	0	0	0	0	0	0	0	0	0
TACGGAGGATCCGAGCGTTATCCGGATTTATTGGGTTTAAAGGGTGCGTAGGCGGCCAATTAAGTCAGGGGTGAAATACGGTGGCTCAACCATCGCAGTGCCTTTGATACTGATTGGCTTGAATCCATTTGAAGTGGGCGGAATAAGACAAGTAGCGGTGAAATGCATAGATATGTCTTAGAACTCCGATTGCGAAGGCAGCTCACTAAGCTGGTATTGACGCTGATGCACGAAAGCGTGGGGATCGAACAGG	Bacteroidetes	Sphingobacteria	Sphingobacteriales_1	Sphingobacteriaceae	Sphingobacterium_1	0	0	0	0	0	0	0	0	0.00779241	0	0	0	0	0	0	0.0187248	0	0	0	0	0	0	0	0	0	0	0	0	0	0	0	0	0	0	0	0
TACGTAGGTGGCAAGCGTTATCCGGAATTACTGGGCGTAAAGCGCACGCAGGCGGTCTGTTAAGTTTGACGTGAAAGCTCCCGGCTTAACTGGGAGAGGTCGTTGAAGACTGGCAGACTTGAGGCGATGAGAGGGGTGTAGAATTCCCGGTGTAGTGGTGGAATGCGTAGATATCGGGGGGAATACCAGTGGCGAAAGCGGCACCCTAGCGTTAGCCTGACGCTCATGTGCGAAAGCGTGGGGAGCGAACGGG	Chloroflexi	Caldilineae	Caldilineales	Caldilineaceae	Caldilinea	0	0	0	0	0	0	0	0	0	0	0	0	0	0	0	0.0262674	0	0	0	0	0	0	0	0	0	0	0	0	0	0	0	0	0	0	0	0
GACGAACCGTGCGAACGTTGTTCGGAATCACTGGGCTTAAAGGGCGCGTAGGCGGGGCTACAAGTCTGCGGTGAAAGCCTCCAGCTTAACTGGAGAAGTGCCGTGGATACTGTGGCCCTCGAGGAGGGTAGGGGCATCTGGAACGTTGGGTGGAGCGGTGAAATGCGTTGATATCCAACGGAACTCCGGTGGCGAAGGCGAGGTGCTGGACCCTTTCTGACGCTGAGGCGCGAAAGCCAGGGGAGCGAACGGG	Planctomycetes	Planctomycetacia	Planctomycetales	Planctomycetaceae	Uncultured_16	0	0	0	0	0	0	0	0	0	0	0	0	0	0	0	0	0	0	0	0	0	0.0146156	0	0	0	0.0112145	0	0	0	0	0	0	0	0	0	0
TACAGAGGGTGCGAGCGTTAATCGGAATTACTGGGCGTAAAGCGAGTGTAGGTGGCTCATTAAGTCACATGTGAAATCCCCGGGCTTAACCTGGGAACTGCATGTGATACTGGTGGTGCTAGAATATGTGAGAGGGAAGTAGAATTCCAGGTGTAGCGGTGAAATGCGTAGAGATCTGGAGGAATACCGATGGCGAAGGCAGCTTCCTGGCATAATATTGACACTGAGATTCGAAAGCGTGGGTAGCAAACAGG	Proteobacteria	Gammaproteobacteria_1	Pseudomonadales	Moraxellaceae	Enhydrobacter	0	0	0	0.0256608	0	0	0	0	0	0	0	0	0	0	0	0	0	0	0	0	0	0	0	0	0	0	0	0	0	0	0	0	0	0	0	0
TACGTAGGTGGCAAGCGTTGTCCGGAATTATTGGGCGTAAAGCGCGCGCAGGTGGTTCCTTAAGTCTGATGTGAAAGCCCCCGGCTCAACCGGGGAGGGTCATTGGAAACTGGGGAACTTGAGTGCAGAAGAGGATAGTGGAATTCCAAGTGTAGCGGTGAAATGCGTAGAGATTTGGAGGAACACCAGTGGCGAAGGCGACTGTCTGGTCTGTAACTGACACTGAGGCGCGAAAGCGTGGGGAGCAAACAGG	Firmicutes	Bacilli	Bacillales	Planococcaceae_2	Incertae_Sedis_1	0	0	0	0	0	0	0	0	0	0	0	0	0	0	0	0	0	0	0	0	0	0	0	0	0	0	0	0	0	0	0	0	0	0	0.0254402	0
GACGAACCTTGCTAACGTTATTCGGAATTACTGGGCTTAAAGGGTGCGTAGGCGGTGCAGAAAGTTGGGTGTGAAAGCCCTCGGCTCAACCGAGGAATTGCGCCCAAAACTGCTGCACTAGAGGAAGACAGAGGTACGCGGAACTTAGGGTGGAGCGGTGAAATGCGTTGATATCCTAAGGAACACCGGTGGCGAAAGCGGCGTACTGGGTCTTATCTGACGCTGAGGCACGAAAGCTAGGGGAGCGAACGGG	Planctomycetes	Planctomycetacia	Planctomycetales	Planctomycetaceae	Uncultured_5	0	0	0	0	0.00565595	0	0	0	0	0	0	0	0	0	0	0.0197006	0	0	0	0	0	0	0	0	0	0	0	0	0	0	0	0	0	0	0	0
TCCGTAGGTGGCAAGCGTTGTCCGGAATTATTGGGCGTAAAGCGCGCGCAGGTGGTTTAATAAGTCTGATGTGAAAGCCCACGGCTCAACCGTGGAGGGTCATTGGAAACTGTTAAACTTGAGTGCAGGAGAGAAAAGTGGAATTCCTAGTGTAGCGGTGAAATGCGTAGAGATTAGGAGGAACACCAGTGGCGAAGGCGGCTTTTTGGCCTGTAACTGACACTGAGGCGCGAAAGCGTGGGGAGCAAACAGG	Firmicutes	Bacilli	Bacillales	Family_XI_Incertae_Sedis	Gemella	0	0	0	0	0	0	0.0244175	0	0	0	0	0	0	0	0	0	0	0	0	0	0	0	0	0	0	0	0	0	0	0	0	0	0	0	0	0
TACGAAGGGGGCTAGCGTTGCTCGGAATCACTGGGCGTAAAGGGTGCGTAGGCGGGATTTTAAGTCAGAGGTGAAAGCCTGGAGCTCAACTCCAGAACTGCCTTTGATACTGGAATTCTTGAGTTCGGGAGAGGTGAGCGGAACTGCGAGTGTAGAGGTGAAATTCGTAGATATTCGCAAGAACACCAGTGGCGAAGGCGGCTCACTGGCCCGATACTGACGCTGAGGCACGAAAGCGTGGGTAGCAAACAGG	Proteobacteria	Alphaproteobacteria	Rhizobiales_2	Bradyrhizobiaceae	Afipia_1	0.0243487	0	0	0	0	0	0	0	0	0	0	0	0	0	0	0	0	0	0	0	0	0	0	0	0	0	0	0	0	0	0	0	0	0	0	0
TACGAAGGGGGCTAGCGTTGCTCGGAATTACTGGGCGTAAAGGGCGCGTAGGCGGACAGTTTAGTCAGAGGTGAAAGCCCAGGGCTCAACCTTGGAATTGCCTTTGATACTGGCTGTCTTGAGTTCGGGAGAGGTGAGTGGAATGCCGAGTGTAGAGGTGAAATTCGTAGATATTCGGCGGAACACCAGTGGCGAAGGCGACTCACTGGCCCGATACTGACGCTGAGGCGCGAAAGCGTGGGGAGCAAACAGG	Proteobacteria	Alphaproteobacteria	Caulobacterales	Caulobacteraceae	Phenylobacterium	0	0	0	0.0115035	0	0	0	0	0.0124549	0	0	0	0	0	0	0	0	0	0	0	0	0	0	0	0	0	0	0	0	0	0	0	0	0	0	0
TACGAAGGGGGCTAGCGTTGCTCGGAATCACTGGGCGTAAAGCGCACGTAGGCGGATTGCTAAGTCAGGGGTGAAATCCTGGAGCTCAACTCCAGAACTGCCTTTGATACTGGCGACCTTGAGTCCGGGAGAGGTGAGTGGAACTGCGAGTGTAGAGGTGAAATTCGTAGATATTCGCAAGAACACCAGTGGCGAAGGCGGCTCACTGGCCCGGTACTGACGCTGAGGTGCGAAAGCGTGGGGAGCAAACAGG	Proteobacteria	Alphaproteobacteria	Rhizobiales_2	Xanthobacteraceae	Uncultured_3	0	0	0	0	0	0	0	0	0	0	0	0.0156759	0	0	0	0	0	0	0	0	0	0	0.0082544	0	0	0	0	0	0	0	0	0	0	0	0	0
TACGGAGGGTGCAAGCGTTAATCGGAATTACTGGGCGTAAAGCGCACGCAGGCGGTTTGTTAAGTCAGATGTGAAATCCCCGCGCTTAACGTGGGAACTGCATTTGAAACTGGCAAGCTAGAGTCTTGTAGAGGGGGGTAGAATTCCAGGTGTAGCGGTGAAATGCGTAGAGATCTGGAGGAATACCGGTGGCGAAGGCGGCCCCCTGGACAAAGACTGACGCTCAGGTGCGAAAGCGTGGGGAGCAAACAGG	Proteobacteria	Gammaproteobacteria_1	Enterobacteriales	Enterobacteriaceae	Serratia_2	0	0	0	0	0	0	0	0	0	0	0	0	0	0	0	0	0	0	0	0	0	0	0	0	0	0.02366	0	0	0	0	0	0	0	0	0	0
TACGGAGGATGCGAGCGTTATCCGGATTCATTGGGTTTAAAGGGTGCGTAGGCGGTTTGCTAAGTCAGCGGTGAAATCTCATAGCTCAACTATGAACGTGCCGTTGATACTGTCAGACTGGAATACAGACGGGGCAGGCGGAATATGTAATGTAGCGGTGAAATGCGTAGATATTACATAGAACACCGATCGCGAAGGCAGCTTGCCAGGCTGTTATTGACGCTGATGCACGAAAGCGTGGGGATCAAACAGG	Bacteroidetes	Bacteroidia	Bacteroidales	Porphyromonadaceae_Gut_group	Termite_cluster_III	0	0	0	0	0	0	0	0	0	0	0	0	0	0	0	0.0232721	0	0	0	0	0	0	0	0	0	0	0	0	0	0	0	0	0	0	0	0
TACGTAGGGTGCGAGCGTTGTCCGGAATTATTGGGCGTAAAGAGCTTGTAGGCGGTTTGTCGCGTCTGCCGTGAAAATTCGAGGCTCAACCTCGAACTTGCGGTGGGTACGGGCAGACTAGAGTGTGGTAGGGGAGACTGGAATTCCTGGTGTAGCGGTGAAATGCGCAGATATCAGGAGGAACACCGATGGCGAAGGCAGGTCTCTGGGCCACTACTGACGCTGAGAAGCGAAAGCATGGGGAGCGAACAGG	Actinobacteria	Actinobacteria	Micrococcales_4	Intrasporangiaceae_1	Physiococcus	0	0	0	0.023007	0	0	0	0	0	0	0	0	0	0	0	0	0	0	0	0	0	0	0	0	0	0	0	0	0	0	0	0	0	0	0	0
CACGTAGGGGCCAAGCGTTGTCCGGATTTATTGGGCGTAAAGAGCTCGTAGGCGGTTGGGTAAGTCGGGTGTGAAAACTCCGGGCTCAACTCGGAGACGCCACCCGATACTGCTCTGACTTGAGTCCGGTAGGGGAGTGGGGAATTCCTGGTGTAGCGGTGAAATGCGCAGATATCAGGAGGAACACCGGTGGCGAAGGCGCCACTCTGGGCCGGAACTGACGCTGAGGAGCGAAAGCGTGGGTAGCAAACAGG	Actinobacteria	Actinobacteria	Acidimicrobiales	Acidimicrobiaceae_1	Uncultured_4	0	0	0	0.00766901	0	0	0	0.0152038	0	0	0	0	0	0	0	0	0	0	0	0	0	0	0	0	0	0	0	0	0	0	0	0	0	0	0	0
TACGTATGGAGCAAGCGTTATCCGGATTTACTGGGTGTAAAGGGAGCGTAGGCGGCAAGGCAAGTCTGATGTGAAAGACCGGGGCTCAACTCCGGGGCTGCATTGGAAACTGCTTAGCTAGAGTGTCGGAGAGGCAGGCGGAATTCCTAGTGTAGCGGTGAAATGCGTAGATATTAGGAGGAACACCAGCGGCGAAGGCGGCCTGCTGGACGATGACTGACGCTGAGGCTCGAAAGCGTGGGGAGCAAACAGG	Firmicutes	Clostridia_1	Clostridiales	Lachnospiraceae	Mixed_gut_cluster	0	0	0	0	0	0	0	0	0	0	0	0	0	0	0	0	0	0	0	0.0228102	0	0	0	0	0	0	0	0	0	0	0	0	0	0	0	0
TACGAGGGGGGCGAGCGTTGTTCGGAATTATTGGGCGTAAAGGGCGCGTAGGCGGTTTGACAAGTCTTATGTGAAATCTTCGGGCTCAACTCGAAGTCTGCATGGGAAACTGTCGAGCTTGAGTATGGGAGAGGTGAGTGGAATTTCCGGTGTAGCGGTGAAATGCGTAGATATCGGAAGGAACACCTGTGGCGAAAGCGGCTCACTGGACCATAACTGACGCTGAGGCGCGAAAGCTAGGGGAGCAAACAGG	Acidobacteria	Acidobacteria	Acidobacteriales	Acidobacteriaceae	Edaphobacter	0	0	0	0	0	0	0	0.00712708	0	0	0	0.0156183	0	0	0	0	0	0	0	0	0	0	0	0	0	0	0	0	0	0	0	0	0	0	0	0
TACGTAGGTGGCGAGCGTTGTCCGGAATGACTGGGCGTAAAGGATGCGTAGGCGGATAAATAAGTGAGATGTGAAAGCCCTTGGCTCAACCAAGGAATAGCATTTCAAACTGTAGATCTAGAGTGCAGGAGAGGTAAGCGGAATTCCTAGTGTAGCGGTGAAATGCGTAGATATTAGGAAGAACACCAGTGGCGAAGGCGGCTTACTGGACTGTAACAGACGCTGATGCATGAAAGCGTGGGGAGCAAACAGG	Firmicutes	Clostridia_1	Clostridiales	Clostridiaceae_1	Arthropod_cluster	0	0	0	0	0	0	0	0	0	0	0	0	0	0	0	0	0	0	0	0	0	0	0	0	0	0	0	0	0	0	0.0226849	0	0	0	0	0
TACGTAGGGGGCAAGCGTTGTCCGGAATTATTGGGCGTAAAGCGCGCGCAGGCGGTCATGTAGGTCTGGTGTTTAATCCCGGGGCTCAACCCCGGATCGCACTGGAAACTGCGTGACTTGAGTGCAGAAGAGGAGAGTGGAATTCCACGTGTAGCGGTGAAATGCGTAGAGATGTGGAGGAACACCAGTGGCGAAGGCGACTCTCTGGGCTGTAACTGACGCTGAGGCGCGAAAGCGTGGGGAGCAAACAGG	Firmicutes	Bacilli	Bacillales	Paenibacillaceae_2	Paenibacillus_12	0	0	0	0	0	0	0	0	0	0	0	0	0.00928247	0	0	0	0	0	0	0	0	0	0	0	0	0.0130836	0	0	0	0	0	0	0	0	0	0
TACGGAGGGTGCAAGCGTTATCCGGATTTATTGGGTTTAAAGGGTCCGTAGGCTGATATGTAAGTCAGTGGTGAAATCTCACAGCTTAACTGTGAAACTGCCATTGATACTGCCTGTCTTGAGTGTTGTTGAAGTAGCTGGAATAAGTAGTGTAGCGGTGAAATGCATAGATATTACTTAGAACACCAATTGCGAAGGCAGGTTACTAAGCAACAACTGACGCTGATGGACGAAAGCGTGGGGAGCGAACAGG	Bacteroidetes	Flavobacteria	Flavobacteriales	Flavobacteriaceae_2	Chryseobacterium_12	0	0.0220428	0	0	0	0	0	0	0	0	0	0	0	0	0	0	0	0	0	0	0	0	0	0	0	0	0	0	0	0	0	0	0	0	0	0
TACGTAGGGGGCGAGCGTTGTCCGGAATTACTGGGCGTAAAGGGCGCGTAGGCGGCACGGCAAGTCAGGAGTGAAAGGCCTGGGCTCAACCGAGGAACTGCTTTTGAGACTGCCGAGCTAGAGTGCAGAAGGGGCAACTGGAATTCCCAGTGTAGCGGTGAAATGCGTAGATATTGGGAAGAACACCTGAGGCGAAGGCAGGTTGCTGGGCTGACACTGACGCTGAGGCGCGAAAGCCAGGGGAGCAAACGGG	Acidobacteria	Acidobacteria	Acidobacteriales	Acidobacteriaceae	Uncultured_28	0	0	0	0.0219949	0	0	0	0	0	0	0	0	0	0	0	0	0	0	0	0	0	0	0	0	0	0	0	0	0	0	0	0	0	0	0	0
TACGAAGGGGGCTAGCGTTGTTCGGAATTACTGGGCGTAAAGCGCACGTAGGCGGGTATTTAAGTCAGGGGTGAAATCCCGGAGCTCAACTCCGGAACTGCCTTTGATACTGGGTACCTAGAGTATGGAAGAGGTAAGTGGAATTCCGAGTGTAGAGGTGAAATTCGTAGATATTCGGAGGAACACCAGTGGCGAAGGCGGCTTACTGGTCCATTACTGACGCTGAGGTGCGAAAGCGTGGGGAGCAAACAGG	Proteobacteria	Alphaproteobacteria	Rhizobiales_1	Shinella_genera_incertae_sedis	Shinella_genera_incertae_sedis	0	0	0	0	0	0	0	0	0	0	0	0	0	0	0	0.0218456	0	0	0	0	0	0	0	0	0	0	0	0	0	0	0	0	0	0	0	0
TACGAAGGGGGCTAGCGTTGCTCGGAATCACTGGGCGTAAAGGGTGCGTAGGCGGGTTATTAAGTCAGAGGTGAAATCCTGGAGCTCAACTCCAGAACTGCCTTTGATACTGATAGTCTTGAGTATGGGAGAGGTGAGTGGAACTGCGAGTGTAGAGGTGAAATTCGTAGATATTCGCAAGAACACCAGTGGCGAAGGCGGCTCACTGGCCCATAACTGACGCTGAGGCACGAAAGCGTGGGGAGCAAACAGG	Proteobacteria	Alphaproteobacteria	Rhizobiales_2	Bradyrhizobiaceae	Rhodopseudomonas	0	0	0	0	0	0	0	0.0217198	0	0	0	0	0	0	0	0	0	0	0	0	0	0	0	0	0	0	0	0	0	0	0	0	0	0	0	0
TACGGAGGGTGCGAGCGTTGTCCGGAATCACTGGGCGTAAAGGGCGCGTAGGCGGCCTGATAAGTAGGGGGTGAAATCCTGCGGCTTAACCGCAGGGCTGCCTTCTAAACTGTCAGGCTTGAGCACAGTAGAGGCAGGTGGAATTCCCGGTGTAGCGGTGGAATGCGTAGAGATCGGGAAGAACATCAGTGGCGAAGGCGGCCTGCTGGGCTGTTGCTGACGCTGAGGCGCGACAGCGTGGGGAGCAAACAGG	Gemmatimonadetes	Gemmatimonadetes	Gemmatimonadales	Gemmatimonadaceae	Uncultured_7	0	0	0	0	0	0	0	0	0	0	0	0	0	0	0	0.0193934	0	0	0	0	0	0	0	0	0	0	0	0	0	0	0	0	0	0	0.00224472	0
TACGGAGGGTGCAAGCGTTATCCGGATTTATTGGTTTTAAAGGGTCCGTAGGCGGATCTGTAAGTCAGTGGTGAAATCTCACAGCTTAACTGTGAAACTGCCATTGATACTGCAGGTCTTGAGTAAGGTAGAAGTGGCTGGAATAAGTAGTGTAGCGGTGAAATGCATAGATATTACTTAGAACACCAATTGCGAAGGCAGGTCACTATGTCTTAACTGACGCTGATGGACGAAAGCGTGGGGAGCGAACAGG	Bacteroidetes	Flavobacteria	Flavobacteriales	Flavobacteriaceae_2	Chryseobacterium_8	0	0	0	0.0102543	0	0	0	0	0	0	0	0	0	0	0	0	0	0	0	0	0	0	0.00466005	0	0	0	0	0	0	0	0.00670646	0	0	0	0	0
TACGAAGGGTGCAAGCGTTACTCGGAATTACTGGGCGTAAAGCGTGCGTAGGTGGTTCGTTAAGTCTGATGTGAAAGCCCTGGGCTCAACCTGGGAATTGCATTGGATACTGGCGGGCTAGAGTACGGTAGAGGGTAGTGGAATTCCTGGTGTAGCAGTGAAATGCGTAGAGATCAGGAGGAACATCCGTGGCGAAGGCGACTACCTGGACCAGTACTGACACTGAGGCACGAAAGCGTGGGGAGCAAACAGG	Proteobacteria	Gammaproteobacteria	Xanthomonadales	Xanthomonadaceae	Luteimonas_1	0.0215593	0	0	0	0	0	0	0	0	0	0	0	0	0	0	0	0	0	0	0	0	0	0	0	0	0	0	0	0	0	0	0	0	0	0	0
TACGAAGGGTGCAAGCGTTAATCGGAATTACTGGGCGTAAAGCGCGCGTAGGTGGTTCAGCAAGTTGGATGTGAAATCCCCGGGCTCAACCTGGGAACTGCATCCAAAACTACTGAGCTAGAGTACGGTAGAGGGTGGTGGAATTTCCTGTGTAGCGGTGAAATGCGTAGATATAGGAAGGAACACCAGTGGCGAAGGCGACCACCTGGACTGATACTGACACTGAGGTGCGAAAGCGTGGGGAGCAAACAGG	Proteobacteria	Gammaproteobacteria_1	Pseudomonadales	Pseudomonadaceae	Pseudomonas_2	0	0	0	0	0	0	0.0175469	0	0	0	0	0	0	0	0	0	0	0	0	0	0	0	0	0	0	0	0	0	0	0	0	0	0	0	0.00384172	0
TACGGAGGGTGCGAGCGTTGTCCGGAATCACTGGGCGTAAAGGGCGCGTAGGCGGCTTGGTAAGGGGGCGGTGAAAGCCCGGGGCTCAACCCCGGGTCTGCCGGACCGACTGCTGAGCTTGAGCACACTAGGGGCAGGTGGAATTCCGGGTGTAGCGGTGGAATGCGTAGAGATCCGGAAGAACACCGGTGGCGAAGGCGGCCTGCCGGGGTGTGGCTGACGCTGATGCGCGACAGCGTGGGGAGCAAACAGG	Gemmatimonadetes	Gemmatimonadetes	Gemmatimonadales	Gemmatimonadaceae	Uncultured_4	0	0	0	0	0	0	0	0.00868791	0.0123741	0	0	0	0	0	0	0	0	0	0	0	0	0	0	0	0	0	0	0	0	0	0	0	0	0	0	0
TACGTAGGGAGCAAGCGTTATCCGGAATTATTGGGCGTAAAGCGCGCGTAGGCGGTTTCTTAAGTCTGATGTGAAAGCCCACGGCTCAACCGTGGAGGGTCATTGGAAACTGGGAAACTTGAGTGCAGAAGAGGAGAGTGGAATTCCATGTGTAGCGGTGAAATGCGCAGAGATATGGAGGAACACCAGTGGCGAAGGCGGCTCTCTGGTCTGTAACTGACGCTGATGTGCGAAAGCGTGGGGATCAAACAGG	Firmicutes	Bacilli	Bacillales	Staphylococcaceae	Staphylococcus_1	0	0	0	0.0205086	0	0	0	0	0	0	0	0	0	0	0	0	0	0	0	0	0	0	0	0	0	0	0	0	0	0	0	0	0	0	0	0
TACGTAGGGTGCGAGCGTTGTCCGGAATTACTGGGCGTAAAGAGCTCGTAGGCGGTTTGTCGCGTCGTCTGTGAAATTCTGCAACTCAATTGTAGGCGTGCAGGCGATACGGGCAGACTTGAGTACTACAGGGGAGACTGGAATTCCTGGTGTAGCGGTGAAATGCGCAGATATCAGGAGGAACACCGGTGGCGAAGGCGGGTCTCTGGGTAGTAACTGACGCTGAGGAGCGAAAGCGTGGGTAGCGAACAGG	Actinobacteria	Actinobacteria	Corynebacteriales	Nocardiaceae_1	Gordonia	0.0201613	0	0	0	0	0	0	0	0	0	0	0	0	0	0	0	0	0	0	0	0	0	0	0	0	0	0	0	0	0	0	0	0	0	0	0
TACGTAAGGGGCAAGCGTTATCCGGATTTACTGGGTGTAAAGGGAGCGTAGACGGCTGTGTAAGTCAGATGTGAAAGCCCGGGGCTCAACCCCGGGACTGCATTTGAAACTATGCAGCTAGAGTGTCGGAGAGGTAAGCGGAATTCCTAGTGTAGCGGTGAAATGCGTAGATATTAGGAGGAACACCAGTGGCGAAGGCGGCTTACTGGACGATGACTGACGTTGAGGCTCGAAAGCGTGGGGAGCAAACAGG	Firmicutes	Clostridia_1	Clostridiales	Lachnospiraceae	Incertae_Sedis_23	0	0	0	0	0	0	0	0	0	0	0	0	0	0	0	0.0193934	0	0	0	0	0	0	0	0	0	0	0	0	0	0	0	0	0	0	0	0
TACGAGGGGGGCAAGCGTTGTTCGGAATTATTGGGCGTAAAGGGCGCGTAGGCGGTTTGGCAAGTTTCGTGTGAAATCTTCGGGCTCAACTCGAAGTCTGCACGGAAAACTGCCGGGCTTGAGTATGGGAGAGGTGAGTGGAATTTCCGGTGTAGCGGTGAAATGCGTAGATATCGGAAGGAACACCTGTGGCGAAAGCGGCTCACTGGACCATTACTGACGCTGAGGCGCGAAAGCTAGGGGAGCAAACAGG	Acidobacteria	Acidobacteria	Acidobacteriales	Acidobacteriaceae	Terriglobus	0	0	0	0.0191725	0	0	0	0	0	0	0	0	0	0	0	0	0	0	0	0	0	0	0	0	0	0	0	0	0	0	0	0	0	0	0	0
TACGAAGGGGGCTAGCGTTGTTCGGAATTACTGGGCGTAAAGCGCGCGCAGGCGGTTCTCCAAGTCAGTGGTGAAAGCCCGGAGCTCAACTCCGGAACTGCCATTGAAACTGTTGAACTTGAGGACGAGAGAGGTGAGTGGAATTCCCAGTGTAGAGGTGAAATTCGTAGATATTGGGAAGAACACCAGTGGCGAAGGCGGCTCACTGGCTCGTATCTGACGCTCAGGCGCGATAGCGTGGGGATCAAACAGG	Proteobacteria	Alphaproteobacteria	Rhizobiales	Methylocystaceae	Uncultured_1	0	0	0	0.0102543	0	0	0	0	0	0	0	0	0	0	0	0	0	0	0	0	0	0	0	0	0	0.0087434	0	0	0	0	0	0	0	0	0	0
TACGGAGGGTGCAAGCGTTATCCGGATTCACTGGGTTTAAAGGGTGCGTAGGTGGAATGGTAAGTCAGTGGTGAAATCTCCAAGCTTAACTTGGAAACTGCCGTTGATACTATCATTCTTGAATATCGTGGAGGTAAGCGGAATATGTCATGTAGCGGTGAAATGCTTAGATATGACATAGAACACCGATTGCGAAGGCAGCTTGCTACACGATCATTGACACTGAGGCACGAAAGCGTGGGGATCAAACAGG	Bacteroidetes	Sphingobacteria	Sphingobacteriales_2	Chitinophagaceae	Uncultured_6	0	0	0	0	0	0	0	0	0	0	0	0	0	0	0	0	0.0188804	0	0	0	0	0	0	0	0	0	0	0	0	0	0	0	0	0	0	0
TACGGAGGGTGCAAGCGTTAATCGGAATTACTGGGCGTAAAGGGTGCGTAGGTTGTTTGATAAGTTATCTGTGAAAGTCCCGGGCTTAACCTGGGGAGGTCAGATAAGACTGTTGAACTAGAGTATAGGAGAGGGTAGTGGAATTTCCGGTGTAGCGGTGAAATGCGTAGAGATCGGAAGGAACACCAGTGGCGAAGGCGGCTCACTGGCCCGGAACTGACGCTGAGGCGCGAAAGCGTGGGGAGCAAACAGG	Proteobacteria	Gammaproteobacteria_2	Legionellales	Legionellaceae	Legionella_9	0	0	0	0	0	0	0	0	0	0	0	0	0	0	0	0.0187248	0	0	0	0	0	0	0	0	0	0	0	0	0	0	0	0	0	0	0	0
GACGAACCGTGCGAACGTTATTCGGAATCACTGGGCTTAAAGCGCGTGTAGGCGGGACGGCACGTCGAGAGCTGAAATCCCTCGGCTTAACCGAGGAAGTGGCATCGATACGACCGTCCTGGAGGAACGTAGGGGGACCTGGAACTTCCGGTGGAGCGGTGAAATGCGTTGAGATCGGAAGGAACGCCCGTGGCGAAAGCGAGGTCCTGGACGTTTTCTGACGCTGAGACGCGAAAGCCAGGGGAGCGAACGGG	Planctomycetes	Planctomycetacia	Planctomycetales	Planctomycetaceae	Uncultured_b	0	0	0	0	0	0	0	0	0	0	0	0	0.0185649	0	0	0	0	0	0	0	0	0	0	0	0	0	0	0	0	0	0	0	0	0	0	0
TACGGAGGGTGCAAGCGTTATCCGGATTTACTGGGTTTAAAGGGTGTGTAGGCGGACCATTAAGTCAGCGGTGAAATCTCCGGGCTCAACCCGGAAACTGCCATTGATACTATTGGTCTTGAATGTTGTTGAGGTGGGCGGAACGGGTCATGTAGCGGTGAAATGCATAGATATGACCCGGAACACCGATTGCGAAGGCAGCTTACCAATCTAAGTCTGACGTTGAGGCACGAAAGCGTGGGTAGCAAACAGG	Bacteroidetes	Sphingobacteria	Sphingobacteriales_2	Chitinophagaceae	Uncultured_11	0	0	0	0.0183291	0	0	0	0	0	0	0	0	0	0	0	0	0	0	0	0	0	0	0	0	0	0	0	0	0	0	0	0	0	0	0	0
TACGTAGGGCGCGAGCGTTGTCCGGAATTACTGGGCGTAAAGAGCTCGTAGGCGGTTTGTCGCGTCGTCTGTGAAATCCCGCAGCTCAACTGCGGGCTTGCAGGCGATACGGGCAGACTCGAGTACTGCAGGGGAGACTGGAATTCCTGGTGTAGCGGTGAAATGCGCAGATATCAGGAGGAACACCGGTGGCGAAGGCGGGTCTCTGGGCAGTAACTGACGCTGAGGAGCGAAAGCGTGGGTAGCGAACAGG	Actinobacteria	Actinobacteria	Corynebacteriales	Nocardiaceae	Rhodococcus_1	0	0	0	0	0	0	0	0	0	0	0	0	0.0159617	0	0	0	0	0	0	0	0	0	0	0	0	0	0	0	0	0	0	0	0	0	0.00224472	0
TACGGAGGATGCGAGCGTTATCCGGATTTATTGGGCGTACAGGGTGCGTAGGCGGTTGTGTAAGTTTAAGGTTAAATCCCAGAGCTCAACTCTGGTTCGCCTTAAAAACTATACGACTAGAATGTGACAGAGGTAAACGGAATTCCATGTGTAGCGGTGAAATGCGTAGATATATGGAAGAACACCTGTGGCGAAAGCGGTTTACTGGGTCATTATTGACGCTGAGGCACGAAAGCGTGGGGAGCAAATAGG	Tenericutes	Mollicutes	Entomoplasmatales	Entomoplasmataceae	Mesoplasma_3	0.00608717	0	0	0	0.0119496	0	0	0	0	0	0	0	0	0	0	0	0	0	0	0	0	0	0	0	0	0	0	0	0	0	0	0	0	0	0	0
TACGTAGGTGGCAAGCGTTGTCCGGATTTATTGGGTTTAAAGGGTGCGTAGGCGGCTTTGTAAGTCAGTGGTGAAATATGGCAGCTCAACTGTCAAGGTGCCATTGATACTGCGGAGCTTGAGTACAGATGAGGTAGGCGGAATTGACGGTGTAGCGGTGAAATGCTTAGATATCGTCAAGAACACCTATAGCGAAGGCAGCTTACTAGGCTGTAACTGACGCTGAGGCACGAAAGTGTGGGGATCAAACAGG	Bacteroidetes	Sphingobacteria	Sphingobacteriales_3	Cytophagaceae_1	Flexibacter_1	0	0	0	0	0	0	0	0	0	0	0	0	0	0	0	0.0131337	0	0	0	0	0	0	0	0	0	0	0	0.00479996	0	0	0	0	0	0	0	0
TACGAAGGGTGCAAGCGTTACTCGGAATTACTGGGCGTAAAGCGTGCGTAGGTGGTTCGTTAAGTCTGATGTGAAAGCCCTGGGCTCAACCTGGGAATGGCATTGGATACTGGCGAGCTAGAGTGCGGTAGAGGGTAGTGGAATTCCCGGTGTAGCAGTGAAATGCGTAGAGATCGGGAGGAACATCTGTGGCGAAGGCGACTGCCTGGACCAGCACTGACACTGAGGCACGAAAGCGTGGGGAGCAAACAGG	Proteobacteria	Gammaproteobacteria	Xanthomonadales	Xanthomonadaceae	Thermomonas_2	0	0	0	0	0	0	0	0	0	0	0	0	0	0	0	0	0	0	0	0	0	0	0	0	0	0	0	0.0178348	0	0	0	0	0	0	0	0
TACAGAGGGTGCAAGCGTTAATCGGAATTACTGGGCGTAAAGCGCGCGTAGGCGGTTGTGTAAGTTGGATGTGAAAGCCCCGGGCTTAACCTGGGAATTGCATTCAAAACTGCACGGCTAGAGTACGGGAGAGGGGGGTAGAATTCCAGGTGTAGCGGTGAAATGCGTAGAGATCTGGAGGAATACCGATGGCGAAGGCAGCCCCCTGGCCTGATACTGACGCTGAGGTGCGAAAGCATGGGGAGCAAACAGG	Proteobacteria	Gammaproteobacteria_1	Pseudomonadales	Moraxellaceae	Perlucidibaca	0	0	0	0	0	0	0	0	0	0	0	0	0	0	0	0	0	0	0	0	0	0	0	0	0	0	0	0.0178348	0	0	0	0	0	0	0	0
CACGAACCGTACGAACGTTATTCGGAATTACTGGGCTTAAAGGGTTTGTAGGCGGCTTTGTAAGTCAGGTGTGAAAGCCCTCGGCTCAACCGAGGAACAGCGCTTGATACTGCAAGGCTTGAGGGAGACAGGGGTAAGCGGAACTGATGGTGGAGCGGTGAAATGCGTTGATATCATCAGGAACACCGGTGGCGAAAGCGGCTTACTGGGTCTCTTCTGACGCTGAGGAACGAAAGCTAGGGTAGCGAACGGG	Planctomycetes	Planctomycetacia	Planctomycetales	Planctomycetaceae	Pir4_lineage	0.0152179	0	0	0	0	0	0	0	0	0	0	0	0	0	0	0	0	0	0	0	0	0	0	0	0	0	0	0	0	0.00233902	0	0	0	0	0	0
TACGTAGGGGGCGAGCGTTGTCCGGATTTATTGGGCGTAAAGAGCGTGTAGGCGGTTCGGTAAGTCTGTCGTGAAATCCTGAGGCTCAACCTCGGACGTGCGATGGATACTGCCGGGCTAGAGGATGGTAGAGGCGAGTGGAATTCCCGGTGTAGCGGTGAAATGCGCAGATATCGGGAGGAACACCAGTAGCGAAGGCGGCTCGCTGGGCCATTCCTGACGCTGAGACGCGAAAGCTAGGGGAGCGAACAGG	Actinobacteria	Actinobacteria	Rubrobacterales	Rubrobacteriaceae	Rubrobacter	0	0	0	0	0	0	0	0	0	0	0	0	0.00907029	0	0	0	0	0	0	0	0	0	0	0	0.00344104	0	0	0	0	0	0	0.00498942	0	0	0	0
TACGGAGGGGGCAAGCGTTGTTCGGAGTCACTGGGCGTAAAGAGCTCGTAGGCGGTATAGTAAGTCGGGAGTTAAAGGCATCAGCTTAACTGGTGTAGTGCTTTTGAAACTATTGTACTAGAGTGCCATAGAGGTATGCGGAATTCCCTGTGTAGCGGTGAAATGCGTAGATATAGGGAGGAACACCGGTTGCGAAGGCGGCATACTGGCTGGTAACTGACGCTGAGGAGCGAAAGCGTGGGTAGCAAACAGG	Deferribacteres	Deferribacteres	Deferribacterales	Deferribacteraceae	Geovibrio	0	0	0	0	0	0	0	0.0173758	0	0	0	0	0	0	0	0	0	0	0	0	0	0	0	0	0	0	0	0	0	0	0	0	0	0	0	0
CACGTAAGGGGCGAGCGTTGTTCGGAATTATTGGGCGTAAAGGGCGCGTAGGCGGTGCGGTAAGTCTGTTGTGAAATCTCTGGGCTCAACTCAGAGTCTGCAACGGAAACTGCCGTGCTTGAGTATGGGAGAGGTGAGTGGAATTCCCGGTGTAGCGGTGAAATGCGTAGATATCGGGAGGAACACCTGTGGCGAAAGCGGCTCACTGGACCATAACTGACGCTGAGGCGCGAAAGCTAGGGGAGCAAACAGG	Acidobacteria	Acidobacteria	Acidobacteriales	Acidobacteriaceae	Candidatus_Koribacter	0.0168011	0	0	0	0	0	0	0	0	0	0	0	0	0	0	0	0	0	0	0	0	0	0	0	0	0	0	0	0	0	0	0	0	0	0	0
TACGGAGGATGCGAGCGTTATTCGGAATCATTGGGTTTAAAGGGTCTGTAGGCGGGCTATTAAGTCAGGGGTGAAAGGTTTCAGCTTAACTGAGAAATTGCCTTTGATACTGGTAGTCTTGAATATCTGTGAAGTTCTTGGAATGTGTAGTGTAGCGGTGAAATGCTTAGATATTACACAGAACACAGATTGCGGAGGCAGGGGACTAACAGACGATTGACGCTGAGAGACGAAAGCGTGGGGAGCGAACAGG	Bacteroidetes	Flavobacteria	Flavobacteriales	Flavobacteriaceae_1	Capnocytophaga	0	0	0	0	0	0	0	0	0	0	0	0	0	0	0	0	0	0.0101812	0.00645369	0	0	0	0	0	0	0	0	0	0	0	0	0	0	0	0	0
TACGGAGGGTGCAAGCGTTACCCGGAATCACTGGGCGTAAAGGGCGTGTAGGCGGTAATTCAAGTCTAGTTTTAAAGACCGAAGCTCAACTTCGGGTATGGATTGGAAACTGGATTGCTAGACGACTGGAGAGAGAACCGGAATTTCTGGTGTAGCGGTGGAATGCGTAGATACCAGAAGGAACACCAATGGCGAAGGCAGGTTCTTGGACAGAAGGTGACGCTGAGGCGCGAAAGTGTGGGGAGCAAACCGG	Deinococcus-Thermus	Deinococcus-Thermus	Deinococcales	Deinococcaceae	Deinococcus	0.00538982	0	0	0.0109975	0	0	0	0	0	0	0	0	0	0	0	0	0	0	0	0	0	0	0	0	0	0	0	0	0	0	0	0	0	0	0	0
TACGTATGTTGCGAGCGTTATCCGGAATTATTGGGCTTAAAGGGCATCTAGGCGGTAAGACAAGTTGAAGGTGAAAACCTGTGGCTCAACCATAGGCTTGCCTACAAAACTGTTGAACTAGAGTACTGGAAAGGTGGGTGGAACTACACGAGTAGAGGTGAAATTCGTAGATATGTGTAGGAATGCCGATGATGAAGATAACTCACTGGACAGAAACTGACGCTGAAGTGCGAAAGCTAGGGGAGCAAACAGG	Fusobacteria	Fusobacteria	Fusobacteriales	Leptotrichiaceae	Sneathia	0	0	0	0	0	0	0	0	0	0	0	0	0	0	0	0	0	0	0	0	0	0	0.0163102	0	0	0	0	0	0	0	0	0	0	0	0	0
TACGTAGGTGGCAAGCGTTATCCGGATTTATTGGGCGTAAAGGGAACGCAGGCGGTCTTTTAAGTCTGATGTGAAAGCCTTCGGCTTAACCGGAGTAGTGCATTGGAAACTGGGAGACTTGAGTGCAGAAGAGGAGAGTGGAACTCCATGTGTAGCGGTGAAATGCGTAGATATATGGAAGAACACCAGTGGCGAAAGCGGCTCTCTGGTCTGTAACTGACGCTGAGGTTCGAAAGCGTGGGTAGCAAACAGG	Firmicutes	Bacilli	Lactobacillales	Lactobacillaceae	Lactobacillus_8	0	0	0	0	0	0	0	0	0	0.0162556	0	0	0	0	0	0	0	0	0	0	0	0	0	0	0	0	0	0	0	0	0	0	0	0	0	0
TACGAAGGGGGCTAGCGTTGCTCGGATTGACTGGGCGTAAAGGGCGCGTAGGCGGTTCGTACAGTCAGACGTGAAATTCCCGGGCTCAACCTGGGGGCTGCGTTTGATACGTGCGGGCTTGAGTCCGGAAGAGGGTCGTGGAATTCCCAGTGTAGAGGTGAAATTCGTAGATATTGGGAAGAACACCGGTGGCGAAGGCGGCGACCTGGTCCGGTACTGACGCTGAGGCGCGAAAGCGTGGGTAGCAAACAGG	Proteobacteria	Alphaproteobacteria	Rhodospirillales_1	Acetobacteraceae	Uncultured_4	0	0	0	0	0	0	0	0	0.0155848	0	0	0	0	0	0	0	0	0	0	0	0	0	0	0	0	0	0	0	0	0	0	0	0	0	0	0
GACGTAGGGCGCGAGCGTTGTCCGGATTTATTGGGCGTAAAGAGCTCGTAGGCGGCTTGTCGCGTCGACTGTGAAAACCCGCGGCTCAACCGCGGGCCTGCATTCGATACGGGCAGGCTAGAGTTCGGTAGGGGAGACTGGAATTCCTGGTGTAGCGGTGAAATGCGCAGATATCAGGAGGAACACCAGTGGCGAAGGCGGCTTTCTGGACTGTAACTGACGCTGAGGCTCGAAAGCGTGGGGAGCAAACAGG	Actinobacteria	Actinobacteria	Micromonosporales	Micromonosporaceae	Micromonospora_4	0	0	0	0	0	0	0	0	0	0	0	0	0	0	0	0.0155147	0	0	0	0	0	0	0	0	0	0	0	0	0	0	0	0	0	0	0	0
TACGAAGGGTGCAAGCGTTAATCGGAATTACTGGGCGTAAAGCGCGCGTAGGTGGCTTGATAAGTTGGATGTGAAATCCCCGGGCTCAACCTGGGAACTGCATCCAAAACTGTCTGGCTAGAGTGTGGTAGAGGGTAGTGGAATTTCCAGTGTAGCGGTGAAATGCGTAGATATTGGAAGGAACACCAGTGGCGAAGGCGACTACCTGGACTAACACTGACACTGAGGTGCGAAAGCGTGGGGAGCAAACAGG	Proteobacteria	Gammaproteobacteria_1	Pseudomonadales	Pseudomonadaceae	Pseudomonas_3	0	0	0	0.015338	0	0	0	0	0	0	0	0	0	0	0	0	0	0	0	0	0	0	0	0	0	0	0	0	0	0	0	0	0	0	0	0
TACGGAGGGTGCAAGCGTTGTCCGGATTTATTGGGTTTAAAGGGTGCGTAGGTGGGTTTTTAAGTCTGACCTGAAAGTGGGCCGCTCAACGGCACAGGGTGGTTGGATACTGAAGACCTTGAAGACGGTGGAGGCTCTTGGAACGGATTGTGTAGCGGTGAAATGCATAGAGATGATCCAGAACCCCGATTGCGTAGGCAGGGAGCTACGCCGTTCTTGACACTGAGGCACGAGAGCATGGGGAGCAAACAGG	Bacteroidetes	Sphingobacteria	Sphingobacteriales_3	Cytophagaceae_1	Larkinella	0.0152179	0	0	0	0	0	0	0	0	0	0	0	0	0	0	0	0	0	0	0	0	0	0	0	0	0	0	0	0	0	0	0	0	0	0	0
TACGTAGGGTGCGAGCGTTGTCCGGAATTATTGGGCGTAAAGAGCTCGTAGGCGGTCTGTCGCGTCTGCTGTGAAATCCCGAGGCTCAACCTCGGGTCTGCAGTGGGTACGGGCAGACTAGAGTGCGGTAGGGGAGAATGGAACTCCTGGTGTAGCGGTGAAATGCATAGAGATCACGCAGAACTCCAATTGCGAAGGCAGCTTACTAAGCTACAACTGACACTGAAGCACGAAAGCGTGGGTATCAAACAGG	Actinobacteria	Actinobacteria	Micrococcales_3	Microbacteriaceae	Pseudoclavibacter_1	0	0	0	0	0	0	0	0	0	0	0	0	0	0	0	0	0	0	0	0.0152068	0	0	0	0	0	0	0	0	0	0	0	0	0	0	0	0
TACGTAGGGCGCAAGCGTTGTCCGGAATTATTGGGCGTAAAGAGCTCGTAGGCGGCGTGTCGCGTCGGTTGTGAAAGCCCGGGGCTTAACTCCGGGTCTGCAGTCGATACGGGCATGCTTGAGTTCGGTAGGGGAGATCGGAATTCCTGGTGTAGCGGTGAAATGCGCAGATATCAGGAGGAACACCGGTGGCGAAGGCGGATCTCTGGGCCGATACTGACGCTGAGGAGCGAAAGCGTGGGGAGCGAACAGG	Actinobacteria	Actinobacteria	Actinomycetales_1	Streptomycetaceae	Streptomyces_1	0	0	0	0	0	0	0	0.00899382	0	0	0	0	0	0	0	0	0	0	0	0	0	0	0	0	0	0	0	0	0	0	0	0.00606999	0	0	0	0
TACGTAGGTGGCAAGCGTTGTCCGGAATGACTGGGCGTAAAGGGAGCGTAGGCGGTTAGGTAAGTTAGGAGTGAAAGCCCGGGGCTCAACCCCGGAATTGCCTTTGAGACTGGGAGGCTTGAACGTCGGAGAGGTGAGTGGAATTCCGAGTGTAGAGGTGAAATTCGTAGATATTCGGAAGAACACCAGTGGCGAAGGCGGCTCACTGGACGACTGTTGACGCTGAGGTGCGAAAGCGTGGGGAGCAAACAGG	Proteobacteria	Alphaproteobacteria	Sphingomonadales	Sphingomonadaceae	Sphingomonas_4	0	0	0	0	0	0	0	0	0	0	0	0.0150286	0	0	0	0	0	0	0	0	0	0	0	0	0	0	0	0	0	0	0	0	0	0	0	0
TACGTAGGGAGCAAGCGTTATCCGGATTCATTGGGCGTAAAGAGCGCGTAGGCGGCTTGTTAAGTCAGGTGTCAAATCCGAGGGCTCAACCCCCGGCCGCACCTGAAACTGGCAGGCTTGAGTTCGGTAGAGGAAGGTGGAATTCCCAGTGTAGCGGTGGAATGCGTAGATATTGGGAAGAACACCAGTGGCGAAGGCGGCTTACTGGACTGCAACTGACGCTGAGTCACGAAAGCGTGGGTAGCAAACAGG	Actinobacteria	Actinobacteria	Coriobacteriales	Coriobacteriaceae	Uncultured_11	0	0	0	0	0	0	0	0	0	0	0	0	0	0	0.0148399	0	0	0	0	0	0	0	0	0	0	0	0	0	0	0	0	0	0	0	0	0
TACGTAGGGGGCGAGCGTTGTTCGGAATTACTGGGCGTAAAGGGCGTGTAGGCGGTGCGGTAAGTGGGGCGTGAAATCCCCGAGCTTAACTCGGGGCGGTCGTTCCAGACTGCCGTGCTAGGGTATGGGAGAGGGAAGTGGAATTCCCGGTGTAGCGGTGAAATGCGTAGATATCGGGAGGAACACCTGCGGCGAAGGCGGCTTCCTGGACCATTACCGACGCTGAGGCGCGAAAGCTAGGGGAGCAAACAGG	Acidobacteria	Acidobacteria	Acidobacteriales	Acidobacteriaceae	Uncultured_11	0	0	0	0.0146633	0	0	0	0	0	0	0	0	0	0	0	0	0	0	0	0	0	0	0	0	0	0	0	0	0	0	0	0	0	0	0	0
TACGTAGGGTGCGAGCGTTGTCCGGAATTACTGGGCGTAAAGAGCTCGTAGGTGGTTTGTCGCGTCGTCTGTGAAATTCCGGGGCTTAACTTCGGGCGTGCAGGCGATACGGGCATAACTTGAGTGCTGTAGGGGAGACTGGAATTCCTGGTGTAGCGGTGGAATGCGCAGATATCAGGAGGAACACCGATGGCGAAGGCAGGTCTCTGGGCAGTAACTGACGCTGAGGAGCGAAAGCATGGGGAGCGAACAGG	Actinobacteria	Actinobacteria	Corynebacteriales	Corynebacteriaceae	Corynebacterium_8	0	0	0	0	0	0	0	0	0	0	0	0	0	0	0	0	0.0145167	0	0	0	0	0	0	0	0	0	0	0	0	0	0	0	0	0	0	0
TACGTAGGGTGCAAGCGTTATCCGGAATTATTGGGCGTAAAGGGCTCGTAGGCGGTTCGTCGCGTCCGGTGTGAAAGTCCATCGCTTAACGGTGGATCCGCGCCGGGTACGGGCGGGCTTGAGTGCGGTAGGGGAGACTGGAATTCCCGGTGTAACGGTGGAATGTGTAGATATCGGGAAGAACACCAATGGCGAAGGCAGGTCTCTGGGCCGTTACTGACGCTGAGGAGCGAAAGCGTGGGGAGCGAACAGG	Actinobacteria	Actinobacteria	Bifidobacteriales	Bifidobacteriaceae	Bifidibacterium	0	0	0	0	0	0	0	0	0	0	0	0	0	0	0	0	0	0.00672382	0	0	0	0	0	0	0	0	0	0	0	0	0	0	0	0	0.0074824	0
TACGGAGGGTGCAAGCGTTAATCGGAATTACTGGGCGTAAAGCGCACGCAGGCGGCTTTTTAAGTCGGATGTGAAAGCCCCGGGCTCAACCTGGGAATTGCATCTGATACTGGGAAGCTAGAGTATGTGAGAGGGGGGTAGAATTCCAAGTGTAGCGGTGAAATGCGTAGAGATTTGGAGGAATACCAGTGGCGAAGGCGGCCCCCTGGCACAATACTGACGCTCAGGTGCGAAAGCGTGGGGAGCAAACAGG	Proteobacteria	Gammaproteobacteria_1	Chromatiales	Chromatiaceae	Alishewanella	0	0	0	0	0	0	0.0139528	0	0	0	0	0	0	0	0	0	0	0	0	0	0	0	0	0	0	0	0	0	0	0	0	0	0	0	0	0
TACGTAGGGTGCAAGCGTTAATCGGAATTACTGGGCGTAAAGCGTGCGCAGGCGGTTTTGTAAGTCTGTCGTGAAAGCCCCGGGCTCAACCTGGGAATTGCGATGGAGACTGCAAGGCTTGAATCTGGCAGAGGGGGGTAGAATTCCACGTGTAGCAGTGAAATGCGTAGAGATGTGGAGGAACACCGATGGCGAAGGCAGCCCCCTGGGTCAAGATTGACGCTCATGCACGAAAGCGTGGGGAGCAAACAGG	Proteobacteria	Betaproteobacteria	Burkholderiales	Oxalobacteraceae	Massilia_10	0.0134745	0	0	0	0	0	0	0	0	0	0	0	0	0	0	0	0	0	0	0	0	0	0	0	0	0	0	0	0	0	0	0	0	0	0	0
TACGTATGGGGCAAGCGTTATCCGGAATTATTGGGCGTAAAGAGTGCGTAGGTGGTTACCTAAGCGCAAGGTTTAATCTTGAGGCTCAACCTCATTCTGCCTTGCGAACTGGGCTACTTGAGTGCTGGAGGGGAAAGCGGAATTCCCAGTGTAGCGGTGAAATGCGTAGATATTGGGAAGAACACCGGTGGCGAAGGCGGCTTTCTGGACAGTAACTGACACTGAGGCACGAAAGCGTGGGGAGCAAACAGG	Firmicutes	Clostridia_1	Clostridiales	Family_XIII_Incertae_Sedis	Mogibacterium	0	0	0	0	0	0	0	0	0	0	0	0	0	0	0	0	0	0	0	0	0	0	0	0	0	0	0	0	0	0	0.0134129	0	0	0	0	0
GACAGAGGGTGCAAACGTTGTTCGGAATTACTGGGCGTAAAGCGTGTGTAGGCGGCCATGCAAGTCAGGTGTGAAAGCCCCAGGCTCAACCTGGGAAGTGCACTTGAAACTGCTTGGCTCGAGTATCGGAGAGGTTGGTGGAATTCTCGGTGTAGAGGTGAAATTCGTAGATATCGAGAGGAACACCGGTGGCGAAGGCGGCCAACTGGACGAATACTGACGCTGAGACACGAAAGCGTGGGGAGCAAACAGG	Proteobacteria	Deltaproteobacteria	Myxococcales	Polyangiaceae	Sorangium_2	0	0	0	0	0	0	0	0	0.00742446	0	0	0	0	0	0	0	0	0	0	0	0	0	0	0	0	0	0	0.00438932	0.00149336	0	0	0	0	0	0	0
TACAGAGGGTGCGAGCGTTGTTCGGAATTATTGGGCGTAAAGCGCTTGTAGGCGGCTTGTTAAGTCGCGTGTGAAATCCCCAGGCTTAACCTGGGAAGTGCGCGCGAAACTGGCGAGCTTGAGTGCCGGAGAGGGTCGCGGAATTCCCGGTGTAGAGGTGAAATTCGTAGATATCGGGAGGAACACCAGTGGCGAAGGCGGCGACCTGGACGGACACTGACGCTGAGACGCGAAAGCGTGGGGGGCAAACAGG	Proteobacteria	Deltaproteobacteria	Myxococcales	Cystobacteraceae	Anaeromyxobacter	0	0	0	0	0	0	0	0	0	0	0	0	0.0133014	0	0	0	0	0	0	0	0	0	0	0	0	0	0	0	0	0	0	0	0	0	0	0
TACGGAGGATCCGAGCGTTATCCGGATTTATTGGCTTTAAAGGGTGCGTAGGCGGCCTGTTAAGTCAGGGGTGAAAGACGGTGGCTCAACCATCGCAGTGCCTTTGATACTGACGGGCTTGAATGCAGCTGAGGTAGGCGGAATGTGACAAGTAGCGGTGAAATGCATAGATATGTCACAGAACACCAATTGCGAAGGCAGCTTACTAAAGTGTGATTGACGCTGAGGCACGAAAGCGTGGGGATCAAACAGG	Bacteroidetes	Sphingobacteria	Sphingobacteriales_1	Sphingobacteriaceae	Mucilaginibacter_2	0	0	0	0	0	0	0	0.0130319	0	0	0	0	0	0	0	0	0	0	0	0	0	0	0	0	0	0	0	0	0	0	0	0	0	0	0	0
TACGTAGGGTGCGAGCGTTGTCCGGAATTATTGGGCGTAAAGAGCTCGTAGGCGGTTTGTTGCGTCGGCCGTGAAAACTTCACGCTTAACGTGGAGCTTGCGGTCGATACGGGCAGACTTGAGTTCGGTAGGGGAGACTGGAATTCCTGGTGTAGCGGTGAAATGCGCAGATATCAGGAGGAACACCGGTGGCGAAGGCGGGTCTCTGGGCCGATACTGACGCTGAGGAGCGAAAGCGTGGGGAGCGAACAGG	Actinobacteria	Actinobacteria	Pseudonocardiales_6	Actinosynnemataceae	Saccharothrix	0	0	0	0	0	0	0	0	0	0	0	0	0	0	0	0	0	0	0	0	0	0	0	0	0	0	0	0	0	0	0	0	0	0.0130225	0	0
TACGAAGGGGACTAGCGTTGTTCGGAATTACTGGGCGTAAAGCGCACGTAGGCGGATTTGTAAGTCAGGGGTGAAATCCCGGGGCTCAACCTCGGAACTGCCTTTGATACTGCAAATCTCGAGTCCGATAGAGGTGGGTGGAATTCCTAGTGTAGAGGTGAAATTCGTAGATATTAGGAAGAACACCGGTGGCGAAGGCGGCCCACTGGATCGGTACTGACGCTGAGGTGCGAAAGCGTGGGGAGCAAACAGG	Proteobacteria	Alphaproteobacteria	Rhizobiales_3	Hyphomicrobiaceae	Hyphomicrobium_2	0	0	0	0	0.0129727	0	0	0	0	0	0	0	0	0	0	0	0	0	0	0	0	0	0	0	0	0	0	0	0	0	0	0	0	0	0	0
TACGGAAGGTCCAGGCGTTATCCGGATTTATTGGGTTTAAAGGGAGCGTAGGCGGATTATTAAGTCAGTGGTGAAAGACGGTGGCTCAACCATCGTTAGCCATTGAAACTGGTAGTCTTGAGTGCAGACAGGGATGCTGGAACTCGTGGTGTAGCGGTGAAATGCTTAGATATCACGATGAACTCCGATCGCGAAGGCAGGTGTCCGGGCTGCAACTGACGCTGAGGCTCGAAAGTGTGGGTATCAAACAGG	Bacteroidetes	Bacteroidia	Bacteroidales	Prevotellaceae	Prevotella_2	0	0	0	0	0	0	0	0	0	0	0	0	0	0	0	0	0	0	0.0129074	0	0	0	0	0	0	0	0	0	0	0	0	0	0	0	0	0
TACGGAGGGTGCAAGCGTTAATCGGAATTACTGGGCGTAAAGCGCACGCAGGCGGTCTGTCAAGTCGGATGTGAAATCCCCGGGCTCAACCTGGGAACTGCATTCGAAACTGGCAGGCTAGAGTCCTGTAGAGGGGGGTAGAATTCCAGGTGTAGCGGTGATATGCGTAGAGATCTGGAGGAATACCGGTGGCGAAGGCGGCCCCCTGGGTCGATACTGACGCTCATGCACGAAAGCGTGGGGAGCAAACAGG	Proteobacteria	Gammaproteobacteria_1	Enterobacteriales	Enterobacteriaceae	Enterobacter_2	0	0	0	0	0	0	0	0	0	0	0	0	0	0	0	0	0	0	0	0	0	0	0	0.0127013	0	0	0	0	0	0	0	0	0	0	0	0
TACGTAGGGGGCAAGCGTTATCCGGATTTACTGGGTGTAAAGGGAGCGCAGACGGCAGTGCAAGTCTGATGTGAAAGCCCGGGGCTCAACCCCGGAACTGCATTGGAAACTGTACAGCTGGAGTATCGGAGAGGTAAGCGGAATTCCTAGTGTAGCGGTGAAATGCGTAGATATTAGGAGGAACACCGGTGGCGAAGGCGGCTTACTGGACGACAACTGACGTTGAGGCTCGAAAGCGTGGGGAGCAAACAGG	Firmicutes	Clostridia_1	Clostridiales	Lachnospiraceae	Butyrivibrio_3	0	0	0	0	0	0	0	0	0	0	0	0	0	0	0	0	0	0	0	0	0	0	0	0	0	0	0	0	0	0	0.0126678	0	0	0	0	0
TACGTAGGGGGCGAGCGTTATCCGGAATTATTGGGCGTAAAGAGTACGTAGGCGGGAGATTAAGCGCAGGGTTTAAGGCAATGGCTTAACCACTGTATGCCCTGTGAACTGATCTTCTTGAGTGCAGGAGGGGAAAGCGGAATTCCTAGTGTAGCGGTGAAATGCGTAGATATTAGGAGGAACACCAGTGGCGAAGGCGGCTTTCTGGACTGTAACTGACGCTGAGGTACGAAAGTGTGGGGAGCAAACAGG	Firmicutes	Clostridia_1	Clostridiales	Family_XIII_Incertae_Sedis	Gut_cluster_3	0	0	0	0	0	0	0	0	0	0	0	0	0	0	0	0	0	0	0	0	0	0	0	0	0	0	0	0	0	0	0.0126678	0	0	0	0	0
TACAGAGGGTGCGAGCGTTAATCGGAATTACTGGGCGTAAAGCGCGCGTAGGCGGCTATTTAAGTCGGATGTGAAATCCCCGAGCTCAACTTGGGAATTGCATTCGATACTGGGTAGCTAGAGTATGGGAGAGGAAGGTAGAATTCCAGGTGTAGCGGTGAAATGCGTAGAGATCTGGAGGAATACCGATGGCGAAGGCAGCCTTCTGGCCTAATACTGACGCTGAGGTGCGAAAGCATGGGGAGCAAACAGG	Proteobacteria	Gammaproteobacteria_1	Pseudomonadales	Moraxellaceae	Alkanindiges	0	0	0	0	0	0	0	0	0	0	0	0	0	0	0	0	0	0	0	0.0125798	0	0	0	0	0	0	0	0	0	0	0	0	0	0	0	0
TACGGAGGGTGCAAGCGTTATCCGGATTCACTGGGTTTAAAGGGAGCGTAGGTGGGCTGGTAAGTCAGTGGTGAAATCTCCGGGCTTAACTCGGAAACTGCCGTTGATACTATCAGTCTTGAATATTGTGGAGGTAAGCGGAATATGTCATGTAGCGGTGAAATGCTTAGATATGACATAGAACACCGATAGCGAAGGCAGCTTGCTACACAGTTATTGACACTGAGGCTCGAAAGCGTGGGGATCAAACAGG	Bacteroidetes	Sphingobacteria	Sphingobacteriales_2	Chitinophagaceae	Niastella_2	0	0	0	0	0	0	0	0	0	0	0	0	0	0	0	0.0124832	0	0	0	0	0	0	0	0	0	0	0	0	0	0	0	0	0	0	0	0
TACGAAGGGGGCTAGCGTTGTTCGGAATTACTGGGCGTAAAGCGTACGTAGGCGGATTGTTAAGTGAGGGGTGAAATCCCGAGGCTCAACCTCGGAACTGCCTTTCATACTGGCAATCTTGAGTCCGGGAGAGGTGAGTGGAACTCCTAGTGTAGAGGTGAAATTCGTAGATATTAGGAAGAACACCAGTGGCGAAGGCGGCTCACTGGCCCGGAACTGACGCTGAGGTACGAAAGCGTGGGGAGCAAACAGG	Proteobacteria	Alphaproteobacteria	Rhizobiales_2	Rhizobiaceae	Kaistia	0	0	0	0	0	0	0	0	0	0	0	0	0.0123766	0	0	0	0	0	0	0	0	0	0	0	0	0	0	0	0	0	0	0	0	0	0	0
TACGAAGGGGGCTAGCGTTGCTCGGAATCATTGGGCGTAAAGGGCGCGTAGGCGGCGCGGTTGGTCAGGCGTGAAATCCCCGGGCTCAACCCAGGGACTGCGCTTGATACGGCCGGGCTGGAGGATGGAAGAGGGCCGCGGAATTCCCAGTGTAGAGGTGAAATTCGTAGATATTGGGAAGAACACCGGTGGCGAAGGCGGCGGCCTGGTCCATTTCTGACGCTGAGGCGCGACAGCGTGGGGAGCAAACAGG	Proteobacteria	Alphaproteobacteria	Rhodospirillales_1	Acetobacteraceae	Craurococcus	0.0121743	0	0	0	0	0	0	0	0	0	0	0	0	0	0	0	0	0	0	0	0	0	0	0	0	0	0	0	0	0	0	0	0	0	0	0
TACGAAGGGGGCTAGCGTTACTCGGAATTACTGGGCGTAAAGGGCGCGTAGGCGGCGCTCCAAGTTAGGCGTGAAAGTCCTGGGCTCAACCTGGGAACTGCGCTTAAGACTGGAGTGCTTGAGGATGGAAGAGGGTTGTGGAATTCCCAGTGTAGAGGTGAAATTCGTAGATATTGGGAAGAACACCGGTGGCGAAGGCGGCAACCTGGTCCATTACTGACGCTGAGGCGCGACAGCGTGGGGAGCAAACAGG	Proteobacteria	Alphaproteobacteria	Rhodospirillales_1	Acetobacteraceae	Roseomonas_2	0.0121743	0	0	0	0	0	0	0	0	0	0	0	0	0	0	0	0	0	0	0	0	0	0	0	0	0	0	0	0	0	0	0	0	0	0	0
TACGTAGGGTGCGAGCGTTGTTCGGAATTACTGGGCGTAAAGAGCTCGTAGGCGGACTGTCGCGTCGCCTGTGAAAGCCCGTGGCTCAACCACGGGTCTGCAGGCGATACGGGCAGACTAGAGTACTGCAGGGGAGACTGGAATTCCTGGTGTAGCGGTGGAATGCGCAGATATCAGGAGGAACACCGGTGGCGAAGGCGGGTCTCTGGGCAGTAACTGACGCTGAGGAGCGAAAGCGTGGGGAGCGAACAGG	Actinobacteria	Actinobacteria	Corynebacteriales	Segniliparaceae	Segniliparus	0	0.0119614	0	0	0	0	0	0	0	0	0	0	0	0	0	0	0	0	0	0	0	0	0	0	0	0	0	0	0	0	0	0	0	0	0	0
TACATAGGTCGCAAGCGTTATCCGGAATTATTGGGCGTAAAGCGTTCGTAGGCTGTTTGTTAAGTCTGGAGTTAAATCCCGGGGCTCAACCCCGGCTCGCTTTGGATACTAGCAAACTAGAGTTAGATAGAGGTAAGCGGAATTCCATGTGAAGCGGTGAAATGCGTAGATATATGGAAGAACACCAAAGGCGAAGGCAGCTTACTGGGTCTATACTGACGCTGAGGGACGAAAGCGTGGGGAGCAAACAGG	Tenericutes	Mollicutes	Mycoplasmatales	Mycoplasmataceae	Mycoplasma_1	0	0	0	0	0	0	0	0	0	0	0	0	0	0	0	0	0	0	0	0	0	0	0	0	0	0	0	0.011936	0	0	0	0	0	0	0	0
AACGTAGGTCACAAGCGTTGTCCGGAATTACTGGGTGTAAAGGGAGCGCAGGCGGGAAGACAAGTTGGAAGTGAAATCCATGGGCTCAACCCATGAACTGCTTTCAAAACTGTTTTTCTTGAGTAGTGCAGAGGTAGGCGGAATTCCCGGTGTAGCGGTGGAATGCGTAGATATCGGGAGGAACACCAGTGGCGAAGGCGGCCTACTGGGCACCAACTGACGCTGAGGCTCGAAAGTGTGGGTAGCAAACAGG	Firmicutes	Clostridia_1	Clostridiales	Ruminococcaceae	Faecalibacterium	0	0	0	0	0	0	0	0	0	0	0	0	0	0	0	0	0.0116134	0	0	0	0	0	0	0	0	0	0	0	0	0	0	0	0	0	0	0
TACGTAGGTGGCAAGCGTTGTCCGGAATTACTGGGTGTAAAGGGAGCGTAGGCGGGTGAGCAAGTCAAGTGTGAAAGGTATCGGCTCAACCGGTATAAGCGCTTGAAACTGCGCATCTTGAGTGAAGTAGAGGCAGGCGGAATTCCTAGTGTAGCGGTGAAATGCGTAGATATTAGGAGGAACACCAGTGGCGAAGGCGGCCTGCTGGGCTTTTACTGACGCTGATGCTCGAAAGTGTGGGGAGCAAACAGG	Firmicutes	Clostridia_1	Clostridiales	Ruminococcaceae	Acetanaerobacterium	0	0	0	0	0.0113119	0	0	0	0	0	0	0	0	0	0	0	0	0	0	0	0	0	0	0	0	0	0	0	0	0	0	0	0	0	0	0
TACGAAGGGGGCTAGCGTTGTTCGGAATCACTGGGCGTAAAGCGCACGTAGGCGGACTTTTAAGTCAGGGGTGAAATCCTGAGGCTCAACCTCAGAACTGCCTTTGATACTGGGAGTCTTGAATTCGAGAGAGGTGAGTGGAATTGGTAGTGTAGAGGTGAAATTCGTAGATATTACCAGGAACACCAGTGGCGAAGGCGGCTCACTGGCTCGATATTGACGCTGAGGTGCGAAAGCGTGGGGATCAAACAGG	Proteobacteria	Alphaproteobacteria	Rhizobiales_1	Phyllobacteriaceae	Cohaesibacter	0	0	0	0	0	0	0	0.0108599	0	0	0	0	0	0	0	0	0	0	0	0	0	0	0	0	0	0	0	0	0	0	0	0	0	0	0	0
TACGTAGGTGGCAAGCGTTGTCCGGATTTACTGGGTGTAAAGGGTGCGTAGGCGGCCTGGCAAGTCAGAAGTGAAATTTAGGGGCTCAACCTCTAAACTGCTTCTGAAACTACCGGGCTAGAGTGCAGGAGAGGAAAGCGGAACTCCACGTGTAGCGGTGAAATGCGTAGAGATGTGGAGGAACACCAGTAGCGAAGGCGGCTTTCTGGACTGTAACTGACGCTGAGGCACGAAAGCGTGGGGAGCAAACAGG	Firmicutes	Clostridia_1	Clostridiales	Lachnospiraceae	Incertae_Sedis_33	0.0107796	0	0	0	0	0	0	0	0	0	0	0	0	0	0	0	0	0	0	0	0	0	0	0	0	0	0	0	0	0	0	0	0	0	0	0
TACGTAGGGCGCAAGCGTTGTCCGGAATTATTGGGCGTAAAGAGCTCGTAGGCGGCCAGTCGCGTCGGATGTGAAAGCCCGGGGCTTAACCCCGGGTCTGCATTCGATACGGGCTGGCTAGAGTGTGGTAGGGGAGATCGGAATTCCTGGTGTAGCGGTGAAATGCGCAGATATCAGGAGGAACACCGGTGGCGAAGGCGACTCTCTGGACTGTAACTGACGCTGAGGCATGAAAGCGTGGGTAGCAAACAGG	Actinobacteria	Actinobacteria	Actinomycetales_1	Streptomycetaceae	Streptomyces_2	0	0	0	0	0	0	0	0	0	0	0	0	0	0	0	0	0	0	0	0	0.0104608	0	0	0	0	0	0	0	0	0	0	0	0	0	0	0
TACGGAGGATCCAAGCGTTATCCGGAATCATTGGGTTTAAAGGGTCCGTAGGCGGCCTTGTAAGTCAGTGGTGAAATCTCCCGGCTCAACCGGGAAATTGCCATTGATACTGCAGGGCTTGAATTATTGGGAAGCAACTAGAATATGTAGTGTAGCGGTGAAATGCTTAGATATTACATGGAATACCGATTGCGAAGGCAGGTTGCTACCAATGGATTGACGCTGATGGACGAAAGCGTGGGGAGCGAACAGG	Bacteroidetes	Flavobacteria	Flavobacteriales	Flavobacteriaceae_1	Flavobacterium_1	0	0	0	0.0102543	0	0	0	0	0	0	0	0	0	0	0	0	0	0	0	0	0	0	0	0	0	0	0	0	0	0	0	0	0	0	0	0
TACGTAGGGGGCAAGCGTTGTCCGGAATCACTGGGCGTAAAGCGCGCGCAGGCGGCTGTCTACGTCCGGGGTGAAAGTCCAGAGCTCAACTCTGGGACTGCCTTGGATACGGGATGGCTTGAGGATCGGAGAGGCAAGGGGAATTCCACGTGTAGCGGTGAAATGCGTAGAGATGTGGAGGAACACCTGTGGCGAAGGCGCCTTGCTGGCCGATTTCTGACGCTGAGGCGCGAAAGCGTGGGGAGCAAACAGG	Firmicutes	Bacilli	Bacillales	Alicyclobacillaceae	Alicyclobacillus	0	0	0	0.0102543	0	0	0	0	0	0	0	0	0	0	0	0	0	0	0	0	0	0	0	0	0	0	0	0	0	0	0	0	0	0	0	0
TACGTAGGTGGCAAGCGTTGTCCGGAATTATTGGGCGTAAAGCGCGCGCAGGTGGTTTCTTAAGTCTGATGTGAAAGCCCCCGGCTCAACCGGGGAGGGTCATTGGAAACTGGGAAACTTGAGTGCAGAAGAGGATAGTGGAATTCCAAGTGTAGCGGTGAAATGCGTAGAGATTTGGAGGAACACCAGTGGCGAAGGCGACTATCTGGTCTGTAACTGACACTGAGGCGCGAAAGCGTGGGGAGCAAACAGG	Firmicutes	Bacilli	Bacillales	Planococcaceae_2	Uncultured_1	0	0	0	0	0	0	0	0	0	0	0	0	0	0	0	0	0	0	0	0	0	0	0	0	0	0	0	0	0	0	0	0.00997884	0	0	0	0
TACGTAGGGGGCAAGCGTTGTCCGGAATTATTGGGCGTAAAGCGCGCGCAGGCGGTCAATTAAGTCTGGTGTTTAACCTTGGGGCTCAACCCCGAGTCGCACTGGAAACTGGTTGACTTGAGTACAGAAGAGGAAAGTGGAATTCCACGTGTAGCGGTGAAATGCGTAGAGATGTGGAGGAACACCAGTGGCGAAGGCGACTTTCTGGGCTGTAACTGACGCTGAGGCGCGAAAGCGTGGGGAGCAAACAGG	Firmicutes	Bacilli	Bacillales	Paenibacillaceae_2	Paenibacillus_17	0	0	0	0	0	0	0	0	0	0	0	0	0	0	0	0	0	0	0	0	0	0	0	0	0	0	0	0.00990825	0	0	0	0	0	0	0	0
TACGAAGGGGGCTAGCGTTGTTCGGAATTACTGGGCGTAAAGGGCGCGTAGGCGGTACTTCAAGTCAGGCGTGAAAGCCCCGGGCTCAACCTGGGAACCGCGCTTGAGACTGGAGAACTAGAGTTCGGGAGAGGATGGTGGAATTCCCAGTGTAGAGGTGAAATTCGTAGATATTGGGAAGAACACCGATGGCGAAGGCAGCCATCTGGACCGACACTGACGCTGAGGCGCGAAAGCGTGGGGAGCAAACAGG	Proteobacteria	Alphaproteobacteria	Rhodospirillales_2	Rhodospirillaceae_2	Skermanella	0	0	0	0	0	0	0	0	0	0	0	0	0	0	0	0.00985028	0	0	0	0	0	0	0	0	0	0	0	0	0	0	0	0	0	0	0	0
TACGGAAGGTCCGAGCGTTATCCGGATTTATTGGGTTTAAAGGGAGCGTAGGCGGGCTTTTAAGTCAGTGGTAAAATCGTGTGGCTCAACCATACCTCGCCATTGATACTGGAAGCCTTGAGTGCACATAAGGATGGTGGAATTCGTGGTGTAGCGGTGAAATGCTTAGATATCACGAAGAACTCCGATTGCGTAGGCAGCTGTCTGGGGTGTAACTGACGCTGAGGCTCGAAAGTGTGGGTATCAAACAGG	Bacteroidetes	Bacteroidia	Bacteroidales	Prevotellaceae	Uncultured_8	0	0	0	0	0.00972952	0	0	0	0	0	0	0	0	0	0	0	0	0	0	0	0	0	0	0	0	0	0	0	0	0	0	0	0	0	0	0
TACGTAGGTGGCAAGCGTTGTCCGGATTTATTGGGCGTAAAGCGAGCGCAGGCGGTTCCTTAAGTCTGATGTGAAAGCCCCCGGCTCAACCGGGGAGGGTCATTGGAAACTGGGGAACTTGAGTGCAGAAGAGGAGAGTGGAATTCCATGTGTAGCGGTGAAATGCGTAGATATATGGAGGAACACCAGTGGCGAAGGCGACTCTCTGGTCTGTAACTGACGCTGAGGCTCGAAAGCGTGGGTAGCAAACAGG	Firmicutes	Bacilli	Lactobacillales	Carnobacteriaceae	Granulicatella	0	0	0	0	0	0	0	0	0	0	0	0	0	0	0	0	0	0	0.00968054	0	0	0	0	0	0	0	0	0	0	0	0	0	0	0	0	0
TACGTATGTCGCAAGCGTTATCCGGAATTATTGGGCATAAAGGGCATCTAGGCGGCCAGATAAGTCTGGGGTGAAAACTTGCGGCTCAACCGCAAGCCTGCCCTGGAAACTATGCGGCTAGAGTACTGGAGAGGTGGACGGAACTGCACGAGTAGAGGTGAAATTCGTAGATATGTGCAGGAATGCCGATGATGAAGATAGTTCACTGGACGGTAACTGACGCTGAAGTGCGAAAGCTAGGGGAGCAAACAGG	Fusobacteria	Fusobacteria	Fusobacteriales	Leptotrichiaceae	Leptotrichia	0	0	0	0	0	0	0	0	0	0	0	0	0	0	0	0	0	0	0	0.00943485	0	0	0	0	0	0	0	0	0	0	0	0	0	0	0	0
TACGGAGGGTGCAAGCGTTATCCGGATTTATTGGGTTTAAAGGGTCCGTAGGCGGATCTGTAAGTCAGTGGTGAAATCTCATAGCTTAACTATGAAACTGCCATTGATACTGCAGGTCTTGAGTAAAGTAGAAGTGGCTGGAATAAGTAGTGTAGCGGTGAAATGCATAGATATTACTTAGAACACCAATTGCGAAGGCAGGTCACTATGTTTTAACTGACGCTGATGGACGAAAGCGTGGGGAGCGAACAGG	Bacteroidetes	Flavobacteria	Flavobacteriales	Flavobacteriaceae_2	Chryseobacterium_11	0	0	0	0	0	0	0	0	0	0	0	0	0	0	0	0.00936242	0	0	0	0	0	0	0	0	0	0	0	0	0	0	0	0	0	0	0	0
GACGTAGGGCGCGAGCGTTGTCCGGATTTATTGGGCGTAAAGAGCTCGTAGGCGGCTTGTTGCGTCGACCGTGAAAACCCGGGGCTTAACTGCGGGCTTGCGGTTGATACGGGCGGGCTAGAGTTCGGTAGGGGAGACTGGAATTCCTGGTGTAGCGGTGAAATGCGCAGATATCAGGAGGAACACCGGTGGCGAAGGCGGGTCTCTGGGCCGATACTGACGCTGAGGAGCGAAAGCGTGGGGAGCGAACAGG	Actinobacteria	Actinobacteria	Micromonosporales	Micromonosporaceae	Planosporangium	0	0	0	0	0	0	0	0	0	0	0	0	0	0	0	0	0	0	0	0	0	0	0	0	0	0.00934545	0	0	0	0	0	0	0	0	0	0
TACGGAGGGTGCAAGCGTTAATCGGAATTACTGGGCGTAAAGCGCACGCAGGCGGTTTGTTAAGTCAGATGTGAAATCCCCGCGCTTAACGTGGGAACTGCATTTGAAACTGGCAAGCTAGAGTCTTGCAGAGGGGGGTAGAATTCCAGGTGTAGCGGTGAAATGCGTAGATATTAGGAGGAACACCAGTGGCGAAGGCGACTTTCTGGACTGTAACTGACGCTGATGCTCGAAAGCGTGGGGGGCAAACAGG	Proteobacteria	Gammaproteobacteria_1	Enterobacteriales	Enterobacteriaceae	Budvicia	0.00913075	0	0	0	0	0	0	0	0	0	0	0	0	0	0	0	0	0	0	0	0	0	0	0	0	0	0	0	0	0	0	0	0	0	0	0
TACGTAGGGTGCAAGCGTTAATCGGAATTACTGGGCGTAAAGCGTGCGCAGGCGGCTTGTTGTGTCTGATGTGAAAGCCCCCGGCTCAACCGGGGAGGGTCATTGGAAACTGGGAAACTTGAGTGCAGAAGAGGATAGTGGAATTCCAAGTGTAGCGGTGAAATGCGTAGAGATTTGGAGGAACACCAGTGGCGAAGGCGACTGTCTGGTCTGTAACTGACACTGAGGCGCGAAAGCGTGGGGAGCAAACAGG	Firmicutes	Bacilli	Bacillales	Planococcaceae_2	Caryophanon	0.00913075	0	0	0	0	0	0	0	0	0	0	0	0	0	0	0	0	0	0	0	0	0	0	0	0	0	0	0	0	0	0	0	0	0	0	0
TACGAAGGGGACTAGCGTTGTTCGGATTTACTGGGCGTAAAGCGCGCGTAGGCGGATCGCTAAGTCAGGGGTGAAATGCCAAGGCTCAACCTTGGAACTGCCTTTGATACTGACGATCTGGAGATTGGGAGAGGTGAGTGGAATTCCGAGTGTAGAGGTGAAATTCGTAGATATTCGGAGGAACACCAGAAGCGAAGGCGGCTCACTGGCCCAATACTGACGCTGAGGCGCGAAAGCGTGGGGAGCAAACAGG	Proteobacteria	Alphaproteobacteria	Rhizobiales	Methylocystaceae	Uncultured_2	0.00913075	0	0	0	0	0	0	0	0	0	0	0	0	0	0	0	0	0	0	0	0	0	0	0	0	0	0	0	0	0	0	0	0	0	0	0
TACGTAGGTGGCAAGCGTTGTCCGGAATTATTGGGCGTAAAGGGCTCGCAGGCGGTTTCTTAAGTCTGATGTGAAAGCCCCCGGCTCAACCGGGGAGGGTCATTGGAAACTGGGAAACTTGAGTGCAGAAGAGGAGAGTGGAATTCCACGTGTAGCGGTGAAATGCGTAGAGATGTGGAGGAACACCAGTGGCGAAGGCGACTCTCTGGTCTGTAACTGACGCTGAGGAGCGAAAGCGTGGGGAGCGAACAGG	Firmicutes	Bacilli	Bacillales	Bacillaceae	Bacillus_14	0	0	0	0	0	0	0	0	0	0	0	0	0	0	0	0	0	0	0	0	0	0	0	0	0	0.0087434	0	0	0	0	0	0	0	0	0	0
TACGTAGGGCGCAAGCGTTGTCCGGAATTATTGGGCGTAAAGAGCTCGTAGGCGGTTTGTTGCGTCTGTCGTGAAAGCCCACGGCTTAACTGTGGGTCTGCGGTGGATACGGGCAGACTTGAGGCAGGTAGGGGAGCATGGAATTCCCGGTGTAGCGGTGAAATGCGCAGATATCGGGAGGAACACCGGTGGCGAAGGCGGTGCTCTGGGCCTGTACTGACGCTGAGGAGCGAAAGCGTGGGGAGCGAACAGG	Actinobacteria	Actinobacteria	Streptosporangiales	Thermomonosporaceae_2	Actinomadura_7	0	0	0	0	0	0	0	0	0.00830323	0	0	0	0	0	0	0	0	0	0	0	0	0	0	0	0	0	0	0	0	0	0	0	0	0	0	0
TACGGAGGGAGCTAGCGTTGTTCGGAATTACTGGGCGTAAAGCGCGCGTAGGCGGTTTCTCAAGTCAGAGGTGAAAGCCCGGGGCTCAACCCCGGAACTGCCTTTGAAACTAGGAGACTAGAATCTTGGAGAGGTCAGTGGAATTCCGAGTGTAGAGGTGAAATTCGTAGATATTCGGAAGAACACCAGTGGCGAAGGCGGCTTTCTGGACTTAAACTGACACTGAGGCGCGAAAGCCAGGGGAGCAAACGGG	Proteobacteria	Alphaproteobacteria	Sphingomonadales	Sphingomonadaceae	Sphingopyxis_2	0.00808473	0	0	0	0	0	0	0	0	0	0	0	0	0	0	0	0	0	0	0	0	0	0	0	0	0	0	0	0	0	0	0	0	0	0	0
GACAGAGGGTGCAAACGTTGTTCGGAATTACTGGGCGTAAAGCGCGTGTAGGCTGCTCCGCAAGTCGGATGTGAAAGCCCTGGGCTCAACCCAGGAAGTGCATTCGAAACTGCAGAGCTGGAGTCCTGGAGAGGAAGGCGGAATTCTCGGTGTAGAGGTGAAATTCGTAGATATCGAGAGGAACACCGGTGGCGAAGGCGGCCTTCTGGACAGTGACTGACGCTGAGACGCGAAAGCGTGGGGAGCAAACAGG	Proteobacteria	Deltaproteobacteria	Myxococcales	Polyangiaceae	Byssovorax	0	0	0	0	0	0	0	0	0	0	0	0	0	0	0	0.00656685	0	0	0	0	0	0	0	0	0	0	0	0	0	0	0	0	0	0	0.00149648	0
TACGGAGGATCCGAGCGTTATCCGGATTTATTGGGTTTAAAGGGTGCGTAGGCGGCACTTTAAGTCAGGGGTGAAAGACGGCAGCTCAACTGTCGCAGTGCCCTTGATACTGAAGTGCTTGAATGCGGTTGAAGACGGCGGAATGAGACAAGTAGCGGTGAAATGCATAGATATGTCTCAGAACACCGATTGCGAAGGCAGCTGTCTAAGCCGTTATTGACGCTGATGCACGAAAGCGTGGGGATCGAACAGG	Bacteroidetes	Sphingobacteria	Sphingobacteriales_1	Sphingobacteriaceae	Sphingobacterium_2	0	0	0	0	0	0	0	0	0	0	0	0	0.00798085	0	0	0	0	0	0	0	0	0	0	0	0	0	0	0	0	0	0	0	0	0	0	0
TACGAAGGTGGCAAGCGTTGTTCGGATTTACTGGGCGTACAGGGAGCGTAGGCGGTTGGATAAGCCCTCCGTGAAATCTCCAGGCTTAACCTGGAAAGTGCAGAGGGGACTGTTCAGCTAGAGGATGGGAGAGGAGCGCGGAATTCCCGGTGTAGCGGTGAAATGCGTAGAGATCGGGAGGAAGGCCGGTGGCGAAGGCGGCGCTCTGGAACATTTCTGACGCTGAGGCTCGAAAGCGTGGGGAGCAAACAGG	Nitrospirae	Nitrospira	Nitrospirales	Nitrospiraceae	Nitrospira	0	0	0	0	0	0	0	0	0	0	0	0	0	0	0	0.00775735	0	0	0	0	0	0	0	0	0	0	0	0	0	0	0	0	0	0	0	0
TACGTAGGTGGCAAGCGTTGTCCGGAATTATTGGGCGTAAAGCGCGCGCAGGCGGTCCTTTAAGTCTGATGTGAAAGCCCACGGCTCAACCGTGGAGGGTCATTGGAAACTGGGGGACTTGAGTGCAGAAGAGGAAAGCGGAATTCCACGTGTAGCGGTGAAATGCGTAGAGATGTGGAGGAACACCAGTGGCGAAGGCGGCTTTCTGGTCTGTAACTGACGCTGAGGCGCGAAAGCGTGGGGAGCAAACAGG	Firmicutes	Bacilli	Bacillales	Bacillaceae	Bacillus_5	0	0	0	0	0	0	0	0	0	0	0	0	0	0	0	0	0	0	0	0	0	0	0	0	0	0	0	0	0.00746681	0	0	0	0	0	0	0
TACGTAGGGCGCAAGCGTTGTCCGGAATTATTGGGCGTAAAGAGCTCGTAGGCGGCTTGTCACGTCGGGTGTGAAAGCCCGGGGCTTAACCCCGGGTCTGCATCCGATACGGGCAGGCTAGAGTGTGGTAGGGGAGATCGGAATTCCTGGTGTAGCGGTGAAATGCGCAGATATCAGGAGGAACACCGGTGGCGAAGGCGGATCTCTGGGCCATTACTGACGCTGAGGAGCGAAAGCGTGGGGAGCGAACAGG	Actinobacteria	Actinobacteria	Actinomycetales_1	Streptomycetaceae	Streptomyces_3	0	0	0	0	0	0	0	0	0	0	0	0	0	0	0	0	0	0	0	0	0	0	0	0	0	0	0	0	0	0	0	0	0	0	0.00743034	0
TACGGAGGGTGCAAGCGTTAATCGGAATTACTGGGCGTAAAGGGTGCGTAGGTGGTTTATTAAGTTATCTGTGAAATTCCTGGGCTTAACCTAGGGTGGTCAGATAAGACTGATAGACTTGAGTATGGGAGAGGGTAGTGGAATTTCCGGTGTAGCGGTGAAATGCGTAGAGATCGGAAGGAACACCGGTGGCGAAGGCGGCTACCTGGCCTAATACTGACACTGAGGCACGAAAGCGTGGGGAGCAAACAGG	Proteobacteria	Gammaproteobacteria_2	Legionellales	Legionellaceae	Legionella_7	0	0	0	0	0	0	0	0	0.00742446	0	0	0	0	0	0	0	0	0	0	0	0	0	0	0	0	0	0	0	0	0	0	0	0	0	0	0
CACGTAGGCACCAAGCGTTGTCCGGATTTATTGGGCGTAAAGAGCTCGTAGGCGGTTCGGTAAGTCGGGTGTGAAAACTCTGGGCTCAACCCAGAGCCGCCACCCGATACTGCTGTGACTTGAGTTCGGTAGGGGAGCGGGGAATTCCTGGTGTAGCGGTGAAATGCGCAGATATCAGGAGGAACACCAGTGGCGAAGGCGCCGCTCTGGGCCGAGACTGACGCTGAGGAGCGAAAGCGTGGGTAGCAAACAGG	Actinobacteria	Actinobacteria	Acidimicrobiales	Acidimicrobiaceae_1	Uncultured_3	0	0	0	0.00733165	0	0	0	0	0	0	0	0	0	0	0	0	0	0	0	0	0	0	0	0	0	0	0	0	0	0	0	0	0	0	0	0
TACGGAGGGGGCAAGCGTTGTTCGAAATGACTGGGCGTAAAGGGCATGTAGGTTGTGATGTAAGTTATCGGTTAAAAGCAACAGCTTAACTGTTGTAGTGCCGGTAAAACTGCATTGCTAGAGTGTTGGAGAGGAATGCGGAATATCTGGTGTAGCGGTGGAATGCGTAGATATCAGATGGAACACCTGTTGCGAAGGCGGCATTCTGGCCAATAACTGACACTGAGGTGCGAAAGCGTGGGTAGCAAACAGG	Deferribacteres	Deferribacteres	Deferribacterales	Deferribacteraceae	Denitrovibrio	0	0	0	0	0	0	0	0	0	0	0	0	0	0	0	0	0	0	0	0.00650915	0	0	0	0	0	0	0	0	0	0	0	0	0	0	0	0
TACGTAGGGGGCTAGCGTTATCCGGAATTACTGGGCGTAAAGGGTGCGTAGGCGGTCTTTCAAGCCAGAAGTGAAAGGCTACGGCTCAACCGTAGTAAGCTTTTGGAACTGTAAGACTTGAGTGCAGGAGAGGAGAGTGGAATTCCTAGTGTAGCGGTGAAATGCGTAGATATTAGGAGGAACACCAGTAGCGAAGGCGGCTCTCTGGACTGTAACTGACGCTGAGGCACGAAAGCGTGGGGAGCAAACAGG	Firmicutes	Clostridia_1	Clostridiales	Peptostreptococcaceae	Incertae_Sedis_6	0	0	0	0	0	0	0	0	0	0	0	0	0	0	0	0	0	0	0	0	0	0	0	0	0	0	0	0	0	0	0	0.00647784	0	0	0	0
TACGTAGGTGGCGAGCGTTGTCCGGAATTACTGGGTGTAAAGGGCTCGTAGGTGGACAATTAAGTCTGGGAGTAAATATACAGGCTCAACTTGTATATCATTTCAGATACTGGTTGTCTTGAGTGCAGGAGAGGAAAGGGGAATTCCCAGTGTAGCGGTGAAATGCGTAGATATTGGGAGGAACACCAGTGGCGAAGGCGCCTTTCTGGACTGTGTCTGACGCTCAGGCGCGAAAGCCAGGGTAGCGAACGGG	Firmicutes	Clostridia_2	Clostridiales_1	Veillonellaceae	Uncultured_6	0	0	0	0	0	0	0	0	0	0	0	0	0	0	0	0	0	0	0	0	0	0	0	0	0	0	0	0	0.00272877	0	0	0	0	0	0	0.00347717
TACGGAGGGTGCGAGCGTTATCCGGAATCACTGGGCGTAAAGGGCGCGTAGGCGGTTTGTTAAGTCCGATGTTAAAGACCGAGGCTCAACCTCGACACGGCGTTGGATACTGGCAAGCTGGACGGTTGGAGAGGAAGGTAGAATTACCAGTGTAGCGGTGGAATGCGTAGATACTGGTAGGAATACCCATTGCGAAGGCAGCCTTCTGGACAACACGTGACGCTGAGGCGCGAAAGTGTGGGGAGCAAACCGG	Deinococcus-Thermus	Deinococcus-Thermus	Deinococcales	Trueperaceae	Truepera	0	0	0	0	0	0	0	0	0	0	0	0	0.00618831	0	0	0	0	0	0	0	0	0	0	0	0	0	0	0	0	0	0	0	0	0	0	0
TACGGAGGGTGCAAGCGTTATCCGGATTCACTGGGTTTAAAGGGTGCGTAGGCGGATTAGTAAGTCCGTGGTGAAATCTCCAAGCTTAACTTGGAAACTGCCATGGATACTATTAATCTTGAATGTTGTGGAGGTTAGCGGAATATGTCATGTAGCGGTGAAATGCATAGATATGACATAGAACACCAATTGCGAAGGCAGCTGGCTACACAAATATTGACGCTGAGGCACGAAAGCGTGGGGATCAAACAGG	Bacteroidetes	Sphingobacteria	Sphingobacteriales_2	Chitinophagaceae	Chitinophaga	0	0	0	0	0	0	0	0	0	0	0	0	0	0	0	0	0	0	0	0	0	0	0	0	0	0	0	0	0	0	0.00309339	0.00299365	0	0	0	0
TACGGAGGGTGCAAGCGTTATCCGGATTTACTGGGTTTAAAGGGTGTGTAGGCGGACACTTAAGTCTGGGGTGAAATCTCTGAGCTCAACTCAGAAACTGCCTTGGATACTATTTGTCTTGAATTATGTTGAGGTTGGCGGAATATAACATGTAGCGGTGAAATGCATAGATATGTTATAGAACACCGATTGCGAAGGCAGCTAACTAAGCATATATTGACGCTGAGGCACGAAAGCGTGGGGATCAAACAGG	Bacteroidetes	Sphingobacteria	Sphingobacteriales_2	Chitinophagaceae	Uncultured_12	0	0	0	0	0	0	0	0	0	0	0	0	0.00604686	0	0	0	0	0	0	0	0	0	0	0	0	0	0	0	0	0	0	0	0	0	0	0
TACGTAGGGGGCAAGCGTTGTCCGGAATTATTGGGCGTAAAGCGCGCGCAGGCGGTTGTGTAAGTCTGATGTTTAAACCCGGGGCCCAACCCCGGATCGCATTGGAAACTGTGCAACTGGAGTGTAGGAGAGGAAAGTGGAATTCCACGTGTAGCGGTGAAATGCGTAGAGATGTGGAGGAACACCAGTGGCGAAGGCGACTTTCTGGCCTATAACTGACGCTGAGGCGCGAAAGCGTGGGGAGCAAACAGG	Firmicutes	Bacilli	Bacillales	Paenibacillaceae_2	Paenibacillus_8	0	0	0	0	0	0	0	0	0	0	0	0	0	0	0	0	0	0	0	0	0	0	0	0	0	0	0	0	0	0	0	0	0	0	0.00598592	0
TACGTAGGGCGCAAGCGTTATCCGGATTTATTGGGCGTAAAGAGCTCGTAGGCGGTTTGTCGCGTCTGCCGTGAAAGTCCGAGGCTCAACCTCGGATCTGCGGTGGGTACGGGCAGACTAGAGTGATGTAGGGGAGACTGGAATTCCTGGTGTAGCGGTGAAATGCGCAGATATCAGGAGGAACACCGATGGCGAAGGCAGGTCTCTGGGCATTTACTGACGCTGAGGAGCGAAAGCATGGGGAGCGAACAGG	Actinobacteria	Actinobacteria	Micrococcales_1	Micrococcaceae	Arthrobacter_17	0	0	0	0	0	0	0	0	0	0	0	0	0	0	0	0	0	0	0	0	0	0	0	0	0	0	0	0	0	0	0	0	0	0	0.00598592	0
TACGAAGGGGGCTAGCGTTGCTCGGAATTACTGGGCGTAAAGGGCGCGTAGGCGGTTTCGTTAGTCAGGCGTGAAATTCCTGGGCTCAACCTGGGGACTGCGCTTGATACAGCGAGACTTGAGGTCAGAAGAGGGTCGTGGAATTCCCAGTGTAGAGGTGAAATTCGTAGATATTGGGAAGAACACCGGTGGCGAAGGCGGCGACCTGGTCTGATACTGACGCTGAGGCGCGATAGCGTGGGGAGCAAACAGG	Proteobacteria	Alphaproteobacteria	Rhodospirillales_1	Acetobacteraceae	Roseomonas_1	0	0	0	0	0	0	0	0	0	0	0	0	0	0	0	0	0	0	0	0	0	0	0	0	0	0	0	0.00594495	0	0	0	0	0	0	0	0
TACGTAGGTGGCAAGCGTTGTCCGGAATTATTGGGCGTAAAGGGCGCGCAGGCGGTTCGGTAAGTCTGTCTTAAAAGTGCGGGGCTTAACCCCGTGAGGGGACGGAAACTGTCGAACTTGAGTGTCGGAGAGAAAAGCGGAATTCCTAGTGTAGCGGTGAAATTCGTAGATATTAGGAGGAACACCGGTGGCGAAAGCGGCTTTCTGGACGACAACTGACGCTGAGGCGCGAAAGCGTGGGGAGCAAACAGG	Firmicutes	Clostridia_2	Clostridiales_1	Veillonellaceae	Megasphaera	0	0	0	0	0	0	0.00584898	0	0	0	0	0	0	0	0	0	0	0	0	0	0	0	0	0	0	0	0	0	0	0	0	0	0	0	0	0
TACGAAGGGTGCGAGCGTTAATCGGAATTACTGGGCGTAAAGCGCGCGTAGGTGGTTAGGTAAGCGTACTGTGAAATCCCCGGGCTCAACCTGGGAACTGCAGGACGAACTGCCTGACTAGAGTATAGTAGAGGAGTGTGGAATTCCCGGTGTAGCGGTGAAATGCGTAGATATCGGGAGGAACATCAGTGGCGAAGGCGGCACTCTGGACTGATACTGACACTGAGGTGCGAAAGCGTGGGTAGCGAACAGG	Proteobacteria	Gammaproteobacteria_1	Oceanospirillales_4	Halomonadaceae	Uncultured	0	0	0	0	0	0	0	0	0	0	0	0	0	0	0	0	0	0	0	0	0	0	0	0	0	0	0	0	0	0	0	0.00566811	0	0	0	0
TACGTAGGTGGCGAGCGTTGTCCGGATTTACTGGGCGTAAAGGGAGCGTAGGCGGACTTTTAAGTGAGATGTGAAATACCCAGGCTCAACCTGGGGGCTGCATTTCAAACTGGAAGTCTAGAGTGCGGGAGAGGAGAGTGGAATTCCTAGTGTAGCGGTGAAATGCGTAGAGATTAGGAAGAACACCAGTGGCGAAGGCGACTCTCTGGACTGTAACTGACGCTGAGGCTCGAAAGCGTGGGGAGCAAACAGG	Firmicutes	Clostridia_1	Clostridiales	Clostridiaceae_1	Clostridium_1	0	0	0	0	0	0	0	0	0	0	0	0	0	0	0	0	0	0	0	0	0	0	0	0	0	0	0	0	0	0	0	0.0054612	0	0	0	0
TACGGAGGAGGCAAGCGTTATCCGGAATTATTGGGCGTAAAGCGTCCGCAGGTGGCTATTCAAGTCTGCGGTCAAAGACTGGGGCTTAACCCTGGAAAGGCCGTGGAAACTGAAGAGCTAGAGTGCAGTAGGGGTAGAGGGAATTCCCGGTGTAGCGGTGAAATGCGTAGAGCTCGGGAAGAACATCGGTGGCGAAAGCGCTCTGCTGGACTGCAACTGACACTCAGGGACGAAAGCTAGGGGAGCGAATGGG	Cyanobacteria	Cyanobacteria	Cyanobacteriales	SubsectionIII	Microcoleus_3	0	0	0	0	0	0	0	0	0	0	0	0	0	0	0	0	0	0	0	0	0	0	0	0	0	0.00546001	0	0	0	0	0	0	0	0	0	0
GACGGAAGGTGCAAGCGTTGCTCGGAATCACTGGGCGTAAAGGGTGCGTAGGCGGCCGCGCAAGTCTGGCGTGAAAGCCCCGGGCTCAGCCCGGGAAGGGCGCTCGAAACGGCGCGGCTGGAGTGCCGGAGGGGAGAGTGGAATTCCTGGTGTAGCGGTGAAATGCGTAGATATCAGGAGGAATACCGGTGGCGAAAGCGACTCTCTGGACGGCAACTGACGCTGAGGCACGAAAGCGTGGGGAGCAAACAGG	Proteobacteria	Deltaproteobacteria	Desulfurellales	Desulfurellaceae	Uncultured	0.00538982	0	0	0	0	0	0	0	0	0	0	0	0	0	0	0	0	0	0	0	0	0	0	0	0	0	0	0	0	0	0	0	0	0	0	0
TACGGAGGGGGCTAGCGTTATTCGGAATTACTGGGCGTAAAGCGCACGTAGGCGGACTGGAAAGTTGGGGGTGAAATCCCGGGGCTCAACCTCGGAACTGCCTTCAAAACTCCCAGTCTTGAGTTCGAGAGAGGTGAGTGGAATTCCGAGTGTAGAGGTGAAATTCGTAGATATTCGGGGGAACACCAGTGGCGAAGGCGGCTCACTGGCTCGATACTGACGCTGAGGTGCGAAAGCGTGGGGAGCAAACAGG	Proteobacteria	Alphaproteobacteria	Rhodobacterales	Rhodobacteraceae_1	Uncultured_21	0	0	0	0	0	0	0	0	0	0	0	0	0	0	0	0	0	0	0	0	0	0	0	0	0	0	0	0	0	0	0.00521613	0	0	0	0	0
TACGTAGGGGGCAAGCGTTGTCCGGAATTATTGGGCGTAAAGCGCGCGCAGGCGGCCGTTTAAGTCCGGTGTTTAATCCCGAAGCTCAACTTCGGGTCGCACTGGAAACTGGAGGGCTTGAGTGCAGAAGAGGAGAGTGGAATTCCACGTGTAGCGGTGAAATGCGTAGAGATGTGGAGGAACACCAGTGGCGAAGGCGACTCTCTGGGCTGTAACTGACGCTGAGGCGCGAAAGCGTGGGGAGCAAACAGG	Firmicutes	Bacilli	Bacillales	Paenibacillaceae_2	Paenibacillus_14	0	0	0	0	0	0	0	0	0	0	0	0	0	0	0	0	0	0	0	0	0	0	0	0	0	0	0	0	0	0	0.00412452	0	0	0	0	0
TACGTAGGGTGCAAGCGTTGTCCGGAATTATTGGGCGTAAAGAGCTCGCAGGCGGTGTGTCGCGTCTGCTGTGAAAACTCAGGGCTCAACTCTGAGCTTGCAGTGGGTACGGGCACACTTGAGTGCTGTAGGGGAGACTGGAATTCCTGGTGTAGCGGTGAAATGCGCAGATATCAGGAGGAACACCGGTGGCGAAGGCGGGTCTCTGGGCAGTTACTGACGCTGAGGAGCGAAAGCATGGGGAGCGAACAGG	Actinobacteria	Actinobacteria	Actinomycetales	Kineosporiaceae	Kineococcus	0	0	0	0	0	0	0	0	0	0	0	0	0	0	0	0	0	0	0	0	0	0	0	0	0	0	0	0	0	0	0	0.00404865	0	0	0	0
TACGTAGGGCGCAAGCGTTGTCCGGAATTATTGGGCGTAAAGAGCTCGTAGGCGGCCTGTCGCGTCGGATGTGAAAGCTCGCAGCTTAACTGCGGGTCTGCATCCGATACGGGCAGGCTAGAGGCAGGTAGGGGAGAACGGAATTCCCGGTGTAGCGGTGAAATGCGCAGATATCGGGAGGAACACCGGTGGCGAAGGCGGTTCTCTGGGCCTGTACTGACGCTGAGGAGCGAAAGCGTGGGGAGCGAACAGG	Actinobacteria	Actinobacteria	Streptosporangiales	Thermomonosporaceae_2	Actinocorallia	0	0	0	0	0	0	0	0	0	0	0	0	0	0	0	0	0	0	0	0	0	0	0	0	0	0	0	0	0	0	0	0.00404865	0	0	0	0
TACGGGGGGGGCAAGCGTTGTTCGGAATTACTGGGCGTAAAGGGCGCGTAGGCGGCTCGTCAAGTCGGGCGTGAAATCTCCGGGCTTAACCCGGAAAAGTCGTTCGATACTGTTGAGCTAGAGTGTGGAAGGGGCTACTGGAATTCCGTGTGTAGCGGTGAAATGCGTAGATATACGGAGGAACACCAGCGGCGAAGGCGGGTAGCTGGGCCAACACTGACGCTGAAGTGCGAAAGCCAGGGGAGCAAACGGG	Acidobacteria	Acidobacteria	Acidobacteriales	Acidobacteriaceae	Uncultured_27	0	0	0	0	0	0	0	0	0	0	0	0	0	0	0	0	0	0	0	0	0	0	0	0	0	0	0	0.00397867	0	0	0	0	0	0	0	0
TACGTAGGGAGCGAGCGTTATCCGGAATTATTGGGCGTAAAGGGTGCGTAGATGGCATAGTGAGTCTTTTGTAAAAATGCTGGGCTCAACCCAGTAGGGCAAAAGATACTGCAAAGCTAGAGTATGACAGAGGCAAGTGGAACTACATGTGTAGCGGTAAAATGCGTAAATATATGTAAGAACACCAGTGGCGAAGGCGGCTTGCTGGGTCGATACTGACATTGAGGCACGAAAGCGTGGGGAGCAAACAGG	Tenericutes	Mollicutes	Anaeroplasmatales	Anaeroplasmataceae	Anaeroplasma	0	0	0	0	0	0	0	0	0	0	0	0	0	0	0	0	0	0	0	0	0	0	0	0	0	0	0	0	0	0	0	0	0	0	0.0037412	0
GACAGAGGGTGCAAACGTTGTTCGGAATTACTGGGCGTAAAGCGCGTGTAGACTACTCCGAAAGTCAGGTGTGAAATCCCTGGGCTCAACCCAGAAAGTGCACTTGAAACTTCGGAGCTCGAGTCCCGGAGAGGGTGGCGGAATTCTCGGTGTAGAGGTGAAATTCGTAGATATCGAGAGGAACACCGGTGGCGAAGGCGGCTACCTGGACGGTGACTGACGCTGAGACGCGAAAGCGTGGGGAGCAAACAGG	Proteobacteria	Deltaproteobacteria	Myxococcales	Phaselicystidaceae	Phaselicystis	0	0	0	0	0	0	0	0	0	0	0	0	0	0	0	0	0	0	0	0	0	0	0	0	0	0.00373818	0	0	0	0	0	0	0	0	0	0
TACGTAGGTGGCGAGCGTTATCCGGAATTATTGGGCGTAAAGGGTGCGTAGGCGGCCTGTTAAGTTTAAGGTGAAAGCGTGGGGCTCAACCCCATACAGCCTTAGATACTGGCAGGCTAGAGTACTGGAGAGGAAAGTGGAATTCCATGTGTAGCGGTAAAATGCGTAGAGATATGGAGGAACACCGGTGGCGAAGGCGGCTTTCTAGACAGTAACTGACGCTGAGGCACGAAAGCGTGGGGAGCAAATAGG	Firmicutes	Erysipelotrichi	Erysipelotrichales	Erysipelotrichaceae	Uncultured_10	0	0	0	0	0	0	0	0	0	0	0	0	0	0	0	0	0	0	0	0	0	0	0	0	0	0	0	0	0	0	0.00372581	0	0	0	0	0
TACGGAGGGTGCAAGCGTTAATCGGAATTACTGGGCGTAAAGCGCACGTAGGTGGTTTGTTAAGCTAGCCGTGAAATCCCCGGGCTCAACCTGGGCACTGCGGTTAGAACTGGCAAGCTAGAGTAGGGTAGAGGGGTGTGGAATTCCAGGTGTAGCGGTGAAATGCGTAGATATCTGGAGGAACATCAGTGGCGAAGGCGACACCCTGGACTCATACTGACACTGAGGTGCGAAAGCGTGGGGAGCAAACAGG	Proteobacteria	Gammaproteobacteria_1	Pseudomonadales	Pseudomonadaceae	Cellvibrio	0	0	0	0	0	0	0	0	0	0	0	0	0	0	0	0	0	0	0	0	0	0	0	0	0	0	0	0	0	0	0.00372581	0	0	0	0	0
TACGAAGGGGGCTAGCGTTGCTCGGAATTACTGGGCGTAAAGGGAGCGTAGGCGGATAGTTCAGTCAGAGGTGAAAGCCCAGGGCTCAACCTTGGAACTGCCTTTGATACTGGCTATCTTGAGTTTGGGAGAGGTGTGTGGAACTCCGAGTGTAGAGGTGAAATTCGTAGATATTCGGAAGAACACCAGTGGCGAAGGCGACACACTGGCCCAATACTGACGCTGAGGCTCGAAAGCGTGGGGAGCAAACAGG	Proteobacteria	Alphaproteobacteria	Caulobacterales	Caulobacteraceae	Caulobacter	0	0	0	0	0	0	0	0	0	0	0	0	0	0	0	0	0	0	0	0	0	0	0	0	0	0	0	0.00359997	0	0	0	0	0	0	0	0
TACGTAGGGGGCGAGCGTTGTCCGGAATTACTGGGCGTAAAGGGTGCGTAGGCGGATTTGTAAGTCAGATGTGAAAGACCGGAGCTCAACTCCGGGGCTGCATTTGAAACTATAGATCTTGAGTGCAGGAGAGGTAAGTGGAATTCCTAGTGTAGCGGTGAAATGCGTAGATATTAGTAGGAACACCAGTGGCGAAGGCGCCTTTCTGGACTGTGTCTGACGCTCAGGCGCGAAAGCCAGGGTAGCGAACGGG	Firmicutes	Clostridia_2	Clostridiales_1	Veillonellaceae	Propionispora	0	0	0	0	0	0	0	0	0	0	0	0	0	0	0	0	0	0	0	0	0	0	0	0	0	0	0	0	0	0	0	0	0	0.00325563	0	0
GACGTAGGGGGCCAGCGTTGTTCGGAATTACTGGGTGTAAAGGGTTCGTAGGCGGTGCGGCAAGTTGGGAGTGAAATCTCTGGGCTTAACCCAGAGGCTGCTTCCAAAACTGCTGTGCTTGAGTGTGGGAGAGGCGCGTGGAATTGCAGGTGTAGCGGTGAAATGCGTAGATATCTGCAGGAACACCCGTGGCGAAAGCGGCGCGCTGGACCACAACTGACGCTGAGGAACGAAAGCTAGGGGAGCAAACAGG	Acidobacteria	Acidobacteria	Acidobacteriales	Acidobacteriaceae	Uncultured_9	0	0	0	0	0	0	0	0	0	0	0	0	0	0	0	0	0	0	0	0	0	0	0	0	0	0	0	0	0	0	0	0.00323892	0	0	0	0
GACGTAGGGTGCGAGCGTTGTCCGGAATTATTGGGCGTAAAGGGCTCGTAGGCGGTTTGTCGCGTCGAAAGTGAAATTCCGAGGCTTAACTTCGGGACTGCTTTCGATACGGGCAGACTAGAGGTAGGCAGGGGAGAGTGGAACCCCAGGTGTAGCGGTGGAATGCGCAGATATCTGGGAGAACACCGGTGGCGAAGGCGGCTCTCTGGGCCTTACCTGACGCTGAGGAGCGAAAGCGTGGGGAGCGAACAGG	Actinobacteria	Actinobacteria	Propionibacteriales	Nocardioidaceae	Actinopolymorpha	0	0	0	0	0	0	0	0	0	0	0	0	0	0	0	0	0	0	0	0	0	0	0	0	0	0	0	0.00298401	0	0	0	0	0	0	0	0
TACGTAGGGGGCGAGCGTTATCCGGAATTACTGGGCGTAAAGAGTGCGTAGGTGGTTATGCAAGCGCGGGGTTTAAGGCTAGGGCCTAACCGTAGTTCGCCCCGCGAACTGCGTAACTTGAGTACAGGAGGGGAAAGCGGAATTCCTAGTGTAGCGGTGAAATGCGTAGATATTAGGAGGAACACCAGTGGCGAAGGCGGCTTTCTGGACTGCAACTGACACTGAGGCACGAAAGCGTGGGTAGCAAACAGG	Firmicutes	Clostridia_1	Clostridiales	Family_XIII_Incertae_Sedis	Eubacterium_2	0	0	0	0	0	0	0	0	0	0	0	0	0	0	0	0	0	0	0	0	0	0	0	0	0	0	0	0	0	0	0.00298065	0	0	0	0	0
TACGTAGGGTGCAAGCGTTAATCGGAATTACTGGGCGTAAAGCGTGCGCAGGCGGTTCGGAAAGAAAGATGTGAAATCCCAGGGCTTAACCTTGGAACTGCATTTTTAACTACCGGGCTAGAGTGTGTCAGAGGGAGGTGGAATTCCGCGTGTAGCAGTGAAATGCGTAGATATGCGGAGGAACACCGATGGCGAAGGCAGCCTCCTGGGATAACACTGACGCTCATGCACGAAAGCGTGGGGAGCAAACAGG	Proteobacteria	Betaproteobacteria	Burkholderiales	Alcaligenaceae_1	Bordetella_2	0	0	0	0	0	0	0	0	0	0	0	0	0	0	0	0	0	0	0	0	0	0	0	0	0	0	0	0	0	0	0	0.0027306	0	0	0	0
TACGAAGGGGGCTAGCGTTGTTCGGAATCACTGGGCGTAAAGCGCACGTAGGCGGATTGTTAAGTCGGGGGTGAAATCCTGAGGCTCAACCTCAGAACTGCCTTCGATACTGGCAATCTCGAGTCCGGAAGAGGTTGGTGGAACAGCTAGTGTAGAGGTGAAATTCGTAGATATTAGCTAGAACACCAGTGGCGAAGGCGGCCAACTGGTCCGGTACTGACGCTGAGGTGCGAAAGCGTGGGGAGCAAACAGG	Proteobacteria	Alphaproteobacteria	Rhizobiales_2	Xanthobacteraceae	Labrys	0	0	0	0	0	0	0	0	0	0	0	0	0	0	0	0	0	0	0	0	0	0	0	0	0	0	0	0	0	0	0	0	0	0	0.00247678	0
TACGGGGGGTGCGAGCGTTGTCCGGAATCACTGGGCGTAAAGGGCGCGTAGGTGGTTTGATAAGGGTGTGGTGAAAGCCCGGGGCTCAACCCCGGGTCTGCCGTGCCGACTGTCAAACTCGAGGGCTGTAGAGGCAGACGGAATTCCGGGTGTAGCGGTGGAATGCGTAGAGATCCGGAGGAAGACCGGTGGCGAAGGCGGTCTGCTGGGCAGTTTCTGACACTGATGCGCGACAGCGTGGGGAGCAAACAGG	Gemmatimonadetes	Gemmatimonadetes	Gemmatimonadales	Gemmatimonadaceae	Uncultured_1	0	0	0	0	0	0	0	0	0	0	0	0	0	0	0	0	0	0	0	0	0	0	0	0	0	0	0	0	0	0	0	0.00242919	0	0	0	0
TACGAGGGGGGCGAGCGTTGTTCGGAATTATTGGGCGTAAAGGGCGCGTAGGCGGTGTCGCAAGTCGGTAGTGAAATCTCTAGGCTCAACTTGGAGTCTGCTGCCGAAACTGCGGTGCTGGAGTACTGGAGAGGTGAGTGGAATTCCCGGTGTAGCGGTGAAATGCGTAGATATCGGGAGGAACACCTGTGGCGAAAGCGGCTCACTGGACAGTAACTGACGCTGATGCGCGAAAGCTAGGGGAGCAAACAGG	Acidobacteria	Acidobacteria	Acidobacteriales	Acidobacteriaceae	Uncultured_17	0	0	0	0	0	0	0	0	0	0	0	0	0	0	0	0	0	0	0	0	0	0	0	0	0	0	0	0	0.00224004	0	0	0	0	0	0	0
TACGGAGGGTGCAAGCGTTATCCGGATTTATTGGGTTTAAAGGGTCCGCAGGCGGACTTGTAAGTCAGGGGTGAAAGCCGGCAGCTTAACTGTCGAACTGCCTTTGATACTGCAAGTCTTGAGTGAGGTTGAAGTAGCTGGAATGTGTAGTGTAGCGGTGAAATGCTTAGATATTACACAGAACACCAATTGCGAAGGCAGGTTACTAAGTCTTAACTGACGCTGAGGGACGAAAGCGTGGGGAGCGAACAGG	Bacteroidetes	Flavobacteria	Flavobacteriales	Flavobacteriaceae_2	Weeksella	0	0	0	0	0	0	0	0	0	0	0	0	0	0	0	0	0	0	0	0	0	0	0	0	0	0	0	0	0	0	0.00223549	0	0	0	0	0
TACGGAGGATCCAAGCGTTATCCGGAATCATTGGGTTTAAAGGGTCCGTAGGCGGCCTTATAAGTCAGCGGTGAAAGTTTTCAGCTTAACTGAAAAATTGCCATTGATACTGTAGGGCTTGAATTTTTGTGAAGTAACTAGAATATGTAGTGTAGCGGTGAAATGCTTAGATATTACATGGAATACCAATTGCGAAGGCAGGTTACTAACAAACGATTGACGCTGATGGACGAAAGCGTGGGTAGCGAACAGG	Bacteroidetes	Flavobacteria	Flavobacteriales	Flavobacteriaceae_1	Flavobacterium_2	0	0	0	0	0	0	0	0	0	0	0	0	0	0	0	0	0	0	0	0	0	0	0	0	0	0	0	0	0	0	0.00223549	0	0	0	0	0
GACGTAGGGCGCGAGCGTTGTCCGGATTTATTGGGCGTAAAGAGCTCGTAGGCGGCTCATCGCGTCAACCGTGAAAACCAGCAGCTCAACTGTTGGCTTGCGGTTGATACGGGTGGGCTGGAGTTCGGTAGGGGAGACTGGAATTCCTGGTGTAGCGGTGAAATGCGCAGATATCAGGAGGAACACCGGTGGCGAAGGCGGGTCTCTGGGCCGATACTGACGCTGAGGAGCGAAAGCGTGGGGAGCGAACAGG	Actinobacteria	Actinobacteria	Micromonosporales	Micromonosporaceae	Catelliglobosispora	0	0	0	0	0	0	0	0	0	0	0	0	0	0	0	0	0	0	0	0	0	0	0	0	0	0	0	0	0	0	0	0.00199577	0	0	0	0
TACGTAGGGGGCAAGCGTTATCCGGATTTACTGGGTGTAAAGGGAGCGTAGACGGCGAGGCAAGTCCGATGTGAAAACCCGGGGCTCAACCCCGGGATTGCATTGGAAACTGTTTGGCTCGAGTACTGGAGGGGCAAGCGGAATTCCTGGTGTAGCGGTGAAATGCGTAGATATCAGGAGGAACACCGATTGCGAAGGCAGCTCACAAAACTTGTTCTGACGCTGAGGCACGAAAGCGTGGGTAGCAAACAGG	Firmicutes	Clostridia_1	Clostridiales	Lachnospiraceae	Acetitomaculum	0	0	0	0	0	0	0	0	0	0	0	0	0	0	0	0	0	0	0	0	0	0	0	0	0	0	0	0	0	0	0.00149032	0	0	0	0	0
TACGGAGGATGCGAGCGTTATCCGGATTTATTAGGTTTAAAGGGTGCGTAGGCGGTATTTTAAGTCAGTGGTGAAATATTGTAGCTTAACTATAATAAGCCATAGAAACTGGCATACTTGAGTACAGTTGAGGTAGGCGGAATGTGTTGTGTAGCGGTGAAATGCATAGATATAACACAGAACACCAATTGCGAAGGCAGCTTACTAAACTGTTACTGACGCTGATGCACGAAAGCGTGGGGATCAAACAGG	Bacteroidetes	Bacteroidia	Bacteroidales	Porphyromonadaceae_5	Termite_Cluster	0	0	0	0	0	0	0	0	0	0	0	0	0	0	0	0	0	0	0	0	0	0	0	0	0	0	0	0	0	0	0	0	0	0	0	0
GACGTAGGGGGCGAGCGTTGTCCGGAATTACTGGGCGTAAAGGGCGCGTAGGCGGTTATCCAAGTCAGAGGTGAAAACTCTGGGCTCAACTCAGAGCCTGCCTCTGAAACTGGGTGACTTGAGGGCAGGAGAGGAGAGTGGAATTCCCAGTGTAGCGGTGAAATGCGTAGATATTGGGAGGAACACCAGTGGCGAAGGCGACTCTCTGGCCTAACCCTGACGCTGAGGCGCGAAAGCGTGGGGAGCGAACGGG	Firmicutes	Clostridia_2	Clostridiales_1	Peptococcaceae_3	Pelotomaculum_3	0	0	0	0	0	0	0	0	0	0	0	0	0	0	0	0	0	0	0	0	0	0	0	0	0	0	0	0	0	0	0	0	0	0	0	0
TACGTAGGTGGCGAGCGTTATCCGGAATTATTGGGCGTAAAGGGTGCGCAGGCGGTTGAATAAGTTTGAGGTAAAAGCCCGGGGCTTAACTCCGGTACGCCTTGAAAACTGTTCGACTAGAGTGCAGGAGAGGGCAATGGAATTCCATGTGTAGCGGTAAAATGCGTAGATATATGGAGGAACACCAGTGGCGAAAGCGGTTGCCTGGCCTGTTACTGACGCTCATGCACGAAAGCGTGGGGAGCAAATAGG	Firmicutes	Erysipelotrichi	Erysipelotrichales	Erysipelotrichaceae	Holdemania	0	0	0	0	0	0	0	0	0	0	0	0	0	0	0	0	0	0	0	0	0	0	0	0	0	0	0	0	0	0	0	0	0	0	0	0

## Sheet: Table S10
Table S10: Results of linear mixed models, used to assess the main factors that affected OTU Shannon diversity and evenness. Two models were run using the R package vegan, with
the colony used as a random effect and the Shannon or evenness indices as response variables. Main effects included in the models were the geographical location (site), the caste and the
phylogeny. For the multiple comparisons we performed Tukey post-hoc tests using the lsmeans package in R. Models were constructed using the alpha-diversity indices calculated using the
OTU tables from mothur (A), from dada2 (B) or a separate merged analysis using mothur (C).
A	contrast	estimate	SE	df	t.ratio	p.value	index		evenness
1	A_cavithorax - Macrotermes	-0.532935	0.398079	42	-1.33877	0.669026	shannon			numDF	denDF	F-value	p-value
2	A_cavithorax - Odontotermes	-0.149186	0.388278	42	-0.384226	0.9952	shannon		(Intercept)	1	42	2214.2	0
3	A_cavithorax - P_militaris	0.297006	0.527724	42	0.562806	0.979691	shannon		Caste2	2	42	250.091	0
4	A_cavithorax - Trinervitermes	0.0276176	0.638371	42	0.0432626	0.999999	shannon		Site	3	7	1.74444	0.244838
5	Macrotermes - Odontotermes	0.383749	0.218917	42	1.75294	0.413908	shannon		Genus	4	42	2.62227	0.0481392
6	Macrotermes - P_militaris	0.829942	0.469381	42	1.76816	0.405159	shannon
7	Macrotermes - Trinervitermes	0.560553	0.591053	42	0.948398	0.876147	shannon
8	Odontotermes - P_militaris	0.446193	0.423768	42	1.05292	0.829091	shannon
9	Odontotermes - Trinervitermes	0.176804	0.555522	42	0.318266	0.997687	shannon
10	P_militaris - Trinervitermes	-0.269389	0.622154	42	-0.432994	0.992412	shannon		shannon
11	Experimental_farm_ - Lajuma	-0.00473575	0.296924	7	-0.0159493	0.999998	shannon			numDF	denDF	F-value	p-value
12	Experimental_farm_ - Modimolle	-0.138049	0.251895	7	-0.548041	0.944171	shannon		(Intercept)	1	42	2599.52	0
13	Experimental_farm_ - RNC_farm	-0.164565	0.277067	7	-0.593955	0.930754	shannon		Caste2	2	42	425.709	0
14	Lajuma - Modimolle	-0.133313	0.259092	7	-0.51454	0.952965	shannon		Site	3	7	3.49443	0.0783629
15	Lajuma - RNC_farm	-0.15983	0.173972	7	-0.918707	0.796263	shannon		Genus	4	42	1.19262	0.328115
16	Modimolle - RNC_farm	-0.0265165	0.241014	7	-0.110021	0.999476	shannon
17	Sexual - Soldier	-3.45515	0.189177	42	-18.2641	1.05693e-12	shannon
18	Sexual - Worker	-4.20143	0.184688	42	-22.7488	1.05693e-12	shannon
19	Soldier - Worker	-0.746282	0.173364	42	-4.30472	0.000284035	shannon
20	A_cavithorax - Macrotermes	-0.129876	0.0707188	42	-1.83651	0.366944	evenness
21	A_cavithorax - Odontotermes	-0.0609213	0.0689776	42	-0.883205	0.901499	evenness
22	A_cavithorax - P_militaris	0.116721	0.0937501	42	1.24502	0.725373	evenness
23	A_cavithorax - Trinervitermes	0.059737	0.113407	42	0.526751	0.98411	evenness
24	Macrotermes - Odontotermes	0.0689545	0.0388905	42	1.77304	0.402373	evenness
25	Macrotermes - P_militaris	0.246596	0.0833854	42	2.95731	0.0385567	evenness
26	Macrotermes - Trinervitermes	0.189613	0.105	42	1.80583	0.383873	evenness
27	Odontotermes - P_militaris	0.177642	0.0752824	42	2.35967	0.146794	evenness
28	Odontotermes - Trinervitermes	0.120658	0.0986884	42	1.22262	0.738392	evenness
29	P_militaris - Trinervitermes	-0.0569835	0.110526	42	-0.515569	0.985333	evenness
30	Experimental_farm_ - Lajuma	0.0703854	0.0527486	7	1.33436	0.57221	evenness
31	Experimental_farm_ - Modimolle	0.0317959	0.0447491	7	0.710538	0.889871	evenness
32	Experimental_farm_ - RNC_farm	0.0338985	0.0492209	7	0.688702	0.898241	evenness
33	Lajuma - Modimolle	-0.0385894	0.0460276	7	-0.838398	0.835026	evenness
34	Lajuma - RNC_farm	-0.0364868	0.0309062	7	-1.18057	0.656544	evenness
35	Modimolle - RNC_farm	0.0021026	0.0428161	7	0.0491077	0.999953	evenness
36	Sexual - Soldier	-0.470486	0.0336073	42	-13.9995	1.05771e-12	evenness
37	Sexual - Worker	-0.538053	0.0328098	42	-16.3991	1.05693e-12	evenness
38	Soldier - Worker	-0.0675677	0.030798	42	-2.1939	0.0839196	evenness
B	contrast	estimate	SE	df	t.ratio	p.value	index
1	Macrotermes - Odontotermes	0.0905945	0.0900886	31	1.00562	0.747315	shannon
2	Macrotermes - P_militaris	0.306027	0.181966	31	1.68178	0.350116	shannon		evenness
3	Macrotermes - Trinervitermes	0.321735	0.224401	31	1.43375	0.488608	shannon			numDF	denDF	F-value	p-value
4	Odontotermes - P_militaris	0.215433	0.167919	31	1.28296	0.580346	shannon		(Intercept)	1	31	4489.27	0
5	Odontotermes - Trinervitermes	0.23114	0.213169	31	1.0843	0.70153	shannon		Caste2	2	31	3.28918	0.050649
6	P_militaris - Trinervitermes	0.0157074	0.22745	31	0.0690586	0.999879	shannon		Site	3	7	1.65498	0.262129
7	Experimental_farm_ - Lajuma	-0.0645729	0.124451	7	-0.518861	0.951878	shannon		Genus	3	31	4.0428	0.0154946
8	Experimental_farm_ - Modimolle	-0.0809735	0.0951939	7	-0.850617	0.829317	shannon
9	Experimental_farm_ - RNC_farm	-0.0691946	0.10834	7	-0.638681	0.916197	shannon
10	Lajuma - Modimolle	-0.0164006	0.103757	7	-0.158068	0.998456	shannon
11	Lajuma - RNC_farm	-0.00462167	0.0772589	7	-0.0598206	0.999915	shannon		shannon
12	Modimolle - RNC_farm	0.011779	0.0900886	7	0.130749	0.999123	shannon			numDF	denDF	F-value	p-value
13	Sexual - Soldier	-1.10846	0.0875217	31	-12.665	3.42837e-13	shannon		(Intercept)	1	31	5678.7	0
14	Sexual - Worker	-1.2737	0.0868251	31	-14.6698	8.72635e-14	shannon		Caste2	2	31	194.8	0
15	Soldier - Worker	-0.165246	0.0634336	31	-2.60502	0.0362545	shannon		Site	3	7	3.30446	0.0873166
16	Macrotermes - Odontotermes	0.0211642	0.0253641	31	0.834415	0.837696	evenness		Genus	3	31	1.1956	0.327628
17	Macrotermes - P_militaris	0.14227	0.0512317	31	2.77699	0.0433816	evenness
18	Macrotermes - Trinervitermes	0.183518	0.0631793	31	2.90471	0.0323084	evenness
19	Odontotermes - P_militaris	0.121106	0.0472768	31	2.56163	0.0698719	evenness
20	Odontotermes - Trinervitermes	0.162353	0.0600169	31	2.70513	0.0510101	evenness
21	P_militaris - Trinervitermes	0.0412477	0.0640375	31	0.644118	0.916793	evenness
22	Experimental_farm_ - Lajuma	0.0326417	0.0350387	7	0.93159	0.789795	evenness
23	Experimental_farm_ - Modimolle	0.0114702	0.0268014	7	0.427968	0.971791	evenness
24	Experimental_farm_ - RNC_farm	0.0121414	0.0305026	7	0.398044	0.977014	evenness
25	Lajuma - Modimolle	-0.0211715	0.0292123	7	-0.724748	0.884257	evenness
26	Lajuma - RNC_farm	-0.0205003	0.0217519	7	-0.942459	0.784291	evenness
27	Modimolle - RNC_farm	0.000671226	0.0253641	7	0.0264637	0.999993	evenness
28	Sexual - Soldier	-0.0178685	0.0246414	31	-0.725143	0.750587	evenness
29	Sexual - Worker	-0.0120207	0.0244452	31	-0.491738	0.875751	evenness
30	Soldier - Worker	0.00584784	0.0178595	31	0.327436	0.942722	evenness
C	contrast	estimate	SE	df	t.ratio	p.value	index		Shannon
1	A_cavithorax - Macrotermes	-0.315281	0.67516	16	-0.466972	0.996696	shannon			numDF	denDF	F-value	p-value
2	A_cavithorax - Mic_toumodiensis	0.185552	0.679471	16	0.273084	0.99975	shannon		(Intercept)	1	133	772.392	0
3	A_cavithorax - Odontotermes	-0.253643	0.736009	16	-0.344619	0.999224	shannon		caste2	2	133	591.077	0
4	A_cavithorax - P_militaris	0.258816	0.679471	16	0.380908	0.998744	shannon		site	5	133	3.55448	0.00476001
5	A_cavithorax - Trinervitermes	-0.00901948	0.696451	16	-0.0129506	1	shannon		genus	5	18	0.182906	0.965428
6	Macrotermes - Mic_toumodiensis	0.500833	0.67516	16	0.7418	0.973377	shannon
7	Macrotermes - Odontotermes	0.0616382	0.293034	16	0.210345	0.999931	shannon
8	Macrotermes - P_militaris	0.574097	0.67516	16	0.850313	0.95297	shannon
9	Macrotermes - Trinervitermes	0.306261	0.692245	16	0.442418	0.997438	shannon
10	Mic_toumodiensis - Odontotermes	-0.439195	0.736009	16	-0.596725	0.989772	shannon		Evenness
11	Mic_toumodiensis - P_militaris	0.0732639	0.679471	16	0.107825	0.999997	shannon			numDF	denDF	F-value	p-value
12	Mic_toumodiensis - Trinervitermes	-0.194572	0.696451	16	-0.279377	0.99972	shannon		(Intercept)	1	133	634.744	0
13	Odontotermes - P_militaris	0.512459	0.736009	16	0.696267	0.979735	shannon		caste2	2	133	184.78	0
14	Odontotermes - Trinervitermes	0.244623	0.751713	16	0.325421	0.999412	shannon		site	5	133	2.11379	0.0675899
15	P_militaris - Trinervitermes	-0.267836	0.696451	16	-0.384573	0.998685	shannon		genus	5	18	0.461806	0.799445
16	DO_NOT_KNOW - Experimental_farm_	1.11158	0.677296	135	1.6412	0.572901	shannon
17	DO_NOT_KNOW - Ivory_coast	0.447781	0.825761	16	0.542264	0.993384	shannon
18	DO_NOT_KNOW - Lajuma	0.200627	0.675511	135	0.297	0.999684	shannon
19	DO_NOT_KNOW - Modimolle	0.352587	0.688616	16	0.512023	0.994923	shannon
20	DO_NOT_KNOW - RNC_farm	0.183154	0.68387	135	0.26782	0.99981	shannon
21	Experimental_farm_ - Ivory_coast	-0.663795	0.585332	16	-1.13405	0.860168	shannon
22	Experimental_farm_ - Lajuma	-0.910949	0.30685	135	-2.96871	0.0404711	shannon
23	Experimental_farm_ - Modimolle	-0.758989	0.352731	16	-2.15175	0.311215	shannon
24	Experimental_farm_ - RNC_farm	-0.928422	0.334484	135	-2.77569	0.0676673	shannon
25	Ivory_coast - Lajuma	-0.247154	0.503444	16	-0.490927	0.995825	shannon
26	Ivory_coast - Modimolle	-0.0951938	0.595527	16	-0.159848	0.999982	shannon
27	Ivory_coast - RNC_farm	-0.264627	0.52047	16	-0.508438	0.995086	shannon
28	Lajuma - Modimolle	0.15196	0.35549	16	0.427467	0.997823	shannon
29	Lajuma - RNC_farm	-0.0174729	0.222274	135	-0.0786097	1	shannon
30	Modimolle - RNC_farm	-0.169433	0.363025	16	-0.466725	0.996704	shannon
31	Sexual - Soldier	-3.69705	0.151949	135	-24.3308	0	shannon
32	Sexual - Worker	-4.51755	0.150922	135	-29.9329	0	shannon
33	Soldier - Worker	-0.820498	0.0841855	135	-9.74632	2.25375e-14	shannon
34	A_cavithorax - Macrotermes	-0.116776	0.136789	16	-0.853697	0.952205	evenness
35	A_cavithorax - Mic_toumodiensis	0.0306254	0.137913	16	0.222063	0.999909	evenness
36	A_cavithorax - Odontotermes	-0.0885581	0.149611	16	-0.591924	0.990139	evenness
37	A_cavithorax - P_militaris	0.0700052	0.137913	16	0.507605	0.995123	evenness
38	A_cavithorax - Trinervitermes	-0.0143338	0.142321	16	-0.100714	0.999998	evenness
39	Macrotermes - Mic_toumodiensis	0.147401	0.136789	16	1.07759	0.88323	evenness
40	Macrotermes - Odontotermes	0.0282179	0.0605987	16	0.465652	0.99674	evenness
41	Macrotermes - P_militaris	0.186781	0.136789	16	1.36547	0.745811	evenness
42	Macrotermes - Trinervitermes	0.102442	0.141232	16	0.725348	0.975815	evenness
43	Mic_toumodiensis - Odontotermes	-0.119183	0.149611	16	-0.796625	0.964039	evenness
44	Mic_toumodiensis - P_militaris	0.0393798	0.137913	16	0.285541	0.999689	evenness
45	Mic_toumodiensis - Trinervitermes	-0.0449591	0.142321	16	-0.315899	0.999491	evenness
46	Odontotermes - P_militaris	0.158563	0.149611	16	1.05984	0.890023	evenness
47	Odontotermes - Trinervitermes	0.0742243	0.153684	16	0.482969	0.996132	evenness
48	P_militaris - Trinervitermes	-0.0843389	0.142321	16	-0.592597	0.990088	evenness
49	DO_NOT_KNOW - Experimental_farm_	0.145109	0.14412	135	1.00687	0.91496	evenness
50	DO_NOT_KNOW - Ivory_coast	0.137483	0.172613	16	0.796483	0.964065	evenness
51	DO_NOT_KNOW - Lajuma	0.114879	0.143939	135	0.798106	0.967405	evenness
52	DO_NOT_KNOW - Modimolle	0.0913402	0.146034	16	0.625473	0.987368	evenness
53	DO_NOT_KNOW - RNC_farm	0.0629119	0.145377	135	0.432749	0.998037	evenness
54	Experimental_farm_ - Ivory_coast	-0.00762588	0.121069	16	-0.0629879	1	evenness
55	Experimental_farm_ - Lajuma	-0.0302305	0.0673037	135	-0.449165	0.997655	evenness
56	Experimental_farm_ - Modimolle	-0.0537691	0.0722285	16	-0.74443	0.972972	evenness
57	Experimental_farm_ - RNC_farm	-0.0821974	0.0713714	135	-1.15169	0.858601	evenness
58	Ivory_coast - Lajuma	-0.0226046	0.102153	16	-0.221282	0.999911	evenness
59	Ivory_coast - Modimolle	-0.0461432	0.121209	16	-0.38069	0.998747	evenness
60	Ivory_coast - RNC_farm	-0.0745715	0.105905	16	-0.704139	0.978722	evenness
61	Lajuma - Modimolle	-0.0235387	0.07316	16	-0.321742	0.999444	evenness
62	Lajuma - RNC_farm	-0.0519669	0.047484	135	-1.09441	0.882871	evenness
63	Modimolle - RNC_farm	-0.0284283	0.0739664	16	-0.384341	0.998689	evenness
64	Sexual - Soldier	-0.445081	0.0339993	135	-13.0909	0	evenness
65	Sexual - Worker	-0.523735	0.0337652	135	-15.5111	0	evenness
66	Soldier - Worker	-0.0786538	0.0193542	135	-4.06392	0.000239238	evenness

## Sheet: Table S11
Table S11: Results of beta-diversity analysis. For the analyses we used bray-curtis distances calculated using the OTU table from the merged mothur (A) or the merged dada2 (B) analysis of all samples. The OTU table
was rarefied at 13000 and 10000 reads for the mothur and the dada2 tables respectively. We used the betapart package in R which calculates the overall betadiversity but also separates beta-diversity in turnover and nestedness. The former refers to beta diversity
attributable to species replacement, whereas the latter indicates species loss or gain, that is, richness differences between the samples. We used as main effects, similar to before, the geographical location
(site), the caste and the phylogeny ,which were evaluated with ANOVA tests. For multiple comparison tests we used Tukey post-hoc tests.
A: mothur
	diff	lwr	upr	p adj	test	variable		Sum Sq	Mean Sq	Df	F value	Pr(>F)	description
Soldier-King1	-1.54324e-05	-1.92707e-05	-1.1594e-05	6.55032e-15	nestedness	caste		0.468339	0.117085	4	12.5455	6.79121e-09	caste.turnover
Major_Worker-King1	-1.56054e-05	-1.97064e-05	-1.15043e-05	2.19824e-14	nestedness	caste		4.47103e-09	1.11776e-09	4	38.814	1.20805e-22	caste.nestedness
Minor_Worker-King1	-1.60743e-05	-2.03272e-05	-1.18213e-05	2.34257e-14	nestedness	caste		9.26999e-09	1.854e-09	5	37.5127	3.10455e-25	genus.nestedness
Queen-King1	-1.34981e-05	-1.74846e-05	-9.5115e-06	3.03091e-14	nestedness	caste		3.71265e-09	9.28163e-10	4	22.9522	5.51951e-15	site.nestedness
Soldier-Queen	-0.124093	-0.182958	-0.0652287	3.17922e-07	overall	caste		0.468321	0.11708	4	12.546	6.7867e-09	caste.overall
Soldier-Queen2	-0.124097	-0.182963	-0.0652303	3.17986e-07	turnover	caste		3.31181	0.662363	5	24.9172	1.83148e-18	genus.overall
Queen-Minor_Worker	0.13585	0.0683816	0.203319	1.128e-06	overall	caste		0.253408	0.063352	4	2.67388	0.0339782	site.overall
Queen-Minor_Worker2	0.135852	0.0683808	0.203323	1.12872e-06	turnover	caste		3.31204	0.662408	5	24.9181	1.82916e-18	genus.turnover
Queen-Major_Worker	0.128061	0.0637121	0.19241	1.53495e-06	overall	caste		0.253411	0.0633529	4	2.67376	0.0339847	site.turnover
Queen-Major_Worker2	0.128063	0.0637118	0.192415	1.53576e-06	turnover	caste
Queen-King2	0.0664301	-0.00533668	0.138197	0.0841168	turnover	caste
Queen-King	0.0664273	-0.00533679	0.138191	0.0841192	overall	caste
Minor_Worker-King	-0.0694227	-0.145982	0.00713668	0.0952871	overall	caste
Minor_Worker-King2	-0.0694217	-0.145984	0.00714051	0.0953161	turnover	caste
Major_Worker-King	-0.0616338	-0.135459	0.0121913	0.149114	overall	caste
Major_Worker-King2	-0.0616332	-0.135461	0.0121947	0.149148	turnover	caste
Soldier-King	-0.0576658	-0.126763	0.011431	0.149376	overall	caste
Soldier-King2	-0.0576668	-0.126766	0.0114326	0.149391	turnover	caste
Queen-Minor_Worker1	2.57622e-06	-1.17171e-06	6.32414e-06	0.323355	nestedness	caste
Soldier-Queen1	-1.9343e-06	-5.20426e-06	1.33566e-06	0.479132	nestedness	caste
Queen-Major_Worker1	2.10731e-06	-1.46733e-06	5.68195e-06	0.482654	nestedness	caste
Soldier-Minor_Worker	0.0117569	-0.0528672	0.076381	0.98707	overall	caste
Soldier-Minor_Worker2	0.011755	-0.0528715	0.0763814	0.98708	turnover	caste
Soldier-Minor_Worker1	6.41915e-07	-2.948e-06	4.23183e-06	0.987885	nestedness	caste
Minor_Worker-Major_Worker1	-4.68904e-07	-4.33839e-06	3.40058e-06	0.997281	nestedness	caste
Minor_Worker-Major_Worker	-0.0077889	-0.0774456	0.0618678	0.998013	overall	caste
Minor_Worker-Major_Worker2	-0.0077885	-0.0774478	0.0618707	0.998014	turnover	caste
Soldier-Major_Worker	0.00396801	-0.0573922	0.0653282	0.999771	overall	caste
Soldier-Major_Worker2	0.00396645	-0.0573961	0.065329	0.999771	turnover	caste
Soldier-Major_Worker1	1.73011e-07	-3.2356e-06	3.58162e-06	0.999913	nestedness	caste
P_militaris-Odontotermes1	4.47362e-05	3.52551e-05	5.42172e-05	1.46549e-14	nestedness	genus
P_militaris-Macrotermes1	4.16065e-05	3.22929e-05	5.09202e-05	1.4988e-14	nestedness	genus
P_militaris-A_cavithorax1	4.33111e-05	3.04836e-05	5.61386e-05	7.18314e-14	nestedness	genus
P_militaris-Mic_toumodiensis1	3.74276e-05	2.46001e-05	5.02552e-05	3.98792e-13	nestedness	genus
Trinervitermes-P_militaris1	-4.10797e-05	-5.58917e-05	-2.62678e-05	3.78919e-12	nestedness	genus
P_militaris-Macrotermes2	-0.530556	-0.746559	-0.314553	6.44836e-10	turnover	genus
P_militaris-Macrotermes	-0.530521	-0.74652	-0.314521	6.46138e-10	overall	genus
Mic_toumodiensis-Macrotermes	-0.449381	-0.665381	-0.233382	1.91718e-07	overall	genus
Mic_toumodiensis-Macrotermes2	-0.449377	-0.66538	-0.233374	1.91864e-07	turnover	genus
P_militaris-Odontotermes2	-0.44053	-0.660416	-0.220645	5.76021e-07	turnover	genus
P_militaris-Odontotermes	-0.440494	-0.660376	-0.220611	5.77122e-07	overall	genus
Trinervitermes-Macrotermes2	-0.542201	-0.81817	-0.266232	9.91973e-07	turnover	genus
Trinervitermes-Macrotermes	-0.542177	-0.818142	-0.266213	9.92755e-07	overall	genus
Macrotermes-A_cavithorax2	0.355584	0.139581	0.571587	6.60651e-05	turnover	genus
Macrotermes-A_cavithorax	0.355579	0.139579	0.571578	6.60652e-05	overall	genus
Odontotermes-Mic_toumodiensis	0.359354	0.139472	0.579236	7.64995e-05	overall	genus
Odontotermes-Mic_toumodiensis2	0.359351	0.139465	0.579236	7.65389e-05	turnover	genus
Trinervitermes-Odontotermes2	-0.452175	-0.731193	-0.173157	9.04947e-05	turnover	genus
Trinervitermes-Odontotermes	-0.45215	-0.731164	-0.173136	9.05651e-05	overall	genus
Odontotermes-A_cavithorax2	0.265558	0.0456724	0.485444	0.00824818	turnover	genus
Odontotermes-A_cavithorax	0.265552	0.0456694	0.485434	0.00824897	overall	genus
Odontotermes-Macrotermes	-0.090027	-0.170663	-0.00939049	0.0190168	overall	genus
Odontotermes-Macrotermes2	-0.0900262	-0.170664	-0.00938846	0.0190213	turnover	genus
Odontotermes-Macrotermes1	-3.12967e-06	-6.60662e-06	3.47282e-07	0.104069	nestedness	genus
Odontotermes-Mic_toumodiensis1	-7.30853e-06	-1.67896e-05	2.17253e-06	0.232723	nestedness	genus
P_militaris-A_cavithorax2	-0.174972	-0.472469	0.122525	0.535946	turnover	genus
P_militaris-A_cavithorax	-0.174942	-0.472434	0.12255	0.536121	overall	genus
Trinervitermes-A_cavithorax2	-0.186617	-0.530137	0.156903	0.621246	turnover	genus
Trinervitermes-A_cavithorax	-0.186599	-0.530113	0.156916	0.621331	overall	genus
Mic_toumodiensis-A_cavithorax1	5.88345e-06	-6.94407e-06	1.8711e-05	0.771771	nestedness	genus
Mic_toumodiensis-Macrotermes1	4.17886e-06	-5.13478e-06	1.34925e-05	0.787721	nestedness	genus
Mic_toumodiensis-A_cavithorax	-0.0938026	-0.391295	0.20369	0.943561	overall	genus
Mic_toumodiensis-A_cavithorax2	-0.0937926	-0.39129	0.203704	0.943589	turnover	genus
Trinervitermes-Odontotermes1	3.65646e-06	-8.37429e-06	1.56872e-05	0.951536	nestedness	genus
P_militaris-Mic_toumodiensis2	-0.0811796	-0.378677	0.216317	0.969346	turnover	genus
P_militaris-Mic_toumodiensis	-0.0811394	-0.378632	0.216353	0.96941	overall	genus
Trinervitermes-Mic_toumodiensis2	-0.0928245	-0.436344	0.250696	0.970619	turnover	genus
Trinervitermes-Mic_toumodiensis	-0.0927961	-0.436311	0.250719	0.970656	overall	genus
Trinervitermes-Mic_toumodiensis1	-3.65207e-06	-1.8464e-05	1.11599e-05	0.98035	nestedness	genus
Macrotermes-A_cavithorax1	1.70459e-06	-7.60906e-06	1.10182e-05	0.994976	nestedness	genus
Trinervitermes-A_cavithorax1	2.23139e-06	-1.25806e-05	1.70433e-05	0.998003	nestedness	genus
Odontotermes-A_cavithorax1	-1.42508e-06	-1.09061e-05	8.05598e-06	0.998025	nestedness	genus
Trinervitermes-Macrotermes1	5.26795e-07	-1.13725e-05	1.24261e-05	0.999995	nestedness	genus
Trinervitermes-P_militaris	-0.0116567	-0.355171	0.331858	0.999999	overall	genus
Trinervitermes-P_militaris2	-0.0116449	-0.355165	0.331875	0.999999	turnover	genus
Ivory_coast-Experimental_farm_1	1.49844e-05	9.91904e-06	2.00498e-05	9.74443e-13	nestedness	site
Modimolle-Ivory_coast1	-1.40247e-05	-1.89474e-05	-9.10204e-06	5.43765e-12	nestedness	site
Lajuma-Ivory_coast1	-1.27015e-05	-1.72322e-05	-8.17091e-06	1.11364e-11	nestedness	site
RNC_farm-Ivory_coast1	-1.22429e-05	-1.66147e-05	-7.87106e-06	1.16878e-11	nestedness	site
RNC_farm-Experimental_farm_	0.0954568	-0.010364	0.201278	0.098263	overall	site
RNC_farm-Experimental_farm_2	0.0954576	-0.0103663	0.201281	0.0982751	turnover	site
RNC_farm-Modimolle	0.0845619	-0.0172363	0.18636	0.152835	overall	site
RNC_farm-Modimolle2	0.0845611	-0.0172401	0.186362	0.152864	turnover	site
Lajuma-Experimental_farm_	0.0797811	-0.0298837	0.189446	0.267205	overall	site
Lajuma-Experimental_farm_2	0.0797815	-0.0298866	0.18945	0.267228	turnover	site
RNC_farm-Ivory_coast2	0.0721214	-0.0337025	0.177945	0.332048	turnover	site
RNC_farm-Ivory_coast	0.0721185	-0.0337023	0.177939	0.33206	overall	site
Modimolle-Lajuma	-0.0688862	-0.174675	0.0369024	0.379067	overall	site
Modimolle-Lajuma2	-0.068885	-0.174677	0.0369067	0.379117	turnover	site
RNC_farm-Experimental_farm_1	2.74157e-06	-1.63025e-06	7.11338e-06	0.418393	nestedness	site
Lajuma-Ivory_coast2	0.0564453	-0.0532228	0.166113	0.615594	turnover	site
Lajuma-Ivory_coast	0.0564428	-0.0532221	0.166108	0.615609	overall	site
Lajuma-Experimental_farm_1	2.2829e-06	-2.24773e-06	6.81353e-06	0.634731	nestedness	site
RNC_farm-Modimolle1	1.78185e-06	-2.42378e-06	5.98748e-06	0.768961	nestedness	site
Modimolle-Lajuma1	-1.32318e-06	-5.69367e-06	3.0473e-06	0.91922	nestedness	site
Modimolle-Experimental_farm_1	9.59721e-07	-3.96296e-06	5.8824e-06	0.983243	nestedness	site
Ivory_coast-Experimental_farm_	0.0233383	-0.0992707	0.145947	0.984677	overall	site
Ivory_coast-Experimental_farm_2	0.0233362	-0.0992765	0.145949	0.984684	turnover	site
RNC_farm-Lajuma	0.0156757	-0.0748309	0.106182	0.98926	overall	site
RNC_farm-Lajuma2	0.0156761	-0.0748331	0.106185	0.98926	turnover	site
RNC_farm-Lajuma1	4.58665e-07	-3.28047e-06	4.1978e-06	0.997149	nestedness	site
Modimolle-Ivory_coast	-0.0124434	-0.131598	0.106711	0.99848	overall	site
Modimolle-Ivory_coast2	-0.0124396	-0.131598	0.106718	0.998482	turnover	site
Modimolle-Experimental_farm_2	0.0108965	-0.108262	0.130055	0.999098	turnover	site
Modimolle-Experimental_farm_	0.0108949	-0.10826	0.13005	0.999098	overall	site
B: mothur
	diff	lwr	upr	p adj	test	variable		Sum Sq	Mean Sq	Df	F value	Pr(>F)	description
Soldier-Sexual	-0.252219	-0.308368	-0.19607	1.24345e-14	overall	caste		2.38234	1.19117	2	109.022	2.27516e-28	caste.turnover
Worker-Sexual	-0.313157	-0.365072	-0.261243	0	overall	caste		8.89437e-10	4.44718e-10	2	4.12721	0.0183231	caste.nestedness
Worker-Soldier	-0.0609381	-0.113625	-0.00825098	0.0189734	overall	caste		7.51025e-10	7.51025e-10	1	8.47038	0.00425344	genus.nestedness
Soldier-Sexual1	5.61565e-06	3.96291e-08	1.11917e-05	0.0479755	nestedness	caste		1.37115e-09	3.42788e-10	4	3.78343	0.00611246	site.nestedness
Worker-Sexual1	5.68729e-06	5.31772e-07	1.08428e-05	0.0267719	nestedness	caste		2.38226	1.19113	2	109.019	2.27814e-28	caste.overall
Worker-Soldier1	7.16421e-08	-5.16062e-06	5.30391e-06	0.999419	nestedness	caste		1.40677	1.40677	1	32.0086	9.44903e-08	genus.overall
Soldier-Sexual2	-0.252221	-0.30837	-0.196072	1.24345e-14	turnover	caste		1.52012	0.380029	4	10.25	3.22719e-07	site.overall
Worker-Sexual2	-0.313163	-0.365077	-0.261249	0	turnover	caste		1.40679	1.40679	1	32.0078	9.45222e-08	genus.turnover
Worker-Soldier2	-0.0609421	-0.113629	-0.00825495	0.018964	turnover	caste		1.52014	0.380034	4	10.2498	3.22792e-07	site.turnover
Ivory_coast-Experimental_farm_	0.069831	-0.174468	0.31413	0.932773	overall	site
Lajuma-Experimental_farm_	0.227916	0.0848696	0.370963	0.000210394	overall	site
Modimolle-Experimental_farm_	-0.0259658	-0.18147	0.129538	0.990519	overall	site
RNC_farm-Experimental_farm_	0.19732	0.0596507	0.334989	0.00113198	overall	site
Lajuma-Ivory_coast	0.158085	-0.0773893	0.39356	0.345417	overall	site
Modimolle-Ivory_coast	-0.0957968	-0.33904	0.147447	0.81141	overall	site
RNC_farm-Ivory_coast	0.127489	-0.104758	0.359736	0.551974	overall	site
Modimolle-Lajuma	-0.253882	-0.395119	-0.112645	2.04638e-05	overall	site
RNC_farm-Lajuma	-0.0305968	-0.151919	0.0907257	0.956586	overall	site
RNC_farm-Modimolle	0.223286	0.087498	0.359073	0.000119636	overall	site
Ivory_coast-Experimental_farm_1	-6.79601e-06	-1.88726e-05	5.28061e-06	0.527376	nestedness	site
Lajuma-Experimental_farm_1	5.27179e-06	-1.79956e-06	1.23431e-05	0.2426	nestedness	site
Modimolle-Experimental_farm_1	-2.79033e-06	-1.04775e-05	4.89682e-06	0.852819	nestedness	site
RNC_farm-Experimental_farm_1	6.4942e-07	-6.15608e-06	7.45492e-06	0.998917	nestedness	site
Lajuma-Ivory_coast1	1.20678e-05	4.27385e-07	2.37082e-05	0.0381268	nestedness	site
Modimolle-Ivory_coast1	4.00568e-06	-8.01878e-06	1.60301e-05	0.887936	nestedness	site
RNC_farm-Ivory_coast1	7.44543e-06	-4.03543e-06	1.89263e-05	0.381139	nestedness	site
Modimolle-Lajuma1	-8.06212e-06	-1.5044e-05	-1.08024e-06	0.0149203	nestedness	site
RNC_farm-Lajuma1	-4.62237e-06	-1.06198e-05	1.37506e-06	0.21268	nestedness	site
RNC_farm-Modimolle1	3.43975e-06	-3.27274e-06	1.01522e-05	0.617107	nestedness	site
Ivory_coast-Experimental_farm_2	0.0698357	-0.174467	0.314138	0.932761	turnover	site
Lajuma-Experimental_farm_2	0.227917	0.0848685	0.370966	0.000210432	turnover	site
Modimolle-Experimental_farm_2	-0.0259642	-0.18147	0.129542	0.990521	turnover	site
RNC_farm-Experimental_farm_2	0.197324	0.0596534	0.334995	0.00113183	turnover	site
Lajuma-Ivory_coast2	0.158082	-0.0773965	0.39356	0.345456	turnover	site
Modimolle-Ivory_coast2	-0.0957998	-0.339047	0.147447	0.8114	turnover	site
RNC_farm-Ivory_coast2	0.127489	-0.104762	0.359739	0.551989	turnover	site
Modimolle-Lajuma2	-0.253882	-0.395121	-0.112642	2.04714e-05	turnover	site
RNC_farm-Lajuma2	-0.030593	-0.151917	0.0907312	0.956607	turnover	site
RNC_farm-Modimolle2	0.223289	0.0874991	0.359078	0.000119639	turnover	site
Odontotermes-Macrotermes	-0.211136	-0.284973	-0.1373	9.44903e-08	overall	genus
Odontotermes-Macrotermes1	-4.8784e-06	-8.19481e-06	-1.562e-06	0.00425344	nestedness	genus
Odontotermes-Macrotermes2	-0.211137	-0.284975	-0.137299	9.45222e-08	turnover	genus

## Sheet: Table S12
Table S12. The results of pairwise DESEQ2 comparisons of OTU abundances between castes in Macrotermes natalensis and Odontotermes spp using the mothur (A) or the dada2 (B) output. Only OTUs with significant differences are given.
A: mothur
Pairwise comparisons between soldiers and minor workers in Macrotermes natalensis
OTU	baseMean	log2FoldChange	lfcSE	stat	pvalue	padj	soldier	minor	Size	Taxonomy
Otu00013	211.707	-4.32202	0.444898	-9.71462	2.6121e-22	5.60296e-19	416.667	22.5833	32611	Actinobacteria(100);Actinobacteria(100);Coriobacteriales(100);Coriobacteriaceae(100);Uncultured_10(100);Uncultured_10_unclassified(100);Uncultured_10_unclassified(100);
[truncated: 1,427 more rows]
